# Supplementary material for: Genome-wide association and dissociation studies in Pantoea ananatis reveal potential virulence factors affecting Allium porrum and Allium fistulosum × Allium cepa hybrid
Source: Front Microbiol. 2023 Feb 2;13:1094155. doi: 10.3389/fmicb.2022.1094155 (PMC9933511; doi:10.3389/fmicb.2022.1094155)
Supplement: Supplementary file 1 [file Table_1.XLSX]

## Sheet: Sheet1
Strain	Source	Location (county, state)	Leek (Allium porrum cv. King Richard)a	Bunching onion (A. fistulosum cv. Guardsman)b	Red onion scale assayc
PNA_15_3d	Onion	Tattnall Co. GA	++*	-	-
PANS_99_14d	Digitaria spp.	Tift Co. GA	+	-	-
PANS_99_11e	Digitaria spp.	Tift Co. GA	+++	++	+
PANS_99_12e	Digitaria spp.	Tift Co. GA	+++*	+	+
PNA_06_4e	Onion	Wayne Co. GA	+++	++	+
PNA_97_1e	Onion	Tift Co. GA	+++*	++	+
PNA_99_9e	Onion seedlings	Tattnall Co. GA	++	+++	+
PNA_99_7e	Onion leaf	Tattnall Co. GA	+	+++	+
PNA_99_2e	Onion leaf	Tattnall Co. GA	+	+++	+
PNA_99_14e	Onion seedlings	Toombs Co. GA	+*	+++	+
PNA_98_1e	Onion	Tattnall Co. GA	+	+++	+
PNA_97_11e	Onion	Toombs Co. GA	+	+++*	+
PANS_02_7e	Thrips from peanut blossoms	Tift Co. GA	+	+++	+
PANS_02_6e	Thrips from peanut blossoms	Tift Co. GA	+*	+++	+
PNA_99_3e	Onion seedlings	Tift Co. GA	+	+++	+
PNA_07_10f	Onion	Toombs Co. GA	-	+	+
PNA_07_1f	Onion	Tattnall Co. GA	-	+	+
PNA_05_1f	Onion	Vidalia Region, GA	-	+	+
PNA_03_2f	Onion	Tift Co. GA	-	+*	-
PNA_03_1f	Onion	Tift Co. GA	-	+	+
PNA_02_12f	Onion	Tift Co. GA	-	+*	+
PANS_99_36f	Richardia scabra L.	Terrell Co. GA	-	+*	-
PANS_99_31f	Urochloa texana	Tattnal Co. GA	-*	+*	+
PANS_99_29f	Digitaria spp.	Tift Co. GA	-*	+	+
PANS_99_27f	Desmodium tortuosum	Vidalia Region, GA	-	+	+
PANS_99_25f	Acanthospermum hispidum	Vidalia Region, GA	-	+*	+
PANS_200_1f	Slender amaranth	Reidsville, GA	-	+*	-
PNA_18_8Sf	Onion	Vidalia Region, GA	-	+	-
PNA_18_7Sf	Onion	Vidalia Region, GA	-	+	+
PNA_97_3f	Onion	Toombs Co. GA	-	+	+
PNA_98_7f	Onion	Tift Co. GA	-	+	-
PNA_98_3f	Onion	Dougherty, GA	-*	+	-
PNA_11_1f	Onion	Vidalia Region, GA	-	+*	-
PNA_08_1f	Onion	Tattnall Co. GA	-*	++	+
PNA_07_14f	Onion	Toombs Co. GA	-	+*	-
PANS_02_1f	Adult tobacco thrips from peanut	Tift Co. GA	-	+*	-
PANS_01_2f	Thrips from Onion leaf	Tift Co. GA	-	+*	+
PANS_19_2f	Digitaria spp.	Tift Co. GA	-	+	+
PANS_19_6f	Richardia scabra L.	Tift Co. GA	-	+	+
PANS_19_17f	Richardia scabra L.	Tift Co. GA	-	+*	-
PNA_18_2g	Onion	Vidalia Region, GA	++	+	+
PNA_15_1g	Onion	Tattnall Co. GA	++	+	+
PANS_200_2g	Portulaca spp.	Reidsville, GA	++*	+*	+
PANS_01_6g	Adult tobacco thrips	Tift Co. GA	++	+	+
PANS_01_5g	Adult tobacco thrips	Tift Co. GA	++*	+*	+
PANS_19_12g	Verbena bonariensis	Tift Co. GA	++*	+	-
PANS_19_13g	Verbena bonariensis	Tift Co. GA	++	+*	-
PANS_02_5g	Thrips from peanut blossoms	Tift Co. GA	++	++	+
PNA_97_2	NA	NA	+*	+	-
PNA_99_8	Onion leaf	Wheeler Co. GA	+*	++	+
PNA_99_6	Onion leaf	Toombs Co. GA	+	++	+
PNA_99_1	Onion	MT Vernon, GA	+	++	+
PNA_98_8	Onion	Vidalia Region GA	+	++	+
PNA_98_2	Onion	Tift Co. GA	+*	++	+
PNA_98_12	Onion	Toombs Co. GA	+	++	+
PNA_98_11	Onion	Evans Co. GA	+*	++*	-
PNA_92_7	Onion	Vidalia Region GA	+*	+	+
PNA_200_7	Onion	Tift Co. GA	+*	+	+
PNA_200_12	Onion	Tift Co. GA	+*	+	+
PNA_200_11	Onion	Tift Co. GA	+	++*	+
PNA_200_10	Onion	Tift Co. GA	+*	+	+
PNA_18_9S	Onion	Vidalia Region, GA	+*	+*	+
PNA_18_5S	Onion	Vidalia Region, GA	+	+*	+
PNA_18_5	Onion	Vidalia Region, GA	+*	+	+
PNA_18_3S	Onion	Vidalia Region, GA	+*	+*	+
PNA_18_1	Onion	Vidalia Region, GA	+	+	+
PNA_07_7	Onion	Toombs Co. GA	+*	+	+
PNA_07_13	Onion	Toombs Co. GA	+*	+	-
PANS_99_33	Richardia scabra L.	Coffee Co. GA	+	++*	+
PANS_99_26	Euphorbia hyssopifolia	Vidalia Region, GA	+	+	-
PANS_99_22	Digitaria spp.	Tift Co. GA	+	+	-
PANS_02_8	Thrips from peanut leaf	Tift Co. GA	+*	++	+
PANS_99_18	Richardia scabra L.	Tift Co. GA	+*	+	+
PANS_02_12	Peanut Leaf	Tift Co. GA	+	+	-
PANS_19_11	Richardia scabra L.	Tift Co. GA	+	+	+
PNA_06_1	Onion	Vidalia Region, GA	+	+	-
PANS_04_1	Thrips	Tift Co. GA	-	-*	-
PANS_99_24	Onion Seedlings	Vidalia region	-	-*	-
PANS_19_8h	Richardia scabra L.	Tift Co. GA	-	-	+
PANS_19_10h	Richardia scabra L.	Tift Co. GA	-	-	+
PNA_200_8h	Onion	Tift Co. GA	-*	-	-
PNA_200_3h	Onion	Tift Co. GA	-	-	-
PNA_18_6Sh	Onion	Vidalia Region, GA	-	-	-
PNA_18_10Sh	Onion	Vidalia Region, GA	-*	-	-
PNA_18_10h	Onion	Vidalia Region, GA	-*	-	-
PNA_14_2h	Onion	Lyons, GA	-	-*	-
PNA_13_1h	Onion	Lyons, GA	-	-*	-
PANS_99_23h	Cyperus esculentus	Vidalia Region, GA	-	-	-
PANS_04_2h	Adult tobacco thrips from peanut	Tift Co. GA	-	-	-
PANS_01_8h	Adult tobacco thrips	Tift Co. GA	-	-*	-
PANS_01_10h	Thrips feces from peanut leaf	Tift Co. GA	-	-*	-
PANS_99_10h	Verbena bonariensis	Tift Co. GA	-	-*	-
PANS_19_20h	Verbena bonariensis	Tift Co. GA	-	-	-
Table 1. Pantoea ananatis strains, their source of isolation, and their associated pathogenicity and aggressiveness on leek (Allium porrum) and Japanese bunching onion (Allium fistulosum x Allium cepa).
a Foliar lesion rating of P. ananatis strains on Leek (A. porrum cv. King Richard). Strains with a lesion length 0.2-0.5 cm, 0.5-0.96 cm and >1 cm were considered as less aggressive (+), moderately aggressive (++), and highly aggressive (+++), respcetively.
b Foliar lesion rating of P. ananatis strains on bunching onion (A. fistulosum x A. cepa cv. Guardsman). Strains with lesion lengths of <0.7 cm, 0.7-1.4 cm and >1.4 cm were regarded as less aggressive (+), moderately aggressive (++), and highly aggessive (+++), respectively.
c Ability of strain to clear red anthocyanin pigment and cause pitting on onion scales.
d Strains that are highly aggressive on leeks but non-pathogenic on bunching onion.
e Strains that are highly aggressive on leeks and bunching onions and are able to cause necrosis on red-onion scale.
f Strains that are non-pathogenic on leeks and less-aggressive on bunching onion.
g Strains that are moderately agressive on leeks, and are less-aggressive on bunching onions.
h Non-pathogenic strains.
* Lesion phenotype was inconsistent among the six replicates.
