# Supplementary material for: Genome-wide association and dissociation studies in Pantoea ananatis reveal potential virulence factors affecting Allium porrum and Allium fistulosum × Allium cepa hybrid
Source: Front Microbiol. 2023 Feb 2;13:1094155. doi: 10.3389/fmicb.2022.1094155 (PMC9933511; doi:10.3389/fmicb.2022.1094155)
Supplement: Supplementary file 2 [file Table_2.XLSX]

## Sheet: Sheet1
Gene-pair association and dissociation analysis
Associated gene-pairs
Component	GWAS correlation	Gene	Molecular function	Biological function
1	A. fistulosum x A. cepa	group_3805	-	-
		rcsC_5	ATP Binding	Two-Component Regulatory System
		group_2344	-	-
3	A. fistulosum x A. cepa	group_964	-	-
		group_966	-	-
		group_2339	-	-
5	A. fistulosum x A. cepa	rfaH_2	DNA Binding	Transcription/Transcription Antitermination
		group_985	-	-
11	A. fistulosum x A. cepa	group_5494	-	-
		group_5495	-	-
		dmlR_10	DNA-Binding Transcription Factor	Regulation of Transcription
		ywrO_2	NADPH dehydrogenase	Postiive Regulation of Ion Transport
		group_5496	-	-
		iolS_2	Oxidoreductase	Aldo-keto Reduction
		triA	Hydrolase	Deamination
15	A. fistulosum x A. cepa	group_1662	-	-
		group_4013	-	-
		group_4012	-	-
16	A. fistulosum x A. cepa	acr1	Oxidoreductase	Lipid Metabolic Process
		araB_2	Ribulokinase	L-arabinose catalytic process
		group_5492	-	-
		group_3648	-	-
22	A. fistulosum x A. cepa	group_3724	-	-
		group_5708	-	-
24	A. porrum	group_2568	-	-
		group_4458	-	-
31	A. fistulosum x A. cepa	oatA_1	Acyltransferase	Lipopolysaccharide Biosynthesis
		group_3578	-	-
		group_1153	-	-
		group_14566	-	-
		group_5501	-	-
		group_5290	-	-
		yedK	Peptidase/Single-Strand DNA Binding	SOS Response
		group_5681	-	-
		group_5289	-	-
		group_14623	-	-
		group_5685	-	-
		group_5684	-	-
		group_5288	-	-
		menH_2	Hydrolase Activity	Menaquinone Biosynthetic Process
		group_5682	-	-
		group_5683	-	-
		group_1539	-	-
32	A. fistulosum x A. cepa	flu	Binding	Cell Adhesion
		group_5892	-	-
