# Supplementary material for: Genome-wide association and dissociation studies in Pantoea ananatis reveal potential virulence factors affecting Allium porrum and Allium fistulosum × Allium cepa hybrid
Source: Front Microbiol. 2023 Feb 2;13:1094155. doi: 10.3389/fmicb.2022.1094155 (PMC9933511; doi:10.3389/fmicb.2022.1094155)
Supplement: Supplementary file 3 [file Table_3.XLSX]

## Sheet: Sheet1
Gene-pair association and dissociation analysis
Dissociated gene-pairs
Component	GWAS correlation	Gene/Group	Molecular function	Biological function
10	None	group_4840, group_3121, group_3701, group_2294	-	-
	A. cepa x A. fistulosum	group_7992, group_2008, group_4839
17	None	group_611, group_1090, group_1096, group_1092	-	-
		cga	Carbohydrate Binding	Carbohydrate Metabolism
	A. cepa x A. fistulosum	group_569	-	-
		ndvB	Carbohydrate Binding	Carbohydrate Metabolism
21	A. porrum	group_2568, group_4458	-	-
	None	group_3692, group_2570
23	None	group_2782	-	-
	A. cepa x A. fistulosum	group_4603, group_4602, group_4601, group_6192
		hcp1_2	Family Type IV Secretion System Effector	Toxin
		symE_1	DNA Binding/RNA Binding	RNA Degredation
		hcp1_3	Family Type IV Secretion System Effector	Toxin
		aldA	Aldehyde Dehydrogenase	Varied Catabolic Processes
35	None	group_1295, group_1632, group_1293, group_1296, group_1762, group_7257, group_4977, group_5436, group_5426, group_2896, group_5435, group_5431, group_6135, group_2165, group_5008, group_3433, group_5012, group_5010, group_5009, group_5011, group_3715 ,group_4679, group_3606	-	-
		yagG_1	Symporter Activity	Carbohydrate/Sodium Transport
		mshA_1	D-Inositol-3-Phosphate Glycosyltransferase Activity	Mycothiol Biosynthetic Process
		rffG	dTDP-glucose 4,6-dehydratase Activity	Varied Biosynthetic Processes
		rffH_2	Glucose-1-phosphate Thymidylyltransferase Activity	Extracellular Polysaccharide Biosynthetic Process
		narV	nitrate reductase activity	Aerobic Respiration/Nitrate Assimilation
		rmlD	dTDP-4-dehydrorhamnose reductase activity	dTDP-rhamnose biosynthetic process/Polysaccharide Biosynthesis/O-Antigen Biosynthesis
		perB	DNA Binding	Regulator
		baiA	NAD+ Binding	Protein Homotetramerization
		vioA	dTDP-4-amino-4,6-dideoxy-D-glucose Transaminase Activity	Lipopolysaccharide Biosynthetic Process
		fabG_1	3-oxoacyl-[acyl-carrier-protein] Reductase (NADH) Activity	Fatty Acid Elongation
		rffH_1	Glucose-1-phosphate Thymidylyltransferase Activity	Extracellular Polysaccharide Biosynthetic Process
		arnC_4	Undecaprenyl-phosphate 4-deoxy-4-formamido-L-arabinose Transferase Activity	Polysaccharide Biosynthetic process
		rfaQ_2	Glycosyltransferase Activity	-
		rfaC	Lipopolysaccharide Heptosyltransferase Activity	Lipopolysaccharide Core Region Biosynthetic Process
		rfaL	Ligase Activity	Lipopolysaccharide Core Region Biosynthetic Process
		pglJ	Hexosyltransferase Activity	Protein N-linked Glycosylation via Asparagine
		yfdH	Glycosyltransferase Activity	-
		shlB_2	-	Protein Transport
		rfaQ_2	Glycosyltransferase Activity	-
		rfaC	Lipopolysaccharide Heptosyltransferase Activity	Lipopolysaccharide Core Region Biosynthetic Process
		rfaL	Ligase Activity	Lipopolysaccharide Core Region Biosynthetic Process
		pglJ	Hexosyltransferase Activity	Protein N-linked Glycosylation via Asparagine
		yfdH	Glycosyltransferase	-
		wecA	Glycosyltransferase Activity	O Antigen Biosynthetic Process
	A. fistulosum x A. cepa	group_4905, group_2739, group_4759	-
		shlB_1	Putative Exported Adhesin Activator	Protein Transport
		rhsD	-	Cellular Response to Sulfur Starvation
		wecA_2	Glycosyltransferase Activity	O Antigen Biosynthetic Process
37	A. porrum	group_5663	-	-
	A. fistulosum x A. cepa	group_4803, group_4802
