# Supplementary material for: Genome-wide association and dissociation studies in Pantoea ananatis reveal potential virulence factors affecting Allium porrum and Allium fistulosum × Allium cepa hybrid
Source: Front Microbiol. 2023 Feb 2;13:1094155. doi: 10.3389/fmicb.2022.1094155 (PMC9933511; doi:10.3389/fmicb.2022.1094155)
Supplement: Supplementary file 4 [file Table_4.XLSX]

## Sheet: Sheet1
Table 4. Composition and annotation of HiVir and pgb gene clusters in Pantoea ananatis.
HiVir gene cluster	Annotations	pgb gene cluster	Annotations2
hvrA	phosphoenolpyruvate phosphomutase	pepM	phosphoenolpyruvate phosphomutase
hvrB	FMN-dependent oxidoreductase (nitrilotriacetate monooxygenase family)	cpdA	3',5'-cyclic adenosine monophosphate phosphodiesterase CpdA
	monooxygenase	fabG	3-oxoacyl-[acyl-carrier-protein] reductase FabG
hvrC	homocitrate synthase NifV	aepY	phosphonopyruvate decarboxylase
	2-isopropylmalate synthase	phnW	2-aminoethylphosphonate--pyruvate transaminase
hvrD	3-isopropylmalate/(R)-2-methylmalate dehydrataselarge subunit	asnB	Putative asparagine synthetase [glutamine-hydrolyzing]
hvrE	3-isopropylmalate dehydratase small subunit	spsI1	Bifunctional IPC transferase and DIPP synthase
hvrF	methyltransferase	asd	Aspartate-semialdehyde dehydrogenase
hvrG	acetyltransferase (GNAT) family protein		MFS 1 transporter YcxA
hvrH	ATP-grasp domain containing protein	glyA	Serine hydroxymethyltransferase
hvrI	MFS transporter		CDP-alcohol phosphatidyltransferase
	Macrolide efflux protein A	spsI2	glucose-1-phosphate adenylyl/thymidylyltransferase
hvrJ	hypothetical protein		Bifunctional IPC transferase and DIPP synthase
hvrK	flavin reductase	aspC	Aspartate aminotransferase
			UDP-2,3-diacylglucosamine diphosphatase
