# Supplementary material for: Genome-wide association and dissociation studies in Pantoea ananatis reveal potential virulence factors affecting Allium porrum and Allium fistulosum × Allium cepa hybrid
Source: Front Microbiol. 2023 Feb 2;13:1094155. doi: 10.3389/fmicb.2022.1094155 (PMC9933511; doi:10.3389/fmicb.2022.1094155)
Supplement: Supplementary file 5 [file Table_5.XLSX]

## Sheet: StrainGeneralInformation
Strain ID	Organism	Isolation_source	Year of collection	Geo_location_name	BioProject	BioSample	Accession
PNA_15_3	Pantoea ananatis	Onion	2015	USA: Tattnall Co. GA	PRJNA825576	SAMN27527478	JALKIQ000000000
PANS_99_14	Pantoea ananatis	Digitaria spp.	1999	USA: Tift Co. GA	PRJNA825576	SAMN27527476	JALKIR000000000
PANS_99_11	Pantoea ananatis	Digitaria spp.	1999	USA: Tift Co. GA	PRJNA825576	SAMN27527475	JALKIS000000000
PANS_99_12	Pantoea ananatis	Digitaria spp.	1999	USA: Tift Co. GA	PRJNA825576	SAMN27527474	JALKIT000000000
PNA_06_4	Pantoea ananatis	Onion	2006	USA: Wayne Co. GA	PRJNA825576	SAMN27527473	JALKIU000000000
PNA_99_9	Pantoea ananatis	Onion seedlings	1999	USA: Tattnall Co. GA	PRJNA825576	SAMN27527472	JALKIV000000000
PNA_99_7	Pantoea ananatis	Onion leaf	1999	USA: Tattnall Co. GA	PRJNA825576	SAMN27527471	JALKIW000000000
PNA_99_2	Pantoea ananatis	Onion leaf	1999	USA: Tattnall Co. GA	PRJNA825576	SAMN27527470	JALKIX000000000
PNA_99_14	Pantoea ananatis	Onion seedlings	1999	USA: Toombs Co. GA	PRJNA825576	SAMN27527469	JALKIY000000000
PNA_98_1	Pantoea ananatis	Onion	1998	USA: Tattnall Co. GA	PRJNA825576	SAMN27527468	JALKIZ000000000
PNA_97_11	Pantoea ananatis	Onion	1997	USA: Toombs Co. GA	PRJNA825576	SAMN27527467	JALKJA000000000
PANS_2_7	Pantoea ananatis	thrips from peanut blossoms	2002	USA: Tift Co. GA	PRJNA825576	SAMN27527466	JALKJB000000000
PANS_2_6	Pantoea ananatis	thrips from peanut blossoms	2002	USA: Tift Co. GA	PRJNA825576	SAMN27527465	JALKJC000000000
PNA_99_3	Pantoea ananatis	Onion seedlings	1999	USA: Tift Co. GA	PRJNA825576	SAMN27527462	JALKJD000000000
PNA_07_10	Pantoea ananatis	Onion	2007	USA: Toombs Co. GA	PRJNA825576	SAMN27527460	JALKJE000000000
PNA_07_1	Pantoea ananatis	Onion	2007	USA: Tattnall Co. GA	PRJNA825576	SAMN27527459	JALKJF000000000
PNA_05_1	Pantoea ananatis	Onion	2005	USA: Vidalia Region, GA	PRJNA825576	SAMN27527458	JALKJG000000000
PNA_03_2	Pantoea ananatis	Onion	2003	USA: Tift Co. GA	PRJNA825576	SAMN27527457	JALKJH000000000
PNA_03_1	Pantoea ananatis	Onion	2003	USA: Tift Co. GA	PRJNA825576	SAMN27527455	JALKJI000000000
PNA_02_12	Pantoea ananatis	Onion	2002	USA: Tift Co. GA	PRJNA825576	SAMN27527454	JALKJJ000000000
PANS_99_5	Pantoea ananatis	Glandularia bipinnatifida	1999	USA: Tift Co. GA	PRJNA825576	SAMN27527452	JALKJK000000000
PANS_99_36	Pantoea ananatis	Richardia scabra L.	1999	USA: Terrell Co. GA	PRJNA825576	SAMN27527451	JALKJL000000000
PANS_99_32	Pantoea ananatis	Richardia scabra L.	1999	USA: Vidalia Region GA	PRJNA825576	SAMN27527450	JALKJM000000000
PANS_99_31	Pantoea ananatis	Urochloa texana	1999	USA: Tattnal Co. GA	PRJNA825576	SAMN27527449	JALKJN000000000
PANS_99_29	Pantoea ananatis	Digitaria spp.	1999	USA: Tift Co. GA	PRJNA825576	SAMN27527448	JALKJO000000000
PANS_99_27	Pantoea ananatis	Desmodium tortuosum	1999	USA: Vidalia Region, GA	PRJNA825576	SAMN27527447	JALKJP000000000
PANS_99_25	Pantoea ananatis	Acanthospermum hispidum	1999	USA: Vidalia Region, GA	PRJNA825576	SAMN27527446	JALKJQ000000000
PANS_200_1	Pantoea ananatis	Slender amaranth	2000	USA: Reidsville, GA	PRJNA825576	SAMN27527445	JALKJR000000000
PNA_18_8S	Pantoea ananatis	Onion	2018	USA: Vidalia Region, GA	PRJNA825576	SAMN27527444	JALKJS000000000
PNA_18_7S	Pantoea ananatis	Onion	2018	USA: Vidalia Region, GA	PRJNA825576	SAMN27527443	JALKJT000000000
PNA_97_3	Pantoea ananatis	Onion	1997	USA: Toombs Co. GA	PRJNA825576	SAMN27527442	JALKJU000000000
PNA_98_7	Pantoea ananatis	Onion	1998	USA: Tift Co. GA	PRJNA825576	SAMN27527441	JALKJV000000000
PNA_98_3	Pantoea ananatis	Onion	1998	USA: Dougherty, GA	PRJNA825576	SAMN27527440	JALKJW000000000
PNA_11_1	Pantoea ananatis	Onion	2011	USA: Vidalia Region, GA	PRJNA825576	SAMN27527439	JALKJX000000000
PNA_08_1	Pantoea ananatis	Onion	2008	USA: Tattnall Co. GA	PRJNA825576	SAMN27527438	JALKJY000000000
PNA_07_14	Pantoea ananatis	Onion	2007	USA: Toombs Co. GA	PRJNA825576	SAMN27527437	JALKJZ000000000
PANS_2_1	Pantoea ananatis	Adult tobacco thrips from peanut	2002	USA: Tift Co. GA	PRJNA825576	SAMN27527436	JALKKA000000000
PANS_1_2	Pantoea ananatis	Thrips from Onion leaf	2001	USA: Tift Co. GA	PRJNA825576	SAMN27527435	JALKKB000000000
PNA_18_2	Pantoea ananatis	Onion	2018	USA: Vidalia Region, GA	PRJNA825576	SAMN27527434	JALKKC000000000
PNA_15_1	Pantoea ananatis	Onion	2015	USA: Tattnall Co. GA	PRJNA825576	SAMN27527433	JALKKD000000000
PANS_99_9	Pantoea ananatis	Glandularia bipinnatifida	1999	USA: Tift Co. GA	PRJNA825576	SAMN27527432	JALKKE000000000
PANS_200_2	Pantoea ananatis	Portulaca spp.	2000	USA: Reidsville, GA	PRJNA825576	SAMN27527431	JALKKF000000000
PANS_1_6	Pantoea ananatis	Adult tobacco thrips	2001	USA: Tift Co. GA	PRJNA825576	SAMN27527430	JALKKG000000000
PANS_1_5	Pantoea ananatis	Adult tobacco thrips	2001	USA: Tift Co. GA	PRJNA825576	SAMN27527429	JALKKH000000000
PANS_19_13	Pantoea ananatis	Verbena bonariensis	2019	USA: Tift Co. GA	PRJNA825576	SAMN27527427	JALKKI000000000
PANS_2_5	Pantoea ananatis	Thrips from peanut blossoms	2002	USA: Tift Co. GA	PRJNA825576	SAMN27527426	JALKKJ000000000
PNA_97_2	Pantoea ananatis	NA	1997	USA: GA	PRJNA825576	SAMN27527425	JALKKK000000000
PNA_99_8	Pantoea ananatis	Onion leaf	1999	USA: Wheeler Co. GA	PRJNA825576	SAMN27527422	JALKKL000000000
PNA_99_6	Pantoea ananatis	Onion leaf	1999	USA: Toombs Co. GA	PRJNA825576	SAMN27527421	JALKKM000000000
PNA_99_1	Pantoea ananatis	Onion	1999	USA: MT Vernon, GA	PRJNA825576	SAMN27527420	JALKKN000000000
PNA_98_8	Pantoea ananatis	Onion	1998	USA: Vidalia Region GA	PRJNA825576	SAMN27527419	JALKKO000000000
PNA_98_2	Pantoea ananatis	Onion	1998	USA: Tift Co. GA	PRJNA825576	SAMN27527418	JALKKP000000000
PNA_98_12	Pantoea ananatis	Onion	1998	USA: Toombs Co. GA	PRJNA825576	SAMN27527417	JALKKQ000000000
PNA_98_11	Pantoea ananatis	Onion	1998	USA: Evans Co. GA	PRJNA825576	SAMN27527411	JALKKR000000000
PNA_92_7	Pantoea ananatis	Onion	1992	USA: Vidalia Region GA	PRJNA825576	SAMN27527410	JALKKS000000000
PNA_200_7	Pantoea ananatis	Onion	2000	USA: Tift Co. GA	PRJNA825576	SAMN27527409	JALKKT000000000
PNA_200_12	Pantoea ananatis	Onion	2000	USA: Tift Co. GA	PRJNA825576	SAMN27527408	JALKKU000000000
PNA_200_11	Pantoea ananatis	Onion	2000	USA: Tift Co. GA	PRJNA825576	SAMN27527407	JALKKV000000000
PNA_200_10	Pantoea ananatis	Onion	2000	USA: Tift Co. GA	PRJNA825576	SAMN27527406	JALKKW000000000
PNA_18_9S	Pantoea ananatis	Onion	2018	USA: Vidalia Region, GA	PRJNA825576	SAMN27527405	JALKKX000000000
PNA_18_5S	Pantoea ananatis	Onion	2018	USA: Vidalia Region, GA	PRJNA825576	SAMN27527404	JALKKY000000000
PNA_18_5	Pantoea ananatis	Onion	2018	USA: Vidalia Region, GA	PRJNA825576	SAMN27527403	JALKKZ000000000
PNA_18_3S	Pantoea ananatis	Onion	2018	USA: Vidalia Region, GA	PRJNA825576	SAMN27527402	JALKLA000000000
PNA_18_1	Pantoea ananatis	Onion	2018	USA: Vidalia Region, GA	PRJNA825576	SAMN27527401	JALKLB000000000
PNA_07_7	Pantoea ananatis	Onion	2007	USA: Toombs Co. GA	PRJNA825576	SAMN27527400	JALKLC000000000
PNA_07_13	Pantoea ananatis	Onion	2007	USA: Toombs Co. GA	PRJNA825576	SAMN27527399	JALKLD000000000
PANS_99_4	Pantoea ananatis	Richardia scabra L.	1999	USA: Tift Co. GA	PRJNA825576	SAMN27527398	JALKLE000000000
PANS_99_33	Pantoea ananatis	Richardia scabra L.	1999	USA: Coffee Co. GA	PRJNA825576	SAMN27527397	JALKLF000000000
PANS_99_26	Pantoea ananatis	Euphorbia hyssopifolia	1999	USA: Vidalia Region, GA	PRJNA825576	SAMN27527396	JALKLG000000000
PANS_99_22	Pantoea ananatis	Digitaria spp.	1999	USA: Tift Co. GA	PRJNA825576	SAMN27527395	JALKLH000000000
PANS_2_8	Pantoea ananatis	Thrips from peanut leaf	2002	USA: Tift Co. GA	PRJNA825576	SAMN27527394	JALKLI000000000
PANS_99_18	Pantoea ananatis	Richardia scabra L.	1999	USA: Tift Co. GA	PRJNA825576	SAMN27527393	JALKLJ000000000
PANS_02_12	Pantoea ananatis	Peanut Leaf	2002	USA: Tift Co. GA	PRJNA825576	SAMN27527392	JALKLK000000000
PNA_06_1	Pantoea ananatis	Onion	2006	USA: Vidalia Region, GA	PRJNA825576	SAMN27527391	JALKLL000000000
PANS_01_1	Pantoea ananatis	Thrips	2001	USA: Tift Co. GA	PRJNA825576	SAMN27527390	JALKLM000000000
PANS_4_1	Pantoea ananatis	Thrips	2004	USA: Tift Co. GA	PRJNA825576	SAMN27527389	JALKLN000000000
PANS_99_24	Pantoea ananatis	Onion Seedlings	1999	USA: Vidalia region	PRJNA825576	SAMN27527388	JALKLO000000000
PANS_19_8	Pantoea ananatis	Richardia scabra L.	2019	USA: Tift Co. GA	PRJNA825576	SAMN27527387	JALKLP000000000
PNA_200_8	Pantoea ananatis	Onion	2000	USA: Tift Co. GA	PRJNA825576	SAMN27527386	JALKLQ000000000
PNA_200_3	Pantoea ananatis	Onion	2000	USA: Tift Co. GA	PRJNA825576	SAMN27527385	JALKLR000000000
PNA_18_6S	Pantoea ananatis	Onion	2018	USA: Vidalia Region, GA	PRJNA825576	SAMN27527384	JALKLS000000000
PNA_18_10S	Pantoea ananatis	Onion	2018	USA: Vidalia Region, GA	PRJNA825576	SAMN27527383	JALKLT000000000
PNA_18_10	Pantoea ananatis	Onion	2018	USA: Vidalia Region, GA	PRJNA825576	SAMN27527382	JALKLU000000000
PNA_14_2	Pantoea ananatis	Onion	2014	USA: Lyons, GA	PRJNA825576	SAMN27527381	JALKLV000000000
PNA_13_1	Pantoea ananatis	Onion	2013	USA: Lyons, GA	PRJNA825576	SAMN27527380	JALKLW000000000
PANS_99_23	Pantoea ananatis	Cyperus esculentus	1999	USA: Vidalia Region, GA	PRJNA825576	SAMN27527379	JALKLX000000000
PANS_4_2	Pantoea ananatis	Adult tobacco thrips from peanut	2004	USA: Tift Co. GA	PRJNA825576	SAMN27527378	JALKLY000000000
PANS_1_8	Pantoea ananatis	Adult tobacco thrips	2001	USA: Tift Co. GA	PRJNA825576	SAMN27527377	JALKLZ000000000
PANS_1_10	Pantoea ananatis	Thrips feces from peanut leaf	2001	USA: Tift Co. GA	PRJNA825576	SAMN27527376	JALKMA000000000
PANS_99_10	Pantoea ananatis	Verbena bonariensis	1999	USA: Tift Co. GA	PRJNA825576	SAMN27527374	JALKMB000000000
PANS_19_20	Pantoea ananatis	Verbena bonariensis	2019	USA: Tift Co. GA	PRJNA825576	SAMN27527373	JALKMC000000000
