# Supplementary material for: Genome-wide association and dissociation studies in Pantoea ananatis reveal potential virulence factors affecting Allium porrum and Allium fistulosum × Allium cepa hybrid
Source: Front Microbiol. 2023 Feb 2;13:1094155. doi: 10.3389/fmicb.2022.1094155 (PMC9933511; doi:10.3389/fmicb.2022.1094155)
Supplement: Supplementary file 6 [file Table_6.XLSX]

## Sheet: Sheet1
Gene	Annotation	PNA_07_10	PNA_07_1	PNA_05_1	PNA_15_3	PANS_99_14
chaB	Putative cation transport regulator ChaB	LBADMIBH_00060	AHIPLIEK_02354	DAMGHGJI_01565	EMMOCAHB_00712	CDDPKDLP_01651
pleD	hypothetical protein	LBADMIBH_00210	AHIPLIEK_02205	DAMGHGJI_01714	EMMOCAHB_00564	CDDPKDLP_01499
group_1035	hypothetical protein	LBADMIBH_00217	AHIPLIEK_02198	DAMGHGJI_01721	EMMOCAHB_00557	CDDPKDLP_01492
group_1036	hypothetical protein	LBADMIBH_00225	AHIPLIEK_02190	DAMGHGJI_01729	EMMOCAHB_00549	CDDPKDLP_01484
pykA	Pyruvate kinase II	LBADMIBH_00625	AHIPLIEK_03832	DAMGHGJI_00295	EMMOCAHB_00156	CDDPKDLP_01267
group_1045	hypothetical protein	LBADMIBH_00670	AHIPLIEK_03878	DAMGHGJI_00340	EMMOCAHB_00109	CDDPKDLP_01313
fepC_1	Ferric enterobactin transport ATP-binding protein FepC	LBADMIBH_00767	AHIPLIEK_01408	DAMGHGJI_00441	EMMOCAHB_02271	CDDPKDLP_03699
yafV	Omega-amidase YafV	LBADMIBH_03118	AHIPLIEK_00740	DAMGHGJI_04256	EMMOCAHB_02740	CDDPKDLP_04152
smvA	Methyl viologen resistance protein SmvA	LBADMIBH_01686	AHIPLIEK_00131	DAMGHGJI_00962	EMMOCAHB_01210	CDDPKDLP_03559
group_1076	hypothetical protein	LBADMIBH_02771	AHIPLIEK_01716	DAMGHGJI_04495	EMMOCAHB_02675	CDDPKDLP_00878
group_1080	hypothetical protein	LBADMIBH_02690	AHIPLIEK_01813	DAMGHGJI_04359	EMMOCAHB_02579	CDDPKDLP_00956
dtnK	D-threonate kinase	LBADMIBH_02507	AHIPLIEK_01995	DAMGHGJI_02852	EMMOCAHB_02398	CDDPKDLP_02171
gntU	Low-affinity gluconate transporter	LBADMIBH_04236	AHIPLIEK_03733	DAMGHGJI_03453	EMMOCAHB_04035	CDDPKDLP_03758
purL	Phosphoribosylformylglycinamidine synthase	LBADMIBH_02314	AHIPLIEK_03497	DAMGHGJI_01374	EMMOCAHB_03581	CDDPKDLP_02971
group_1120	hypothetical protein	LBADMIBH_03621	AHIPLIEK_02713	DAMGHGJI_02970	EMMOCAHB_03409	CDDPKDLP_00568
mgtB	Magnesium-transporting ATPase, P-type 1	LBADMIBH_02403	AHIPLIEK_03570	DAMGHGJI_01458	EMMOCAHB_03661	CDDPKDLP_04513
group_1122	hypothetical protein	LBADMIBH_02430	AHIPLIEK_03597	DAMGHGJI_01485	EMMOCAHB_03688	CDDPKDLP_04486
group_1127	hypothetical protein	LBADMIBH_04471	AHIPLIEK_04432	DAMGHGJI_04546	EMMOCAHB_04488	CDDPKDLP_04532
group_1129	hypothetical protein	LBADMIBH_04512	AHIPLIEK_04453	DAMGHGJI_04591	EMMOCAHB_04513	CDDPKDLP_04573
acsAB_1	hypothetical protein	LBADMIBH_03984	AHIPLIEK_02986	DAMGHGJI_04134	EMMOCAHB_03825	CDDPKDLP_02618
group_1194	hypothetical protein	LBADMIBH_00791	AHIPLIEK_01444	DAMGHGJI_00481	EMMOCAHB_02246	CDDPKDLP_03662
ftsN	Cell division protein FtsN	LBADMIBH_04398	AHIPLIEK_03902	DAMGHGJI_04035	EMMOCAHB_04351	CDDPKDLP_03978
ynaI	hypothetical protein	LBADMIBH_01578	AHIPLIEK_00025	DAMGHGJI_01069	EMMOCAHB_01317	CDDPKDLP_03453
adh_1	Aldehyde dehydrogenase	LBADMIBH_01567	AHIPLIEK_00014	DAMGHGJI_01080	EMMOCAHB_01328	CDDPKDLP_03442
group_1259	hypothetical protein	LBADMIBH_00004	AHIPLIEK_02405	DAMGHGJI_01513	EMMOCAHB_00765	CDDPKDLP_01701
group_1263	hypothetical protein	LBADMIBH_00040	AHIPLIEK_02374	DAMGHGJI_01545	EMMOCAHB_00732	CDDPKDLP_01671
prmC	Release factor glutamine methyltransferase	LBADMIBH_00055	AHIPLIEK_02359	DAMGHGJI_01560	EMMOCAHB_00717	CDDPKDLP_01656
astB	N-succinylarginine dihydrolase	LBADMIBH_00090	AHIPLIEK_02324	DAMGHGJI_01595	EMMOCAHB_00683	CDDPKDLP_01621
group_1270	hypothetical protein	LBADMIBH_00164	AHIPLIEK_02250	DAMGHGJI_01669	EMMOCAHB_00609	CDDPKDLP_01545
flhD	Flagellar transcriptional regulator FlhD	LBADMIBH_00665	AHIPLIEK_03873	DAMGHGJI_00335	EMMOCAHB_00114	CDDPKDLP_01308
fusA	Elongation factor G	LBADMIBH_04310	AHIPLIEK_04306	DAMGHGJI_03378	EMMOCAHB_04109	CDDPKDLP_04337
xseB	Exodeoxyribonuclease 7 small subunit	LBADMIBH_03007	AHIPLIEK_00629	DAMGHGJI_03655	EMMOCAHB_02851	CDDPKDLP_03216
rplQ	50S ribosomal protein L17	LBADMIBH_04473	AHIPLIEK_04430	DAMGHGJI_04548	EMMOCAHB_04486	CDDPKDLP_04534
rpsI	30S ribosomal protein S9	LBADMIBH_03487	AHIPLIEK_02846	DAMGHGJI_03107	EMMOCAHB_03274	CDDPKDLP_00800
ilvM	Acetolactate synthase isozyme 2 small subunit	LBADMIBH_04117	AHIPLIEK_03610	DAMGHGJI_03577	EMMOCAHB_03912	CDDPKDLP_03882
atpF	ATP synthase subunit b	LBADMIBH_04088	AHIPLIEK_03092	DAMGHGJI_03915	EMMOCAHB_03717	CDDPKDLP_02513
group_12712	hypothetical protein	LBADMIBH_03618	AHIPLIEK_02716	DAMGHGJI_02973	EMMOCAHB_03406	CDDPKDLP_00571
cysE	Serine acetyltransferase	LBADMIBH_04376	AHIPLIEK_03924	DAMGHGJI_04057	EMMOCAHB_04329	CDDPKDLP_03956
ssb	Single-stranded DNA-binding protein	LBADMIBH_03622	AHIPLIEK_02712	DAMGHGJI_02969	EMMOCAHB_03410	CDDPKDLP_00567
fis	DNA-binding protein Fis	LBADMIBH_04454	AHIPLIEK_04395	DAMGHGJI_02129	EMMOCAHB_01902	CDDPKDLP_00516
phoH	Protein PhoH	LBADMIBH_00684	AHIPLIEK_01317	DAMGHGJI_00352	EMMOCAHB_00035	CDDPKDLP_01325
rplY	50S ribosomal protein L25	LBADMIBH_01018	AHIPLIEK_01668	DAMGHGJI_03337	EMMOCAHB_01938	CDDPKDLP_02731
rpoA	DNA-directed RNA polymerase subunit alpha	LBADMIBH_04474	AHIPLIEK_04429	DAMGHGJI_04549	EMMOCAHB_04485	CDDPKDLP_04535
group_12719	hypothetical protein	LBADMIBH_01938	AHIPLIEK_00326	DAMGHGJI_00768	EMMOCAHB_01016	CDDPKDLP_01940
ycgZ_2	putative two-component-system connector protein YcgZ	LBADMIBH_00185	AHIPLIEK_02230	DAMGHGJI_01689	EMMOCAHB_00589	CDDPKDLP_01524
flgN	Flagella synthesis protein FlgN	LBADMIBH_01669	AHIPLIEK_00114	DAMGHGJI_00979	EMMOCAHB_01227	CDDPKDLP_03542
rplM	50S ribosomal protein L13	LBADMIBH_03488	AHIPLIEK_02845	DAMGHGJI_03106	EMMOCAHB_03275	CDDPKDLP_00799
oppB	Oligopeptide transport system permease protein OppB	LBADMIBH_00519	AHIPLIEK_03291	DAMGHGJI_00172	EMMOCAHB_00261	CDDPKDLP_01157
atpE	ATP synthase subunit c	LBADMIBH_04089	AHIPLIEK_03093	DAMGHGJI_03914	EMMOCAHB_03716	CDDPKDLP_02512
rplV	50S ribosomal protein L22	LBADMIBH_04494	AHIPLIEK_04409	DAMGHGJI_04569	EMMOCAHB_04465	CDDPKDLP_04555
grxD	Glutaredoxin 4	LBADMIBH_00145	AHIPLIEK_02269	DAMGHGJI_01650	EMMOCAHB_00628	CDDPKDLP_01564
dcd	dCTP deaminase	LBADMIBH_00945	AHIPLIEK_01597	DAMGHGJI_03265	EMMOCAHB_02011	CDDPKDLP_02804
lpp1	Major outer membrane lipoprotein Lpp 1	LBADMIBH_00134	AHIPLIEK_02280	DAMGHGJI_01639	EMMOCAHB_00639	CDDPKDLP_01577
gcvR	Glycine cleavage system transcriptional repressor	LBADMIBH_02243	AHIPLIEK_04044	DAMGHGJI_01303	EMMOCAHB_03510	CDDPKDLP_03042
fliS	Flagellar secretion chaperone FliS	LBADMIBH_00716	AHIPLIEK_01358	DAMGHGJI_00391	EMMOCAHB_02321	CDDPKDLP_03749
group_1273	hypothetical protein	LBADMIBH_00219	AHIPLIEK_02196	DAMGHGJI_01723	EMMOCAHB_00555	CDDPKDLP_01490
ihfB	Integration host factor subunit beta	LBADMIBH_01838	AHIPLIEK_00226	DAMGHGJI_00868	EMMOCAHB_01114	CDDPKDLP_01840
htpX_2	Protease HtpX	LBADMIBH_00588	AHIPLIEK_03795	DAMGHGJI_00241	EMMOCAHB_00191	CDDPKDLP_01230
secG	Protein-export membrane protein SecG	LBADMIBH_03449	AHIPLIEK_02884	DAMGHGJI_03145	EMMOCAHB_03236	CDDPKDLP_00838
rpsC	30S ribosomal protein S3	LBADMIBH_04493	AHIPLIEK_04410	DAMGHGJI_04568	EMMOCAHB_04466	CDDPKDLP_04554
group_12734	hypothetical protein	LBADMIBH_04114	AHIPLIEK_03607	DAMGHGJI_03580	EMMOCAHB_03909	CDDPKDLP_03885
marA_2	Multiple antibiotic resistance protein MarA	LBADMIBH_03582	AHIPLIEK_02751	DAMGHGJI_03008	EMMOCAHB_03370	CDDPKDLP_00606
bcp_1	Peroxiredoxin Bcp	LBADMIBH_02244	AHIPLIEK_04045	DAMGHGJI_01304	EMMOCAHB_03511	CDDPKDLP_03041
argR	Arginine repressor	LBADMIBH_04426	AHIPLIEK_04367	DAMGHGJI_02158	EMMOCAHB_01874	CDDPKDLP_00488
udk	Uridine kinase	LBADMIBH_00946	AHIPLIEK_01598	DAMGHGJI_03266	EMMOCAHB_02010	CDDPKDLP_02803
yijD	Inner membrane protein YijD	LBADMIBH_04416	AHIPLIEK_03884	DAMGHGJI_04017	EMMOCAHB_04369	CDDPKDLP_03996
group_1274	IS5 family transposase IS4811	LBADMIBH_00222	AHIPLIEK_02193	DAMGHGJI_01726	EMMOCAHB_00552	CDDPKDLP_01487
rpmD	50S ribosomal protein L30	LBADMIBH_04481	AHIPLIEK_04422	DAMGHGJI_04556	EMMOCAHB_04478	CDDPKDLP_04542
apaG	Protein ApaG	LBADMIBH_02576	AHIPLIEK_01926	DAMGHGJI_02783	EMMOCAHB_02467	CDDPKDLP_02101
group_12742	hypothetical protein	LBADMIBH_00957	AHIPLIEK_01609	DAMGHGJI_03277	EMMOCAHB_01999	CDDPKDLP_02792
rapZ	RNase adapter protein RapZ	LBADMIBH_03479	AHIPLIEK_02854	DAMGHGJI_03115	EMMOCAHB_03266	CDDPKDLP_00808
accA	Acetyl-coenzyme A carboxylase carboxyl transferase subunit alpha	LBADMIBH_02450	AHIPLIEK_02052	DAMGHGJI_02909	EMMOCAHB_02340	CDDPKDLP_02229
priB	Primosomal replication protein N	LBADMIBH_01071	AHIPLIEK_00812	DAMGHGJI_02186	EMMOCAHB_01846	CDDPKDLP_00458
mlaF	Intermembrane phospholipid transport system ATP-binding protein MlaF	LBADMIBH_03469	AHIPLIEK_02864	DAMGHGJI_03125	EMMOCAHB_03256	CDDPKDLP_00818
mntH	Divalent metal cation transporter MntH	LBADMIBH_02177	AHIPLIEK_03450	DAMGHGJI_01238	EMMOCAHB_04121	CDDPKDLP_03294
pyrH	Uridylate kinase	LBADMIBH_02464	AHIPLIEK_02038	DAMGHGJI_02895	EMMOCAHB_02354	CDDPKDLP_02215
group_12749	hypothetical protein	LBADMIBH_01362	AHIPLIEK_01107	DAMGHGJI_02516	EMMOCAHB_01528	CDDPKDLP_00173
group_12750	hypothetical protein	LBADMIBH_03495	AHIPLIEK_02838	DAMGHGJI_03099	EMMOCAHB_03282	CDDPKDLP_00792
ybaB	Nucleoid-associated protein YbaB	LBADMIBH_02956	AHIPLIEK_00578	DAMGHGJI_03706	EMMOCAHB_02920	CDDPKDLP_03165
group_12752	hypothetical protein	LBADMIBH_02014	AHIPLIEK_03317	DAMGHGJI_01105	EMMOCAHB_04252	CDDPKDLP_03428
rplB	50S ribosomal protein L2	LBADMIBH_04496	AHIPLIEK_04407	DAMGHGJI_04571	EMMOCAHB_04463	CDDPKDLP_04557
group_12754	hypothetical protein	LBADMIBH_00743	AHIPLIEK_01385	DAMGHGJI_00418	EMMOCAHB_02294	CDDPKDLP_03722
aroK	Shikimate kinase 1	LBADMIBH_04271	AHIPLIEK_04267	DAMGHGJI_03417	EMMOCAHB_04070	CDDPKDLP_04376
cheY	Chemotaxis protein CheY	LBADMIBH_00655	AHIPLIEK_03863	DAMGHGJI_00325	EMMOCAHB_00125	CDDPKDLP_01298
cyoD	Cytochrome bo(3) ubiquinol oxidase subunit 4	LBADMIBH_02997	AHIPLIEK_00619	DAMGHGJI_03665	EMMOCAHB_02861	CDDPKDLP_03206
yecS_1	L-cystine transport system permease protein YecS	LBADMIBH_00695	AHIPLIEK_01328	DAMGHGJI_00362	EMMOCAHB_00024	CDDPKDLP_01336
metQ_1	D-methionine-binding lipoprotein MetQ	LBADMIBH_02439	AHIPLIEK_02063	DAMGHGJI_02920	EMMOCAHB_02329	CDDPKDLP_02240
group_1276	hypothetical protein	LBADMIBH_00261	AHIPLIEK_02154	DAMGHGJI_01765	EMMOCAHB_00513	CDDPKDLP_01449
argP_2	HTH-type transcriptional regulator ArgP	LBADMIBH_01409	AHIPLIEK_01155	DAMGHGJI_02565	EMMOCAHB_01482	CDDPKDLP_00126
rplK	50S ribosomal protein L11	LBADMIBH_04506	AHIPLIEK_04447	DAMGHGJI_04597	EMMOCAHB_04519	CDDPKDLP_04567
lrp_2	Leucine-responsive regulatory protein	LBADMIBH_01852	AHIPLIEK_00240	DAMGHGJI_00854	EMMOCAHB_01100	CDDPKDLP_01854
rseC	Protein RseC	LBADMIBH_02328	AHIPLIEK_03510	DAMGHGJI_01387	EMMOCAHB_03594	CDDPKDLP_02958
group_12764	hypothetical protein	LBADMIBH_02501	AHIPLIEK_02001	DAMGHGJI_02858	EMMOCAHB_02391	CDDPKDLP_02178
cspG	Cold shock-like protein CspG	LBADMIBH_03072	AHIPLIEK_00694	DAMGHGJI_03591	EMMOCAHB_02787	CDDPKDLP_03280
frr	Ribosome-recycling factor	LBADMIBH_02463	AHIPLIEK_02039	DAMGHGJI_02896	EMMOCAHB_02353	CDDPKDLP_02216
rplR	50S ribosomal protein L18	LBADMIBH_04483	AHIPLIEK_04420	DAMGHGJI_04558	EMMOCAHB_04476	CDDPKDLP_04544
phoB	Phosphate regulon transcriptional regulatory protein PhoB	LBADMIBH_03032	AHIPLIEK_00653	DAMGHGJI_03631	EMMOCAHB_02827	CDDPKDLP_03240
ypeA	Acetyltransferase YpeA	LBADMIBH_02208	AHIPLIEK_04010	DAMGHGJI_01269	EMMOCAHB_03476	CDDPKDLP_03076
rpmC	50S ribosomal protein L29	LBADMIBH_04491	AHIPLIEK_04412	DAMGHGJI_04566	EMMOCAHB_04468	CDDPKDLP_04552
dauR	Transcriptional regulator DauR	LBADMIBH_04304	AHIPLIEK_04300	DAMGHGJI_03384	EMMOCAHB_04103	CDDPKDLP_04343
osmE	Osmotically-inducible putative lipoprotein OsmE	LBADMIBH_00098	AHIPLIEK_02316	DAMGHGJI_01603	EMMOCAHB_00675	CDDPKDLP_01613
dgkA	Diacylglycerol kinase	LBADMIBH_03640	AHIPLIEK_02693	DAMGHGJI_02950	EMMOCAHB_03428	CDDPKDLP_00548
speD	S-adenosylmethionine decarboxylase proenzyme	LBADMIBH_02503	AHIPLIEK_01999	DAMGHGJI_02856	EMMOCAHB_02393	CDDPKDLP_02176
rpmG	50S ribosomal protein L33	LBADMIBH_04351	AHIPLIEK_03949	DAMGHGJI_04082	EMMOCAHB_04304	CDDPKDLP_03931
nuoE	NADH-quinone oxidoreductase subunit E	LBADMIBH_02027	AHIPLIEK_03330	DAMGHGJI_01118	EMMOCAHB_04239	CDDPKDLP_03415
rpsE	30S ribosomal protein S5	LBADMIBH_04482	AHIPLIEK_04421	DAMGHGJI_04557	EMMOCAHB_04477	CDDPKDLP_04543
rpe_1	Ribulose-phosphate 3-epimerase	LBADMIBH_04275	AHIPLIEK_04271	DAMGHGJI_03413	EMMOCAHB_04074	CDDPKDLP_04372
group_12779	putative two-component-system connector protein AriR	LBADMIBH_01703	AHIPLIEK_00148	DAMGHGJI_00945	EMMOCAHB_01193	CDDPKDLP_03576
curA	NADPH-dependent curcumin reductase	LBADMIBH_00300	AHIPLIEK_02117	DAMGHGJI_01802	EMMOCAHB_00476	CDDPKDLP_01411
cspJ	Cold shock-like protein CspJ	LBADMIBH_03517	AHIPLIEK_02816	DAMGHGJI_03077	EMMOCAHB_03304	CDDPKDLP_00675
lpxL	Lipid A biosynthesis lauroyltransferase	LBADMIBH_01684	AHIPLIEK_00129	DAMGHGJI_00964	EMMOCAHB_01212	CDDPKDLP_03557
hpf	Ribosome hibernation promoting factor	LBADMIBH_03477	AHIPLIEK_02856	DAMGHGJI_03117	EMMOCAHB_03264	CDDPKDLP_00810
rpsK	30S ribosomal protein S11	LBADMIBH_04476	AHIPLIEK_04427	DAMGHGJI_04551	EMMOCAHB_04483	CDDPKDLP_04537
psiE	Protein PsiE	LBADMIBH_03644	AHIPLIEK_02689	DAMGHGJI_02946	EMMOCAHB_03432	CDDPKDLP_00544
chaA	Sodium-potassium/proton antiporter ChaA	LBADMIBH_00059	AHIPLIEK_02355	DAMGHGJI_01564	EMMOCAHB_00713	CDDPKDLP_01652
rpsU	30S ribosomal protein S21	LBADMIBH_01213	AHIPLIEK_00963	DAMGHGJI_02367	EMMOCAHB_01662	CDDPKDLP_00321
catM	HTH-type transcriptional regulator CatM	LBADMIBH_00422	AHIPLIEK_03194	DAMGHGJI_00075	EMMOCAHB_00357	CDDPKDLP_01060
glnK	Nitrogen regulatory protein P-II 2	LBADMIBH_02977	AHIPLIEK_00599	DAMGHGJI_03685	EMMOCAHB_02881	CDDPKDLP_03186
yajC	Sec translocon accessory complex subunit YajC	LBADMIBH_03020	AHIPLIEK_00642	DAMGHGJI_03642	EMMOCAHB_02838	CDDPKDLP_03229
ygdR_2	putative lipoprotein YgdR	LBADMIBH_01441	AHIPLIEK_01186	DAMGHGJI_02596	EMMOCAHB_01451	CDDPKDLP_00095
fbp	Fructose-1,6-bisphosphatase class 1	LBADMIBH_01091	AHIPLIEK_00832	DAMGHGJI_02205	EMMOCAHB_01826	CDDPKDLP_00438
group_12792	Purine nucleoside phosphoramidase	LBADMIBH_01637	AHIPLIEK_00082	DAMGHGJI_01011	EMMOCAHB_01259	CDDPKDLP_03510
yqjD	putative protein YqjD	LBADMIBH_01133	AHIPLIEK_00874	DAMGHGJI_02247	EMMOCAHB_01785	CDDPKDLP_00396
ihfA	Integration host factor subunit alpha	LBADMIBH_00114	AHIPLIEK_02300	DAMGHGJI_01619	EMMOCAHB_00659	CDDPKDLP_01597
flhC	Flagellar transcriptional regulator FlhC	LBADMIBH_00664	AHIPLIEK_03872	DAMGHGJI_00334	EMMOCAHB_00115	CDDPKDLP_01307
group_12796	hypothetical protein	LBADMIBH_02079	AHIPLIEK_03382	DAMGHGJI_01170	EMMOCAHB_04189	CDDPKDLP_03362
group_12797	IS3 family transposase ISYpe1	LBADMIBH_03617	AHIPLIEK_02717	DAMGHGJI_02974	EMMOCAHB_03405	CDDPKDLP_00572
ibpA	Small heat shock protein IbpA	LBADMIBH_04031	AHIPLIEK_03033	DAMGHGJI_03974	EMMOCAHB_03777	CDDPKDLP_02571
group_12799	hypothetical protein	LBADMIBH_01038	AHIPLIEK_01688	DAMGHGJI_03366	EMMOCAHB_01918	CDDPKDLP_02711
rpsO	30S ribosomal protein S15	LBADMIBH_03441	AHIPLIEK_02892	DAMGHGJI_03153	EMMOCAHB_03228	CDDPKDLP_00846
rplO	50S ribosomal protein L15	LBADMIBH_04480	AHIPLIEK_04423	DAMGHGJI_04555	EMMOCAHB_04479	CDDPKDLP_04541
rpsT	30S ribosomal protein S20	LBADMIBH_02591	AHIPLIEK_01911	DAMGHGJI_02768	EMMOCAHB_02482	CDDPKDLP_02086
gapA	Glyceraldehyde-3-phosphate dehydrogenase A	LBADMIBH_00543	AHIPLIEK_03750	DAMGHGJI_00196	EMMOCAHB_00237	CDDPKDLP_01185
group_12804	hypothetical protein	LBADMIBH_04057	AHIPLIEK_03059	DAMGHGJI_03948	EMMOCAHB_03751	CDDPKDLP_02545
group_12805	hypothetical protein	LBADMIBH_04300	AHIPLIEK_04296	DAMGHGJI_03388	EMMOCAHB_04099	CDDPKDLP_04347
ndhC	NAD(P)H-quinone oxidoreductase subunit 3, chloroplastic	LBADMIBH_02030	AHIPLIEK_03333	DAMGHGJI_01121	EMMOCAHB_04236	CDDPKDLP_03412
yggX	putative Fe(2+)-trafficking protein	LBADMIBH_01372	AHIPLIEK_01117	DAMGHGJI_02528	EMMOCAHB_01519	CDDPKDLP_00163
group_12808	hypothetical protein	LBADMIBH_02188	AHIPLIEK_03990	DAMGHGJI_01249	EMMOCAHB_03456	CDDPKDLP_03096
trxA	Thioredoxin 1	LBADMIBH_03968	AHIPLIEK_02971	DAMGHGJI_04150	EMMOCAHB_03840	CDDPKDLP_02634
cheZ	Protein phosphatase CheZ	LBADMIBH_00654	AHIPLIEK_03862	DAMGHGJI_00324	EMMOCAHB_00126	CDDPKDLP_01297
ftsA	Cell division protein FtsA	LBADMIBH_02535	AHIPLIEK_01967	DAMGHGJI_02824	EMMOCAHB_02426	CDDPKDLP_02143
fliC2_5	Flagellin 2	LBADMIBH_03204	AHIPLIEK_02627	DAMGHGJI_01966	EMMOCAHB_03021	CDDPKDLP_02283
ompR_2	Transcriptional regulatory protein OmpR	LBADMIBH_04258	AHIPLIEK_04254	DAMGHGJI_03430	EMMOCAHB_04057	CDDPKDLP_04389
ykgO	50S ribosomal protein L36 2	LBADMIBH_02966	AHIPLIEK_00588	DAMGHGJI_03696	EMMOCAHB_02910	CDDPKDLP_03175
infC	Translation initiation factor IF-3	LBADMIBH_00109	AHIPLIEK_02305	DAMGHGJI_01614	EMMOCAHB_00664	CDDPKDLP_01602
btuE	Thioredoxin/glutathione peroxidase BtuE	LBADMIBH_00116	AHIPLIEK_02298	DAMGHGJI_01621	EMMOCAHB_00657	CDDPKDLP_01595
group_12817	hypothetical protein	LBADMIBH_00885	AHIPLIEK_01542	DAMGHGJI_03209	EMMOCAHB_02071	CDDPKDLP_02862
ohrB	Organic hydroperoxide resistance protein OhrB	LBADMIBH_03995	AHIPLIEK_02997	DAMGHGJI_04011	EMMOCAHB_03814	CDDPKDLP_02607
rpsN	30S ribosomal protein S14	LBADMIBH_04486	AHIPLIEK_04417	DAMGHGJI_04561	EMMOCAHB_04473	CDDPKDLP_04547
lamB_1	Maltoporin	LBADMIBH_00335	AHIPLIEK_02082	DAMGHGJI_01838	EMMOCAHB_00441	CDDPKDLP_01375
group_12820	hypothetical protein	LBADMIBH_03003	AHIPLIEK_00625	DAMGHGJI_03659	EMMOCAHB_02855	CDDPKDLP_03212
ygbE	Inner membrane protein YgbE	LBADMIBH_01512	AHIPLIEK_01258	DAMGHGJI_02668	EMMOCAHB_01380	CDDPKDLP_00023
rbsB_4	Ribose import binding protein RbsB	LBADMIBH_04107	AHIPLIEK_03111	DAMGHGJI_03896	EMMOCAHB_03698	CDDPKDLP_02494
gcvA	Glycine cleavage system transcriptional activator	LBADMIBH_01466	AHIPLIEK_01211	DAMGHGJI_02621	EMMOCAHB_01427	CDDPKDLP_00069
hexR_2	HTH-type transcriptional regulator HexR	LBADMIBH_04201	AHIPLIEK_03699	DAMGHGJI_03488	EMMOCAHB_04001	CDDPKDLP_03793
mepS_3	Murein DD-endopeptidase MepS/Murein LD-carboxypeptidase	LBADMIBH_01007	AHIPLIEK_01658	DAMGHGJI_03327	EMMOCAHB_01949	CDDPKDLP_02741
motA	Motility protein A	LBADMIBH_00663	AHIPLIEK_03871	DAMGHGJI_00333	EMMOCAHB_00116	CDDPKDLP_01306
yciI	Protein YciI	LBADMIBH_00511	AHIPLIEK_03283	DAMGHGJI_00164	EMMOCAHB_00269	CDDPKDLP_01149
sdhD	Succinate dehydrogenase hydrophobic membrane anchor subunit	LBADMIBH_02807	AHIPLIEK_00409	DAMGHGJI_00684	EMMOCAHB_00933	CDDPKDLP_04212
fnr	Fumarate and nitrate reduction regulatory protein	LBADMIBH_00424	AHIPLIEK_03196	DAMGHGJI_00077	EMMOCAHB_00355	CDDPKDLP_01062
crr	PTS system glucose-specific EIIA component	LBADMIBH_02198	AHIPLIEK_04000	DAMGHGJI_01259	EMMOCAHB_03466	CDDPKDLP_03086
rplL	50S ribosomal protein L7/L12	LBADMIBH_04509	AHIPLIEK_04450	DAMGHGJI_04594	EMMOCAHB_04516	CDDPKDLP_04570
group_12832	hypothetical protein	LBADMIBH_01907	AHIPLIEK_00295	DAMGHGJI_00799	EMMOCAHB_01045	CDDPKDLP_01909
rpmI	50S ribosomal protein L35	LBADMIBH_00110	AHIPLIEK_02304	DAMGHGJI_01615	EMMOCAHB_00663	CDDPKDLP_01601
crp	cAMP-activated global transcriptional regulator CRP	LBADMIBH_04286	AHIPLIEK_04282	DAMGHGJI_03402	EMMOCAHB_04085	CDDPKDLP_04361
hslU	ATP-dependent protease ATPase subunit HslU	LBADMIBH_04396	AHIPLIEK_03904	DAMGHGJI_04037	EMMOCAHB_04349	CDDPKDLP_03976
mntR	Transcriptional regulator MntR	LBADMIBH_01906	AHIPLIEK_00294	DAMGHGJI_00800	EMMOCAHB_01046	CDDPKDLP_01908
ftnA	Bacterial non-heme ferritin	LBADMIBH_01296	AHIPLIEK_01045	DAMGHGJI_02449	EMMOCAHB_01581	CDDPKDLP_00239
fabZ	3-hydroxyacyl-[acyl-carrier-protein] dehydratase FabZ	LBADMIBH_02455	AHIPLIEK_02047	DAMGHGJI_02904	EMMOCAHB_02345	CDDPKDLP_02224
prpC	Protein phosphatase PrpC	LBADMIBH_00790	AHIPLIEK_01443	DAMGHGJI_00480	EMMOCAHB_02247	CDDPKDLP_03663
rpmA	50S ribosomal protein L27	LBADMIBH_03459	AHIPLIEK_02874	DAMGHGJI_03135	EMMOCAHB_03246	CDDPKDLP_00828
gmk	Guanylate kinase	LBADMIBH_04334	AHIPLIEK_03966	DAMGHGJI_04102	EMMOCAHB_04287	CDDPKDLP_03912
rpsQ	30S ribosomal protein S17	LBADMIBH_04490	AHIPLIEK_04413	DAMGHGJI_04565	EMMOCAHB_04469	CDDPKDLP_04551
rplJ	50S ribosomal protein L10	LBADMIBH_04508	AHIPLIEK_04449	DAMGHGJI_04595	EMMOCAHB_04517	CDDPKDLP_04569
group_12844	hypothetical protein	LBADMIBH_03299	AHIPLIEK_02547	DAMGHGJI_02047	EMMOCAHB_03182	CDDPKDLP_02365
pfkA	ATP-dependent 6-phosphofructokinase isozyme 1	LBADMIBH_04383	AHIPLIEK_03917	DAMGHGJI_04050	EMMOCAHB_04336	CDDPKDLP_03963
gsiD_2	Glutathione transport system permease protein GsiD	LBADMIBH_00841	AHIPLIEK_01498	DAMGHGJI_00533	EMMOCAHB_02193	CDDPKDLP_03610
rplC	50S ribosomal protein L3	LBADMIBH_04499	AHIPLIEK_04404	DAMGHGJI_04574	EMMOCAHB_04460	CDDPKDLP_04560
fur	Ferric uptake regulation protein	LBADMIBH_02828	AHIPLIEK_00430	DAMGHGJI_00663	EMMOCAHB_00912	CDDPKDLP_04233
group_12849	hypothetical protein	LBADMIBH_00161	AHIPLIEK_02253	DAMGHGJI_01666	EMMOCAHB_00612	CDDPKDLP_01548
fliA	RNA polymerase sigma factor FliA	LBADMIBH_00699	AHIPLIEK_01333	DAMGHGJI_00366	EMMOCAHB_00020	CDDPKDLP_01340
suhB_2	Inositol-1-monophosphatase	LBADMIBH_02302	AHIPLIEK_03485	DAMGHGJI_01362	EMMOCAHB_03569	CDDPKDLP_02983
ybgC	Acyl-CoA thioester hydrolase YbgC	LBADMIBH_02796	AHIPLIEK_00398	DAMGHGJI_00695	EMMOCAHB_00944	CDDPKDLP_04201
uvrY	Response regulator UvrY	LBADMIBH_01772	AHIPLIEK_00159	DAMGHGJI_00934	EMMOCAHB_01182	CDDPKDLP_01774
pstB	Phosphate import ATP-binding protein PstB	LBADMIBH_04076	AHIPLIEK_03080	DAMGHGJI_03927	EMMOCAHB_03729	CDDPKDLP_02525
group_12855	hypothetical protein	LBADMIBH_00748	AHIPLIEK_01390	DAMGHGJI_00423	EMMOCAHB_02289	CDDPKDLP_03717
rpsD	30S ribosomal protein S4	LBADMIBH_04475	AHIPLIEK_04428	DAMGHGJI_04550	EMMOCAHB_04484	CDDPKDLP_04536
zapB	Cell division protein ZapB	LBADMIBH_04394	AHIPLIEK_03906	DAMGHGJI_04039	EMMOCAHB_04347	CDDPKDLP_03974
fadR_1	Fatty acid metabolism regulator protein	LBADMIBH_00556	AHIPLIEK_03763	DAMGHGJI_00209	EMMOCAHB_00223	CDDPKDLP_01198
group_12859	hypothetical protein	LBADMIBH_02444	AHIPLIEK_02058	DAMGHGJI_02915	EMMOCAHB_02334	CDDPKDLP_02235
atpG	ATP synthase gamma chain	LBADMIBH_04085	AHIPLIEK_03089	DAMGHGJI_03918	EMMOCAHB_03720	CDDPKDLP_02516
group_12861	hypothetical protein	LBADMIBH_01230	AHIPLIEK_00980	DAMGHGJI_02384	EMMOCAHB_01645	CDDPKDLP_00304
group_12862	hypothetical protein	LBADMIBH_00585	AHIPLIEK_03792	DAMGHGJI_00238	EMMOCAHB_00194	CDDPKDLP_01227
diaA	DnaA initiator-associating protein DiaA	LBADMIBH_01118	AHIPLIEK_00859	DAMGHGJI_02232	EMMOCAHB_01799	CDDPKDLP_00411
fliM	Flagellar motor switch protein FliM	LBADMIBH_00734	AHIPLIEK_01376	DAMGHGJI_00409	EMMOCAHB_02303	CDDPKDLP_03731
dps	DNA protection during starvation protein	LBADMIBH_01910	AHIPLIEK_00298	DAMGHGJI_00796	EMMOCAHB_01042	CDDPKDLP_01912
ptsO	Phosphocarrier protein NPr	LBADMIBH_03480	AHIPLIEK_02853	DAMGHGJI_03114	EMMOCAHB_03267	CDDPKDLP_00807
hha	Hemolysin expression-modulating protein Hha	LBADMIBH_02972	AHIPLIEK_00594	DAMGHGJI_03690	EMMOCAHB_02904	CDDPKDLP_03181
group_12868	hypothetical protein	LBADMIBH_03614	AHIPLIEK_02720	DAMGHGJI_02977	EMMOCAHB_03402	CDDPKDLP_00575
ruvC	Crossover junction endodeoxyribonuclease RuvC	LBADMIBH_00634	AHIPLIEK_03841	DAMGHGJI_00304	EMMOCAHB_00147	CDDPKDLP_01276
cheB	Protein-glutamate methylesterase/protein-glutamine glutaminase	LBADMIBH_00656	AHIPLIEK_03864	DAMGHGJI_00326	EMMOCAHB_00124	CDDPKDLP_01299
bssS	Biofilm regulator BssS	LBADMIBH_01679	AHIPLIEK_00124	DAMGHGJI_00969	EMMOCAHB_01217	CDDPKDLP_03552
ycgL	Protein YcgL	LBADMIBH_00560	AHIPLIEK_03767	DAMGHGJI_00213	EMMOCAHB_00219	CDDPKDLP_01202
group_12873	hypothetical protein	LBADMIBH_02878	AHIPLIEK_00480	DAMGHGJI_00608	EMMOCAHB_00857	CDDPKDLP_04288
minE	Cell division topological specificity factor	LBADMIBH_00563	AHIPLIEK_03770	DAMGHGJI_00216	EMMOCAHB_00216	CDDPKDLP_01205
cspE	Cold shock-like protein CspE	LBADMIBH_02866	AHIPLIEK_00468	DAMGHGJI_00620	EMMOCAHB_00869	CDDPKDLP_04276
rpsH	30S ribosomal protein S8	LBADMIBH_04485	AHIPLIEK_04418	DAMGHGJI_04560	EMMOCAHB_04474	CDDPKDLP_04546
group_12877	hypothetical protein	LBADMIBH_02162	AHIPLIEK_03435	DAMGHGJI_01223	EMMOCAHB_04136	CDDPKDLP_03309
gpt	Xanthine phosphoribosyltransferase	LBADMIBH_03099	AHIPLIEK_00721	DAMGHGJI_04274	EMMOCAHB_02759	CDDPKDLP_04171
cpxR_2	Transcriptional regulatory protein CpxR	LBADMIBH_04379	AHIPLIEK_03921	DAMGHGJI_04054	EMMOCAHB_04332	CDDPKDLP_03959
lpxC	UDP-3-O-acyl-N-acetylglucosamine deacetylase	LBADMIBH_02533	AHIPLIEK_01969	DAMGHGJI_02826	EMMOCAHB_02424	CDDPKDLP_02145
chbA_1	PTS system N,N'-diacetylchitobiose-specific EIIA component	LBADMIBH_03054	AHIPLIEK_00675	DAMGHGJI_03609	EMMOCAHB_02805	CDDPKDLP_03262
rplE	50S ribosomal protein L5	LBADMIBH_04487	AHIPLIEK_04416	DAMGHGJI_04562	EMMOCAHB_04472	CDDPKDLP_04548
fabR	HTH-type transcriptional repressor FabR	LBADMIBH_04415	AHIPLIEK_03885	DAMGHGJI_04018	EMMOCAHB_04368	CDDPKDLP_03995
ftsE_2	Cell division ATP-binding protein FtsE	LBADMIBH_04215	AHIPLIEK_03713	DAMGHGJI_03474	EMMOCAHB_04015	CDDPKDLP_03779
glnA	Glutamine synthetase	LBADMIBH_04322	AHIPLIEK_03978	DAMGHGJI_04114	EMMOCAHB_04275	CDDPKDLP_03900
tatA_2	Sec-independent protein translocase protein TatA	LBADMIBH_03917	AHIPLIEK_02920	DAMGHGJI_04203	EMMOCAHB_03893	CDDPKDLP_02687
osmY_3	Osmotically-inducible protein Y	LBADMIBH_01117	AHIPLIEK_00858	DAMGHGJI_02231	EMMOCAHB_01800	CDDPKDLP_00412
group_12888	hypothetical protein	LBADMIBH_00648	AHIPLIEK_03856	DAMGHGJI_00318	EMMOCAHB_00132	CDDPKDLP_01291
rpmF	50S ribosomal protein L32	LBADMIBH_01651	AHIPLIEK_00096	DAMGHGJI_00997	EMMOCAHB_01245	CDDPKDLP_03524
glpE	Thiosulfate sulfurtransferase GlpE	LBADMIBH_04245	AHIPLIEK_04241	DAMGHGJI_03443	EMMOCAHB_04044	CDDPKDLP_04402
groS	10 kDa chaperonin	LBADMIBH_03501	AHIPLIEK_02832	DAMGHGJI_03093	EMMOCAHB_03288	CDDPKDLP_00786
mtnD	Acireductone dioxygenase	LBADMIBH_03114	AHIPLIEK_00736	DAMGHGJI_04260	EMMOCAHB_02744	CDDPKDLP_04156
mraY	Phospho-N-acetylmuramoyl-pentapeptide-transferase	LBADMIBH_02542	AHIPLIEK_01960	DAMGHGJI_02817	EMMOCAHB_02433	CDDPKDLP_02136
cspC	Cold shock-like protein CspC	LBADMIBH_00582	AHIPLIEK_03789	DAMGHGJI_00235	EMMOCAHB_00197	CDDPKDLP_01224
rplT	50S ribosomal protein L20	LBADMIBH_00111	AHIPLIEK_02303	DAMGHGJI_01616	EMMOCAHB_00662	CDDPKDLP_01600
arcA	Aerobic respiration control protein ArcA	LBADMIBH_02604	AHIPLIEK_01897	DAMGHGJI_02755	EMMOCAHB_02495	CDDPKDLP_02073
ptsH	Phosphocarrier protein HPr	LBADMIBH_02196	AHIPLIEK_03998	DAMGHGJI_01257	EMMOCAHB_03464	CDDPKDLP_03088
rplX	50S ribosomal protein L24	LBADMIBH_04488	AHIPLIEK_04415	DAMGHGJI_04563	EMMOCAHB_04471	CDDPKDLP_04549
accB	Biotin carboxyl carrier protein of acetyl-CoA carboxylase	LBADMIBH_04448	AHIPLIEK_04389	DAMGHGJI_02135	EMMOCAHB_01896	CDDPKDLP_00510
puuC	NADP/NAD-dependent aldehyde dehydrogenase PuuC	LBADMIBH_00365	AHIPLIEK_03137	DAMGHGJI_00021	EMMOCAHB_00414	CDDPKDLP_01004
rimP	Ribosome maturation factor RimP	LBADMIBH_03446	AHIPLIEK_02887	DAMGHGJI_03148	EMMOCAHB_03233	CDDPKDLP_00841
yqjF	Inner membrane protein YqjF	LBADMIBH_01130	AHIPLIEK_00871	DAMGHGJI_02244	EMMOCAHB_01788	CDDPKDLP_00399
acrZ	Multidrug efflux pump accessory protein AcrZ	LBADMIBH_01986	AHIPLIEK_00374	DAMGHGJI_00719	EMMOCAHB_00968	CDDPKDLP_01988
rpoZ	DNA-directed RNA polymerase subunit omega	LBADMIBH_04333	AHIPLIEK_03967	DAMGHGJI_04103	EMMOCAHB_04286	CDDPKDLP_03911
ypjD	Inner membrane protein YpjD	LBADMIBH_04531	AHIPLIEK_04498	DAMGHGJI_04608	EMMOCAHB_04539	CDDPKDLP_04602
clpS	ATP-dependent Clp protease adapter protein ClpS	LBADMIBH_01859	AHIPLIEK_00247	DAMGHGJI_00847	EMMOCAHB_01093	CDDPKDLP_01861
argG	Argininosuccinate synthase	LBADMIBH_04411	AHIPLIEK_03889	DAMGHGJI_04022	EMMOCAHB_04364	CDDPKDLP_03991
group_12907	hypothetical protein	LBADMIBH_01381	AHIPLIEK_01126	DAMGHGJI_02537	EMMOCAHB_01510	CDDPKDLP_00154
iraP_1	Anti-adapter protein IraP	LBADMIBH_00721	AHIPLIEK_01363	DAMGHGJI_00396	EMMOCAHB_02316	CDDPKDLP_03744
pyrG_2	CTP synthase	LBADMIBH_01487	AHIPLIEK_01232	DAMGHGJI_02642	EMMOCAHB_01406	CDDPKDLP_00048
sspA	Stringent starvation protein A	LBADMIBH_03486	AHIPLIEK_02847	DAMGHGJI_03108	EMMOCAHB_03273	CDDPKDLP_00801
phoU	Phosphate-specific transport system accessory protein PhoU	LBADMIBH_04075	AHIPLIEK_03079	DAMGHGJI_03928	EMMOCAHB_03730	CDDPKDLP_02526
group_12912	hypothetical protein	LBADMIBH_00504	AHIPLIEK_03276	DAMGHGJI_00157	EMMOCAHB_00276	CDDPKDLP_01142
gstB_2	Glutathione S-transferase GstB	LBADMIBH_04130	AHIPLIEK_03628	DAMGHGJI_03559	EMMOCAHB_03930	CDDPKDLP_03864
rplN	50S ribosomal protein L14	LBADMIBH_04489	AHIPLIEK_04414	DAMGHGJI_04564	EMMOCAHB_04470	CDDPKDLP_04550
group_12915	hypothetical protein	LBADMIBH_03353	AHIPLIEK_02493	DAMGHGJI_02103	EMMOCAHB_03128	CDDPKDLP_02418
rplU	50S ribosomal protein L21	LBADMIBH_03460	AHIPLIEK_02873	DAMGHGJI_03134	EMMOCAHB_03247	CDDPKDLP_00827
yccJ	putative protein YccJ	LBADMIBH_01782	AHIPLIEK_00169	DAMGHGJI_00924	EMMOCAHB_01171	CDDPKDLP_01784
group_12918	Immunogenic protein MPT70	LBADMIBH_00369	AHIPLIEK_03141	DAMGHGJI_00025	EMMOCAHB_00410	CDDPKDLP_01008
group_12919	hypothetical protein	LBADMIBH_01892	AHIPLIEK_00280	DAMGHGJI_00814	EMMOCAHB_01060	CDDPKDLP_01894
group_1292	hypothetical protein	LBADMIBH_00368	AHIPLIEK_03140	DAMGHGJI_00024	EMMOCAHB_00411	CDDPKDLP_01007
rsfS	Ribosomal silencing factor RsfS	LBADMIBH_02854	AHIPLIEK_00456	DAMGHGJI_00633	EMMOCAHB_00881	CDDPKDLP_04264
hupA	DNA-binding protein HU-alpha	LBADMIBH_04521	AHIPLIEK_04462	DAMGHGJI_04582	EMMOCAHB_04504	CDDPKDLP_04582
rimJ	[Ribosomal protein S5]-alanine N-acetyltransferase	LBADMIBH_01674	AHIPLIEK_00119	DAMGHGJI_00974	EMMOCAHB_01222	CDDPKDLP_03547
osmC	Peroxiredoxin OsmC	LBADMIBH_03060	AHIPLIEK_00681	DAMGHGJI_03603	EMMOCAHB_02799	CDDPKDLP_03268
group_12924	hypothetical protein	LBADMIBH_03057	AHIPLIEK_00678	DAMGHGJI_03606	EMMOCAHB_02802	CDDPKDLP_03265
metJ	Met repressor	LBADMIBH_04402	AHIPLIEK_03898	DAMGHGJI_04031	EMMOCAHB_04355	CDDPKDLP_03982
trkA	Trk system potassium uptake protein TrkA	LBADMIBH_04469	AHIPLIEK_04434	DAMGHGJI_04544	EMMOCAHB_04490	CDDPKDLP_04530
tusA	Sulfur carrier protein TusA	LBADMIBH_04208	AHIPLIEK_03706	DAMGHGJI_03481	EMMOCAHB_04008	CDDPKDLP_03786
rpsA	30S ribosomal protein S1	LBADMIBH_01839	AHIPLIEK_00227	DAMGHGJI_00867	EMMOCAHB_01113	CDDPKDLP_01841
group_12929	hypothetical protein	LBADMIBH_04000	AHIPLIEK_03002	DAMGHGJI_04006	EMMOCAHB_03808	CDDPKDLP_02602
atpB	ATP synthase subunit a	LBADMIBH_04090	AHIPLIEK_03094	DAMGHGJI_03913	EMMOCAHB_03715	CDDPKDLP_02511
yibN	putative protein YibN	LBADMIBH_04372	AHIPLIEK_03928	DAMGHGJI_04061	EMMOCAHB_04325	CDDPKDLP_03952
ftsZ	Cell division protein FtsZ	LBADMIBH_02534	AHIPLIEK_01968	DAMGHGJI_02825	EMMOCAHB_02425	CDDPKDLP_02144
nuoI	NADH-quinone oxidoreductase subunit I	LBADMIBH_02023	AHIPLIEK_03326	DAMGHGJI_01114	EMMOCAHB_04243	CDDPKDLP_03419
dedA	Protein DedA	LBADMIBH_02064	AHIPLIEK_03367	DAMGHGJI_01155	EMMOCAHB_04204	CDDPKDLP_03377
yhcB	Inner membrane protein YhcB	LBADMIBH_03490	AHIPLIEK_02843	DAMGHGJI_03104	EMMOCAHB_03277	CDDPKDLP_00797
ybjN	putative protein YbjN	LBADMIBH_01879	AHIPLIEK_00267	DAMGHGJI_00827	EMMOCAHB_01073	CDDPKDLP_01881
qseB_1	Transcriptional regulatory protein QseB	LBADMIBH_03583	AHIPLIEK_02750	DAMGHGJI_03007	EMMOCAHB_03371	CDDPKDLP_00605
group_12938	DNA-binding protein H-NS	LBADMIBH_01901	AHIPLIEK_00289	DAMGHGJI_00805	EMMOCAHB_01051	CDDPKDLP_01903
grxC	Glutaredoxin 3	LBADMIBH_04373	AHIPLIEK_03927	DAMGHGJI_04060	EMMOCAHB_04326	CDDPKDLP_03953
hisG	ATP phosphoribosyltransferase	LBADMIBH_00902	AHIPLIEK_01559	DAMGHGJI_03226	EMMOCAHB_02054	CDDPKDLP_02845
apt	Adenine phosphoribosyltransferase	LBADMIBH_02958	AHIPLIEK_00580	DAMGHGJI_03704	EMMOCAHB_02918	CDDPKDLP_03167
amsI	putative low molecular weight protein-tyrosine-phosphatase AmsI	LBADMIBH_00940	AHIPLIEK_01592	DAMGHGJI_03260	EMMOCAHB_02016	CDDPKDLP_02809
phnG	Alpha-D-ribose 1-methylphosphonate 5-triphosphate synthase subunit PhnG	LBADMIBH_00829	AHIPLIEK_01486	DAMGHGJI_00521	EMMOCAHB_02205	CDDPKDLP_03622
group_12944	hypothetical protein	LBADMIBH_03637	AHIPLIEK_02696	DAMGHGJI_02953	EMMOCAHB_03425	CDDPKDLP_00551
ppiA	Peptidyl-prolyl cis-trans isomerase A	LBADMIBH_04280	AHIPLIEK_04276	DAMGHGJI_03408	EMMOCAHB_04079	CDDPKDLP_04367
era	GTPase Era	LBADMIBH_02324	AHIPLIEK_03506	DAMGHGJI_01383	EMMOCAHB_03590	CDDPKDLP_02962
rpsR	30S ribosomal protein S18	LBADMIBH_01072	AHIPLIEK_00813	DAMGHGJI_02187	EMMOCAHB_01845	CDDPKDLP_00457
secY	Protein translocase subunit SecY	LBADMIBH_04479	AHIPLIEK_04424	DAMGHGJI_04554	EMMOCAHB_04480	CDDPKDLP_04540
mliC	Membrane-bound lysozyme inhibitor of C-type lysozyme	LBADMIBH_00190	AHIPLIEK_02225	DAMGHGJI_01694	EMMOCAHB_00584	CDDPKDLP_01519
rbsB_2	Ribose import binding protein RbsB	LBADMIBH_00813	AHIPLIEK_01470	DAMGHGJI_00505	EMMOCAHB_02221	CDDPKDLP_03638
rplW	50S ribosomal protein L23	LBADMIBH_04497	AHIPLIEK_04406	DAMGHGJI_04572	EMMOCAHB_04462	CDDPKDLP_04558
dksA	RNA polymerase-binding transcription factor DksA	LBADMIBH_02488	AHIPLIEK_02014	DAMGHGJI_02871	EMMOCAHB_02378	CDDPKDLP_02191
rpsL	30S ribosomal protein S12	LBADMIBH_04308	AHIPLIEK_04304	DAMGHGJI_03380	EMMOCAHB_04107	CDDPKDLP_04339
prs	Ribose-phosphate pyrophosphokinase	LBADMIBH_00050	AHIPLIEK_02364	DAMGHGJI_01555	EMMOCAHB_00722	CDDPKDLP_01661
ygdR_3	putative lipoprotein YgdR	LBADMIBH_01465	AHIPLIEK_01210	DAMGHGJI_02620	EMMOCAHB_01428	CDDPKDLP_00070
rnc	Ribonuclease 3	LBADMIBH_02325	AHIPLIEK_03507	DAMGHGJI_01384	EMMOCAHB_03591	CDDPKDLP_02961
group_12957	hypothetical protein	LBADMIBH_00154	AHIPLIEK_02260	DAMGHGJI_01659	EMMOCAHB_00619	CDDPKDLP_01555
pal	Peptidoglycan-associated lipoprotein	LBADMIBH_02791	AHIPLIEK_00393	DAMGHGJI_00700	EMMOCAHB_00949	CDDPKDLP_04196
rpsG	30S ribosomal protein S7	LBADMIBH_04309	AHIPLIEK_04305	DAMGHGJI_03379	EMMOCAHB_04108	CDDPKDLP_04338
rpsF	30S ribosomal protein S6	LBADMIBH_01070	AHIPLIEK_00811	DAMGHGJI_02185	EMMOCAHB_01847	CDDPKDLP_00459
group_12961	hypothetical protein	LBADMIBH_01678	AHIPLIEK_00123	DAMGHGJI_00970	EMMOCAHB_01218	CDDPKDLP_03551
group_12962	hypothetical protein	LBADMIBH_04058	AHIPLIEK_03060	DAMGHGJI_03947	EMMOCAHB_03750	CDDPKDLP_02544
group_12963	hypothetical protein	LBADMIBH_01825	AHIPLIEK_00213	DAMGHGJI_00881	EMMOCAHB_01127	CDDPKDLP_01827
group_12964	hypothetical protein	LBADMIBH_03947	AHIPLIEK_02950	DAMGHGJI_04173	EMMOCAHB_03863	CDDPKDLP_02657
nusG	Transcription termination/antitermination protein NusG	LBADMIBH_04505	AHIPLIEK_04446	DAMGHGJI_04598	EMMOCAHB_04520	CDDPKDLP_04566
rcsA	Transcriptional regulatory protein RcsA	LBADMIBH_00740	AHIPLIEK_01382	DAMGHGJI_00415	EMMOCAHB_02297	CDDPKDLP_03725
cheR	Chemotaxis protein methyltransferase	LBADMIBH_00657	AHIPLIEK_03865	DAMGHGJI_00327	EMMOCAHB_00123	CDDPKDLP_01300
acpP_1	Acyl carrier protein	LBADMIBH_01646	AHIPLIEK_00091	DAMGHGJI_01002	EMMOCAHB_01250	CDDPKDLP_03519
flgG	Flagellar basal-body rod protein FlgG	LBADMIBH_01661	AHIPLIEK_00106	DAMGHGJI_00987	EMMOCAHB_01235	CDDPKDLP_03534
rpsS	30S ribosomal protein S19	LBADMIBH_04495	AHIPLIEK_04408	DAMGHGJI_04570	EMMOCAHB_04464	CDDPKDLP_04556
ppa_1	Inorganic pyrophosphatase	LBADMIBH_01087	AHIPLIEK_00828	DAMGHGJI_02201	EMMOCAHB_01830	CDDPKDLP_00442
ppsR	Phosphoenolpyruvate synthase regulatory protein	LBADMIBH_00122	AHIPLIEK_02292	DAMGHGJI_01627	EMMOCAHB_00651	CDDPKDLP_01589
leuA_2	2-isopropylmalate synthase	LBADMIBH_02552	AHIPLIEK_01950	DAMGHGJI_02807	EMMOCAHB_02443	CDDPKDLP_02126
kdpB	Potassium-transporting ATPase ATP-binding subunit	LBADMIBH_04151	AHIPLIEK_03649	DAMGHGJI_03538	EMMOCAHB_03951	CDDPKDLP_03843
rpmB	50S ribosomal protein L28	LBADMIBH_04350	AHIPLIEK_03950	DAMGHGJI_04083	EMMOCAHB_04303	CDDPKDLP_03930
infA	Translation initiation factor IF-1	LBADMIBH_01857	AHIPLIEK_00245	DAMGHGJI_00849	EMMOCAHB_01095	CDDPKDLP_01859
group_12977	Carnitine monooxygenase reductase subunit	LBADMIBH_02012	AHIPLIEK_03315	DAMGHGJI_01103	EMMOCAHB_04254	CDDPKDLP_03430
group_12978	hypothetical protein	LBADMIBH_01349	AHIPLIEK_01094	DAMGHGJI_02503	EMMOCAHB_01541	CDDPKDLP_00186
group_12979	hypothetical protein	LBADMIBH_02992	AHIPLIEK_00614	DAMGHGJI_03670	EMMOCAHB_02866	CDDPKDLP_03201
group_1298	hypothetical protein	LBADMIBH_00419	AHIPLIEK_03191	DAMGHGJI_00072	EMMOCAHB_00360	CDDPKDLP_01057
group_12980	hypothetical protein	LBADMIBH_01773	AHIPLIEK_00160	DAMGHGJI_00933	EMMOCAHB_01181	CDDPKDLP_01775
fliZ	Regulator of sigma S factor FliZ	LBADMIBH_00698	AHIPLIEK_01332	DAMGHGJI_00365	EMMOCAHB_00021	CDDPKDLP_01339
cheW	Chemotaxis protein CheW	LBADMIBH_00660	AHIPLIEK_03868	DAMGHGJI_00330	EMMOCAHB_00119	CDDPKDLP_01303
dmlR_9	HTH-type transcriptional regulator DmlR	LBADMIBH_04124	AHIPLIEK_03622	DAMGHGJI_03565	EMMOCAHB_03924	CDDPKDLP_03870
nrdH	Glutaredoxin-like protein NrdH	LBADMIBH_02415	AHIPLIEK_03582	DAMGHGJI_01470	EMMOCAHB_03673	CDDPKDLP_04501
group_12985	hypothetical protein	LBADMIBH_00018	AHIPLIEK_02397	DAMGHGJI_01521	EMMOCAHB_00758	CDDPKDLP_01694
group_12986	hypothetical protein	LBADMIBH_00291	AHIPLIEK_02126	DAMGHGJI_01793	EMMOCAHB_00485	CDDPKDLP_01420
secB	Protein-export protein SecB	LBADMIBH_04374	AHIPLIEK_03926	DAMGHGJI_04059	EMMOCAHB_04327	CDDPKDLP_03954
corA	Magnesium transport protein CorA	LBADMIBH_03941	AHIPLIEK_02944	DAMGHGJI_04179	EMMOCAHB_03869	CDDPKDLP_02663
group_12989	hypothetical protein	LBADMIBH_00171	AHIPLIEK_02244	DAMGHGJI_01675	EMMOCAHB_00603	CDDPKDLP_01539
cstA	Peptide transporter CstA	LBADMIBH_00474	AHIPLIEK_03246	DAMGHGJI_00127	EMMOCAHB_00306	CDDPKDLP_01112
puuR_1	HTH-type transcriptional regulator PuuR	LBADMIBH_00899	AHIPLIEK_01556	DAMGHGJI_03223	EMMOCAHB_02057	CDDPKDLP_02848
secE	Protein translocase subunit SecE	LBADMIBH_04504	AHIPLIEK_04445	DAMGHGJI_04599	EMMOCAHB_04521	CDDPKDLP_04565
group_12992	hypothetical protein	LBADMIBH_03200	AHIPLIEK_02631	DAMGHGJI_01961	EMMOCAHB_03026	CDDPKDLP_02278
hslO	33 kDa chaperonin	LBADMIBH_04261	AHIPLIEK_04257	DAMGHGJI_03427	EMMOCAHB_04060	CDDPKDLP_04386
guaC	GMP reductase	LBADMIBH_02526	AHIPLIEK_01976	DAMGHGJI_02833	EMMOCAHB_02417	CDDPKDLP_02152
malP_3	Maltodextrin phosphorylase	LBADMIBH_04243	AHIPLIEK_03740	DAMGHGJI_03446	EMMOCAHB_04042	CDDPKDLP_03751
infB	Translation initiation factor IF-2	LBADMIBH_03444	AHIPLIEK_02889	DAMGHGJI_03150	EMMOCAHB_03231	CDDPKDLP_00843
narL	Nitrate/nitrite response regulator protein NarL	LBADMIBH_02232	AHIPLIEK_04033	DAMGHGJI_01292	EMMOCAHB_03499	CDDPKDLP_03053
def	Peptide deformylase	LBADMIBH_04466	AHIPLIEK_04437	DAMGHGJI_04541	EMMOCAHB_04493	CDDPKDLP_04527
atpH	ATP synthase subunit delta	LBADMIBH_04087	AHIPLIEK_03091	DAMGHGJI_03916	EMMOCAHB_03718	CDDPKDLP_02514
namA_2	NADPH dehydrogenase	LBADMIBH_03378	AHIPLIEK_02469	DAMGHGJI_01878	EMMOCAHB_03104	CDDPKDLP_02443
tsaB	tRNA threonylcarbamoyladenosine biosynthesis protein TsaB	LBADMIBH_00567	AHIPLIEK_03774	DAMGHGJI_00220	EMMOCAHB_00212	CDDPKDLP_01209
rbfA	30S ribosome-binding factor	LBADMIBH_03443	AHIPLIEK_02890	DAMGHGJI_03151	EMMOCAHB_03230	CDDPKDLP_00844
group_13003	hypothetical protein	LBADMIBH_03051	AHIPLIEK_00672	DAMGHGJI_03612	EMMOCAHB_02808	CDDPKDLP_03259
ybhQ	Inner membrane protein YbhQ	LBADMIBH_01961	AHIPLIEK_00349	DAMGHGJI_00745	EMMOCAHB_00993	CDDPKDLP_01963
tsaD	tRNA N6-adenosine threonylcarbamoyltransferase	LBADMIBH_01214	AHIPLIEK_00964	DAMGHGJI_02368	EMMOCAHB_01661	CDDPKDLP_00320
ubiE	Ubiquinone/menaquinone biosynthesis C-methyltransferase UbiE	LBADMIBH_03920	AHIPLIEK_02923	DAMGHGJI_04200	EMMOCAHB_03890	CDDPKDLP_02684
nudB	Dihydroneopterin triphosphate diphosphatase	LBADMIBH_00636	AHIPLIEK_03843	DAMGHGJI_00306	EMMOCAHB_00145	CDDPKDLP_01278
cpxA	Sensor histidine kinase CpxA	LBADMIBH_04378	AHIPLIEK_03922	DAMGHGJI_04055	EMMOCAHB_04331	CDDPKDLP_03958
wzxE	Lipid III flippase	LBADMIBH_03960	AHIPLIEK_02963	DAMGHGJI_04160	EMMOCAHB_03850	CDDPKDLP_02644
topA	DNA topoisomerase 1	LBADMIBH_00488	AHIPLIEK_03260	DAMGHGJI_00141	EMMOCAHB_00292	CDDPKDLP_01126
cmpD	Bicarbonate transport ATP-binding protein CmpD	LBADMIBH_03420	AHIPLIEK_02428	DAMGHGJI_01920	EMMOCAHB_03063	CDDPKDLP_02485
group_13011	HTH-type transcriptional regulator DmlR	LBADMIBH_04436	AHIPLIEK_04377	DAMGHGJI_02147	EMMOCAHB_01884	CDDPKDLP_00498
glnQ_5	Glutamine transport ATP-binding protein GlnQ	LBADMIBH_01500	AHIPLIEK_01246	DAMGHGJI_02656	EMMOCAHB_01392	CDDPKDLP_00035
ybeZ	PhoH-like protein	LBADMIBH_02841	AHIPLIEK_00443	DAMGHGJI_00646	EMMOCAHB_00894	CDDPKDLP_04251
yejM	Inner membrane protein YejM	LBADMIBH_01021	AHIPLIEK_01671	DAMGHGJI_03340	EMMOCAHB_01935	CDDPKDLP_02728
gdhA	Glutamate dehydrogenase	LBADMIBH_03277	AHIPLIEK_02570	DAMGHGJI_02024	EMMOCAHB_03205	CDDPKDLP_02341
trmA	tRNA/tmRNA (uracil-C(5))-methyltransferase	LBADMIBH_04417	AHIPLIEK_03883	DAMGHGJI_04016	EMMOCAHB_04370	CDDPKDLP_03997
mntA	Manganese-binding lipoprotein MntA	LBADMIBH_02967	AHIPLIEK_00589	DAMGHGJI_03695	EMMOCAHB_02909	CDDPKDLP_03176
group_13018	hypothetical protein	LBADMIBH_00608	AHIPLIEK_03815	DAMGHGJI_00261	EMMOCAHB_00171	CDDPKDLP_01250
msmE	Multiple sugar-binding protein	LBADMIBH_03572	AHIPLIEK_02761	DAMGHGJI_03018	EMMOCAHB_03360	CDDPKDLP_00616
group_1302	hypothetical protein	LBADMIBH_00535	AHIPLIEK_03742	DAMGHGJI_00188	EMMOCAHB_00245	CDDPKDLP_01177
cheA	Chemotaxis protein CheA	LBADMIBH_00661	AHIPLIEK_03869	DAMGHGJI_00331	EMMOCAHB_00118	CDDPKDLP_01304
yjcH	Inner membrane protein YjcH	LBADMIBH_03603	AHIPLIEK_02731	DAMGHGJI_02988	EMMOCAHB_03391	CDDPKDLP_00586
map_2	Methionine aminopeptidase	LBADMIBH_03288	AHIPLIEK_02558	DAMGHGJI_02036	EMMOCAHB_03193	CDDPKDLP_02354
avtA	Valine--pyruvate aminotransferase	LBADMIBH_04035	AHIPLIEK_03037	DAMGHGJI_03970	EMMOCAHB_03773	CDDPKDLP_02567
minC	Septum site-determining protein MinC	LBADMIBH_00561	AHIPLIEK_03768	DAMGHGJI_00214	EMMOCAHB_00218	CDDPKDLP_01203
phnD	Phosphate-import protein PhnD	LBADMIBH_00819	AHIPLIEK_01476	DAMGHGJI_00511	EMMOCAHB_02215	CDDPKDLP_03632
rsmA	Ribosomal RNA small subunit methyltransferase A	LBADMIBH_02575	AHIPLIEK_01927	DAMGHGJI_02784	EMMOCAHB_02466	CDDPKDLP_02102
rsmD	Ribosomal RNA small subunit methyltransferase D	LBADMIBH_04213	AHIPLIEK_03711	DAMGHGJI_03476	EMMOCAHB_04013	CDDPKDLP_03781
mepH	Murein DD-endopeptidase MepH	LBADMIBH_00144	AHIPLIEK_02270	DAMGHGJI_01649	EMMOCAHB_00629	CDDPKDLP_01565
amiC_1	N-acetylmuramoyl-L-alanine amidase AmiC	LBADMIBH_01457	AHIPLIEK_01202	DAMGHGJI_02612	EMMOCAHB_01435	CDDPKDLP_00079
group_1303	hypothetical protein	LBADMIBH_00603	AHIPLIEK_03810	DAMGHGJI_00256	EMMOCAHB_00176	CDDPKDLP_01245
plsC	1-acyl-sn-glycerol-3-phosphate acyltransferase	LBADMIBH_01244	AHIPLIEK_00994	DAMGHGJI_02398	EMMOCAHB_01631	CDDPKDLP_00290
yibL	putative protein YibL	LBADMIBH_04005	AHIPLIEK_03007	DAMGHGJI_04001	EMMOCAHB_03803	CDDPKDLP_02597
group_13032	hypothetical protein	LBADMIBH_00818	AHIPLIEK_01475	DAMGHGJI_00510	EMMOCAHB_02216	CDDPKDLP_03633
pbpG	D-alanyl-D-alanine endopeptidase	LBADMIBH_01950	AHIPLIEK_00338	DAMGHGJI_00756	EMMOCAHB_01004	CDDPKDLP_01952
zapD	Cell division protein ZapD	LBADMIBH_02528	AHIPLIEK_01974	DAMGHGJI_02831	EMMOCAHB_02419	CDDPKDLP_02150
fklB	FKBP-type 22 kDa peptidyl-prolyl cis-trans isomerase	LBADMIBH_01077	AHIPLIEK_00818	DAMGHGJI_02191	EMMOCAHB_01840	CDDPKDLP_00452
tcyP	L-cystine uptake protein TcyP	LBADMIBH_00100	AHIPLIEK_02314	DAMGHGJI_01605	EMMOCAHB_00673	CDDPKDLP_01611
glpT	Glycerol-3-phosphate transporter	LBADMIBH_03929	AHIPLIEK_02932	DAMGHGJI_04191	EMMOCAHB_03881	CDDPKDLP_02675
rfbX	Putative O-antigen transporter	LBADMIBH_01812	AHIPLIEK_00199	DAMGHGJI_00894	EMMOCAHB_01141	CDDPKDLP_01814
gyrB	DNA gyrase subunit B	LBADMIBH_04027	AHIPLIEK_03029	DAMGHGJI_03978	EMMOCAHB_03781	CDDPKDLP_02575
yobA	Protein YobA	LBADMIBH_00616	AHIPLIEK_03823	DAMGHGJI_00273	EMMOCAHB_00165	CDDPKDLP_01258
hldD	ADP-L-glycero-D-manno-heptose-6-epimerase	LBADMIBH_04367	AHIPLIEK_03933	DAMGHGJI_04066	EMMOCAHB_04320	CDDPKDLP_03947
osmX	Osmoprotectant-binding protein OsmX	LBADMIBH_00400	AHIPLIEK_03172	DAMGHGJI_00054	EMMOCAHB_00379	CDDPKDLP_01038
naiP_2	Putative niacin/nicotinamide transporter NaiP	LBADMIBH_00357	AHIPLIEK_03130	DAMGHGJI_00014	EMMOCAHB_00421	CDDPKDLP_00996
yhdG	putative amino acid permease YhdG	LBADMIBH_02680	AHIPLIEK_01817	DAMGHGJI_04370	EMMOCAHB_02574	CDDPKDLP_00967
asnS	Asparagine--tRNA ligase	LBADMIBH_01821	AHIPLIEK_00209	DAMGHGJI_00885	EMMOCAHB_01131	CDDPKDLP_01823
group_13045	Protein YceI	LBADMIBH_01682	AHIPLIEK_00127	DAMGHGJI_00966	EMMOCAHB_01214	CDDPKDLP_03555
mreC	Cell shape-determining protein MreC	LBADMIBH_04442	AHIPLIEK_04383	DAMGHGJI_02141	EMMOCAHB_01890	CDDPKDLP_00504
group_13047	hypothetical protein	LBADMIBH_00412	AHIPLIEK_03184	DAMGHGJI_00065	EMMOCAHB_00367	CDDPKDLP_01050
ccmE	Cytochrome c-type biogenesis protein CcmE	LBADMIBH_02097	AHIPLIEK_03400	DAMGHGJI_01188	EMMOCAHB_04171	CDDPKDLP_03344
tesB	Acyl-CoA thioesterase 2	LBADMIBH_02975	AHIPLIEK_00597	DAMGHGJI_03687	EMMOCAHB_02883	CDDPKDLP_03184
ptrB	Protease 2	LBADMIBH_00619	AHIPLIEK_03826	DAMGHGJI_00276	EMMOCAHB_00162	CDDPKDLP_01261
tolQ_2	Tol-Pal system protein TolQ	LBADMIBH_02795	AHIPLIEK_00397	DAMGHGJI_00696	EMMOCAHB_00945	CDDPKDLP_04200
fsr	Fosmidomycin resistance protein	LBADMIBH_00342	AHIPLIEK_02075	DAMGHGJI_01845	EMMOCAHB_00434	CDDPKDLP_01368
group_13052	hypothetical protein	LBADMIBH_03499	AHIPLIEK_02834	DAMGHGJI_03095	EMMOCAHB_03286	CDDPKDLP_00788
hel	Lipoprotein E	LBADMIBH_01149	AHIPLIEK_00890	DAMGHGJI_02263	EMMOCAHB_01769	CDDPKDLP_00380
ohrR	Organic hydroperoxide resistance transcriptional regulator	LBADMIBH_03996	AHIPLIEK_02998	DAMGHGJI_04010	EMMOCAHB_03813	CDDPKDLP_02606
group_13055	hypothetical protein	LBADMIBH_03176	AHIPLIEK_02655	DAMGHGJI_01937	EMMOCAHB_03050	CDDPKDLP_02253
fabH	3-oxoacyl-[acyl-carrier-protein] synthase 3	LBADMIBH_01649	AHIPLIEK_00094	DAMGHGJI_00999	EMMOCAHB_01247	CDDPKDLP_03522
yhaJ_2	HTH-type transcriptional regulator YhaJ	LBADMIBH_01115	AHIPLIEK_00856	DAMGHGJI_02229	EMMOCAHB_01802	CDDPKDLP_00414
arnE	putative 4-amino-4-deoxy-L-arabinose-phosphoundecaprenol flippase subunit ArnE	LBADMIBH_03236	AHIPLIEK_02611	DAMGHGJI_01982	EMMOCAHB_03000	CDDPKDLP_02299
speB	Agmatinase	LBADMIBH_01399	AHIPLIEK_01144	DAMGHGJI_02555	EMMOCAHB_01492	CDDPKDLP_00136
mukE	Chromosome partition protein MukE	LBADMIBH_01828	AHIPLIEK_00216	DAMGHGJI_00878	EMMOCAHB_01124	CDDPKDLP_01830
mdtA_2	Multidrug resistance protein MdtA	LBADMIBH_02785	AHIPLIEK_01703	DAMGHGJI_04482	EMMOCAHB_02688	CDDPKDLP_00865
group_13062	hypothetical protein	LBADMIBH_01287	AHIPLIEK_01036	DAMGHGJI_02440	EMMOCAHB_01590	CDDPKDLP_00248
yeiG	S-formylglutathione hydrolase YeiG	LBADMIBH_00986	AHIPLIEK_01638	DAMGHGJI_03307	EMMOCAHB_01969	CDDPKDLP_02761
melB	Melibiose carrier protein	LBADMIBH_01374	AHIPLIEK_01119	DAMGHGJI_02530	EMMOCAHB_01517	CDDPKDLP_00161
ilvI	Acetolactate synthase isozyme 3 large subunit	LBADMIBH_02551	AHIPLIEK_01951	DAMGHGJI_02808	EMMOCAHB_02442	CDDPKDLP_02127
qseB_2	Transcriptional regulatory protein QseB	LBADMIBH_04101	AHIPLIEK_03105	DAMGHGJI_03902	EMMOCAHB_03704	CDDPKDLP_02500
group_13067	hypothetical protein	LBADMIBH_04211	AHIPLIEK_03709	DAMGHGJI_03478	EMMOCAHB_04011	CDDPKDLP_03783
purD	Phosphoribosylamine--glycine ligase	LBADMIBH_04523	AHIPLIEK_04464	DAMGHGJI_04580	EMMOCAHB_04502	CDDPKDLP_04584
mltB	Membrane-bound lytic murein transglycosylase B	LBADMIBH_01524	AHIPLIEK_01296	DAMGHGJI_02680	EMMOCAHB_01368	CDDPKDLP_00011
yedP	Mannosyl-3-phosphoglycerate phosphatase	LBADMIBH_00745	AHIPLIEK_01387	DAMGHGJI_00420	EMMOCAHB_02292	CDDPKDLP_03720
group_13070	Extracellular exo-alpha-(1->5)-L-arabinofuranosidase	LBADMIBH_02519	AHIPLIEK_01983	DAMGHGJI_02840	EMMOCAHB_02410	CDDPKDLP_02159
group_13071	hypothetical protein	LBADMIBH_02659	AHIPLIEK_01841	DAMGHGJI_02700	EMMOCAHB_02550	CDDPKDLP_02015
bamB	Outer membrane protein assembly factor BamB	LBADMIBH_02286	AHIPLIEK_03469	DAMGHGJI_01346	EMMOCAHB_03553	CDDPKDLP_02999
rplF	50S ribosomal protein L6	LBADMIBH_04484	AHIPLIEK_04419	DAMGHGJI_04559	EMMOCAHB_04475	CDDPKDLP_04545
frmA	S-(hydroxymethyl)glutathione dehydrogenase	LBADMIBH_00985	AHIPLIEK_01637	DAMGHGJI_03306	EMMOCAHB_01970	CDDPKDLP_02762
adeP_1	Adenine permease AdeP	LBADMIBH_00808	AHIPLIEK_01465	DAMGHGJI_00500	EMMOCAHB_02226	CDDPKDLP_03643
rbsA_1	Ribose import ATP-binding protein RbsA	LBADMIBH_00081	AHIPLIEK_02332	DAMGHGJI_01587	EMMOCAHB_00691	CDDPKDLP_01630
mglB	D-galactose-binding periplasmic protein	LBADMIBH_00979	AHIPLIEK_01631	DAMGHGJI_03300	EMMOCAHB_01976	CDDPKDLP_02768
ispU	Ditrans,polycis-undecaprenyl-diphosphate synthase ((2E,6E)-farnesyl-diphosphate specific)	LBADMIBH_02461	AHIPLIEK_02041	DAMGHGJI_02898	EMMOCAHB_02351	CDDPKDLP_02218
lysA	Diaminopimelate decarboxylase	LBADMIBH_01439	AHIPLIEK_01184	DAMGHGJI_02594	EMMOCAHB_01453	CDDPKDLP_00097
pemK	Endoribonuclease PemK	LBADMIBH_00759	AHIPLIEK_01401	DAMGHGJI_00434	EMMOCAHB_02278	CDDPKDLP_03706
nusB	Transcription antitermination protein NusB	LBADMIBH_03013	AHIPLIEK_00635	DAMGHGJI_03649	EMMOCAHB_02845	CDDPKDLP_03222
yaaA	Peroxide stress resistance protein YaaA	LBADMIBH_02599	AHIPLIEK_01903	DAMGHGJI_02760	EMMOCAHB_02490	CDDPKDLP_02078
yecS_4	L-cystine transport system permease protein YecS	LBADMIBH_03125	AHIPLIEK_00747	DAMGHGJI_04249	EMMOCAHB_02733	CDDPKDLP_04145
uidC	Membrane-associated protein UidC	LBADMIBH_03658	AHIPLIEK_02675	DAMGHGJI_02932	EMMOCAHB_03446	CDDPKDLP_00530
fabI	Enoyl-[acyl-carrier-protein] reductase [NADH] FabI	LBADMIBH_00467	AHIPLIEK_03239	DAMGHGJI_00120	EMMOCAHB_00313	CDDPKDLP_01105
rcsF	Outer membrane lipoprotein RcsF	LBADMIBH_02440	AHIPLIEK_02062	DAMGHGJI_02919	EMMOCAHB_02330	CDDPKDLP_02239
pyrI	Aspartate carbamoyltransferase regulatory chain	LBADMIBH_02776	AHIPLIEK_01711	DAMGHGJI_04490	EMMOCAHB_02680	CDDPKDLP_00873
sohB	putative protease SohB	LBADMIBH_00490	AHIPLIEK_03262	DAMGHGJI_00143	EMMOCAHB_00290	CDDPKDLP_01128
coaBC	Coenzyme A biosynthesis bifunctional protein CoaBC	LBADMIBH_04348	AHIPLIEK_03952	DAMGHGJI_04085	EMMOCAHB_04301	CDDPKDLP_03928
sufA	Protein SufA	LBADMIBH_00127	AHIPLIEK_02287	DAMGHGJI_01632	EMMOCAHB_00646	CDDPKDLP_01584
efp	Elongation factor P	LBADMIBH_03497	AHIPLIEK_02836	DAMGHGJI_03097	EMMOCAHB_03284	CDDPKDLP_00790
fabG_3	3-oxoacyl-[acyl-carrier-protein] reductase FabG	LBADMIBH_01647	AHIPLIEK_00092	DAMGHGJI_01001	EMMOCAHB_01249	CDDPKDLP_03520
ldcC	Constitutive lysine decarboxylase	LBADMIBH_02449	AHIPLIEK_02053	DAMGHGJI_02910	EMMOCAHB_02339	CDDPKDLP_02230
dgaF	2-dehydro-3-deoxy-phosphogluconate aldolase	LBADMIBH_01113	AHIPLIEK_00854	DAMGHGJI_02227	EMMOCAHB_01804	CDDPKDLP_00416
group_13094	hypothetical protein	LBADMIBH_01778	AHIPLIEK_00165	DAMGHGJI_00928	EMMOCAHB_01175	CDDPKDLP_01780
talB	Transaldolase B	LBADMIBH_02598	AHIPLIEK_01904	DAMGHGJI_02761	EMMOCAHB_02489	CDDPKDLP_02079
rplS	50S ribosomal protein L19	LBADMIBH_04536	AHIPLIEK_04503	DAMGHGJI_04613	EMMOCAHB_04534	CDDPKDLP_04597
pxpA	5-oxoprolinase subunit A	LBADMIBH_02815	AHIPLIEK_00417	DAMGHGJI_00676	EMMOCAHB_00925	CDDPKDLP_04220
group_13098	4-hydroxy-tetrahydrodipicolinate synthase	LBADMIBH_02242	AHIPLIEK_04043	DAMGHGJI_01302	EMMOCAHB_03509	CDDPKDLP_03043
gltK	Glutamate/aspartate import permease protein GltK	LBADMIBH_02847	AHIPLIEK_00449	DAMGHGJI_00640	EMMOCAHB_00888	CDDPKDLP_04257
mrdB	Peptidoglycan glycosyltransferase MrdB	LBADMIBH_02857	AHIPLIEK_00459	DAMGHGJI_00630	EMMOCAHB_00878	CDDPKDLP_04267
purR_2	HTH-type transcriptional repressor PurR	LBADMIBH_00295	AHIPLIEK_02122	DAMGHGJI_01797	EMMOCAHB_00481	CDDPKDLP_01416
gsiB_1	Glutathione-binding protein GsiB	LBADMIBH_01895	AHIPLIEK_00283	DAMGHGJI_00811	EMMOCAHB_01057	CDDPKDLP_01897
dmlA	D-malate dehydrogenase [decarboxylating]	LBADMIBH_03568	AHIPLIEK_02765	DAMGHGJI_03022	EMMOCAHB_03356	CDDPKDLP_00620
nhaK	Sodium, potassium, lithium and rubidium/H(+) antiporter	LBADMIBH_03609	AHIPLIEK_02725	DAMGHGJI_02982	EMMOCAHB_03397	CDDPKDLP_00580
lptB_2	Lipopolysaccharide export system ATP-binding protein LptB	LBADMIBH_04223	AHIPLIEK_03720	DAMGHGJI_03466	EMMOCAHB_04022	CDDPKDLP_03771
pdhR	Pyruvate dehydrogenase complex repressor	LBADMIBH_02516	AHIPLIEK_01986	DAMGHGJI_02843	EMMOCAHB_02407	CDDPKDLP_02162
group_13107	hypothetical protein	LBADMIBH_03578	AHIPLIEK_02755	DAMGHGJI_03012	EMMOCAHB_03366	CDDPKDLP_00610
group_13108	hypothetical protein	LBADMIBH_04251	AHIPLIEK_04247	DAMGHGJI_03437	EMMOCAHB_04050	CDDPKDLP_04396
fbaA_1	putative fructose-bisphosphate aldolase	LBADMIBH_00811	AHIPLIEK_01468	DAMGHGJI_00503	EMMOCAHB_02223	CDDPKDLP_03640
ddpX	D-alanyl-D-alanine dipeptidase	LBADMIBH_04184	AHIPLIEK_03682	DAMGHGJI_03505	EMMOCAHB_03984	CDDPKDLP_03810
uspA	Universal stress protein A	LBADMIBH_04174	AHIPLIEK_03672	DAMGHGJI_03515	EMMOCAHB_03974	CDDPKDLP_03820
group_13112	hypothetical protein	LBADMIBH_00069	AHIPLIEK_02345	DAMGHGJI_01574	EMMOCAHB_00703	CDDPKDLP_01642
proC	Pyrroline-5-carboxylate reductase	LBADMIBH_03043	AHIPLIEK_00664	DAMGHGJI_03620	EMMOCAHB_02816	CDDPKDLP_03251
mrdA_2	Peptidoglycan D,D-transpeptidase MrdA	LBADMIBH_01307	AHIPLIEK_01056	DAMGHGJI_02460	EMMOCAHB_01570	CDDPKDLP_00228
ftsI_1	Peptidoglycan D,D-transpeptidase FtsI	LBADMIBH_02786	AHIPLIEK_01702	DAMGHGJI_04481	EMMOCAHB_02689	CDDPKDLP_00864
ubiB	putative protein kinase UbiB	LBADMIBH_03918	AHIPLIEK_02921	DAMGHGJI_04202	EMMOCAHB_03892	CDDPKDLP_02686
hisQ	Histidine transport system permease protein HisQ	LBADMIBH_02056	AHIPLIEK_03359	DAMGHGJI_01147	EMMOCAHB_04212	CDDPKDLP_03385
pdeH	Cyclic di-GMP phosphodiesterase PdeH	LBADMIBH_03974	AHIPLIEK_02977	DAMGHGJI_04144	EMMOCAHB_03834	CDDPKDLP_02628
cysN	Sulfate adenylyltransferase subunit 1	LBADMIBH_01510	AHIPLIEK_01256	DAMGHGJI_02666	EMMOCAHB_01382	CDDPKDLP_00025
usg	USG-1 protein	LBADMIBH_02066	AHIPLIEK_03369	DAMGHGJI_01157	EMMOCAHB_04202	CDDPKDLP_03375
group_13121	hypothetical protein	LBADMIBH_03418	AHIPLIEK_02430	DAMGHGJI_01918	EMMOCAHB_03065	CDDPKDLP_02483
pdxJ	Pyridoxine 5'-phosphate synthase	LBADMIBH_02322	AHIPLIEK_03504	DAMGHGJI_01381	EMMOCAHB_03588	CDDPKDLP_02964
wzyE	putative ECA polymerase	LBADMIBH_03958	AHIPLIEK_02961	DAMGHGJI_04162	EMMOCAHB_03852	CDDPKDLP_02646
yajL	Protein/nucleic acid deglycase 3	LBADMIBH_03005	AHIPLIEK_00627	DAMGHGJI_03657	EMMOCAHB_02853	CDDPKDLP_03214
sigK	ECF RNA polymerase sigma factor SigK	LBADMIBH_00370	AHIPLIEK_03142	DAMGHGJI_00026	EMMOCAHB_00409	CDDPKDLP_01009
metN	Methionine import ATP-binding protein MetN	LBADMIBH_02437	AHIPLIEK_02065	DAMGHGJI_02922	EMMOCAHB_02327	CDDPKDLP_02242
group_13127	hypothetical protein	LBADMIBH_04456	AHIPLIEK_04397	DAMGHGJI_02127	EMMOCAHB_01904	CDDPKDLP_00518
gppA	Guanosine-5'-triphosphate,3'-diphosphate pyrophosphatase	LBADMIBH_03970	AHIPLIEK_02973	DAMGHGJI_04148	EMMOCAHB_03838	CDDPKDLP_02632
cmoB	tRNA U34 carboxymethyltransferase	LBADMIBH_00641	AHIPLIEK_03848	DAMGHGJI_00311	EMMOCAHB_00140	CDDPKDLP_01283
rsmI	Ribosomal RNA small subunit methyltransferase I	LBADMIBH_01121	AHIPLIEK_00862	DAMGHGJI_02235	EMMOCAHB_01796	CDDPKDLP_00408
yiaJ	DNA-binding transcriptional repressor YiaJ	LBADMIBH_03525	AHIPLIEK_02808	DAMGHGJI_03065	EMMOCAHB_03313	CDDPKDLP_00663
nfsA	Oxygen-insensitive NADPH nitroreductase	LBADMIBH_01881	AHIPLIEK_00269	DAMGHGJI_00825	EMMOCAHB_01071	CDDPKDLP_01883
sdiA	Regulatory protein SdiA	LBADMIBH_01775	AHIPLIEK_00162	DAMGHGJI_00931	EMMOCAHB_01179	CDDPKDLP_01777
yejB	Inner membrane ABC transporter permease protein YejB	LBADMIBH_01011	AHIPLIEK_01661	DAMGHGJI_03330	EMMOCAHB_01945	CDDPKDLP_02738
mntB_3	Manganese transport system membrane protein MntB	LBADMIBH_03315	AHIPLIEK_02531	DAMGHGJI_02063	EMMOCAHB_03166	CDDPKDLP_02381
ybhN	Inner membrane protein YbhN	LBADMIBH_01964	AHIPLIEK_00352	DAMGHGJI_00742	EMMOCAHB_00990	CDDPKDLP_01966
rutR_2	HTH-type transcriptional regulator RutR	LBADMIBH_03198	AHIPLIEK_02633	DAMGHGJI_01959	EMMOCAHB_03028	CDDPKDLP_02276
group_13138	hypothetical protein	LBADMIBH_02820	AHIPLIEK_00422	DAMGHGJI_00671	EMMOCAHB_00920	CDDPKDLP_04225
rplD	50S ribosomal protein L4	LBADMIBH_04498	AHIPLIEK_04405	DAMGHGJI_04573	EMMOCAHB_04461	CDDPKDLP_04559
clcD	Carboxymethylenebutenolidase	LBADMIBH_03923	AHIPLIEK_02926	DAMGHGJI_04197	EMMOCAHB_03887	CDDPKDLP_02681
exuT_2	Hexuronate transporter	LBADMIBH_01138	AHIPLIEK_00879	DAMGHGJI_02252	EMMOCAHB_01780	CDDPKDLP_00391
crl	Sigma factor-binding protein Crl	LBADMIBH_03097	AHIPLIEK_00719	DAMGHGJI_04276	EMMOCAHB_02761	CDDPKDLP_04173
group_13143	hypothetical protein	LBADMIBH_04210	AHIPLIEK_03708	DAMGHGJI_03479	EMMOCAHB_04010	CDDPKDLP_03784
katA	Catalase	LBADMIBH_00293	AHIPLIEK_02124	DAMGHGJI_01795	EMMOCAHB_00483	CDDPKDLP_01418
sufE	Cysteine desulfuration protein SufE	LBADMIBH_00132	AHIPLIEK_02282	DAMGHGJI_01637	EMMOCAHB_00641	CDDPKDLP_01579
tmk	Thymidylate kinase	LBADMIBH_01642	AHIPLIEK_00087	DAMGHGJI_01006	EMMOCAHB_01254	CDDPKDLP_03515
ybiB	putative protein YbiB	LBADMIBH_01933	AHIPLIEK_00321	DAMGHGJI_00773	EMMOCAHB_01021	CDDPKDLP_01935
ribA	GTP cyclohydrolase-2	LBADMIBH_00485	AHIPLIEK_03257	DAMGHGJI_00138	EMMOCAHB_00295	CDDPKDLP_01123
ispA	Farnesyl diphosphate synthase	LBADMIBH_03008	AHIPLIEK_00630	DAMGHGJI_03654	EMMOCAHB_02850	CDDPKDLP_03217
glpG	Rhomboid protease GlpG	LBADMIBH_04246	AHIPLIEK_04242	DAMGHGJI_03442	EMMOCAHB_04045	CDDPKDLP_04401
speE	Polyamine aminopropyltransferase	LBADMIBH_02502	AHIPLIEK_02000	DAMGHGJI_02857	EMMOCAHB_02392	CDDPKDLP_02177
group_13152	hypothetical protein	LBADMIBH_03653	AHIPLIEK_02680	DAMGHGJI_02937	EMMOCAHB_03441	CDDPKDLP_00535
ycbB	putative L,D-transpeptidase YcbB	LBADMIBH_01826	AHIPLIEK_00214	DAMGHGJI_00880	EMMOCAHB_01126	CDDPKDLP_01828
rpsB	30S ribosomal protein S2	LBADMIBH_02466	AHIPLIEK_02036	DAMGHGJI_02893	EMMOCAHB_02356	CDDPKDLP_02213
metL	Bifunctional aspartokinase/homoserine dehydrogenase 2	LBADMIBH_04404	AHIPLIEK_03896	DAMGHGJI_04029	EMMOCAHB_04357	CDDPKDLP_03984
yibF	putative GST-like protein YibF	LBADMIBH_04010	AHIPLIEK_03012	DAMGHGJI_03996	EMMOCAHB_03798	CDDPKDLP_02592
purA	Adenylosuccinate synthetase	LBADMIBH_01062	AHIPLIEK_00803	DAMGHGJI_02177	EMMOCAHB_01855	CDDPKDLP_00467
panS	Pantothenate precursors transporter PanS	LBADMIBH_03647	AHIPLIEK_02686	DAMGHGJI_02943	EMMOCAHB_03435	CDDPKDLP_00541
cysG_1	Siroheme synthase	LBADMIBH_00076	AHIPLIEK_02337	DAMGHGJI_01582	EMMOCAHB_00696	CDDPKDLP_01635
recO	DNA repair protein RecO	LBADMIBH_02323	AHIPLIEK_03505	DAMGHGJI_01382	EMMOCAHB_03589	CDDPKDLP_02963
yqgF	Putative pre-16S rRNA nuclease	LBADMIBH_01389	AHIPLIEK_01134	DAMGHGJI_02545	EMMOCAHB_01502	CDDPKDLP_00146
fbaA_3	Fructose-bisphosphate aldolase class 2	LBADMIBH_01404	AHIPLIEK_01149	DAMGHGJI_02560	EMMOCAHB_01487	CDDPKDLP_00131
group_13163	putative protein	LBADMIBH_04520	AHIPLIEK_04461	DAMGHGJI_04583	EMMOCAHB_04505	CDDPKDLP_04581
trmD	tRNA (guanine-N(1)-)-methyltransferase	LBADMIBH_04535	AHIPLIEK_04502	DAMGHGJI_04612	EMMOCAHB_04535	CDDPKDLP_04598
phnO	Aminoalkylphosphonate N-acetyltransferase	LBADMIBH_02865	AHIPLIEK_00467	DAMGHGJI_00621	EMMOCAHB_00870	CDDPKDLP_04275
rnhA	Ribonuclease HI	LBADMIBH_03159	AHIPLIEK_00781	DAMGHGJI_04223	EMMOCAHB_02699	CDDPKDLP_04111
igaA	Intracellular growth attenuator protein igaA	LBADMIBH_04264	AHIPLIEK_04260	DAMGHGJI_03424	EMMOCAHB_04063	CDDPKDLP_04383
rsuA	Ribosomal small subunit pseudouridine synthase A	LBADMIBH_01016	AHIPLIEK_01666	DAMGHGJI_03335	EMMOCAHB_01940	CDDPKDLP_02733
group_13169	dITP/XTP pyrophosphatase	LBADMIBH_03282	AHIPLIEK_02565	DAMGHGJI_02029	EMMOCAHB_03200	CDDPKDLP_02346
fliT	Flagellar protein FliT	LBADMIBH_00717	AHIPLIEK_01359	DAMGHGJI_00392	EMMOCAHB_02320	CDDPKDLP_03748
fhuB	Iron(3+)-hydroxamate import system permease protein FhuB	LBADMIBH_02480	AHIPLIEK_02022	DAMGHGJI_02879	EMMOCAHB_02370	CDDPKDLP_02199
gloA	Lactoylglutathione lyase	LBADMIBH_00147	AHIPLIEK_02267	DAMGHGJI_01652	EMMOCAHB_00626	CDDPKDLP_01562
rutC_1	Putative aminoacrylate peracid reductase RutC	LBADMIBH_00570	AHIPLIEK_03777	DAMGHGJI_00223	EMMOCAHB_00209	CDDPKDLP_01212
kdgR_2	HTH-type transcriptional regulator KdgR	LBADMIBH_04040	AHIPLIEK_03042	DAMGHGJI_03965	EMMOCAHB_03768	CDDPKDLP_02562
galU	UTP--glucose-1-phosphate uridylyltransferase	LBADMIBH_00528	AHIPLIEK_03300	DAMGHGJI_00181	EMMOCAHB_00252	CDDPKDLP_01167
garK	Glycerate 2-kinase	LBADMIBH_01482	AHIPLIEK_01227	DAMGHGJI_02637	EMMOCAHB_01411	CDDPKDLP_00053
plsB	Glycerol-3-phosphate acyltransferase	LBADMIBH_03641	AHIPLIEK_02692	DAMGHGJI_02949	EMMOCAHB_03429	CDDPKDLP_00547
metC	Cystathionine beta-lyase MetC	LBADMIBH_01250	AHIPLIEK_01000	DAMGHGJI_02404	EMMOCAHB_01625	CDDPKDLP_00284
focA_2	putative formate transporter 1	LBADMIBH_02183	AHIPLIEK_03456	DAMGHGJI_01244	EMMOCAHB_04115	CDDPKDLP_03288
wzxC_1	Lipopolysaccharide biosynthesis protein WzxC	LBADMIBH_00931	AHIPLIEK_01583	DAMGHGJI_03251	EMMOCAHB_02025	CDDPKDLP_02818
gpmA	2,3-bisphosphoglycerate-dependent phosphoglycerate mutase	LBADMIBH_01992	AHIPLIEK_00380	DAMGHGJI_00713	EMMOCAHB_00962	CDDPKDLP_01994
group_13182	hypothetical protein	LBADMIBH_01505	AHIPLIEK_01251	DAMGHGJI_02661	EMMOCAHB_01387	CDDPKDLP_00030
celA_1	PTS system cellobiose-specific EIIB component	LBADMIBH_03056	AHIPLIEK_00677	DAMGHGJI_03607	EMMOCAHB_02803	CDDPKDLP_03264
epd	D-erythrose-4-phosphate dehydrogenase	LBADMIBH_01402	AHIPLIEK_01147	DAMGHGJI_02558	EMMOCAHB_01489	CDDPKDLP_00133
ycjG_2	L-Ala-D/L-Glu epimerase	LBADMIBH_03189	AHIPLIEK_02642	DAMGHGJI_01950	EMMOCAHB_03037	CDDPKDLP_02267
nuoJ	NADH-quinone oxidoreductase subunit J	LBADMIBH_02022	AHIPLIEK_03325	DAMGHGJI_01113	EMMOCAHB_04244	CDDPKDLP_03420
group_13187	putative ketoamine kinase	LBADMIBH_00104	AHIPLIEK_02310	DAMGHGJI_01609	EMMOCAHB_00669	CDDPKDLP_01607
truA	tRNA pseudouridine synthase A	LBADMIBH_02065	AHIPLIEK_03368	DAMGHGJI_01156	EMMOCAHB_04203	CDDPKDLP_03376
group_13189	hypothetical protein	LBADMIBH_01802	AHIPLIEK_00189	DAMGHGJI_00904	EMMOCAHB_01151	CDDPKDLP_01804
rcsD	Phosphotransferase RcsD	LBADMIBH_02005	AHIPLIEK_03308	DAMGHGJI_01093	EMMOCAHB_04261	CDDPKDLP_03437
hisM	Histidine transport system permease protein HisM	LBADMIBH_02055	AHIPLIEK_03358	DAMGHGJI_01146	EMMOCAHB_04213	CDDPKDLP_03386
kefC	Glutathione-regulated potassium-efflux system protein KefC	LBADMIBH_04299	AHIPLIEK_04295	DAMGHGJI_03389	EMMOCAHB_04098	CDDPKDLP_04348
mpaA	Murein peptide amidase A	LBADMIBH_00450	AHIPLIEK_03222	DAMGHGJI_00103	EMMOCAHB_00330	CDDPKDLP_01088
group_13194	hypothetical protein	LBADMIBH_01688	AHIPLIEK_00133	DAMGHGJI_00960	EMMOCAHB_01208	CDDPKDLP_03561
ybjP	putative lipoprotein YbjP	LBADMIBH_01867	AHIPLIEK_00255	DAMGHGJI_00839	EMMOCAHB_01085	CDDPKDLP_01869
araC_1	Arabinose operon regulatory protein	LBADMIBH_00247	AHIPLIEK_02168	DAMGHGJI_01751	EMMOCAHB_00527	CDDPKDLP_01463
group_13197	hypothetical protein	LBADMIBH_01866	AHIPLIEK_00254	DAMGHGJI_00840	EMMOCAHB_01086	CDDPKDLP_01868
ssuE	FMN reductase (NADPH)	LBADMIBH_01814	AHIPLIEK_00202	DAMGHGJI_00892	EMMOCAHB_01138	CDDPKDLP_01816
cysS	Cysteine--tRNA ligase	LBADMIBH_02930	AHIPLIEK_00552	DAMGHGJI_03732	EMMOCAHB_02946	CDDPKDLP_03139
yohK_2	Inner membrane protein YohK	LBADMIBH_03606	AHIPLIEK_02728	DAMGHGJI_02985	EMMOCAHB_03394	CDDPKDLP_00583
mqo_1	Malate:quinone oxidoreductase	LBADMIBH_03383	AHIPLIEK_02464	DAMGHGJI_01883	EMMOCAHB_03099	CDDPKDLP_02448
gsiC_2	Glutathione transport system permease protein GsiC	LBADMIBH_00842	AHIPLIEK_01499	DAMGHGJI_00534	EMMOCAHB_02192	CDDPKDLP_03609
nagR_1	HTH-type transcriptional repressor NagR	LBADMIBH_01593	AHIPLIEK_00040	DAMGHGJI_01054	EMMOCAHB_01303	CDDPKDLP_03468
ywrO	General stress protein 14	LBADMIBH_04298	AHIPLIEK_04294	DAMGHGJI_03390	EMMOCAHB_04097	CDDPKDLP_04349
nudC	NADH pyrophosphatase	LBADMIBH_04517	AHIPLIEK_04458	DAMGHGJI_04586	EMMOCAHB_04508	CDDPKDLP_04578
ybiT	putative ABC transporter ATP-binding protein YbiT	LBADMIBH_01900	AHIPLIEK_00288	DAMGHGJI_00806	EMMOCAHB_01052	CDDPKDLP_01902
ygfF	putative oxidoreductase YgfF	LBADMIBH_01421	AHIPLIEK_01167	DAMGHGJI_02577	EMMOCAHB_01470	CDDPKDLP_00114
group_13208	hypothetical protein	LBADMIBH_02615	AHIPLIEK_01886	DAMGHGJI_02744	EMMOCAHB_02506	CDDPKDLP_02061
hslR	Heat shock protein 15	LBADMIBH_04262	AHIPLIEK_04258	DAMGHGJI_03426	EMMOCAHB_04061	CDDPKDLP_04385
group_1321	hypothetical protein	LBADMIBH_00857	AHIPLIEK_01514	DAMGHGJI_00549	EMMOCAHB_02170	CDDPKDLP_02890
slyB	Outer membrane lipoprotein SlyB	LBADMIBH_00159	AHIPLIEK_02255	DAMGHGJI_01664	EMMOCAHB_00614	CDDPKDLP_01550
alkB	Alpha-ketoglutarate-dependent dioxygenase AlkB	LBADMIBH_01040	AHIPLIEK_01690	DAMGHGJI_03368	EMMOCAHB_01916	CDDPKDLP_02709
mtfA	Protein MtfA	LBADMIBH_00757	AHIPLIEK_01399	DAMGHGJI_00432	EMMOCAHB_02280	CDDPKDLP_03708
argA	Amino-acid acetyltransferase	LBADMIBH_01456	AHIPLIEK_01201	DAMGHGJI_02611	EMMOCAHB_01436	CDDPKDLP_00080
ffh	Signal recognition particle protein	LBADMIBH_04532	AHIPLIEK_04499	DAMGHGJI_04609	EMMOCAHB_04538	CDDPKDLP_04601
ccpA_3	Catabolite control protein A	LBADMIBH_04048	AHIPLIEK_03050	DAMGHGJI_03957	EMMOCAHB_03760	CDDPKDLP_02554
pepT_1	Peptidase T	LBADMIBH_01622	AHIPLIEK_00067	DAMGHGJI_01026	EMMOCAHB_01274	CDDPKDLP_03495
kdgK_1	2-dehydro-3-deoxygluconokinase	LBADMIBH_04038	AHIPLIEK_03040	DAMGHGJI_03967	EMMOCAHB_03770	CDDPKDLP_02564
epmA	Elongation factor P--(R)-beta-lysine ligase	LBADMIBH_03493	AHIPLIEK_02840	DAMGHGJI_03101	EMMOCAHB_03280	CDDPKDLP_00794
modE	DNA-binding transcriptional dual regulator ModE	LBADMIBH_01987	AHIPLIEK_00375	DAMGHGJI_00718	EMMOCAHB_00967	CDDPKDLP_01989
wbgU	UDP-N-acetylglucosamine 4-epimerase	LBADMIBH_00526	AHIPLIEK_03298	DAMGHGJI_00179	EMMOCAHB_00254	CDDPKDLP_01165
ftsW	putative peptidoglycan glycosyltransferase FtsW	LBADMIBH_02540	AHIPLIEK_01962	DAMGHGJI_02819	EMMOCAHB_02431	CDDPKDLP_02138
gsiD_3	Glutathione transport system permease protein GsiD	LBADMIBH_03185	AHIPLIEK_02646	DAMGHGJI_01946	EMMOCAHB_03041	CDDPKDLP_02262
aroL	Shikimate kinase 2	LBADMIBH_03040	AHIPLIEK_00661	DAMGHGJI_03623	EMMOCAHB_02819	CDDPKDLP_03248
ruvA	Holliday junction ATP-dependent DNA helicase RuvA	LBADMIBH_00633	AHIPLIEK_03840	DAMGHGJI_00303	EMMOCAHB_00148	CDDPKDLP_01275
rutC_2	Putative aminoacrylate peracid reductase RutC	LBADMIBH_03195	AHIPLIEK_02636	DAMGHGJI_01956	EMMOCAHB_03031	CDDPKDLP_02273
carB_3	Carbamoyl-phosphate synthase large chain	LBADMIBH_03423	AHIPLIEK_02425	DAMGHGJI_01923	EMMOCAHB_03060	CDDPKDLP_02488
mgsA	Methylglyoxal synthase	LBADMIBH_01794	AHIPLIEK_00181	DAMGHGJI_00912	EMMOCAHB_01159	CDDPKDLP_01796
recD	RecBCD enzyme subunit RecD	LBADMIBH_01455	AHIPLIEK_01200	DAMGHGJI_02610	EMMOCAHB_01437	CDDPKDLP_00081
dctA	Aerobic C4-dicarboxylate transport protein	LBADMIBH_03979	AHIPLIEK_02981	DAMGHGJI_04139	EMMOCAHB_03830	CDDPKDLP_02623
accD	Acetyl-coenzyme A carboxylase carboxyl transferase subunit beta	LBADMIBH_02063	AHIPLIEK_03366	DAMGHGJI_01154	EMMOCAHB_04205	CDDPKDLP_03378
group_13231	hypothetical protein	LBADMIBH_02916	AHIPLIEK_00521	DAMGHGJI_00572	EMMOCAHB_00829	CDDPKDLP_04314
ilvC	Ketol-acid reductoisomerase (NADP(+))	LBADMIBH_04122	AHIPLIEK_03615	DAMGHGJI_03572	EMMOCAHB_03917	CDDPKDLP_03877
znuA	High-affinity zinc uptake system protein ZnuA	LBADMIBH_00629	AHIPLIEK_03836	DAMGHGJI_00299	EMMOCAHB_00152	CDDPKDLP_01271
yadG	putative ABC transporter ATP-binding protein YadG	LBADMIBH_02496	AHIPLIEK_02006	DAMGHGJI_02863	EMMOCAHB_02386	CDDPKDLP_02183
pgrR_4	HTH-type transcriptional regulator PgrR	LBADMIBH_03373	AHIPLIEK_02474	DAMGHGJI_01873	EMMOCAHB_03109	CDDPKDLP_02438
sapC	Peptide transport system permease protein SapC	LBADMIBH_00464	AHIPLIEK_03236	DAMGHGJI_00117	EMMOCAHB_00316	CDDPKDLP_01102
group_13237	hypothetical protein	LBADMIBH_01109	AHIPLIEK_00850	DAMGHGJI_02223	EMMOCAHB_01808	CDDPKDLP_00420
pyrE	Orotate phosphoribosyltransferase	LBADMIBH_04345	AHIPLIEK_03955	DAMGHGJI_04088	EMMOCAHB_04298	CDDPKDLP_03925
esaI	Acyl-homoserine-lactone synthase	LBADMIBH_00381	AHIPLIEK_03153	DAMGHGJI_00036	EMMOCAHB_00398	CDDPKDLP_01020
mdtE	Multidrug resistance protein MdtE	LBADMIBH_03248	AHIPLIEK_02599	DAMGHGJI_01994	EMMOCAHB_02988	CDDPKDLP_02311
holA	DNA polymerase III subunit delta	LBADMIBH_02852	AHIPLIEK_00454	DAMGHGJI_00635	EMMOCAHB_00883	CDDPKDLP_04262
sdhA	Succinate dehydrogenase flavoprotein subunit	LBADMIBH_02806	AHIPLIEK_00408	DAMGHGJI_00685	EMMOCAHB_00934	CDDPKDLP_04211
atpD	ATP synthase subunit beta	LBADMIBH_04084	AHIPLIEK_03088	DAMGHGJI_03919	EMMOCAHB_03721	CDDPKDLP_02517
trmB	tRNA (guanine-N(7)-)-methyltransferase	LBADMIBH_01377	AHIPLIEK_01122	DAMGHGJI_02533	EMMOCAHB_01514	CDDPKDLP_00158
pyrG_1	CTP synthase	LBADMIBH_00196	AHIPLIEK_02219	DAMGHGJI_01700	EMMOCAHB_00578	CDDPKDLP_01513
actP	Cation/acetate symporter ActP	LBADMIBH_03604	AHIPLIEK_02730	DAMGHGJI_02987	EMMOCAHB_03392	CDDPKDLP_00585
yybR_1	putative HTH-type transcriptional regulator YybR	LBADMIBH_01359	AHIPLIEK_01104	DAMGHGJI_02513	EMMOCAHB_01531	CDDPKDLP_00176
rnd	Ribonuclease D	LBADMIBH_00564	AHIPLIEK_03771	DAMGHGJI_00217	EMMOCAHB_00215	CDDPKDLP_01206
arpC	Antibiotic efflux pump outer membrane protein ArpC	LBADMIBH_01902	AHIPLIEK_00290	DAMGHGJI_00804	EMMOCAHB_01050	CDDPKDLP_01904
tktB	Transketolase 2	LBADMIBH_02213	AHIPLIEK_04015	DAMGHGJI_01274	EMMOCAHB_03481	CDDPKDLP_03071
pdeN_2	putative cyclic di-GMP phosphodiesterase PdeN	LBADMIBH_04194	AHIPLIEK_03692	DAMGHGJI_03495	EMMOCAHB_03994	CDDPKDLP_03800
yceD	Large ribosomal RNA subunit accumulation protein YceD	LBADMIBH_01652	AHIPLIEK_00097	DAMGHGJI_00996	EMMOCAHB_01244	CDDPKDLP_03525
group_13253	hypothetical protein	LBADMIBH_00023	AHIPLIEK_02392	DAMGHGJI_01526	EMMOCAHB_00754	CDDPKDLP_01690
tyrA	T-protein	LBADMIBH_04540	AHIPLIEK_04507	DAMGHGJI_04617	EMMOCAHB_04529	CDDPKDLP_04593
dmlR_5	HTH-type transcriptional regulator DmlR	LBADMIBH_03165	AHIPLIEK_00787	DAMGHGJI_04217	EMMOCAHB_02693	CDDPKDLP_04105
group_13256	hypothetical protein	LBADMIBH_00991	AHIPLIEK_01643	DAMGHGJI_03312	EMMOCAHB_01964	CDDPKDLP_02756
leuC1	3-isopropylmalate dehydratase large subunit 1	LBADMIBH_02554	AHIPLIEK_01948	DAMGHGJI_02805	EMMOCAHB_02445	CDDPKDLP_02124
modB	Molybdenum transport system permease protein ModB	LBADMIBH_01984	AHIPLIEK_00372	DAMGHGJI_00721	EMMOCAHB_00970	CDDPKDLP_01986
sasA_4	Adaptive-response sensory-kinase SasA	LBADMIBH_02394	AHIPLIEK_03561	DAMGHGJI_01449	EMMOCAHB_03652	CDDPKDLP_02899
ugpA_2	sn-glycerol-3-phosphate transport system permease protein UgpA	LBADMIBH_04226	AHIPLIEK_03723	DAMGHGJI_03463	EMMOCAHB_04025	CDDPKDLP_03768
hiuH_2	5-hydroxyisourate hydrolase	LBADMIBH_03120	AHIPLIEK_00742	DAMGHGJI_04254	EMMOCAHB_02738	CDDPKDLP_04150
recA	Protein RecA	LBADMIBH_01528	AHIPLIEK_01300	DAMGHGJI_02684	EMMOCAHB_01364	CDDPKDLP_00007
rppH_2	RNA pyrophosphohydrolase	LBADMIBH_01444	AHIPLIEK_01189	DAMGHGJI_02599	EMMOCAHB_01448	CDDPKDLP_00092
pcm	Protein-L-isoaspartate O-methyltransferase	LBADMIBH_01518	AHIPLIEK_01264	DAMGHGJI_02674	EMMOCAHB_01374	CDDPKDLP_00017
hchA	Protein/nucleic acid deglycase 1	LBADMIBH_00182	AHIPLIEK_02233	DAMGHGJI_01686	EMMOCAHB_00592	CDDPKDLP_01527
ydjM	Inner membrane protein YdjM	LBADMIBH_00101	AHIPLIEK_02313	DAMGHGJI_01606	EMMOCAHB_00672	CDDPKDLP_01610
rng	Ribonuclease G	LBADMIBH_04439	AHIPLIEK_04380	DAMGHGJI_02144	EMMOCAHB_01887	CDDPKDLP_00501
tal	Transaldolase	LBADMIBH_02212	AHIPLIEK_04014	DAMGHGJI_01273	EMMOCAHB_03480	CDDPKDLP_03072
group_13269	putative acyl-CoA thioester hydrolase	LBADMIBH_00509	AHIPLIEK_03281	DAMGHGJI_00162	EMMOCAHB_00271	CDDPKDLP_01147
group_1327	hypothetical protein	LBADMIBH_03121	AHIPLIEK_00743	DAMGHGJI_04253	EMMOCAHB_02737	CDDPKDLP_04149
group_13270	hypothetical protein	LBADMIBH_01949	AHIPLIEK_00337	DAMGHGJI_00757	EMMOCAHB_01005	CDDPKDLP_01951
yhjD	Inner membrane protein YhjD	LBADMIBH_04126	AHIPLIEK_03624	DAMGHGJI_03563	EMMOCAHB_03926	CDDPKDLP_03868
mtnB	Methylthioribulose-1-phosphate dehydratase	LBADMIBH_03116	AHIPLIEK_00738	DAMGHGJI_04258	EMMOCAHB_02742	CDDPKDLP_04154
group_13273	hypothetical protein	LBADMIBH_04530	AHIPLIEK_04497	DAMGHGJI_04607	EMMOCAHB_04540	CDDPKDLP_04603
moxC	Putative monooxygenase MoxC	LBADMIBH_01280	AHIPLIEK_01030	DAMGHGJI_02434	EMMOCAHB_01596	CDDPKDLP_00254
cysA	Sulfate/thiosulfate import ATP-binding protein CysA	LBADMIBH_02202	AHIPLIEK_04004	DAMGHGJI_01263	EMMOCAHB_03470	CDDPKDLP_03082
group_13276	hypothetical protein	LBADMIBH_00057	AHIPLIEK_02357	DAMGHGJI_01562	EMMOCAHB_00715	CDDPKDLP_01654
lgoR	putative HTH-type transcriptional regulator LgoR	LBADMIBH_04140	AHIPLIEK_03638	DAMGHGJI_03549	EMMOCAHB_03940	CDDPKDLP_03854
srmB	ATP-dependent RNA helicase SrmB	LBADMIBH_02334	AHIPLIEK_03516	DAMGHGJI_01393	EMMOCAHB_03600	CDDPKDLP_02952
rnr	Ribonuclease R	LBADMIBH_01064	AHIPLIEK_00805	DAMGHGJI_02179	EMMOCAHB_01853	CDDPKDLP_00465
kdgT	2-keto-3-deoxygluconate permease	LBADMIBH_02508	AHIPLIEK_01994	DAMGHGJI_02851	EMMOCAHB_02399	CDDPKDLP_02170
fruA_3	PTS system fructose-specific EIIABC component	LBADMIBH_01241	AHIPLIEK_00991	DAMGHGJI_02395	EMMOCAHB_01634	CDDPKDLP_00293
group_13282	hypothetical protein	LBADMIBH_01107	AHIPLIEK_00848	DAMGHGJI_02221	EMMOCAHB_01810	CDDPKDLP_00422
sapA	Peptide transport periplasmic protein SapA	LBADMIBH_00462	AHIPLIEK_03234	DAMGHGJI_00115	EMMOCAHB_00318	CDDPKDLP_01100
mltA	Membrane-bound lytic murein transglycosylase A	LBADMIBH_01461	AHIPLIEK_01206	DAMGHGJI_02616	EMMOCAHB_01432	CDDPKDLP_00074
nupC_2	Nucleoside permease NupC	LBADMIBH_04343	AHIPLIEK_03957	DAMGHGJI_04090	EMMOCAHB_04296	CDDPKDLP_03923
group_13286	hypothetical protein	LBADMIBH_01414	AHIPLIEK_01160	DAMGHGJI_02570	EMMOCAHB_01477	CDDPKDLP_00121
iscR	HTH-type transcriptional regulator IscR	LBADMIBH_02300	AHIPLIEK_03483	DAMGHGJI_01360	EMMOCAHB_03567	CDDPKDLP_02985
gshB	Glutathione synthetase	LBADMIBH_01391	AHIPLIEK_01136	DAMGHGJI_02547	EMMOCAHB_01500	CDDPKDLP_00144
group_13289	hypothetical protein	LBADMIBH_01154	AHIPLIEK_00895	DAMGHGJI_02268	EMMOCAHB_01764	CDDPKDLP_00375
panC	Pantothenate synthetase	LBADMIBH_02493	AHIPLIEK_02009	DAMGHGJI_02866	EMMOCAHB_02383	CDDPKDLP_02186
murD	UDP-N-acetylmuramoylalanine--D-glutamate ligase	LBADMIBH_02541	AHIPLIEK_01961	DAMGHGJI_02818	EMMOCAHB_02432	CDDPKDLP_02137
gph	Phosphoglycolate phosphatase	LBADMIBH_04276	AHIPLIEK_04272	DAMGHGJI_03412	EMMOCAHB_04075	CDDPKDLP_04371
group_13293	Delta(1)-pyrroline-2-carboxylate reductase	LBADMIBH_03101	AHIPLIEK_00723	DAMGHGJI_04272	EMMOCAHB_02757	CDDPKDLP_04169
pitA_2	Low-affinity inorganic phosphate transporter 1	LBADMIBH_04176	AHIPLIEK_03674	DAMGHGJI_03513	EMMOCAHB_03976	CDDPKDLP_03818
osmY_2	Osmotically-inducible protein Y	LBADMIBH_01299	AHIPLIEK_01048	DAMGHGJI_02452	EMMOCAHB_01578	CDDPKDLP_00236
nusA	Transcription termination/antitermination protein NusA	LBADMIBH_03445	AHIPLIEK_02888	DAMGHGJI_03149	EMMOCAHB_03232	CDDPKDLP_00842
purN	Phosphoribosylglycinamide formyltransferase	LBADMIBH_02263	AHIPLIEK_04064	DAMGHGJI_01323	EMMOCAHB_03530	CDDPKDLP_03022
group_13298	hypothetical protein	LBADMIBH_01168	AHIPLIEK_00909	DAMGHGJI_02281	EMMOCAHB_01750	CDDPKDLP_00361
pstB3	Phosphate import ATP-binding protein PstB 3	LBADMIBH_02264	AHIPLIEK_04065	DAMGHGJI_01324	EMMOCAHB_03531	CDDPKDLP_03021
iolE_3	Inosose dehydratase	LBADMIBH_04202	AHIPLIEK_03700	DAMGHGJI_03487	EMMOCAHB_04002	CDDPKDLP_03792
deoR_1	Deoxyribonucleoside regulator	LBADMIBH_01582	AHIPLIEK_00029	DAMGHGJI_01065	EMMOCAHB_01314	CDDPKDLP_03457
holC	DNA polymerase III subunit chi	LBADMIBH_02768	AHIPLIEK_01719	DAMGHGJI_04498	EMMOCAHB_02673	CDDPKDLP_00880
gsiD_1	Glutathione transport system permease protein GsiD	LBADMIBH_01893	AHIPLIEK_00281	DAMGHGJI_00813	EMMOCAHB_01059	CDDPKDLP_01895
rpoB	DNA-directed RNA polymerase subunit beta	LBADMIBH_04510	AHIPLIEK_04451	DAMGHGJI_04593	EMMOCAHB_04515	CDDPKDLP_04571
pqqB	Coenzyme PQQ synthesis protein B	LBADMIBH_00274	AHIPLIEK_02142	DAMGHGJI_01777	EMMOCAHB_00501	CDDPKDLP_01436
pth	Peptidyl-tRNA hydrolase	LBADMIBH_00046	AHIPLIEK_02368	DAMGHGJI_01551	EMMOCAHB_00726	CDDPKDLP_01665
gltI	Glutamate/aspartate import solute-binding protein	LBADMIBH_02845	AHIPLIEK_00447	DAMGHGJI_00642	EMMOCAHB_00890	CDDPKDLP_04255
mscL	Large-conductance mechanosensitive channel	LBADMIBH_04470	AHIPLIEK_04433	DAMGHGJI_04545	EMMOCAHB_04489	CDDPKDLP_04531
tusE	Sulfurtransferase TusE	LBADMIBH_01788	AHIPLIEK_00175	DAMGHGJI_00918	EMMOCAHB_01165	CDDPKDLP_01790
bcsQ	Cellulose biosynthesis protein BcsQ	LBADMIBH_03986	AHIPLIEK_02988	DAMGHGJI_04132	EMMOCAHB_03823	CDDPKDLP_02616
sdhB	Succinate dehydrogenase iron-sulfur subunit	LBADMIBH_02805	AHIPLIEK_00407	DAMGHGJI_00686	EMMOCAHB_00935	CDDPKDLP_04210
flgJ	Peptidoglycan hydrolase FlgJ	LBADMIBH_01658	AHIPLIEK_00103	DAMGHGJI_00990	EMMOCAHB_01238	CDDPKDLP_03531
qorA	Quinone oxidoreductase 1	LBADMIBH_03632	AHIPLIEK_02702	DAMGHGJI_02959	EMMOCAHB_03420	CDDPKDLP_00557
fldB	Flavodoxin 2	LBADMIBH_01428	AHIPLIEK_01174	DAMGHGJI_02584	EMMOCAHB_01463	CDDPKDLP_00107
nudE	ADP compounds hydrolase NudE	LBADMIBH_04265	AHIPLIEK_04261	DAMGHGJI_03423	EMMOCAHB_04064	CDDPKDLP_04382
trg_4	Methyl-accepting chemotaxis protein III	LBADMIBH_03588	AHIPLIEK_02745	DAMGHGJI_03002	EMMOCAHB_03376	CDDPKDLP_00600
flgM	Negative regulator of flagellin synthesis	LBADMIBH_01668	AHIPLIEK_00113	DAMGHGJI_00980	EMMOCAHB_01228	CDDPKDLP_03541
oprB	Porin B	LBADMIBH_03521	AHIPLIEK_02812	DAMGHGJI_03069	EMMOCAHB_03308	CDDPKDLP_00667
murR	HTH-type transcriptional regulator MurR	LBADMIBH_02318	AHIPLIEK_03501	DAMGHGJI_01378	EMMOCAHB_03585	CDDPKDLP_02967
aaeA_2	p-hydroxybenzoic acid efflux pump subunit AaeA	LBADMIBH_04434	AHIPLIEK_04375	DAMGHGJI_02149	EMMOCAHB_01882	CDDPKDLP_00496
cpxP	Periplasmic protein CpxP	LBADMIBH_04380	AHIPLIEK_03920	DAMGHGJI_04053	EMMOCAHB_04333	CDDPKDLP_03960
glyA	Serine hydroxymethyltransferase	LBADMIBH_02308	AHIPLIEK_03491	DAMGHGJI_01368	EMMOCAHB_03575	CDDPKDLP_02977
hspQ	Heat shock protein HspQ	LBADMIBH_01791	AHIPLIEK_00178	DAMGHGJI_00915	EMMOCAHB_01162	CDDPKDLP_01793
udp	Uridine phosphorylase	LBADMIBH_03922	AHIPLIEK_02925	DAMGHGJI_04198	EMMOCAHB_03888	CDDPKDLP_02682
mqo_2	Malate:quinone oxidoreductase	LBADMIBH_04133	AHIPLIEK_03631	DAMGHGJI_03556	EMMOCAHB_03933	CDDPKDLP_03861
aer	Aerotaxis receptor	LBADMIBH_03598	AHIPLIEK_02736	DAMGHGJI_02993	EMMOCAHB_03386	CDDPKDLP_00591
trpR	Trp operon repressor	LBADMIBH_02609	AHIPLIEK_01892	DAMGHGJI_02750	EMMOCAHB_02500	CDDPKDLP_02067
prmA	Ribosomal protein L11 methyltransferase	LBADMIBH_04452	AHIPLIEK_04393	DAMGHGJI_02131	EMMOCAHB_01900	CDDPKDLP_00514
cra_1	Catabolite repressor/activator	LBADMIBH_03557	AHIPLIEK_02776	DAMGHGJI_03033	EMMOCAHB_03345	CDDPKDLP_00631
tgt	Queuine tRNA-ribosyltransferase	LBADMIBH_03021	AHIPLIEK_00643	DAMGHGJI_03641	EMMOCAHB_02837	CDDPKDLP_03230
msrB	Peptide methionine sulfoxide reductase MsrB	LBADMIBH_00542	AHIPLIEK_03749	DAMGHGJI_00195	EMMOCAHB_00238	CDDPKDLP_01184
srlR_1	Glucitol operon repressor	LBADMIBH_00077	AHIPLIEK_02336	DAMGHGJI_01583	EMMOCAHB_00695	CDDPKDLP_01634
group_13333	Ribose import permease protein RbsC	LBADMIBH_04063	AHIPLIEK_03067	DAMGHGJI_03940	EMMOCAHB_03743	CDDPKDLP_02538
clpP_1	ATP-dependent Clp protease proteolytic subunit	LBADMIBH_02989	AHIPLIEK_00611	DAMGHGJI_03673	EMMOCAHB_02869	CDDPKDLP_03198
lysC	Lysine-sensitive aspartokinase 3	LBADMIBH_03648	AHIPLIEK_02685	DAMGHGJI_02942	EMMOCAHB_03436	CDDPKDLP_00540
tsgA	Protein TsgA	LBADMIBH_04279	AHIPLIEK_04275	DAMGHGJI_03409	EMMOCAHB_04078	CDDPKDLP_04368
mlaE	Intermembrane phospholipid transport system permease protein MlaE	LBADMIBH_03468	AHIPLIEK_02865	DAMGHGJI_03126	EMMOCAHB_03255	CDDPKDLP_00819
plaP	Low-affinity putrescine importer PlaP	LBADMIBH_00895	AHIPLIEK_01552	DAMGHGJI_03219	EMMOCAHB_02061	CDDPKDLP_02852
tsf	Elongation factor Ts	LBADMIBH_02465	AHIPLIEK_02037	DAMGHGJI_02894	EMMOCAHB_02355	CDDPKDLP_02214
dld	Quinone-dependent D-lactate dehydrogenase	LBADMIBH_01948	AHIPLIEK_00336	DAMGHGJI_00758	EMMOCAHB_01006	CDDPKDLP_01950
smg	Protein Smg	LBADMIBH_04464	AHIPLIEK_04439	DAMGHGJI_04539	EMMOCAHB_04495	CDDPKDLP_04525
pstS_2	Phosphate-binding protein PstS	LBADMIBH_04079	AHIPLIEK_03083	DAMGHGJI_03924	EMMOCAHB_03726	CDDPKDLP_02522
ycgM	putative protein YcgM	LBADMIBH_00559	AHIPLIEK_03766	DAMGHGJI_00212	EMMOCAHB_00220	CDDPKDLP_01201
cfxP	Phosphoribulokinase, plasmid	LBADMIBH_04288	AHIPLIEK_04284	DAMGHGJI_03400	EMMOCAHB_04087	CDDPKDLP_04359
fliG	Flagellar motor switch protein FliG	LBADMIBH_00728	AHIPLIEK_01370	DAMGHGJI_00403	EMMOCAHB_02309	CDDPKDLP_03737
viaA	Protein ViaA	LBADMIBH_04097	AHIPLIEK_03101	DAMGHGJI_03906	EMMOCAHB_03708	CDDPKDLP_02504
ahpC	Alkyl hydroperoxide reductase C	LBADMIBH_00968	AHIPLIEK_01620	DAMGHGJI_03289	EMMOCAHB_01987	CDDPKDLP_02780
arnC_3	Undecaprenyl-phosphate 4-deoxy-4-formamido-L-arabinose transferase	LBADMIBH_03240	AHIPLIEK_02607	DAMGHGJI_01986	EMMOCAHB_02996	CDDPKDLP_02303
cytR_1	HTH-type transcriptional repressor CytR	LBADMIBH_01293	AHIPLIEK_01042	DAMGHGJI_02446	EMMOCAHB_01584	CDDPKDLP_00242
ald1	Long-chain-aldehyde dehydrogenase	LBADMIBH_03001	AHIPLIEK_00623	DAMGHGJI_03661	EMMOCAHB_02857	CDDPKDLP_03210
artM_1	Arginine ABC transporter permease protein ArtM	LBADMIBH_01871	AHIPLIEK_00259	DAMGHGJI_00835	EMMOCAHB_01081	CDDPKDLP_01873
hemB	Delta-aminolevulinic acid dehydratase	LBADMIBH_04191	AHIPLIEK_03689	DAMGHGJI_03498	EMMOCAHB_03991	CDDPKDLP_03803
lpoB	Penicillin-binding protein activator LpoB	LBADMIBH_01635	AHIPLIEK_00080	DAMGHGJI_01013	EMMOCAHB_01261	CDDPKDLP_03508
group_13353	hypothetical protein	LBADMIBH_01093	AHIPLIEK_00834	DAMGHGJI_02207	EMMOCAHB_01824	CDDPKDLP_00436
ytfT	Inner membrane ABC transporter permease protein YtfT	LBADMIBH_00208	AHIPLIEK_02207	DAMGHGJI_01712	EMMOCAHB_00566	CDDPKDLP_01501
ulaC_1	Ascorbate-specific PTS system EIIA component	LBADMIBH_00285	AHIPLIEK_02131	DAMGHGJI_01788	EMMOCAHB_00490	CDDPKDLP_01425
djlA	Co-chaperone protein DjlA	LBADMIBH_02571	AHIPLIEK_01931	DAMGHGJI_02788	EMMOCAHB_02462	CDDPKDLP_02106
lgoT_2	putative L-galactonate transporter	LBADMIBH_04139	AHIPLIEK_03637	DAMGHGJI_03550	EMMOCAHB_03939	CDDPKDLP_03855
argI	Ornithine carbamoyltransferase subunit I	LBADMIBH_02774	AHIPLIEK_01713	DAMGHGJI_04492	EMMOCAHB_02678	CDDPKDLP_00875
flhA	Flagellar biosynthesis protein FlhA	LBADMIBH_00652	AHIPLIEK_03860	DAMGHGJI_00322	EMMOCAHB_00128	CDDPKDLP_01295
aceK	Isocitrate dehydrogenase kinase/phosphatase	LBADMIBH_03660	AHIPLIEK_02673	DAMGHGJI_02930	EMMOCAHB_03448	CDDPKDLP_00528
gltP	Proton/glutamate-aspartate symporter	LBADMIBH_03601	AHIPLIEK_02733	DAMGHGJI_02990	EMMOCAHB_03389	CDDPKDLP_00588
rob_2	Right origin-binding protein	LBADMIBH_02606	AHIPLIEK_01895	DAMGHGJI_02753	EMMOCAHB_02497	CDDPKDLP_02070
dsbE	Thiol:disulfide interchange protein DsbE	LBADMIBH_02095	AHIPLIEK_03398	DAMGHGJI_01186	EMMOCAHB_04173	CDDPKDLP_03346
ribD_2	Riboflavin biosynthesis protein RibD	LBADMIBH_03015	AHIPLIEK_00637	DAMGHGJI_03647	EMMOCAHB_02843	CDDPKDLP_03224
hxpA	Hexitol phosphatase A	LBADMIBH_02034	AHIPLIEK_03337	DAMGHGJI_01125	EMMOCAHB_04232	CDDPKDLP_03407
pucG	(S)-ureidoglycine--glyoxylate transaminase	LBADMIBH_03123	AHIPLIEK_00745	DAMGHGJI_04251	EMMOCAHB_02735	CDDPKDLP_04147
artM_2	Arginine transport ATP-binding protein ArtM	LBADMIBH_03171	AHIPLIEK_02660	DAMGHGJI_01932	EMMOCAHB_03055	CDDPKDLP_02248
manR_1	Transcriptional regulator ManR	LBADMIBH_01242	AHIPLIEK_00992	DAMGHGJI_02396	EMMOCAHB_01633	CDDPKDLP_00292
rlmB	23S rRNA (guanosine-2'-O-)-methyltransferase RlmB	LBADMIBH_01065	AHIPLIEK_00806	DAMGHGJI_02180	EMMOCAHB_01852	CDDPKDLP_00464
sodA	Superoxide dismutase [Mn]	LBADMIBH_04007	AHIPLIEK_03009	DAMGHGJI_03999	EMMOCAHB_03801	CDDPKDLP_02595
nuoC	NADH-quinone oxidoreductase subunit C/D	LBADMIBH_02028	AHIPLIEK_03331	DAMGHGJI_01119	EMMOCAHB_04238	CDDPKDLP_03414
kgtP_2	Alpha-ketoglutarate permease	LBADMIBH_04053	AHIPLIEK_03055	DAMGHGJI_03952	EMMOCAHB_03755	CDDPKDLP_02549
wfgD	UDP-Glc:alpha-D-GlcNAc-diphosphoundecaprenol beta-1,3-glucosyltransferase WfgD	LBADMIBH_00936	AHIPLIEK_01588	DAMGHGJI_03256	EMMOCAHB_02020	CDDPKDLP_02813
paoA	Aldehyde oxidoreductase iron-sulfur-binding subunit PaoA	LBADMIBH_03314	AHIPLIEK_02532	DAMGHGJI_02062	EMMOCAHB_03167	CDDPKDLP_02380
cmoM	tRNA 5-carboxymethoxyuridine methyltransferase	LBADMIBH_01830	AHIPLIEK_00218	DAMGHGJI_00876	EMMOCAHB_01122	CDDPKDLP_01832
prtS	Protease PrtS	LBADMIBH_02281	AHIPLIEK_03464	DAMGHGJI_01341	EMMOCAHB_03548	CDDPKDLP_03004
rsmE	Ribosomal RNA small subunit methyltransferase E	LBADMIBH_01392	AHIPLIEK_01137	DAMGHGJI_02548	EMMOCAHB_01499	CDDPKDLP_00143
manZ	PTS system mannose-specific EIID component	LBADMIBH_00579	AHIPLIEK_03786	DAMGHGJI_00232	EMMOCAHB_00200	CDDPKDLP_01221
yhhW	Quercetin 2,3-dioxygenase	LBADMIBH_04233	AHIPLIEK_03730	DAMGHGJI_03456	EMMOCAHB_04032	CDDPKDLP_03761
kup_2	Low affinity potassium transport system protein kup	LBADMIBH_04099	AHIPLIEK_03103	DAMGHGJI_03904	EMMOCAHB_03706	CDDPKDLP_02502
msiK	Diacetylchitobiose uptake system ATP-binding protein MsiK	LBADMIBH_02039	AHIPLIEK_03342	DAMGHGJI_01130	EMMOCAHB_04227	CDDPKDLP_03402
aroH	Phospho-2-dehydro-3-deoxyheptonate aldolase, Trp-sensitive	LBADMIBH_00121	AHIPLIEK_02293	DAMGHGJI_01626	EMMOCAHB_00652	CDDPKDLP_01590
katE	Catalase HPII	LBADMIBH_00170	AHIPLIEK_02245	DAMGHGJI_01674	EMMOCAHB_00604	CDDPKDLP_01540
group_13384	hypothetical protein	LBADMIBH_03144	AHIPLIEK_00766	DAMGHGJI_04230	EMMOCAHB_02714	CDDPKDLP_04126
group_13385	hypothetical protein	LBADMIBH_01916	AHIPLIEK_00304	DAMGHGJI_00790	EMMOCAHB_01038	CDDPKDLP_01918
fabF_1	3-oxoacyl-[acyl-carrier-protein] synthase 2	LBADMIBH_01645	AHIPLIEK_00090	DAMGHGJI_01003	EMMOCAHB_01251	CDDPKDLP_03518
group_13387	hypothetical protein	LBADMIBH_03263	AHIPLIEK_02584	DAMGHGJI_02010	EMMOCAHB_02972	CDDPKDLP_02327
efeO	Iron uptake system component EfeO	LBADMIBH_00686	AHIPLIEK_01319	DAMGHGJI_00354	EMMOCAHB_00033	CDDPKDLP_01327
nagR_2	HTH-type transcriptional repressor NagR	LBADMIBH_01926	AHIPLIEK_00314	DAMGHGJI_00780	EMMOCAHB_01028	CDDPKDLP_01928
nagA	N-acetylglucosamine-6-phosphate deacetylase	LBADMIBH_02833	AHIPLIEK_00435	DAMGHGJI_00658	EMMOCAHB_00907	CDDPKDLP_04238
yieH	6-phosphogluconate phosphatase	LBADMIBH_04016	AHIPLIEK_03018	DAMGHGJI_03989	EMMOCAHB_03792	CDDPKDLP_02586
rimM	Ribosome maturation factor RimM	LBADMIBH_04534	AHIPLIEK_04501	DAMGHGJI_04611	EMMOCAHB_04536	CDDPKDLP_04599
hfq	RNA-binding protein Hfq	LBADMIBH_01056	AHIPLIEK_00797	DAMGHGJI_02171	EMMOCAHB_01861	CDDPKDLP_00473
cyoB	Cytochrome bo(3) ubiquinol oxidase subunit 1	LBADMIBH_02995	AHIPLIEK_00617	DAMGHGJI_03667	EMMOCAHB_02863	CDDPKDLP_03204
group_13395	hypothetical protein	LBADMIBH_00396	AHIPLIEK_03168	DAMGHGJI_00050	EMMOCAHB_00383	CDDPKDLP_01034
dsdC	HTH-type transcriptional regulator DsdC	LBADMIBH_03133	AHIPLIEK_00755	DAMGHGJI_04241	EMMOCAHB_02725	CDDPKDLP_04137
group_13397	hypothetical protein	LBADMIBH_03264	AHIPLIEK_02583	DAMGHGJI_02011	EMMOCAHB_02971	CDDPKDLP_02328
group_13398	L-talarate/galactarate dehydratase	LBADMIBH_01930	AHIPLIEK_00318	DAMGHGJI_00776	EMMOCAHB_01024	CDDPKDLP_01932
group_13399	hypothetical protein	LBADMIBH_02751	AHIPLIEK_01736	DAMGHGJI_04516	EMMOCAHB_02658	CDDPKDLP_00898
pehA	Endo-polygalacturonase	LBADMIBH_02884	AHIPLIEK_00486	DAMGHGJI_00602	EMMOCAHB_00851	CDDPKDLP_04294
group_13400	hypothetical protein	LBADMIBH_02663	AHIPLIEK_01837	DAMGHGJI_02696	EMMOCAHB_02554	CDDPKDLP_02011
hemC	Porphobilinogen deaminase	LBADMIBH_03949	AHIPLIEK_02952	DAMGHGJI_04171	EMMOCAHB_03861	CDDPKDLP_02655
msrQ	Protein-methionine-sulfoxide reductase heme-binding subunit MsrQ	LBADMIBH_04446	AHIPLIEK_04387	DAMGHGJI_02137	EMMOCAHB_01894	CDDPKDLP_00508
dnaN	Beta sliding clamp	LBADMIBH_04025	AHIPLIEK_03027	DAMGHGJI_03980	EMMOCAHB_03783	CDDPKDLP_02577
group_13404	hypothetical protein	LBADMIBH_04387	AHIPLIEK_03913	DAMGHGJI_04046	EMMOCAHB_04340	CDDPKDLP_03967
hutH_2	Histidine ammonia-lyase	LBADMIBH_01927	AHIPLIEK_00315	DAMGHGJI_00779	EMMOCAHB_01027	CDDPKDLP_01929
yadH	Inner membrane transport permease YadH	LBADMIBH_02495	AHIPLIEK_02007	DAMGHGJI_02864	EMMOCAHB_02385	CDDPKDLP_02184
greA	Transcription elongation factor GreA	LBADMIBH_03455	AHIPLIEK_02878	DAMGHGJI_03139	EMMOCAHB_03242	CDDPKDLP_00832
nrtA	Nitrate/nitrite binding protein NrtA	LBADMIBH_00071	AHIPLIEK_02342	DAMGHGJI_01577	EMMOCAHB_00701	CDDPKDLP_01640
fadR_2	Fatty acid metabolism regulator protein	LBADMIBH_03146	AHIPLIEK_00768	DAMGHGJI_04228	EMMOCAHB_02712	CDDPKDLP_04124
dagK	Diacylglycerol kinase	LBADMIBH_02881	AHIPLIEK_00483	DAMGHGJI_00605	EMMOCAHB_00854	CDDPKDLP_04291
group_13410	hypothetical protein	LBADMIBH_01489	AHIPLIEK_01234	DAMGHGJI_02644	EMMOCAHB_01404	CDDPKDLP_00046
bdlA_3	Biofilm dispersion protein BdlA	LBADMIBH_04056	AHIPLIEK_03058	DAMGHGJI_03949	EMMOCAHB_03752	CDDPKDLP_02546
amn	AMP nucleosidase	LBADMIBH_00806	AHIPLIEK_01463	DAMGHGJI_00498	EMMOCAHB_02228	CDDPKDLP_03645
emrB_1	Multidrug export protein EmrB	LBADMIBH_01903	AHIPLIEK_00291	DAMGHGJI_00803	EMMOCAHB_01049	CDDPKDLP_01905
purC	Phosphoribosylaminoimidazole-succinocarboxamide synthase	LBADMIBH_02240	AHIPLIEK_04041	DAMGHGJI_01300	EMMOCAHB_03507	CDDPKDLP_03045
group_13415	hypothetical protein	LBADMIBH_00938	AHIPLIEK_01590	DAMGHGJI_03258	EMMOCAHB_02018	CDDPKDLP_02811
dcuR	Transcriptional regulatory protein DcuR	LBADMIBH_03380	AHIPLIEK_02467	DAMGHGJI_01880	EMMOCAHB_03102	CDDPKDLP_02445
rbsK_6	Ribokinase	LBADMIBH_04108	AHIPLIEK_03112	DAMGHGJI_03895	EMMOCAHB_03697	CDDPKDLP_02493
atpI	ATP synthase protein I	LBADMIBH_04091	AHIPLIEK_03095	DAMGHGJI_03912	EMMOCAHB_03714	CDDPKDLP_02510
lon	Lon protease	LBADMIBH_02987	AHIPLIEK_00609	DAMGHGJI_03675	EMMOCAHB_02871	CDDPKDLP_03196
pcp	Pyrrolidone-carboxylate peptidase	LBADMIBH_02812	AHIPLIEK_00414	DAMGHGJI_00679	EMMOCAHB_00928	CDDPKDLP_04217
hemW	Heme chaperone HemW	LBADMIBH_01384	AHIPLIEK_01129	DAMGHGJI_02540	EMMOCAHB_01507	CDDPKDLP_00151
hns_1	DNA-binding protein H-NS	LBADMIBH_00525	AHIPLIEK_03297	DAMGHGJI_00178	EMMOCAHB_00255	CDDPKDLP_01164
ttuB_4	Putative tartrate transporter	LBADMIBH_04037	AHIPLIEK_03039	DAMGHGJI_03968	EMMOCAHB_03771	CDDPKDLP_02565
group_13423	hypothetical protein	LBADMIBH_00515	AHIPLIEK_03287	DAMGHGJI_00168	EMMOCAHB_00265	CDDPKDLP_01153
iucD_2	L-lysine N6-monooxygenase	LBADMIBH_02622	AHIPLIEK_01879	DAMGHGJI_02737	EMMOCAHB_02513	CDDPKDLP_02054
yejK	Nucleoid-associated protein YejK	LBADMIBH_01019	AHIPLIEK_01669	DAMGHGJI_03338	EMMOCAHB_01937	CDDPKDLP_02730
group_13426	hypothetical protein	LBADMIBH_00756	AHIPLIEK_01398	DAMGHGJI_00431	EMMOCAHB_02281	CDDPKDLP_03709
cobB	NAD-dependent protein deacylase	LBADMIBH_01623	AHIPLIEK_00068	DAMGHGJI_01025	EMMOCAHB_01273	CDDPKDLP_03496
dsbC	Thiol:disulfide interchange protein DsbC	LBADMIBH_01430	AHIPLIEK_01176	DAMGHGJI_02586	EMMOCAHB_01461	CDDPKDLP_00105
aroA	3-phosphoshikimate 1-carboxyvinyltransferase	LBADMIBH_01841	AHIPLIEK_00229	DAMGHGJI_00865	EMMOCAHB_01111	CDDPKDLP_01843
alaS	Alanine--tRNA ligase	LBADMIBH_01530	AHIPLIEK_01302	DAMGHGJI_02686	EMMOCAHB_01362	CDDPKDLP_00005
lspA	Lipoprotein signal peptidase	LBADMIBH_02588	AHIPLIEK_01914	DAMGHGJI_02771	EMMOCAHB_02479	CDDPKDLP_02089
rsd	Regulator of sigma D	LBADMIBH_04516	AHIPLIEK_04457	DAMGHGJI_04587	EMMOCAHB_04509	CDDPKDLP_04577
hflK	Modulator of FtsH protease HflK	LBADMIBH_01059	AHIPLIEK_00800	DAMGHGJI_02174	EMMOCAHB_01858	CDDPKDLP_00470
group_13433	hypothetical protein	LBADMIBH_02873	AHIPLIEK_00475	DAMGHGJI_00613	EMMOCAHB_00862	CDDPKDLP_04283
amiC_2	Aliphatic amidase expression-regulating protein	LBADMIBH_02614	AHIPLIEK_01887	DAMGHGJI_02745	EMMOCAHB_02505	CDDPKDLP_02062
dtd	D-aminoacyl-tRNA deacylase	LBADMIBH_04326	AHIPLIEK_03974	DAMGHGJI_04110	EMMOCAHB_04279	CDDPKDLP_03904
ddlB	D-alanine--D-alanine ligase B	LBADMIBH_02537	AHIPLIEK_01965	DAMGHGJI_02822	EMMOCAHB_02428	CDDPKDLP_02141
gsiA_3	Glutathione import ATP-binding protein GsiA	LBADMIBH_03188	AHIPLIEK_02643	DAMGHGJI_01949	EMMOCAHB_03038	CDDPKDLP_02266
alaC	Glutamate-pyruvate aminotransferase AlaC	LBADMIBH_02168	AHIPLIEK_03441	DAMGHGJI_01229	EMMOCAHB_04130	CDDPKDLP_03303
gabD_2	Succinate-semialdehyde dehydrogenase [NADP(+)] GabD	LBADMIBH_04432	AHIPLIEK_04373	DAMGHGJI_02152	EMMOCAHB_01880	CDDPKDLP_00494
engB	putative GTP-binding protein EngB	LBADMIBH_04317	AHIPLIEK_03983	DAMGHGJI_04119	EMMOCAHB_04270	CDDPKDLP_03895
lolE	Lipoprotein-releasing system transmembrane protein LolE	LBADMIBH_01624	AHIPLIEK_00069	DAMGHGJI_01024	EMMOCAHB_01272	CDDPKDLP_03497
glnB	Nitrogen regulatory protein P-II	LBADMIBH_02310	AHIPLIEK_03493	DAMGHGJI_01370	EMMOCAHB_03577	CDDPKDLP_02975
ddpD	putative D,D-dipeptide transport ATP-binding protein DdpD	LBADMIBH_04180	AHIPLIEK_03678	DAMGHGJI_03509	EMMOCAHB_03980	CDDPKDLP_03814
xecA1	2-hydroxypropyl-CoM lyase	LBADMIBH_00024	AHIPLIEK_02391	DAMGHGJI_01527	EMMOCAHB_00753	CDDPKDLP_01689
dnaG	DNA primase	LBADMIBH_01212	AHIPLIEK_00962	DAMGHGJI_02366	EMMOCAHB_01663	CDDPKDLP_00322
group_13446	hypothetical protein	LBADMIBH_03539	AHIPLIEK_02794	DAMGHGJI_03051	EMMOCAHB_03327	CDDPKDLP_00649
mntB_1	Manganese transport system membrane protein MntB	LBADMIBH_02968	AHIPLIEK_00590	DAMGHGJI_03694	EMMOCAHB_02908	CDDPKDLP_03177
puuB_2	Gamma-glutamylputrescine oxidoreductase	LBADMIBH_00900	AHIPLIEK_01557	DAMGHGJI_03224	EMMOCAHB_02056	CDDPKDLP_02847
group_13449	hypothetical protein	LBADMIBH_01442	AHIPLIEK_01187	DAMGHGJI_02597	EMMOCAHB_01450	CDDPKDLP_00094
bioD1_2	ATP-dependent dethiobiotin synthetase BioD 1	LBADMIBH_00404	AHIPLIEK_03176	DAMGHGJI_00057	EMMOCAHB_00375	CDDPKDLP_01042
ygbN	Inner membrane permease YgbN	LBADMIBH_00889	AHIPLIEK_01546	DAMGHGJI_03213	EMMOCAHB_02067	CDDPKDLP_02858
mukF	Chromosome partition protein MukF	LBADMIBH_01829	AHIPLIEK_00217	DAMGHGJI_00877	EMMOCAHB_01123	CDDPKDLP_01831
bioF	8-amino-7-oxononanoate synthase	LBADMIBH_01977	AHIPLIEK_00365	DAMGHGJI_00728	EMMOCAHB_00977	CDDPKDLP_01979
cysJ_1	Sulfite reductase [NADPH] flavoprotein alpha-component	LBADMIBH_03484	AHIPLIEK_02849	DAMGHGJI_03110	EMMOCAHB_03271	CDDPKDLP_00803
sucC	Succinate--CoA ligase [ADP-forming] subunit beta	LBADMIBH_02802	AHIPLIEK_00404	DAMGHGJI_00689	EMMOCAHB_00938	CDDPKDLP_04207
yhaK	Pirin-like protein YhaK	LBADMIBH_01116	AHIPLIEK_00857	DAMGHGJI_02230	EMMOCAHB_01801	CDDPKDLP_00413
brnQ	Branched-chain amino acid transport system 2 carrier protein	LBADMIBH_03028	AHIPLIEK_00649	DAMGHGJI_03635	EMMOCAHB_02831	CDDPKDLP_03236
group_13458	hypothetical protein	LBADMIBH_00548	AHIPLIEK_03755	DAMGHGJI_00201	EMMOCAHB_00232	CDDPKDLP_01190
plsX	Phosphate acyltransferase	LBADMIBH_01650	AHIPLIEK_00095	DAMGHGJI_00998	EMMOCAHB_01246	CDDPKDLP_03523
gudX	Glucarate dehydratase-related protein	LBADMIBH_01478	AHIPLIEK_01223	DAMGHGJI_02633	EMMOCAHB_01415	CDDPKDLP_00057
lldR_3	Putative L-lactate dehydrogenase operon regulatory protein	LBADMIBH_04196	AHIPLIEK_03694	DAMGHGJI_03493	EMMOCAHB_03996	CDDPKDLP_03798
xylR	Xylose operon regulatory protein	LBADMIBH_04068	AHIPLIEK_03072	DAMGHGJI_03935	EMMOCAHB_03738	CDDPKDLP_02533
group_13462	Ribose import permease protein RbsC	LBADMIBH_03104	AHIPLIEK_00726	DAMGHGJI_04269	EMMOCAHB_02754	CDDPKDLP_04166
yggS	Pyridoxal phosphate homeostasis protein	LBADMIBH_01387	AHIPLIEK_01132	DAMGHGJI_02543	EMMOCAHB_01504	CDDPKDLP_00148
potH	Putrescine transport system permease protein PotH	LBADMIBH_01876	AHIPLIEK_00264	DAMGHGJI_00830	EMMOCAHB_01076	CDDPKDLP_01878
ttuB_1	Putative tartrate transporter	LBADMIBH_03532	AHIPLIEK_02801	DAMGHGJI_03058	EMMOCAHB_03320	CDDPKDLP_00656
dadA_1	D-amino acid dehydrogenase	LBADMIBH_00554	AHIPLIEK_03761	DAMGHGJI_00207	EMMOCAHB_00225	CDDPKDLP_01196
rsxA	Ion-translocating oxidoreductase complex subunit A	LBADMIBH_00203	AHIPLIEK_02212	DAMGHGJI_01707	EMMOCAHB_00571	CDDPKDLP_01506
group_13468	hypothetical protein	LBADMIBH_00454	AHIPLIEK_03226	DAMGHGJI_00107	EMMOCAHB_00326	CDDPKDLP_01092
pdxA	4-hydroxythreonine-4-phosphate dehydrogenase	LBADMIBH_02574	AHIPLIEK_01928	DAMGHGJI_02785	EMMOCAHB_02465	CDDPKDLP_02103
thpA	D-threitol-binding protein	LBADMIBH_00852	AHIPLIEK_01509	DAMGHGJI_00544	EMMOCAHB_02175	CDDPKDLP_02895
pxpC	5-oxoprolinase subunit C	LBADMIBH_02816	AHIPLIEK_00418	DAMGHGJI_00675	EMMOCAHB_00924	CDDPKDLP_04221
group_13472	hypothetical protein	LBADMIBH_01031	AHIPLIEK_01681	DAMGHGJI_03359	EMMOCAHB_01925	CDDPKDLP_02718
waaA	3-deoxy-D-manno-octulosonic acid transferase	LBADMIBH_04355	AHIPLIEK_03945	DAMGHGJI_04078	EMMOCAHB_04308	CDDPKDLP_03935
group_13474	hypothetical protein	LBADMIBH_01699	AHIPLIEK_00144	DAMGHGJI_00949	EMMOCAHB_01197	CDDPKDLP_03572
yhjX	putative MFS-type transporter YhjX	LBADMIBH_02160	AHIPLIEK_03433	DAMGHGJI_01221	EMMOCAHB_04138	CDDPKDLP_03311
rsxB	Ion-translocating oxidoreductase complex subunit B	LBADMIBH_00202	AHIPLIEK_02213	DAMGHGJI_01706	EMMOCAHB_00572	CDDPKDLP_01507
mdoD_2	Glucans biosynthesis protein D	LBADMIBH_02015	AHIPLIEK_03318	DAMGHGJI_01106	EMMOCAHB_04251	CDDPKDLP_03427
csdE	Sulfur acceptor protein CsdE	LBADMIBH_01463	AHIPLIEK_01208	DAMGHGJI_02618	EMMOCAHB_01430	CDDPKDLP_00072
murJ	putative lipid II flippase MurJ	LBADMIBH_01671	AHIPLIEK_00116	DAMGHGJI_00977	EMMOCAHB_01225	CDDPKDLP_03544
prmB	50S ribosomal protein L3 glutamine methyltransferase	LBADMIBH_02084	AHIPLIEK_03387	DAMGHGJI_01175	EMMOCAHB_04184	CDDPKDLP_03357
hdfR_1	HTH-type transcriptional regulator HdfR	LBADMIBH_02031	AHIPLIEK_03334	DAMGHGJI_01122	EMMOCAHB_04235	CDDPKDLP_03411
group_13482	hypothetical protein	LBADMIBH_03303	AHIPLIEK_02543	DAMGHGJI_02051	EMMOCAHB_03178	CDDPKDLP_02369
hflC	Modulator of FtsH protease HflC	LBADMIBH_01060	AHIPLIEK_00801	DAMGHGJI_02175	EMMOCAHB_01857	CDDPKDLP_00469
paoB	Aldehyde oxidoreductase FAD-binding subunit PaoB	LBADMIBH_03313	AHIPLIEK_02533	DAMGHGJI_02061	EMMOCAHB_03168	CDDPKDLP_02379
php	Phosphotriesterase homology protein	LBADMIBH_02761	AHIPLIEK_01726	DAMGHGJI_04505	EMMOCAHB_02666	CDDPKDLP_00887
truC	tRNA pseudouridine synthase C	LBADMIBH_01474	AHIPLIEK_01219	DAMGHGJI_02629	EMMOCAHB_01419	CDDPKDLP_00061
yccF	Inner membrane protein YccF	LBADMIBH_01796	AHIPLIEK_00183	DAMGHGJI_00910	EMMOCAHB_01157	CDDPKDLP_01798
group_13488	HTH-type transcriptional repressor CytR	LBADMIBH_04399	AHIPLIEK_03901	DAMGHGJI_04034	EMMOCAHB_04352	CDDPKDLP_03979
group_13489	hypothetical protein	LBADMIBH_01308	AHIPLIEK_01057	DAMGHGJI_02461	EMMOCAHB_01569	CDDPKDLP_00227
ptsP	Phosphoenolpyruvate-dependent phosphotransferase system	LBADMIBH_01445	AHIPLIEK_01190	DAMGHGJI_02600	EMMOCAHB_01447	CDDPKDLP_00091
murE	UDP-N-acetylmuramoyl-L-alanyl-D-glutamate--2,6-diaminopimelate ligase	LBADMIBH_02544	AHIPLIEK_01958	DAMGHGJI_02815	EMMOCAHB_02435	CDDPKDLP_02134
osmV	Osmoprotectant import ATP-binding protein OsmV	LBADMIBH_00402	AHIPLIEK_03174	DAMGHGJI_00056	EMMOCAHB_00377	CDDPKDLP_01040
emrB_2	Multidrug export protein EmrB	LBADMIBH_02425	AHIPLIEK_03592	DAMGHGJI_01480	EMMOCAHB_03683	CDDPKDLP_04491
yebC	putative transcriptional regulatory protein YebC	LBADMIBH_00635	AHIPLIEK_03842	DAMGHGJI_00305	EMMOCAHB_00146	CDDPKDLP_01277
group_13494	hypothetical protein	LBADMIBH_01090	AHIPLIEK_00831	DAMGHGJI_02204	EMMOCAHB_01827	CDDPKDLP_00439
kdsD	Arabinose 5-phosphate isomerase KdsD	LBADMIBH_03471	AHIPLIEK_02862	DAMGHGJI_03123	EMMOCAHB_03258	CDDPKDLP_00816
yejG	putative protein YejG	LBADMIBH_01014	AHIPLIEK_01664	DAMGHGJI_03333	EMMOCAHB_01942	CDDPKDLP_02735
yhhQ	Queuosine precursor transporter	LBADMIBH_04207	AHIPLIEK_03705	DAMGHGJI_03482	EMMOCAHB_04007	CDDPKDLP_03787
livF_1	High-affinity branched-chain amino acid transport ATP-binding protein LivF	LBADMIBH_01974	AHIPLIEK_00362	DAMGHGJI_00731	EMMOCAHB_00980	CDDPKDLP_01976
group_13499	putative NTE family protein	LBADMIBH_00530	AHIPLIEK_03302	DAMGHGJI_00183	EMMOCAHB_00250	CDDPKDLP_01169
group_13500	putative protein	LBADMIBH_01475	AHIPLIEK_01220	DAMGHGJI_02630	EMMOCAHB_01418	CDDPKDLP_00060
ugpA_1	sn-glycerol-3-phosphate transport system permease protein UgpA	LBADMIBH_03404	AHIPLIEK_02444	DAMGHGJI_01904	EMMOCAHB_03079	CDDPKDLP_02469
group_13502	Periplasmic oligopeptide-binding protein	LBADMIBH_00520	AHIPLIEK_03292	DAMGHGJI_00173	EMMOCAHB_00260	CDDPKDLP_01158
group_13503	hypothetical protein	LBADMIBH_00235	AHIPLIEK_02180	DAMGHGJI_01739	EMMOCAHB_00539	CDDPKDLP_01475
ttdT	L-tartrate/succinate antiporter	LBADMIBH_03377	AHIPLIEK_02470	DAMGHGJI_01877	EMMOCAHB_03105	CDDPKDLP_02442
atpA	ATP synthase subunit alpha	LBADMIBH_04086	AHIPLIEK_03090	DAMGHGJI_03917	EMMOCAHB_03719	CDDPKDLP_02515
puuR_2	HTH-type transcriptional regulator PuuR	LBADMIBH_03174	AHIPLIEK_02657	DAMGHGJI_01935	EMMOCAHB_03052	CDDPKDLP_02251
ahr	Aldehyde reductase Ahr	LBADMIBH_03352	AHIPLIEK_02494	DAMGHGJI_02102	EMMOCAHB_03129	CDDPKDLP_02417
ampR	HTH-type transcriptional activator AmpR	LBADMIBH_00177	AHIPLIEK_02238	DAMGHGJI_01681	EMMOCAHB_00597	CDDPKDLP_01532
ycjG_1	L-Ala-D/L-Glu epimerase	LBADMIBH_00451	AHIPLIEK_03223	DAMGHGJI_00104	EMMOCAHB_00329	CDDPKDLP_01089
thiC	Phosphomethylpyrimidine synthase	LBADMIBH_04515	AHIPLIEK_04456	DAMGHGJI_04588	EMMOCAHB_04510	CDDPKDLP_04576
argT_2	Lysine/arginine/ornithine-binding periplasmic protein	LBADMIBH_02057	AHIPLIEK_03360	DAMGHGJI_01148	EMMOCAHB_04211	CDDPKDLP_03384
arnC_2	Undecaprenyl-phosphate 4-deoxy-4-formamido-L-arabinose transferase	LBADMIBH_03514	AHIPLIEK_02819	DAMGHGJI_03080	EMMOCAHB_03301	CDDPKDLP_00678
flgD	Basal-body rod modification protein FlgD	LBADMIBH_01664	AHIPLIEK_00109	DAMGHGJI_00984	EMMOCAHB_01232	CDDPKDLP_03537
tpx	Thiol peroxidase	LBADMIBH_00452	AHIPLIEK_03224	DAMGHGJI_00105	EMMOCAHB_00328	CDDPKDLP_01090
hpt	Hypoxanthine phosphoribosyltransferase	LBADMIBH_02498	AHIPLIEK_02004	DAMGHGJI_02861	EMMOCAHB_02388	CDDPKDLP_02181
yjbR	putative protein YjbR	LBADMIBH_03626	AHIPLIEK_02708	DAMGHGJI_02965	EMMOCAHB_03414	CDDPKDLP_00563
qseF	Transcriptional regulatory protein QseF	LBADMIBH_02311	AHIPLIEK_03494	DAMGHGJI_01371	EMMOCAHB_03578	CDDPKDLP_02974
acpS	Holo-[acyl-carrier-protein] synthase	LBADMIBH_02321	AHIPLIEK_03503	DAMGHGJI_01380	EMMOCAHB_03587	CDDPKDLP_02965
coaD	Phosphopantetheine adenylyltransferase	LBADMIBH_04353	AHIPLIEK_03947	DAMGHGJI_04080	EMMOCAHB_04306	CDDPKDLP_03933
glcR	HTH-type transcriptional repressor GlcR	LBADMIBH_03300	AHIPLIEK_02546	DAMGHGJI_02048	EMMOCAHB_03181	CDDPKDLP_02366
tolR	Tol-Pal system protein TolR	LBADMIBH_02794	AHIPLIEK_00396	DAMGHGJI_00697	EMMOCAHB_00946	CDDPKDLP_04199
rlmJ	Ribosomal RNA large subunit methyltransferase J	LBADMIBH_04171	AHIPLIEK_03669	DAMGHGJI_03518	EMMOCAHB_03971	CDDPKDLP_03823
group_13523	hypothetical protein	LBADMIBH_00066	AHIPLIEK_02348	DAMGHGJI_01571	EMMOCAHB_00706	CDDPKDLP_01645
cyoE	Protoheme IX farnesyltransferase	LBADMIBH_02998	AHIPLIEK_00620	DAMGHGJI_03664	EMMOCAHB_02860	CDDPKDLP_03207
dppB_1	Dipeptide transport system permease protein DppB	LBADMIBH_02405	AHIPLIEK_03572	DAMGHGJI_01460	EMMOCAHB_03663	CDDPKDLP_04511
group_13526	hypothetical protein	LBADMIBH_03141	AHIPLIEK_00763	DAMGHGJI_04233	EMMOCAHB_02717	CDDPKDLP_04129
panB	3-methyl-2-oxobutanoate hydroxymethyltransferase	LBADMIBH_02492	AHIPLIEK_02010	DAMGHGJI_02867	EMMOCAHB_02382	CDDPKDLP_02187
group_13528	hypothetical protein	LBADMIBH_02042	AHIPLIEK_03345	DAMGHGJI_01133	EMMOCAHB_04224	CDDPKDLP_03399
fabG_2	3-oxoacyl-[acyl-carrier-protein] reductase FabG	LBADMIBH_00083	AHIPLIEK_02330	DAMGHGJI_01589	EMMOCAHB_00689	CDDPKDLP_01628
fliN	Flagellar motor switch protein FliN	LBADMIBH_00735	AHIPLIEK_01377	DAMGHGJI_00410	EMMOCAHB_02302	CDDPKDLP_03730
pqiA	Intermembrane transport protein PqiA	LBADMIBH_01806	AHIPLIEK_00193	DAMGHGJI_00900	EMMOCAHB_01147	CDDPKDLP_01808
ppa_2	Inorganic pyrophosphatase	LBADMIBH_01493	AHIPLIEK_01239	DAMGHGJI_02649	EMMOCAHB_01399	CDDPKDLP_00042
accC	Biotin carboxylase	LBADMIBH_04449	AHIPLIEK_04390	DAMGHGJI_02134	EMMOCAHB_01897	CDDPKDLP_00511
group_13534	hypothetical protein	LBADMIBH_01128	AHIPLIEK_00869	DAMGHGJI_02242	EMMOCAHB_01790	CDDPKDLP_00401
yejE	Inner membrane ABC transporter permease protein YejE	LBADMIBH_01012	AHIPLIEK_01662	DAMGHGJI_03331	EMMOCAHB_01944	CDDPKDLP_02737
rsxD	Ion-translocating oxidoreductase complex subunit D	LBADMIBH_00200	AHIPLIEK_02215	DAMGHGJI_01704	EMMOCAHB_00574	CDDPKDLP_01509
marA_1	Multiple antibiotic resistance protein MarA	LBADMIBH_00259	AHIPLIEK_02156	DAMGHGJI_01763	EMMOCAHB_00515	CDDPKDLP_01451
queD	6-carboxy-5,6,7,8-tetrahydropterin synthase	LBADMIBH_01494	AHIPLIEK_01240	DAMGHGJI_02650	EMMOCAHB_01398	CDDPKDLP_00041
rbsA_4	Ribose import ATP-binding protein RbsA	LBADMIBH_03526	AHIPLIEK_02807	DAMGHGJI_03064	EMMOCAHB_03314	CDDPKDLP_00662
group_13540	hypothetical protein	LBADMIBH_03280	AHIPLIEK_02567	DAMGHGJI_02027	EMMOCAHB_03202	CDDPKDLP_02344
group_13541	hypothetical protein	LBADMIBH_02249	AHIPLIEK_04050	DAMGHGJI_01309	EMMOCAHB_03516	CDDPKDLP_03036
rbsC_2	Ribose import permease protein RbsC	LBADMIBH_00082	AHIPLIEK_02331	DAMGHGJI_01588	EMMOCAHB_00690	CDDPKDLP_01629
dapF	Diaminopimelate epimerase	LBADMIBH_03946	AHIPLIEK_02949	DAMGHGJI_04174	EMMOCAHB_03864	CDDPKDLP_02658
group_13544	putative phosphatase	LBADMIBH_01888	AHIPLIEK_00276	DAMGHGJI_00818	EMMOCAHB_01064	CDDPKDLP_01890
group_13545	hypothetical protein	LBADMIBH_01585	AHIPLIEK_00032	DAMGHGJI_01062	EMMOCAHB_01311	CDDPKDLP_03460
sbp	Sulfate-binding protein	LBADMIBH_04384	AHIPLIEK_03916	DAMGHGJI_04049	EMMOCAHB_04337	CDDPKDLP_03964
dapE_3	Succinyl-diaminopimelate desuccinylase	LBADMIBH_02235	AHIPLIEK_04036	DAMGHGJI_01295	EMMOCAHB_03502	CDDPKDLP_03050
malX	PTS system maltose-specific EIICB component	LBADMIBH_00471	AHIPLIEK_03243	DAMGHGJI_00124	EMMOCAHB_00309	CDDPKDLP_01109
ngcF_1	Diacetylchitobiose uptake system permease protein NgcF	LBADMIBH_03571	AHIPLIEK_02762	DAMGHGJI_03019	EMMOCAHB_03359	CDDPKDLP_00617
yciE	Protein YciE	LBADMIBH_01351	AHIPLIEK_01096	DAMGHGJI_02505	EMMOCAHB_01539	CDDPKDLP_00184
ubiI	2-octaprenylphenol hydroxylase	LBADMIBH_01417	AHIPLIEK_01163	DAMGHGJI_02573	EMMOCAHB_01474	CDDPKDLP_00118
group_13551	hypothetical protein	LBADMIBH_01379	AHIPLIEK_01124	DAMGHGJI_02535	EMMOCAHB_01512	CDDPKDLP_00156
lacY	Lactose permease	LBADMIBH_03561	AHIPLIEK_02772	DAMGHGJI_03029	EMMOCAHB_03349	CDDPKDLP_00627
dat	Diaminobutyrate--2-oxoglutarate aminotransferase	LBADMIBH_03387	AHIPLIEK_02460	DAMGHGJI_01887	EMMOCAHB_03095	CDDPKDLP_02452
cdsA	Phosphatidate cytidylyltransferase	LBADMIBH_02460	AHIPLIEK_02042	DAMGHGJI_02899	EMMOCAHB_02350	CDDPKDLP_02219
rlmI	Ribosomal RNA large subunit methyltransferase I	LBADMIBH_01790	AHIPLIEK_00177	DAMGHGJI_00916	EMMOCAHB_01163	CDDPKDLP_01792
rutE_2	putative malonic semialdehyde reductase RutE	LBADMIBH_04019	AHIPLIEK_03021	DAMGHGJI_03986	EMMOCAHB_03789	CDDPKDLP_02583
ycaD_1	putative MFS-type transporter YcaD	LBADMIBH_01847	AHIPLIEK_00235	DAMGHGJI_00859	EMMOCAHB_01105	CDDPKDLP_01849
glpF	Glycerol uptake facilitator protein	LBADMIBH_04393	AHIPLIEK_03907	DAMGHGJI_04040	EMMOCAHB_04346	CDDPKDLP_03973
glmM	Phosphoglucosamine mutase	LBADMIBH_03450	AHIPLIEK_02883	DAMGHGJI_03144	EMMOCAHB_03237	CDDPKDLP_00837
group_13560	hypothetical protein	LBADMIBH_02163	AHIPLIEK_03436	DAMGHGJI_01224	EMMOCAHB_04135	CDDPKDLP_03308
group_13561	hypothetical protein	LBADMIBH_01053	AHIPLIEK_00794	DAMGHGJI_02168	EMMOCAHB_01864	CDDPKDLP_00476
rseP	Regulator of sigma-E protease RseP	LBADMIBH_02459	AHIPLIEK_02043	DAMGHGJI_02900	EMMOCAHB_02349	CDDPKDLP_02220
ddpA_3	putative D,D-dipeptide-binding periplasmic protein DdpA	LBADMIBH_04183	AHIPLIEK_03681	DAMGHGJI_03506	EMMOCAHB_03983	CDDPKDLP_03811
group_13564	hypothetical protein	LBADMIBH_00700	AHIPLIEK_01334	DAMGHGJI_00367	EMMOCAHB_00019	CDDPKDLP_01341
rbsA_6	Ribose import ATP-binding protein RbsA	LBADMIBH_04105	AHIPLIEK_03109	DAMGHGJI_03898	EMMOCAHB_03700	CDDPKDLP_02496
nrdE	Ribonucleoside-diphosphate reductase 2 subunit alpha	LBADMIBH_02417	AHIPLIEK_03584	DAMGHGJI_01472	EMMOCAHB_03675	CDDPKDLP_04499
rdgC	Recombination-associated protein RdgC	LBADMIBH_03037	AHIPLIEK_00658	DAMGHGJI_03626	EMMOCAHB_02822	CDDPKDLP_03245
group_13568	hypothetical protein	LBADMIBH_04030	AHIPLIEK_03032	DAMGHGJI_03975	EMMOCAHB_03778	CDDPKDLP_02572
group_13569	hypothetical protein	LBADMIBH_00941	AHIPLIEK_01593	DAMGHGJI_03261	EMMOCAHB_02015	CDDPKDLP_02808
pcaH	Protocatechuate 3,4-dioxygenase beta chain	LBADMIBH_01259	AHIPLIEK_01009	DAMGHGJI_02413	EMMOCAHB_01616	CDDPKDLP_00275
group_13571	hypothetical protein	LBADMIBH_00733	AHIPLIEK_01375	DAMGHGJI_00408	EMMOCAHB_02304	CDDPKDLP_03732
sppA	Protease 4	LBADMIBH_00538	AHIPLIEK_03745	DAMGHGJI_00191	EMMOCAHB_00242	CDDPKDLP_01180
mepS_1	Murein DD-endopeptidase MepS/Murein LD-carboxypeptidase	LBADMIBH_00118	AHIPLIEK_02296	DAMGHGJI_01623	EMMOCAHB_00655	CDDPKDLP_01593
yedI	Inner membrane protein YedI	LBADMIBH_00749	AHIPLIEK_01391	DAMGHGJI_00424	EMMOCAHB_02288	CDDPKDLP_03716
trxB	Thioredoxin reductase	LBADMIBH_01853	AHIPLIEK_00241	DAMGHGJI_00853	EMMOCAHB_01099	CDDPKDLP_01855
asd	Aspartate-semialdehyde dehydrogenase	LBADMIBH_04238	AHIPLIEK_03735	DAMGHGJI_03451	EMMOCAHB_04037	CDDPKDLP_03756
ybaL	Putative cation/proton antiporter YbaL	LBADMIBH_02951	AHIPLIEK_00573	DAMGHGJI_03711	EMMOCAHB_02925	CDDPKDLP_03160
codB	Cytosine permease	LBADMIBH_00832	AHIPLIEK_01489	DAMGHGJI_00524	EMMOCAHB_02202	CDDPKDLP_03619
group_13579	hypothetical protein	LBADMIBH_04522	AHIPLIEK_04463	DAMGHGJI_04581	EMMOCAHB_04503	CDDPKDLP_04583
yigB	5-amino-6-(5-phospho-D-ribitylamino)uracil phosphatase YigB	LBADMIBH_03943	AHIPLIEK_02946	DAMGHGJI_04177	EMMOCAHB_03867	CDDPKDLP_02661
qmcA	Protein QmcA	LBADMIBH_02941	AHIPLIEK_00563	DAMGHGJI_03721	EMMOCAHB_02935	CDDPKDLP_03150
sdaA	L-serine dehydratase 1	LBADMIBH_00574	AHIPLIEK_03781	DAMGHGJI_00227	EMMOCAHB_00205	CDDPKDLP_01216
mpl	UDP-N-acetylmuramate--L-alanyl-gamma-D-glutamyl-meso-2,6-diaminoheptandioate ligase	LBADMIBH_01092	AHIPLIEK_00833	DAMGHGJI_02206	EMMOCAHB_01825	CDDPKDLP_00437
ompW	Outer membrane protein W	LBADMIBH_00505	AHIPLIEK_03277	DAMGHGJI_00158	EMMOCAHB_00275	CDDPKDLP_01143
galS	HTH-type transcriptional regulator GalS	LBADMIBH_00980	AHIPLIEK_01632	DAMGHGJI_03301	EMMOCAHB_01975	CDDPKDLP_02767
glnQ_6	Glutamine transport ATP-binding protein GlnQ	LBADMIBH_04458	AHIPLIEK_04399	DAMGHGJI_02125	EMMOCAHB_01906	CDDPKDLP_00520
flk	Flagellar regulator flk	LBADMIBH_02074	AHIPLIEK_03377	DAMGHGJI_01165	EMMOCAHB_04194	CDDPKDLP_03367
dadA_2	D-amino acid dehydrogenase	LBADMIBH_04178	AHIPLIEK_03676	DAMGHGJI_03511	EMMOCAHB_03978	CDDPKDLP_03816
group_13589	hypothetical protein	LBADMIBH_02265	AHIPLIEK_04066	DAMGHGJI_01325	EMMOCAHB_03532	CDDPKDLP_03020
group_13590	hypothetical protein	LBADMIBH_02287	AHIPLIEK_03470	DAMGHGJI_01347	EMMOCAHB_03554	CDDPKDLP_02998
argB	Acetylglutamate kinase	LBADMIBH_04410	AHIPLIEK_03890	DAMGHGJI_04023	EMMOCAHB_04363	CDDPKDLP_03990
rpiR_1	HTH-type transcriptional regulator RpiR	LBADMIBH_00298	AHIPLIEK_02119	DAMGHGJI_01800	EMMOCAHB_00478	CDDPKDLP_01413
rspR_2	HTH-type transcriptional repressor RspR	LBADMIBH_02613	AHIPLIEK_01888	DAMGHGJI_02746	EMMOCAHB_02504	CDDPKDLP_02063
gcvH	Glycine cleavage system H protein	LBADMIBH_01419	AHIPLIEK_01165	DAMGHGJI_02575	EMMOCAHB_01472	CDDPKDLP_00116
flgA	Flagella basal body P-ring formation protein FlgA	LBADMIBH_01667	AHIPLIEK_00112	DAMGHGJI_00981	EMMOCAHB_01229	CDDPKDLP_03540
mnmA	tRNA-specific 2-thiouridylase MnmA	LBADMIBH_01616	AHIPLIEK_00061	DAMGHGJI_01032	EMMOCAHB_01280	CDDPKDLP_03489
pheS	Phenylalanine--tRNA ligase alpha subunit	LBADMIBH_00112	AHIPLIEK_02302	DAMGHGJI_01617	EMMOCAHB_00661	CDDPKDLP_01599
fdhL	Fructose dehydrogenase large subunit	LBADMIBH_03392	AHIPLIEK_02455	DAMGHGJI_01892	EMMOCAHB_03090	CDDPKDLP_02457
trpGD_2	Bifunctional protein TrpGD	LBADMIBH_00500	AHIPLIEK_03272	DAMGHGJI_00153	EMMOCAHB_00280	CDDPKDLP_01138
ileS	Isoleucine--tRNA ligase	LBADMIBH_02589	AHIPLIEK_01913	DAMGHGJI_02770	EMMOCAHB_02480	CDDPKDLP_02088
treF	Cytoplasmic trehalase	LBADMIBH_01352	AHIPLIEK_01097	DAMGHGJI_02506	EMMOCAHB_01538	CDDPKDLP_00183
dsbA	Thiol:disulfide interchange protein DsbA	LBADMIBH_04315	AHIPLIEK_03985	DAMGHGJI_04121	EMMOCAHB_04268	CDDPKDLP_03893
rlmM	Ribosomal RNA large subunit methyltransferase M	LBADMIBH_01468	AHIPLIEK_01213	DAMGHGJI_02623	EMMOCAHB_01425	CDDPKDLP_00067
yheI	putative multidrug resistance ABC transporter ATP-binding/permease protein YheI	LBADMIBH_02979	AHIPLIEK_00601	DAMGHGJI_03683	EMMOCAHB_02879	CDDPKDLP_03188
gltC_1	HTH-type transcriptional regulator GltC	LBADMIBH_03139	AHIPLIEK_00761	DAMGHGJI_04235	EMMOCAHB_02719	CDDPKDLP_04131
lrp_4	Leucine-responsive regulatory protein	LBADMIBH_03630	AHIPLIEK_02704	DAMGHGJI_02961	EMMOCAHB_03418	CDDPKDLP_00559
cutC	Copper homeostasis protein CutC	LBADMIBH_00645	AHIPLIEK_03853	DAMGHGJI_00315	EMMOCAHB_00135	CDDPKDLP_01288
group_13608	hypothetical protein	LBADMIBH_02471	AHIPLIEK_02031	DAMGHGJI_02888	EMMOCAHB_02361	CDDPKDLP_02208
ftsB	Cell division protein FtsB	LBADMIBH_01513	AHIPLIEK_01259	DAMGHGJI_02669	EMMOCAHB_01379	CDDPKDLP_00022
group_13610	Polyphosphate:ADP phosphotransferase	LBADMIBH_01958	AHIPLIEK_00346	DAMGHGJI_00748	EMMOCAHB_00996	CDDPKDLP_01960
group_13611	Adaptive-response sensory-kinase SasA	LBADMIBH_02199	AHIPLIEK_04001	DAMGHGJI_01260	EMMOCAHB_03467	CDDPKDLP_03085
group_13612	hypothetical protein	LBADMIBH_03977	AHIPLIEK_02979	DAMGHGJI_04141	EMMOCAHB_03832	CDDPKDLP_02625
lldR_2	Putative L-lactate dehydrogenase operon regulatory protein	LBADMIBH_03659	AHIPLIEK_02674	DAMGHGJI_02931	EMMOCAHB_03447	CDDPKDLP_00529
cobC	Adenosylcobalamin/alpha-ribazole phosphatase	LBADMIBH_02607	AHIPLIEK_01894	DAMGHGJI_02752	EMMOCAHB_02498	CDDPKDLP_02069
rsxE	Ion-translocating oxidoreductase complex subunit E	LBADMIBH_00198	AHIPLIEK_02217	DAMGHGJI_01702	EMMOCAHB_00576	CDDPKDLP_01511
group_13616	hypothetical protein	LBADMIBH_01082	AHIPLIEK_00823	DAMGHGJI_02196	EMMOCAHB_01835	CDDPKDLP_00447
ribE	6,7-dimethyl-8-ribityllumazine synthase	LBADMIBH_03014	AHIPLIEK_00636	DAMGHGJI_03648	EMMOCAHB_02844	CDDPKDLP_03223
group_13618	hypothetical protein	LBADMIBH_00799	AHIPLIEK_01456	DAMGHGJI_00491	EMMOCAHB_02235	CDDPKDLP_03652
group_13619	hypothetical protein	LBADMIBH_03250	AHIPLIEK_02597	DAMGHGJI_01996	EMMOCAHB_02986	CDDPKDLP_02313
ydjE	Inner membrane metabolite transport protein YdjE	LBADMIBH_03589	AHIPLIEK_02744	DAMGHGJI_03001	EMMOCAHB_03377	CDDPKDLP_00599
dapA_1	4-hydroxy-tetrahydrodipicolinate synthase	LBADMIBH_01000	AHIPLIEK_01651	DAMGHGJI_03320	EMMOCAHB_01956	CDDPKDLP_02748
maeA	NAD-dependent malic enzyme	LBADMIBH_00975	AHIPLIEK_01627	DAMGHGJI_03296	EMMOCAHB_01980	CDDPKDLP_02773
artQ	Arginine ABC transporter permease protein ArtQ	LBADMIBH_01870	AHIPLIEK_00258	DAMGHGJI_00836	EMMOCAHB_01082	CDDPKDLP_01872
uspB	Universal stress protein B	LBADMIBH_04175	AHIPLIEK_03673	DAMGHGJI_03514	EMMOCAHB_03975	CDDPKDLP_03819
tsaC	Threonylcarbamoyl-AMP synthase	LBADMIBH_04462	AHIPLIEK_04441	DAMGHGJI_04537	EMMOCAHB_04497	CDDPKDLP_04523
group_13626	hypothetical protein	LBADMIBH_04185	AHIPLIEK_03683	DAMGHGJI_03504	EMMOCAHB_03985	CDDPKDLP_03809
crtB	15-cis-phytoene synthase	LBADMIBH_03354	AHIPLIEK_02492	DAMGHGJI_02104	EMMOCAHB_03127	CDDPKDLP_02419
yjfF	Inner membrane ABC transporter permease protein YjfF	LBADMIBH_00209	AHIPLIEK_02206	DAMGHGJI_01713	EMMOCAHB_00565	CDDPKDLP_01500
proP_6	Proline/betaine transporter	LBADMIBH_04192	AHIPLIEK_03690	DAMGHGJI_03497	EMMOCAHB_03992	CDDPKDLP_03802
iucC	Aerobactin synthase	LBADMIBH_03542	AHIPLIEK_02791	DAMGHGJI_03048	EMMOCAHB_03330	CDDPKDLP_00646
serB	Phosphoserine phosphatase	LBADMIBH_02640	AHIPLIEK_01860	DAMGHGJI_02719	EMMOCAHB_02531	CDDPKDLP_02036
group_13632	Zinc-type alcohol dehydrogenase-like protein	LBADMIBH_02630	AHIPLIEK_01870	DAMGHGJI_02729	EMMOCAHB_02521	CDDPKDLP_02046
trpS	Tryptophan--tRNA ligase	LBADMIBH_04277	AHIPLIEK_04273	DAMGHGJI_03411	EMMOCAHB_04076	CDDPKDLP_04370
metK	S-adenosylmethionine synthase	LBADMIBH_01397	AHIPLIEK_01142	DAMGHGJI_02553	EMMOCAHB_01494	CDDPKDLP_00138
ssuB	Aliphatic sulfonates import ATP-binding protein SsuB	LBADMIBH_01818	AHIPLIEK_00206	DAMGHGJI_00888	EMMOCAHB_01134	CDDPKDLP_01820
rpoC	DNA-directed RNA polymerase subunit beta'	LBADMIBH_04511	AHIPLIEK_04452	DAMGHGJI_04592	EMMOCAHB_04514	CDDPKDLP_04572
aceE	Pyruvate dehydrogenase E1 component	LBADMIBH_02515	AHIPLIEK_01987	DAMGHGJI_02844	EMMOCAHB_02406	CDDPKDLP_02163
rpoS	RNA polymerase sigma factor RpoS	LBADMIBH_01520	AHIPLIEK_01266	DAMGHGJI_02676	EMMOCAHB_01372	CDDPKDLP_00015
yybR_3	putative HTH-type transcriptional regulator YybR	LBADMIBH_03938	AHIPLIEK_02941	DAMGHGJI_04182	EMMOCAHB_03872	CDDPKDLP_02666
flhB	Flagellar biosynthetic protein FlhB	LBADMIBH_00653	AHIPLIEK_03861	DAMGHGJI_00323	EMMOCAHB_00127	CDDPKDLP_01296
group_13641	putative fructose-bisphosphate aldolase	LBADMIBH_00283	AHIPLIEK_02133	DAMGHGJI_01786	EMMOCAHB_00492	CDDPKDLP_01427
ppsA	Phosphoenolpyruvate synthase	LBADMIBH_00123	AHIPLIEK_02291	DAMGHGJI_01628	EMMOCAHB_00650	CDDPKDLP_01588
acsAB	Cellulose synthase 1	LBADMIBH_03985	AHIPLIEK_02987	DAMGHGJI_04133	EMMOCAHB_03824	CDDPKDLP_02617
group_13644	hypothetical protein	LBADMIBH_01010	AHIPLIEK_01660	DAMGHGJI_03329	EMMOCAHB_01946	CDDPKDLP_02739
rhtB_2	Homoserine/homoserine lactone efflux protein	LBADMIBH_03932	AHIPLIEK_02935	DAMGHGJI_04188	EMMOCAHB_03878	CDDPKDLP_02672
mlaD	Intermembrane phospholipid transport system binding protein MlaD	LBADMIBH_03467	AHIPLIEK_02866	DAMGHGJI_03127	EMMOCAHB_03254	CDDPKDLP_00820
anoI	Acyl-homoserine-lactone synthase	LBADMIBH_01774	AHIPLIEK_00161	DAMGHGJI_00932	EMMOCAHB_01180	CDDPKDLP_01776
nrdR	Transcriptional repressor NrdR	LBADMIBH_03016	AHIPLIEK_00638	DAMGHGJI_03646	EMMOCAHB_02842	CDDPKDLP_03225
group_13649	hypothetical protein	LBADMIBH_02274	AHIPLIEK_04075	DAMGHGJI_01334	EMMOCAHB_03541	CDDPKDLP_03011
alkA	putative bifunctional transcriptional activator/DNA repair enzyme AlkA	LBADMIBH_02001	AHIPLIEK_00389	DAMGHGJI_00704	EMMOCAHB_00953	CDDPKDLP_02003
rpiR_2	HTH-type transcriptional regulator RpiR	LBADMIBH_04061	AHIPLIEK_03065	DAMGHGJI_03942	EMMOCAHB_03745	CDDPKDLP_02540
pstC	Phosphate transport system permease protein PstC	LBADMIBH_04078	AHIPLIEK_03082	DAMGHGJI_03925	EMMOCAHB_03727	CDDPKDLP_02523
cysC	Adenylyl-sulfate kinase	LBADMIBH_01511	AHIPLIEK_01257	DAMGHGJI_02667	EMMOCAHB_01381	CDDPKDLP_00024
group_13653	hypothetical protein	LBADMIBH_00558	AHIPLIEK_03765	DAMGHGJI_00211	EMMOCAHB_00221	CDDPKDLP_01200
pncA	Nicotinamidase	LBADMIBH_00540	AHIPLIEK_03747	DAMGHGJI_00193	EMMOCAHB_00240	CDDPKDLP_01182
scrB	Sucrose-6-phosphate hydrolase	LBADMIBH_03558	AHIPLIEK_02775	DAMGHGJI_03032	EMMOCAHB_03346	CDDPKDLP_00630
fliH	Flagellar assembly protein FliH	LBADMIBH_00729	AHIPLIEK_01371	DAMGHGJI_00404	EMMOCAHB_02308	CDDPKDLP_03736
ydiK	Putative transport protein YdiK	LBADMIBH_00124	AHIPLIEK_02290	DAMGHGJI_01629	EMMOCAHB_00649	CDDPKDLP_01587
gntR_2	HTH-type transcriptional regulator GntR	LBADMIBH_04234	AHIPLIEK_03731	DAMGHGJI_03455	EMMOCAHB_04033	CDDPKDLP_03760
abfA	Intracellular exo-alpha-(1->5)-L-arabinofuranosidase	LBADMIBH_01035	AHIPLIEK_01685	DAMGHGJI_03363	EMMOCAHB_01921	CDDPKDLP_02714
sgbH	3-keto-L-gulonate-6-phosphate decarboxylase SgbH	LBADMIBH_03534	AHIPLIEK_02799	DAMGHGJI_03056	EMMOCAHB_03322	CDDPKDLP_00654
nuoF	NADH-quinone oxidoreductase subunit F	LBADMIBH_02026	AHIPLIEK_03329	DAMGHGJI_01117	EMMOCAHB_04240	CDDPKDLP_03416
group_13662	IS1595 family transposase ISSsu9	LBADMIBH_02578	AHIPLIEK_01924	DAMGHGJI_02781	EMMOCAHB_02469	CDDPKDLP_02099
rpsJ	30S ribosomal protein S10	LBADMIBH_04500	AHIPLIEK_04403	DAMGHGJI_04575	EMMOCAHB_04459	CDDPKDLP_04561
fruK	Fructose import ATP-binding protein FruK	LBADMIBH_00207	AHIPLIEK_02208	DAMGHGJI_01711	EMMOCAHB_00567	CDDPKDLP_01502
asnB	Asparagine synthetase B [glutamine-hydrolyzing]	LBADMIBH_02836	AHIPLIEK_00438	DAMGHGJI_00655	EMMOCAHB_00904	CDDPKDLP_04241
tsr_2	Methyl-accepting chemotaxis protein I	LBADMIBH_00659	AHIPLIEK_03867	DAMGHGJI_00329	EMMOCAHB_00121	CDDPKDLP_01302
pasT	Persistence and stress-resistance toxin PasT	LBADMIBH_02342	AHIPLIEK_03524	DAMGHGJI_01401	EMMOCAHB_03608	CDDPKDLP_02944
epsF	Type II secretion system protein F	LBADMIBH_02525	AHIPLIEK_01977	DAMGHGJI_02834	EMMOCAHB_02416	CDDPKDLP_02153
group_13669	hypothetical protein	LBADMIBH_02579	AHIPLIEK_01923	DAMGHGJI_02780	EMMOCAHB_02470	CDDPKDLP_02098
yehW	Glycine betaine uptake system permease protein YehW	LBADMIBH_01939	AHIPLIEK_00327	DAMGHGJI_00767	EMMOCAHB_01015	CDDPKDLP_01941
mngR_2	Mannosyl-D-glycerate transport/metabolism system repressor MngR	LBADMIBH_01383	AHIPLIEK_01128	DAMGHGJI_02539	EMMOCAHB_01508	CDDPKDLP_00152
cysB_1	HTH-type transcriptional regulator CysB	LBADMIBH_00487	AHIPLIEK_03259	DAMGHGJI_00140	EMMOCAHB_00293	CDDPKDLP_01125
group_13672	hypothetical protein	LBADMIBH_04388	AHIPLIEK_03912	DAMGHGJI_04045	EMMOCAHB_04341	CDDPKDLP_03968
dppB_2	Dipeptide transport system permease protein DppB	LBADMIBH_03991	AHIPLIEK_02993	DAMGHGJI_04127	EMMOCAHB_03818	CDDPKDLP_02611
group_13674	hypothetical protein	LBADMIBH_03940	AHIPLIEK_02943	DAMGHGJI_04180	EMMOCAHB_03870	CDDPKDLP_02664
group_13675	hypothetical protein	LBADMIBH_00937	AHIPLIEK_01589	DAMGHGJI_03257	EMMOCAHB_02019	CDDPKDLP_02812
apbE_2	FAD:protein FMN transferase	LBADMIBH_03379	AHIPLIEK_02468	DAMGHGJI_01879	EMMOCAHB_03103	CDDPKDLP_02444
yecS_3	L-cystine transport system permease protein YecS	LBADMIBH_03172	AHIPLIEK_02659	DAMGHGJI_01933	EMMOCAHB_03054	CDDPKDLP_02249
golD	NAD-dependent glycerol dehydrogenase	LBADMIBH_00078	AHIPLIEK_02335	DAMGHGJI_01584	EMMOCAHB_00694	CDDPKDLP_01633
queA	S-adenosylmethionine:tRNA ribosyltransferase-isomerase	LBADMIBH_03022	AHIPLIEK_00644	DAMGHGJI_03640	EMMOCAHB_02836	CDDPKDLP_03231
poxB	Pyruvate dehydrogenase [ubiquinone]	LBADMIBH_01863	AHIPLIEK_00251	DAMGHGJI_00843	EMMOCAHB_01089	CDDPKDLP_01865
cyoC	Cytochrome bo(3) ubiquinol oxidase subunit 3	LBADMIBH_02996	AHIPLIEK_00618	DAMGHGJI_03666	EMMOCAHB_02862	CDDPKDLP_03205
group_13681	hypothetical protein	LBADMIBH_04154	AHIPLIEK_03652	DAMGHGJI_03535	EMMOCAHB_03954	CDDPKDLP_03840
group_13682	hypothetical protein	LBADMIBH_03108	AHIPLIEK_00730	DAMGHGJI_04266	EMMOCAHB_02750	CDDPKDLP_04162
phoR	Phosphate regulon sensor protein PhoR	LBADMIBH_03031	AHIPLIEK_00652	DAMGHGJI_03632	EMMOCAHB_02828	CDDPKDLP_03239
dnaA	Chromosomal replication initiator protein DnaA	LBADMIBH_04024	AHIPLIEK_03026	DAMGHGJI_03981	EMMOCAHB_03784	CDDPKDLP_02578
hisC	Histidinol-phosphate aminotransferase	LBADMIBH_00904	AHIPLIEK_01561	DAMGHGJI_03228	EMMOCAHB_02052	CDDPKDLP_02843
ybhK	Putative gluconeogenesis factor	LBADMIBH_01972	AHIPLIEK_00360	DAMGHGJI_00734	EMMOCAHB_00982	CDDPKDLP_01974
tctD	Transcriptional regulatory protein tctD	LBADMIBH_02070	AHIPLIEK_03373	DAMGHGJI_01161	EMMOCAHB_04198	CDDPKDLP_03371
fliR	Flagellar biosynthetic protein FliR	LBADMIBH_00739	AHIPLIEK_01381	DAMGHGJI_00414	EMMOCAHB_02298	CDDPKDLP_03726
maeB	NADP-dependent malic enzyme	LBADMIBH_02211	AHIPLIEK_04013	DAMGHGJI_01272	EMMOCAHB_03479	CDDPKDLP_03073
nagB	Glucosamine-6-phosphate deaminase	LBADMIBH_02832	AHIPLIEK_00434	DAMGHGJI_00659	EMMOCAHB_00908	CDDPKDLP_04237
rbsA_3	Ribose import ATP-binding protein RbsA	LBADMIBH_02222	AHIPLIEK_04023	DAMGHGJI_01282	EMMOCAHB_03489	CDDPKDLP_03063
rlmG	Ribosomal RNA large subunit methyltransferase G	LBADMIBH_01146	AHIPLIEK_00887	DAMGHGJI_02260	EMMOCAHB_01772	CDDPKDLP_00383
ftsQ	Cell division protein FtsQ	LBADMIBH_02536	AHIPLIEK_01966	DAMGHGJI_02823	EMMOCAHB_02427	CDDPKDLP_02142
pdxH	Pyridoxine/pyridoxamine 5'-phosphate oxidase	LBADMIBH_00191	AHIPLIEK_02224	DAMGHGJI_01695	EMMOCAHB_00583	CDDPKDLP_01518
yecS_2	L-cystine transport system permease protein YecS	LBADMIBH_01501	AHIPLIEK_01247	DAMGHGJI_02657	EMMOCAHB_01391	CDDPKDLP_00034
fliF	Flagellar M-ring protein	LBADMIBH_00727	AHIPLIEK_01369	DAMGHGJI_00402	EMMOCAHB_02310	CDDPKDLP_03738
group_13697	hypothetical protein	LBADMIBH_01630	AHIPLIEK_00075	DAMGHGJI_01018	EMMOCAHB_01266	CDDPKDLP_03503
ravA	ATPase RavA	LBADMIBH_04098	AHIPLIEK_03102	DAMGHGJI_03905	EMMOCAHB_03707	CDDPKDLP_02503
ftsL	Cell division protein FtsL	LBADMIBH_02546	AHIPLIEK_01956	DAMGHGJI_02813	EMMOCAHB_02437	CDDPKDLP_02132
nuoB	NADH-quinone oxidoreductase subunit B	LBADMIBH_02029	AHIPLIEK_03332	DAMGHGJI_01120	EMMOCAHB_04237	CDDPKDLP_03413
ddc_1	L-2,4-diaminobutyrate decarboxylase	LBADMIBH_02623	AHIPLIEK_01878	DAMGHGJI_02736	EMMOCAHB_02514	CDDPKDLP_02053
thrB_2	Homoserine kinase	LBADMIBH_02601	AHIPLIEK_01901	DAMGHGJI_02758	EMMOCAHB_02492	CDDPKDLP_02076
cmk	Cytidylate kinase	LBADMIBH_01840	AHIPLIEK_00228	DAMGHGJI_00866	EMMOCAHB_01112	CDDPKDLP_01842
group_13704	hypothetical protein	LBADMIBH_02245	AHIPLIEK_04046	DAMGHGJI_01305	EMMOCAHB_03512	CDDPKDLP_03040
potF	Putrescine-binding periplasmic protein	LBADMIBH_01878	AHIPLIEK_00266	DAMGHGJI_00828	EMMOCAHB_01074	CDDPKDLP_01880
rplP	50S ribosomal protein L16	LBADMIBH_04492	AHIPLIEK_04411	DAMGHGJI_04567	EMMOCAHB_04467	CDDPKDLP_04553
ppiD	Peptidyl-prolyl cis-trans isomerase D	LBADMIBH_02985	AHIPLIEK_00607	DAMGHGJI_03677	EMMOCAHB_02873	CDDPKDLP_03194
speG	Spermidine N(1)-acetyltransferase	LBADMIBH_02409	AHIPLIEK_03576	DAMGHGJI_01464	EMMOCAHB_03667	CDDPKDLP_04507
lpxB	Lipid-A-disaccharide synthase	LBADMIBH_02453	AHIPLIEK_02049	DAMGHGJI_02906	EMMOCAHB_02343	CDDPKDLP_02226
group_13710	hypothetical protein	LBADMIBH_01386	AHIPLIEK_01131	DAMGHGJI_02542	EMMOCAHB_01505	CDDPKDLP_00149
pcaI	3-oxoadipate CoA-transferase subunit A	LBADMIBH_01252	AHIPLIEK_01002	DAMGHGJI_02406	EMMOCAHB_01623	CDDPKDLP_00282
norG_1	HTH-type transcriptional regulator NorG	LBADMIBH_01274	AHIPLIEK_01024	DAMGHGJI_02428	EMMOCAHB_01601	CDDPKDLP_00260
pnp	Polyribonucleotide nucleotidyltransferase	LBADMIBH_03440	AHIPLIEK_02893	DAMGHGJI_03154	EMMOCAHB_03227	CDDPKDLP_00847
dusB	tRNA-dihydrouridine synthase B	LBADMIBH_04453	AHIPLIEK_04394	DAMGHGJI_02130	EMMOCAHB_01901	CDDPKDLP_00515
ppnN	Pyrimidine/purine nucleotide 5'-monophosphate nucleosidase	LBADMIBH_01470	AHIPLIEK_01215	DAMGHGJI_02625	EMMOCAHB_01423	CDDPKDLP_00065
wecH	O-acetyltransferase WecH	LBADMIBH_04015	AHIPLIEK_03017	DAMGHGJI_03990	EMMOCAHB_03793	CDDPKDLP_02587
glnH_2	ABC transporter glutamine-binding protein GlnH	LBADMIBH_01503	AHIPLIEK_01249	DAMGHGJI_02659	EMMOCAHB_01389	CDDPKDLP_00032
murC	UDP-N-acetylmuramate--L-alanine ligase	LBADMIBH_02538	AHIPLIEK_01964	DAMGHGJI_02821	EMMOCAHB_02429	CDDPKDLP_02140
ydfJ_2	Putative transporter YdfJ	LBADMIBH_02653	AHIPLIEK_01847	DAMGHGJI_02706	EMMOCAHB_02544	CDDPKDLP_02021
cydD	ATP-binding/permease protein CydD	LBADMIBH_01854	AHIPLIEK_00242	DAMGHGJI_00852	EMMOCAHB_01098	CDDPKDLP_01856
hflX	GTPase HflX	LBADMIBH_01057	AHIPLIEK_00798	DAMGHGJI_02172	EMMOCAHB_01860	CDDPKDLP_00472
group_13721	hypothetical protein	LBADMIBH_00016	AHIPLIEK_02400	DAMGHGJI_01519	EMMOCAHB_00760	CDDPKDLP_01696
mraZ	Transcriptional regulator MraZ	LBADMIBH_02548	AHIPLIEK_01954	DAMGHGJI_02811	EMMOCAHB_02439	CDDPKDLP_02130
benM_1	HTH-type transcriptional regulator BenM	LBADMIBH_00406	AHIPLIEK_03178	DAMGHGJI_00059	EMMOCAHB_00373	CDDPKDLP_01044
thyA	Thymidylate synthase	LBADMIBH_01447	AHIPLIEK_01192	DAMGHGJI_02602	EMMOCAHB_01445	CDDPKDLP_00089
acrA	Multidrug efflux pump subunit AcrA	LBADMIBH_02963	AHIPLIEK_00585	DAMGHGJI_03699	EMMOCAHB_02913	CDDPKDLP_03172
eno	Enolase	LBADMIBH_01488	AHIPLIEK_01233	DAMGHGJI_02643	EMMOCAHB_01405	CDDPKDLP_00047
ptsI	Phosphoenolpyruvate-protein phosphotransferase	LBADMIBH_02197	AHIPLIEK_03999	DAMGHGJI_01258	EMMOCAHB_03465	CDDPKDLP_03087
efeB	Deferrochelatase/peroxidase EfeB	LBADMIBH_00685	AHIPLIEK_01318	DAMGHGJI_00353	EMMOCAHB_00034	CDDPKDLP_01326
aptA_1	Apulose-4-phosphate transketolase subunit A	LBADMIBH_01581	AHIPLIEK_00028	DAMGHGJI_01066	EMMOCAHB_01315	CDDPKDLP_03456
iolG_3	Inositol 2-dehydrogenase/D-chiro-inositol 3-dehydrogenase	LBADMIBH_04203	AHIPLIEK_03701	DAMGHGJI_03486	EMMOCAHB_04003	CDDPKDLP_03791
recF	DNA replication and repair protein RecF	LBADMIBH_04026	AHIPLIEK_03028	DAMGHGJI_03979	EMMOCAHB_03782	CDDPKDLP_02576
puuB_1	Gamma-glutamylputrescine oxidoreductase	LBADMIBH_00844	AHIPLIEK_01501	DAMGHGJI_00536	EMMOCAHB_02190	CDDPKDLP_03607
malI	Maltose regulon regulatory protein MalI	LBADMIBH_01263	AHIPLIEK_01013	DAMGHGJI_02417	EMMOCAHB_01612	CDDPKDLP_00271
sspB	Stringent starvation protein B	LBADMIBH_03485	AHIPLIEK_02848	DAMGHGJI_03109	EMMOCAHB_03272	CDDPKDLP_00802
yabJ_2	2-iminobutanoate/2-iminopropanoate deaminase	LBADMIBH_01504	AHIPLIEK_01250	DAMGHGJI_02660	EMMOCAHB_01388	CDDPKDLP_00031
cyoA	Cytochrome bo(3) ubiquinol oxidase subunit 2	LBADMIBH_02994	AHIPLIEK_00616	DAMGHGJI_03668	EMMOCAHB_02864	CDDPKDLP_03203
group_13737	hypothetical protein	LBADMIBH_00281	AHIPLIEK_02135	DAMGHGJI_01784	EMMOCAHB_00494	CDDPKDLP_01429
livK	Leucine-specific-binding protein	LBADMIBH_04220	AHIPLIEK_03717	DAMGHGJI_03469	EMMOCAHB_04019	CDDPKDLP_03774
fkpB	FKBP-type 16 kDa peptidyl-prolyl cis-trans isomerase	LBADMIBH_02587	AHIPLIEK_01915	DAMGHGJI_02772	EMMOCAHB_02478	CDDPKDLP_02090
group_1374	hypothetical protein	LBADMIBH_03587	AHIPLIEK_02746	DAMGHGJI_03003	EMMOCAHB_03375	CDDPKDLP_00601
lolD_1	Lipoprotein-releasing system ATP-binding protein LolD	LBADMIBH_01625	AHIPLIEK_00070	DAMGHGJI_01023	EMMOCAHB_01271	CDDPKDLP_03498
sucB	Dihydrolipoyllysine-residue succinyltransferase component of 2-oxoglutarate dehydrogenase complex	LBADMIBH_02803	AHIPLIEK_00405	DAMGHGJI_00688	EMMOCAHB_00937	CDDPKDLP_04208
hdfR_4	HTH-type transcriptional regulator HdfR	LBADMIBH_04113	AHIPLIEK_03606	DAMGHGJI_03581	EMMOCAHB_03908	CDDPKDLP_03886
citB	Transcriptional regulatory protein CitB	LBADMIBH_02216	AHIPLIEK_04018	DAMGHGJI_01277	EMMOCAHB_03484	CDDPKDLP_03068
yajO_2	1-deoxyxylulose-5-phosphate synthase YajO	LBADMIBH_03520	AHIPLIEK_02813	DAMGHGJI_03070	EMMOCAHB_03307	CDDPKDLP_00668
group_13745	hypothetical protein	LBADMIBH_02616	AHIPLIEK_01885	DAMGHGJI_02743	EMMOCAHB_02507	CDDPKDLP_02060
dppC	Dipeptide transport system permease protein DppC	LBADMIBH_03990	AHIPLIEK_02992	DAMGHGJI_04128	EMMOCAHB_03819	CDDPKDLP_02612
fpr	Flavodoxin/ferredoxin--NADP reductase	LBADMIBH_04389	AHIPLIEK_03911	DAMGHGJI_04044	EMMOCAHB_04342	CDDPKDLP_03969
sucA	2-oxoglutarate dehydrogenase E1 component	LBADMIBH_02804	AHIPLIEK_00406	DAMGHGJI_00687	EMMOCAHB_00936	CDDPKDLP_04209
bioD1_1	ATP-dependent dethiobiotin synthetase BioD 1	LBADMIBH_01975	AHIPLIEK_00363	DAMGHGJI_00730	EMMOCAHB_00979	CDDPKDLP_01977
fre	NAD(P)H-flavin reductase	LBADMIBH_03911	AHIPLIEK_02914	DAMGHGJI_04209	EMMOCAHB_03899	CDDPKDLP_02693
hemX	Protein HemX	LBADMIBH_03951	AHIPLIEK_02954	DAMGHGJI_04169	EMMOCAHB_03859	CDDPKDLP_02653
group_13752	hypothetical protein	LBADMIBH_00430	AHIPLIEK_03202	DAMGHGJI_00083	EMMOCAHB_00349	CDDPKDLP_01068
sapD	Putrescine export system ATP-binding protein SapD	LBADMIBH_00465	AHIPLIEK_03237	DAMGHGJI_00118	EMMOCAHB_00315	CDDPKDLP_01103
cheV	Chemotaxis protein CheV	LBADMIBH_03070	AHIPLIEK_00692	DAMGHGJI_03593	EMMOCAHB_02789	CDDPKDLP_03278
xylA	Xylose isomerase	LBADMIBH_04072	AHIPLIEK_03076	DAMGHGJI_03931	EMMOCAHB_03734	CDDPKDLP_02529
dtpA	Dipeptide and tripeptide permease A	LBADMIBH_00195	AHIPLIEK_02220	DAMGHGJI_01699	EMMOCAHB_00579	CDDPKDLP_01514
ydcV_1	Inner membrane ABC transporter permease protein YdcV	LBADMIBH_01875	AHIPLIEK_00263	DAMGHGJI_00831	EMMOCAHB_01077	CDDPKDLP_01877
guaB	Inosine-5'-monophosphate dehydrogenase	LBADMIBH_02279	AHIPLIEK_03462	DAMGHGJI_01339	EMMOCAHB_03546	CDDPKDLP_03006
hemA	Glutamyl-tRNA reductase	LBADMIBH_00053	AHIPLIEK_02361	DAMGHGJI_01558	EMMOCAHB_00719	CDDPKDLP_01658
purM	Phosphoribosylformylglycinamidine cyclo-ligase	LBADMIBH_02262	AHIPLIEK_04063	DAMGHGJI_01322	EMMOCAHB_03529	CDDPKDLP_03023
dadX	Alanine racemase, catabolic	LBADMIBH_00553	AHIPLIEK_03760	DAMGHGJI_00206	EMMOCAHB_00226	CDDPKDLP_01195
group_13762	hypothetical protein	LBADMIBH_03201	AHIPLIEK_02630	DAMGHGJI_01962	EMMOCAHB_03025	CDDPKDLP_02279
mobA_1	Molybdenum cofactor guanylyltransferase	LBADMIBH_03311	AHIPLIEK_02535	DAMGHGJI_02059	EMMOCAHB_03170	CDDPKDLP_02377
xylH	Xylose transport system permease protein XylH	LBADMIBH_04069	AHIPLIEK_03073	DAMGHGJI_03934	EMMOCAHB_03737	CDDPKDLP_02532
sufC	putative ATP-dependent transporter SufC	LBADMIBH_00129	AHIPLIEK_02285	DAMGHGJI_01634	EMMOCAHB_00644	CDDPKDLP_01582
serA	D-3-phosphoglycerate dehydrogenase	LBADMIBH_01411	AHIPLIEK_01157	DAMGHGJI_02567	EMMOCAHB_01480	CDDPKDLP_00124
mprA	Transcriptional repressor MprA	LBADMIBH_02423	AHIPLIEK_03590	DAMGHGJI_01478	EMMOCAHB_03681	CDDPKDLP_04493
ugpB_2	sn-glycerol-3-phosphate-binding periplasmic protein UgpB	LBADMIBH_04225	AHIPLIEK_03722	DAMGHGJI_03464	EMMOCAHB_04024	CDDPKDLP_03769
phoP_2	Transcriptional regulatory protein PhoP	LBADMIBH_01619	AHIPLIEK_00064	DAMGHGJI_01029	EMMOCAHB_01277	CDDPKDLP_03492
luxS	S-ribosylhomocysteine lyase	LBADMIBH_04529	AHIPLIEK_04496	DAMGHGJI_04605	EMMOCAHB_04541	CDDPKDLP_04604
clcA	H(+)/Cl(-) exchange transporter ClcA	LBADMIBH_03365	AHIPLIEK_02481	DAMGHGJI_02115	EMMOCAHB_03117	CDDPKDLP_02430
carA	Carbamoyl-phosphate synthase small chain	LBADMIBH_02584	AHIPLIEK_01918	DAMGHGJI_02775	EMMOCAHB_02475	CDDPKDLP_02093
tabA_3	Toxin-antitoxin biofilm protein TabA	LBADMIBH_03265	AHIPLIEK_02582	DAMGHGJI_02012	EMMOCAHB_02970	CDDPKDLP_02329
group_13774	hypothetical protein	LBADMIBH_01436	AHIPLIEK_01181	DAMGHGJI_02591	EMMOCAHB_01456	CDDPKDLP_00100
group_13775	hypothetical protein	LBADMIBH_04018	AHIPLIEK_03020	DAMGHGJI_03987	EMMOCAHB_03790	CDDPKDLP_02584
glnL	Sensory histidine kinase/phosphatase NtrB	LBADMIBH_04321	AHIPLIEK_03979	DAMGHGJI_04115	EMMOCAHB_04274	CDDPKDLP_03899
rnhB	Ribonuclease HII	LBADMIBH_02452	AHIPLIEK_02050	DAMGHGJI_02907	EMMOCAHB_02342	CDDPKDLP_02227
yahK_1	Aldehyde reductase YahK	LBADMIBH_03625	AHIPLIEK_02709	DAMGHGJI_02966	EMMOCAHB_03413	CDDPKDLP_00564
yqcC	putative protein YqcC	LBADMIBH_01473	AHIPLIEK_01218	DAMGHGJI_02628	EMMOCAHB_01420	CDDPKDLP_00062
fhuA_2	Ferrichrome outer membrane transporter/phage receptor	LBADMIBH_02619	AHIPLIEK_01882	DAMGHGJI_02740	EMMOCAHB_02510	CDDPKDLP_02057
mutL	DNA mismatch repair protein MutL	LBADMIBH_01054	AHIPLIEK_00795	DAMGHGJI_02169	EMMOCAHB_01863	CDDPKDLP_00475
hmuU_3	Hemin transport system permease protein HmuU	LBADMIBH_02398	AHIPLIEK_03565	DAMGHGJI_01453	EMMOCAHB_03656	CDDPKDLP_04518
emrA_4	Multidrug export protein EmrA	LBADMIBH_02424	AHIPLIEK_03591	DAMGHGJI_01479	EMMOCAHB_03682	CDDPKDLP_04492
mtlA	PTS system mannitol-specific EIICBA component	LBADMIBH_04002	AHIPLIEK_03004	DAMGHGJI_04004	EMMOCAHB_03806	CDDPKDLP_02600
cysZ	Sulfate transporter CysZ	LBADMIBH_02194	AHIPLIEK_03996	DAMGHGJI_01255	EMMOCAHB_03462	CDDPKDLP_03090
ddpB	putative D,D-dipeptide transport system permease protein DdpB	LBADMIBH_04182	AHIPLIEK_03680	DAMGHGJI_03507	EMMOCAHB_03982	CDDPKDLP_03812
mdh	Malate dehydrogenase	LBADMIBH_04425	AHIPLIEK_04366	DAMGHGJI_02159	EMMOCAHB_01873	CDDPKDLP_00487
astE	Succinylglutamate desuccinylase	LBADMIBH_00091	AHIPLIEK_02323	DAMGHGJI_01596	EMMOCAHB_00682	CDDPKDLP_01620
mgl	L-methionine gamma-lyase	LBADMIBH_02499	AHIPLIEK_02003	DAMGHGJI_02860	EMMOCAHB_02389	CDDPKDLP_02180
yncA	hypothetical protein	LBADMIBH_03524	AHIPLIEK_02809	DAMGHGJI_03066	EMMOCAHB_03312	CDDPKDLP_00664
tyrR	Transcriptional regulatory protein TyrR	LBADMIBH_00453	AHIPLIEK_03225	DAMGHGJI_00106	EMMOCAHB_00327	CDDPKDLP_01091
rbsC_6	Ribose import permease protein RbsC	LBADMIBH_02760	AHIPLIEK_01727	DAMGHGJI_04506	EMMOCAHB_02665	CDDPKDLP_00888
ilvD_2	Dihydroxy-acid dehydratase	LBADMIBH_04119	AHIPLIEK_03612	DAMGHGJI_03575	EMMOCAHB_03914	CDDPKDLP_03880
puuE	4-aminobutyrate aminotransferase PuuE	LBADMIBH_02041	AHIPLIEK_03344	DAMGHGJI_01132	EMMOCAHB_04225	CDDPKDLP_03400
yhbU	putative protease YhbU	LBADMIBH_03435	AHIPLIEK_02898	DAMGHGJI_03159	EMMOCAHB_03222	CDDPKDLP_00852
group_13795	hypothetical protein	LBADMIBH_01032	AHIPLIEK_01682	DAMGHGJI_03360	EMMOCAHB_01924	CDDPKDLP_02717
deoB	Phosphopentomutase	LBADMIBH_01305	AHIPLIEK_01054	DAMGHGJI_02458	EMMOCAHB_01572	CDDPKDLP_00230
tyrS	Tyrosine--tRNA ligase	LBADMIBH_00192	AHIPLIEK_02223	DAMGHGJI_01696	EMMOCAHB_00582	CDDPKDLP_01517
tolB_1	Tol-Pal system protein TolB	LBADMIBH_02792	AHIPLIEK_00394	DAMGHGJI_00699	EMMOCAHB_00948	CDDPKDLP_04197
group_13799	hypothetical protein	LBADMIBH_00234	AHIPLIEK_02181	DAMGHGJI_01738	EMMOCAHB_00540	CDDPKDLP_01476
pdxY	Pyridoxal kinase PdxY	LBADMIBH_00193	AHIPLIEK_02222	DAMGHGJI_01697	EMMOCAHB_00581	CDDPKDLP_01516
virB_1	Virulence regulon transcriptional activator VirB	LBADMIBH_03329	AHIPLIEK_02517	DAMGHGJI_02079	EMMOCAHB_03152	CDDPKDLP_02394
flgF	Flagellar basal-body rod protein FlgF	LBADMIBH_01662	AHIPLIEK_00107	DAMGHGJI_00986	EMMOCAHB_01234	CDDPKDLP_03535
group_13803	hypothetical protein	LBADMIBH_04138	AHIPLIEK_03636	DAMGHGJI_03551	EMMOCAHB_03938	CDDPKDLP_03856
dacD	D-alanyl-D-alanine carboxypeptidase DacD	LBADMIBH_00887	AHIPLIEK_01544	DAMGHGJI_03211	EMMOCAHB_02069	CDDPKDLP_02860
rlmL	Ribosomal RNA large subunit methyltransferase K/L	LBADMIBH_01808	AHIPLIEK_00195	DAMGHGJI_00898	EMMOCAHB_01145	CDDPKDLP_01810
rluD	Ribosomal large subunit pseudouridine synthase D	LBADMIBH_04544	AHIPLIEK_04511	DAMGHGJI_04621	EMMOCAHB_04525	CDDPKDLP_04589
aroQ_2	3-dehydroquinate dehydratase	LBADMIBH_04447	AHIPLIEK_04388	DAMGHGJI_02136	EMMOCAHB_01895	CDDPKDLP_00509
ettA	Energy-dependent translational throttle protein EttA	LBADMIBH_02628	AHIPLIEK_01872	DAMGHGJI_02731	EMMOCAHB_02519	CDDPKDLP_02048
fumA	Fumarate hydratase class I, aerobic	LBADMIBH_03376	AHIPLIEK_02471	DAMGHGJI_01876	EMMOCAHB_03106	CDDPKDLP_02441
group_1381	hypothetical protein	LBADMIBH_03432	AHIPLIEK_02901	DAMGHGJI_03162	EMMOCAHB_03219	CDDPKDLP_00855
flgB	Flagellar basal body rod protein FlgB	LBADMIBH_01666	AHIPLIEK_00111	DAMGHGJI_00982	EMMOCAHB_01230	CDDPKDLP_03539
hflD	High frequency lysogenization protein HflD	LBADMIBH_01617	AHIPLIEK_00062	DAMGHGJI_01031	EMMOCAHB_01279	CDDPKDLP_03490
glrK	Sensor histidine kinase GlrK	LBADMIBH_02313	AHIPLIEK_03496	DAMGHGJI_01373	EMMOCAHB_03580	CDDPKDLP_02972
flgL	Flagellar hook-associated protein 3	LBADMIBH_01656	AHIPLIEK_00101	DAMGHGJI_00992	EMMOCAHB_01240	CDDPKDLP_03529
group_13814	hypothetical protein	LBADMIBH_03627	AHIPLIEK_02707	DAMGHGJI_02964	EMMOCAHB_03415	CDDPKDLP_00562
group_13815	hypothetical protein	LBADMIBH_02304	AHIPLIEK_03487	DAMGHGJI_01364	EMMOCAHB_03571	CDDPKDLP_02981
azoR_1	FMN-dependent NADH-azoreductase	LBADMIBH_00437	AHIPLIEK_03209	DAMGHGJI_00090	EMMOCAHB_00342	CDDPKDLP_01075
clsB	Cardiolipin synthase B	LBADMIBH_01963	AHIPLIEK_00351	DAMGHGJI_00743	EMMOCAHB_00991	CDDPKDLP_01965
rutD_3	Putative aminoacrylate hydrolase RutD	LBADMIBH_04137	AHIPLIEK_03635	DAMGHGJI_03552	EMMOCAHB_03937	CDDPKDLP_03857
sad_1	Succinate semialdehyde dehydrogenase [NAD(P)+] Sad	LBADMIBH_01783	AHIPLIEK_00170	DAMGHGJI_00923	EMMOCAHB_01170	CDDPKDLP_01785
group_13820	hypothetical protein	LBADMIBH_02002	AHIPLIEK_00390	DAMGHGJI_00703	EMMOCAHB_00952	CDDPKDLP_02004
dmlR_4	HTH-type transcriptional regulator DmlR	LBADMIBH_02629	AHIPLIEK_01871	DAMGHGJI_02730	EMMOCAHB_02520	CDDPKDLP_02047
queE	7-carboxy-7-deazaguanine synthase	LBADMIBH_01492	AHIPLIEK_01238	DAMGHGJI_02648	EMMOCAHB_01400	CDDPKDLP_00043
psd	Phosphatidylserine decarboxylase proenzyme	LBADMIBH_04423	AHIPLIEK_04364	DAMGHGJI_02161	EMMOCAHB_01871	CDDPKDLP_00485
cysH	Phosphoadenosine phosphosulfate reductase	LBADMIBH_01498	AHIPLIEK_01244	DAMGHGJI_02654	EMMOCAHB_01394	CDDPKDLP_00037
group_13825	hypothetical protein	LBADMIBH_02762	AHIPLIEK_01725	DAMGHGJI_04504	EMMOCAHB_02667	CDDPKDLP_00886
asnC	Regulatory protein AsnC	LBADMIBH_04095	AHIPLIEK_03099	DAMGHGJI_03908	EMMOCAHB_03710	CDDPKDLP_02506
bamA	Outer membrane protein assembly factor BamA	LBADMIBH_02458	AHIPLIEK_02044	DAMGHGJI_02901	EMMOCAHB_02348	CDDPKDLP_02221
cpxR_1	Transcriptional regulatory protein CpxR	LBADMIBH_02200	AHIPLIEK_04002	DAMGHGJI_01261	EMMOCAHB_03468	CDDPKDLP_03084
group_13829	hypothetical protein	LBADMIBH_00107	AHIPLIEK_02307	DAMGHGJI_01612	EMMOCAHB_00666	CDDPKDLP_01604
rnb	Exoribonuclease 2	LBADMIBH_00473	AHIPLIEK_03245	DAMGHGJI_00126	EMMOCAHB_00307	CDDPKDLP_01111
btuD_6	Vitamin B12 import ATP-binding protein BtuD	LBADMIBH_02671	AHIPLIEK_01830	DAMGHGJI_04383	EMMOCAHB_02562	CDDPKDLP_00980
map_1	Methionine aminopeptidase	LBADMIBH_02467	AHIPLIEK_02035	DAMGHGJI_02892	EMMOCAHB_02357	CDDPKDLP_02212
group_13833	hypothetical protein	LBADMIBH_00606	AHIPLIEK_03813	DAMGHGJI_00259	EMMOCAHB_00173	CDDPKDLP_01248
pflB	Formate acetyltransferase 1	LBADMIBH_01845	AHIPLIEK_00233	DAMGHGJI_00861	EMMOCAHB_01107	CDDPKDLP_01847
glpX	Fructose-1,6-bisphosphatase 1 class 2	LBADMIBH_04391	AHIPLIEK_03909	DAMGHGJI_04042	EMMOCAHB_04344	CDDPKDLP_03971
araF	L-arabinose-binding periplasmic protein	LBADMIBH_00244	AHIPLIEK_02171	DAMGHGJI_01748	EMMOCAHB_00530	CDDPKDLP_01466
rlmN	Dual-specificity RNA methyltransferase RlmN	LBADMIBH_02292	AHIPLIEK_03475	DAMGHGJI_01352	EMMOCAHB_03559	CDDPKDLP_02993
trmO	tRNA (adenine(37)-N6)-methyltransferase	LBADMIBH_02441	AHIPLIEK_02061	DAMGHGJI_02918	EMMOCAHB_02331	CDDPKDLP_02238
mntP	putative manganese efflux pump MntP	LBADMIBH_04135	AHIPLIEK_03633	DAMGHGJI_03554	EMMOCAHB_03935	CDDPKDLP_03859
bluR	HTH-type transcriptional repressor BluR	LBADMIBH_01937	AHIPLIEK_00325	DAMGHGJI_00769	EMMOCAHB_01017	CDDPKDLP_01939
fldA	Flavodoxin	LBADMIBH_02827	AHIPLIEK_00429	DAMGHGJI_00664	EMMOCAHB_00913	CDDPKDLP_04232
iucB	N(6)-hydroxylysine O-acetyltransferase	LBADMIBH_03543	AHIPLIEK_02790	DAMGHGJI_03047	EMMOCAHB_03331	CDDPKDLP_00645
seqA	Negative modulator of initiation of replication	LBADMIBH_02824	AHIPLIEK_00426	DAMGHGJI_00667	EMMOCAHB_00916	CDDPKDLP_04229
emrA_1	Colistin resistance protein EmrA	LBADMIBH_01698	AHIPLIEK_00143	DAMGHGJI_00950	EMMOCAHB_01198	CDDPKDLP_03571
group_13845	hypothetical protein	LBADMIBH_04159	AHIPLIEK_03657	DAMGHGJI_03530	EMMOCAHB_03959	CDDPKDLP_03835
iutA	Ferric aerobactin receptor	LBADMIBH_03540	AHIPLIEK_02793	DAMGHGJI_03050	EMMOCAHB_03328	CDDPKDLP_00648
arnA_1	Bifunctional polymyxin resistance protein ArnA	LBADMIBH_01127	AHIPLIEK_00868	DAMGHGJI_02241	EMMOCAHB_01791	CDDPKDLP_00402
alaA	Glutamate-pyruvate aminotransferase AlaA	LBADMIBH_02032	AHIPLIEK_03335	DAMGHGJI_01123	EMMOCAHB_04234	CDDPKDLP_03410
mak	Fructokinase	LBADMIBH_03036	AHIPLIEK_00657	DAMGHGJI_03627	EMMOCAHB_02823	CDDPKDLP_03244
mdtC_2	Multidrug resistance protein MdtC	LBADMIBH_02783	AHIPLIEK_01705	DAMGHGJI_04484	EMMOCAHB_02686	CDDPKDLP_00867
lepA	Elongation factor 4	LBADMIBH_02327	AHIPLIEK_03509	DAMGHGJI_01386	EMMOCAHB_03593	CDDPKDLP_02959
bolA	DNA-binding transcriptional regulator BolA	LBADMIBH_02991	AHIPLIEK_00613	DAMGHGJI_03671	EMMOCAHB_02867	CDDPKDLP_03200
cmpC	Bicarbonate transport ATP-binding protein CmpC	LBADMIBH_00073	AHIPLIEK_02340	DAMGHGJI_01579	EMMOCAHB_00699	CDDPKDLP_01638
araH	L-arabinose transport system permease protein AraH	LBADMIBH_00246	AHIPLIEK_02169	DAMGHGJI_01750	EMMOCAHB_00528	CDDPKDLP_01464
ispF	2-C-methyl-D-erythritol 2,4-cyclodiphosphate synthase	LBADMIBH_01515	AHIPLIEK_01261	DAMGHGJI_02671	EMMOCAHB_01377	CDDPKDLP_00020
rsmG	Ribosomal RNA small subunit methyltransferase G	LBADMIBH_04092	AHIPLIEK_03096	DAMGHGJI_03911	EMMOCAHB_03713	CDDPKDLP_02509
gntT	High-affinity gluconate transporter	LBADMIBH_02869	AHIPLIEK_00471	DAMGHGJI_00617	EMMOCAHB_00866	CDDPKDLP_04279
nudF	ADP-ribose pyrophosphatase	LBADMIBH_01229	AHIPLIEK_00979	DAMGHGJI_02383	EMMOCAHB_01646	CDDPKDLP_00305
aspC	Aspartate aminotransferase	LBADMIBH_01823	AHIPLIEK_00211	DAMGHGJI_00883	EMMOCAHB_01129	CDDPKDLP_01825
group_13859	hypothetical protein	LBADMIBH_03945	AHIPLIEK_02948	DAMGHGJI_04175	EMMOCAHB_03865	CDDPKDLP_02659
hisA	1-(5-phosphoribosyl)-5-[(5-phosphoribosylamino)methylideneamino] imidazole-4-carboxamide isomerase	LBADMIBH_00907	AHIPLIEK_01564	DAMGHGJI_03231	EMMOCAHB_02049	CDDPKDLP_02840
group_13861	hypothetical protein	LBADMIBH_01219	AHIPLIEK_00969	DAMGHGJI_02373	EMMOCAHB_01656	CDDPKDLP_00315
group_13862	hypothetical protein	LBADMIBH_00942	AHIPLIEK_01594	DAMGHGJI_03262	EMMOCAHB_02014	CDDPKDLP_02807
puuA	Gamma-glutamylputrescine synthetase PuuA	LBADMIBH_00897	AHIPLIEK_01554	DAMGHGJI_03221	EMMOCAHB_02059	CDDPKDLP_02850
tolB_2	Tol-Pal system protein TolB	LBADMIBH_04029	AHIPLIEK_03031	DAMGHGJI_03976	EMMOCAHB_03779	CDDPKDLP_02573
ansA	L-asparaginase 1	LBADMIBH_00539	AHIPLIEK_03746	DAMGHGJI_00192	EMMOCAHB_00241	CDDPKDLP_01181
yrdA	Protein YrdA	LBADMIBH_04459	AHIPLIEK_04444	DAMGHGJI_04534	EMMOCAHB_04500	CDDPKDLP_04520
cmpB	Bicarbonate transport system permease protein CmpB	LBADMIBH_00072	AHIPLIEK_02341	DAMGHGJI_01578	EMMOCAHB_00700	CDDPKDLP_01639
argD	Acetylornithine/succinyldiaminopimelate aminotransferase	LBADMIBH_04284	AHIPLIEK_04280	DAMGHGJI_03404	EMMOCAHB_04083	CDDPKDLP_04363
dam	DNA adenine methylase	LBADMIBH_04274	AHIPLIEK_04270	DAMGHGJI_03414	EMMOCAHB_04073	CDDPKDLP_04373
fliI	Flagellum-specific ATP synthase	LBADMIBH_00730	AHIPLIEK_01372	DAMGHGJI_00405	EMMOCAHB_02307	CDDPKDLP_03735
mnmG	tRNA uridine 5-carboxymethylaminomethyl modification enzyme MnmG	LBADMIBH_04093	AHIPLIEK_03097	DAMGHGJI_03910	EMMOCAHB_03712	CDDPKDLP_02508
group_13872	hypothetical protein	LBADMIBH_00817	AHIPLIEK_01474	DAMGHGJI_00509	EMMOCAHB_02217	CDDPKDLP_03634
nfo	Endonuclease 4	LBADMIBH_00995	AHIPLIEK_01646	DAMGHGJI_03315	EMMOCAHB_01961	CDDPKDLP_02753
purF	Amidophosphoribosyltransferase	LBADMIBH_02059	AHIPLIEK_03362	DAMGHGJI_01150	EMMOCAHB_04209	CDDPKDLP_03382
group_13875	hypothetical protein	LBADMIBH_01272	AHIPLIEK_01022	DAMGHGJI_02426	EMMOCAHB_01603	CDDPKDLP_00262
celY	Minor endoglucanase Y	LBADMIBH_03981	AHIPLIEK_02983	DAMGHGJI_04137	EMMOCAHB_03828	CDDPKDLP_02621
trmL_2	tRNA (cytidine(34)-2'-O)-methyltransferase	LBADMIBH_04377	AHIPLIEK_03923	DAMGHGJI_04056	EMMOCAHB_04330	CDDPKDLP_03957
novR	Decarboxylase NovR	LBADMIBH_03143	AHIPLIEK_00765	DAMGHGJI_04231	EMMOCAHB_02715	CDDPKDLP_04127
lpxM	Lipid A biosynthesis myristoyltransferase	LBADMIBH_00627	AHIPLIEK_03834	DAMGHGJI_00297	EMMOCAHB_00154	CDDPKDLP_01269
argS	Arginine--tRNA ligase	LBADMIBH_00649	AHIPLIEK_03857	DAMGHGJI_00319	EMMOCAHB_00131	CDDPKDLP_01292
ilvE	Branched-chain-amino-acid aminotransferase	LBADMIBH_04118	AHIPLIEK_03611	DAMGHGJI_03576	EMMOCAHB_03913	CDDPKDLP_03881
aidB	Putative acyl-CoA dehydrogenase AidB	LBADMIBH_01066	AHIPLIEK_00807	DAMGHGJI_02181	EMMOCAHB_01851	CDDPKDLP_00463
sdhC	Succinate dehydrogenase cytochrome b556 subunit	LBADMIBH_02808	AHIPLIEK_00410	DAMGHGJI_00683	EMMOCAHB_00932	CDDPKDLP_04213
bamD	Outer membrane protein assembly factor BamD	LBADMIBH_04543	AHIPLIEK_04510	DAMGHGJI_04620	EMMOCAHB_04526	CDDPKDLP_04590
ubiX	Flavin prenyltransferase UbiX	LBADMIBH_02058	AHIPLIEK_03361	DAMGHGJI_01149	EMMOCAHB_04210	CDDPKDLP_03383
ytfJ_1	putative protein YtfJ	LBADMIBH_01080	AHIPLIEK_00821	DAMGHGJI_02194	EMMOCAHB_01837	CDDPKDLP_00449
yabI	Inner membrane protein YabI	LBADMIBH_02567	AHIPLIEK_01935	DAMGHGJI_02792	EMMOCAHB_02458	CDDPKDLP_02110
bauC	Putative 3-oxopropanoate dehydrogenase	LBADMIBH_04199	AHIPLIEK_03697	DAMGHGJI_03490	EMMOCAHB_03999	CDDPKDLP_03795
glgA	Glycogen synthase	LBADMIBH_04242	AHIPLIEK_03739	DAMGHGJI_03447	EMMOCAHB_04041	CDDPKDLP_03752
ompC_1	Outer membrane porin C	LBADMIBH_01044	AHIPLIEK_01694	DAMGHGJI_03372	EMMOCAHB_01912	CDDPKDLP_02705
gshA	Glutamate--cysteine ligase	LBADMIBH_04528	AHIPLIEK_04495	DAMGHGJI_04604	EMMOCAHB_04542	CDDPKDLP_04605
phoQ	Virulence sensor histidine kinase PhoQ	LBADMIBH_01620	AHIPLIEK_00065	DAMGHGJI_01028	EMMOCAHB_01276	CDDPKDLP_03493
folB	Dihydroneopterin aldolase	LBADMIBH_01216	AHIPLIEK_00966	DAMGHGJI_02370	EMMOCAHB_01659	CDDPKDLP_00318
group_13894	hypothetical protein	LBADMIBH_04044	AHIPLIEK_03046	DAMGHGJI_03961	EMMOCAHB_03764	CDDPKDLP_02558
eamA_3	putative amino-acid metabolite efflux pump	LBADMIBH_04034	AHIPLIEK_03036	DAMGHGJI_03971	EMMOCAHB_03774	CDDPKDLP_02568
bacA	Vitamin B12 transport ATP-binding protein BacA	LBADMIBH_01028	AHIPLIEK_01678	DAMGHGJI_03356	EMMOCAHB_01928	CDDPKDLP_02721
nanR	HTH-type transcriptional repressor NanR	LBADMIBH_02665	AHIPLIEK_01836	DAMGHGJI_02695	EMMOCAHB_02556	CDDPKDLP_02010
ascG_1	HTH-type transcriptional regulator AscG	LBADMIBH_03052	AHIPLIEK_00673	DAMGHGJI_03611	EMMOCAHB_02807	CDDPKDLP_03260
envZ	Osmolarity sensor protein EnvZ	LBADMIBH_04259	AHIPLIEK_04255	DAMGHGJI_03429	EMMOCAHB_04058	CDDPKDLP_04388
dapA_4	4-hydroxy-tetrahydrodipicolinate synthase	LBADMIBH_02699	AHIPLIEK_01805	DAMGHGJI_04335	EMMOCAHB_02602	CDDPKDLP_00932
plsY	putative glycerol-3-phosphate acyltransferase	LBADMIBH_01215	AHIPLIEK_00965	DAMGHGJI_02369	EMMOCAHB_01660	CDDPKDLP_00319
efeU	Ferrous iron permease EfeU	LBADMIBH_00687	AHIPLIEK_01320	DAMGHGJI_00355	EMMOCAHB_00032	CDDPKDLP_01328
oppA_2	Periplasmic oligopeptide-binding protein	LBADMIBH_00521	AHIPLIEK_03293	DAMGHGJI_00174	EMMOCAHB_00259	CDDPKDLP_01159
miaA	tRNA dimethylallyltransferase	LBADMIBH_01055	AHIPLIEK_00796	DAMGHGJI_02170	EMMOCAHB_01862	CDDPKDLP_00474
rhlE	ATP-dependent RNA helicase RhlE	LBADMIBH_01960	AHIPLIEK_00348	DAMGHGJI_00746	EMMOCAHB_00994	CDDPKDLP_01962
cysM	Cysteine synthase B	LBADMIBH_02201	AHIPLIEK_04003	DAMGHGJI_01262	EMMOCAHB_03469	CDDPKDLP_03083
group_13906	hypothetical protein	LBADMIBH_02655	AHIPLIEK_01845	DAMGHGJI_02704	EMMOCAHB_02546	CDDPKDLP_02019
ntrC	DNA-binding transcriptional regulator NtrC	LBADMIBH_04320	AHIPLIEK_03980	DAMGHGJI_04116	EMMOCAHB_04273	CDDPKDLP_03898
wzc	Tyrosine-protein kinase wzc	LBADMIBH_00939	AHIPLIEK_01591	DAMGHGJI_03259	EMMOCAHB_02017	CDDPKDLP_02810
kbl	2-amino-3-ketobutyrate coenzyme A ligase	LBADMIBH_04368	AHIPLIEK_03932	DAMGHGJI_04065	EMMOCAHB_04321	CDDPKDLP_03948
pyrD	Dihydroorotate dehydrogenase (quinone)	LBADMIBH_01811	AHIPLIEK_00198	DAMGHGJI_00895	EMMOCAHB_01142	CDDPKDLP_01813
ompD	Outer membrane porin protein OmpD	LBADMIBH_04160	AHIPLIEK_03658	DAMGHGJI_03529	EMMOCAHB_03960	CDDPKDLP_03834
nupC_1	Nucleoside permease NupC	LBADMIBH_02178	AHIPLIEK_03451	DAMGHGJI_01239	EMMOCAHB_04120	CDDPKDLP_03293
mtlR	Mannitol operon repressor	LBADMIBH_04004	AHIPLIEK_03006	DAMGHGJI_04002	EMMOCAHB_03804	CDDPKDLP_02598
ftsP	Cell division protein FtsP	LBADMIBH_01245	AHIPLIEK_00995	DAMGHGJI_02399	EMMOCAHB_01630	CDDPKDLP_00289
cpdB	2',3'-cyclic-nucleotide 2'-phosphodiesterase/3'-nucleotidase	LBADMIBH_01078	AHIPLIEK_00819	DAMGHGJI_02192	EMMOCAHB_01839	CDDPKDLP_00451
dut	Deoxyuridine 5'-triphosphate nucleotidohydrolase	LBADMIBH_04347	AHIPLIEK_03953	DAMGHGJI_04086	EMMOCAHB_04300	CDDPKDLP_03927
rseA	Anti-sigma-E factor RseA	LBADMIBH_02330	AHIPLIEK_03512	DAMGHGJI_01389	EMMOCAHB_03596	CDDPKDLP_02956
coaE	Dephospho-CoA kinase	LBADMIBH_02527	AHIPLIEK_01975	DAMGHGJI_02832	EMMOCAHB_02418	CDDPKDLP_02151
group_13919	hypothetical protein	LBADMIBH_04336	AHIPLIEK_03964	DAMGHGJI_04100	EMMOCAHB_04289	CDDPKDLP_03914
group_1392	hypothetical protein	LBADMIBH_02637	AHIPLIEK_01863	DAMGHGJI_02722	EMMOCAHB_02528	CDDPKDLP_02039
ftsE_1	Cell division ATP-binding protein FtsE	LBADMIBH_00820	AHIPLIEK_01477	DAMGHGJI_00512	EMMOCAHB_02214	CDDPKDLP_03631
bfr	Bacterioferritin	LBADMIBH_04502	AHIPLIEK_04401	DAMGHGJI_04577	EMMOCAHB_04457	CDDPKDLP_04563
artP	Arginine transport ATP-binding protein ArtP	LBADMIBH_01868	AHIPLIEK_00256	DAMGHGJI_00838	EMMOCAHB_01084	CDDPKDLP_01870
cysQ	3'(2'),5'-bisphosphate nucleotidase CysQ	LBADMIBH_01079	AHIPLIEK_00820	DAMGHGJI_02193	EMMOCAHB_01838	CDDPKDLP_00450
rhaR_3	HTH-type transcriptional activator RhaR	LBADMIBH_03613	AHIPLIEK_02721	DAMGHGJI_02978	EMMOCAHB_03401	CDDPKDLP_00576
topB	DNA topoisomerase 3	LBADMIBH_00536	AHIPLIEK_03743	DAMGHGJI_00189	EMMOCAHB_00244	CDDPKDLP_01178
eamA_1	putative amino-acid metabolite efflux pump	LBADMIBH_01570	AHIPLIEK_00017	DAMGHGJI_01077	EMMOCAHB_01325	CDDPKDLP_03445
hutI	Imidazolonepropionase	LBADMIBH_01923	AHIPLIEK_00311	DAMGHGJI_00783	EMMOCAHB_01031	CDDPKDLP_01925
glnS	Glutamine--tRNA ligase	LBADMIBH_02830	AHIPLIEK_00432	DAMGHGJI_00661	EMMOCAHB_00910	CDDPKDLP_04235
purH	Bifunctional purine biosynthesis protein PurH	LBADMIBH_04524	AHIPLIEK_04465	DAMGHGJI_04579	EMMOCAHB_04501	CDDPKDLP_04585
dnaK_2	Chaperone protein DnaK	LBADMIBH_02594	AHIPLIEK_01908	DAMGHGJI_02765	EMMOCAHB_02485	CDDPKDLP_02083
fliJ	Flagellar FliJ protein	LBADMIBH_00731	AHIPLIEK_01373	DAMGHGJI_00406	EMMOCAHB_02306	CDDPKDLP_03734
adk	Adenylate kinase	LBADMIBH_02953	AHIPLIEK_00575	DAMGHGJI_03709	EMMOCAHB_02923	CDDPKDLP_03162
pdxA2	D-threonate 4-phosphate dehydrogenase	LBADMIBH_03260	AHIPLIEK_02587	DAMGHGJI_02007	EMMOCAHB_02975	CDDPKDLP_02324
group_13933	hypothetical protein	LBADMIBH_03645	AHIPLIEK_02688	DAMGHGJI_02945	EMMOCAHB_03433	CDDPKDLP_00543
dnaC	DNA replication protein DnaC	LBADMIBH_04046	AHIPLIEK_03048	DAMGHGJI_03959	EMMOCAHB_03762	CDDPKDLP_02556
occM	Octopine transport system permease protein OccM	LBADMIBH_01919	AHIPLIEK_00307	DAMGHGJI_00787	EMMOCAHB_01035	CDDPKDLP_01921
group_13936	hypothetical protein	LBADMIBH_01683	AHIPLIEK_00128	DAMGHGJI_00965	EMMOCAHB_01213	CDDPKDLP_03556
ghrB_2	Glyoxylate/hydroxypyruvate reductase B	LBADMIBH_04036	AHIPLIEK_03038	DAMGHGJI_03969	EMMOCAHB_03772	CDDPKDLP_02566
secF	Protein translocase subunit SecF	LBADMIBH_03018	AHIPLIEK_00640	DAMGHGJI_03644	EMMOCAHB_02840	CDDPKDLP_03227
lptB_1	Lipopolysaccharide export system ATP-binding protein LptB	LBADMIBH_03475	AHIPLIEK_02858	DAMGHGJI_03119	EMMOCAHB_03262	CDDPKDLP_00812
group_1394	hypothetical protein	LBADMIBH_02582	AHIPLIEK_01920	DAMGHGJI_02777	EMMOCAHB_02473	CDDPKDLP_02095
group_13940	putative transporter	LBADMIBH_04156	AHIPLIEK_03654	DAMGHGJI_03533	EMMOCAHB_03956	CDDPKDLP_03838
amtB	Ammonia channel	LBADMIBH_02976	AHIPLIEK_00598	DAMGHGJI_03686	EMMOCAHB_02882	CDDPKDLP_03185
mtnK	Methylthioribose kinase	LBADMIBH_03112	AHIPLIEK_00734	DAMGHGJI_04262	EMMOCAHB_02746	CDDPKDLP_04158
group_13943	hypothetical protein	LBADMIBH_00507	AHIPLIEK_03279	DAMGHGJI_00160	EMMOCAHB_00273	CDDPKDLP_01145
rfaF	ADP-heptose--LPS heptosyltransferase 2	LBADMIBH_04366	AHIPLIEK_03934	DAMGHGJI_04067	EMMOCAHB_04319	CDDPKDLP_03946
tas	Protein tas	LBADMIBH_01440	AHIPLIEK_01185	DAMGHGJI_02595	EMMOCAHB_01452	CDDPKDLP_00096
bamE	Outer membrane protein assembly factor BamE	LBADMIBH_02340	AHIPLIEK_03522	DAMGHGJI_01399	EMMOCAHB_03606	CDDPKDLP_02946
group_13947	hypothetical protein	LBADMIBH_01522	AHIPLIEK_01268	DAMGHGJI_02678	EMMOCAHB_01370	CDDPKDLP_00013
yteT	Putative oxidoreductase YteT	LBADMIBH_03577	AHIPLIEK_02756	DAMGHGJI_03013	EMMOCAHB_03365	CDDPKDLP_00611
aroP	Aromatic amino acid transport protein AroP	LBADMIBH_02517	AHIPLIEK_01985	DAMGHGJI_02842	EMMOCAHB_02408	CDDPKDLP_02161
emrD	Multidrug resistance protein D	LBADMIBH_04390	AHIPLIEK_03910	DAMGHGJI_04043	EMMOCAHB_04343	CDDPKDLP_03970
uvrD	DNA helicase II	LBADMIBH_03942	AHIPLIEK_02945	DAMGHGJI_04178	EMMOCAHB_03868	CDDPKDLP_02662
gfcB	putative lipoprotein GfcB	LBADMIBH_03651	AHIPLIEK_02682	DAMGHGJI_02939	EMMOCAHB_03439	CDDPKDLP_00537
gltJ	Glutamate/aspartate import permease protein GltJ	LBADMIBH_02846	AHIPLIEK_00448	DAMGHGJI_00641	EMMOCAHB_00889	CDDPKDLP_04256
group_13954	hypothetical protein	LBADMIBH_04349	AHIPLIEK_03951	DAMGHGJI_04084	EMMOCAHB_04302	CDDPKDLP_03929
ydgI	Putative arginine/ornithine antiporter	LBADMIBH_00429	AHIPLIEK_03201	DAMGHGJI_00082	EMMOCAHB_00350	CDDPKDLP_01067
mrdA_1	Peptidoglycan D,D-transpeptidase MrdA	LBADMIBH_02856	AHIPLIEK_00458	DAMGHGJI_00631	EMMOCAHB_00879	CDDPKDLP_04266
ubiD	3-octaprenyl-4-hydroxybenzoate carboxy-lyase	LBADMIBH_03912	AHIPLIEK_02915	DAMGHGJI_04208	EMMOCAHB_03898	CDDPKDLP_02692
ndk	Nucleoside diphosphate kinase	LBADMIBH_02293	AHIPLIEK_03476	DAMGHGJI_01353	EMMOCAHB_03560	CDDPKDLP_02992
hemY	Protein HemY	LBADMIBH_03952	AHIPLIEK_02955	DAMGHGJI_04168	EMMOCAHB_03858	CDDPKDLP_02652
epmB	L-lysine 2,3-aminomutase	LBADMIBH_03498	AHIPLIEK_02835	DAMGHGJI_03096	EMMOCAHB_03285	CDDPKDLP_00789
crtE	Geranylgeranyl diphosphate synthase	LBADMIBH_03358	AHIPLIEK_02488	DAMGHGJI_02108	EMMOCAHB_03123	CDDPKDLP_02423
group_13962	hypothetical protein	LBADMIBH_03652	AHIPLIEK_02681	DAMGHGJI_02938	EMMOCAHB_03440	CDDPKDLP_00536
group_13963	26 kDa periplasmic immunogenic protein	LBADMIBH_01408	AHIPLIEK_01154	DAMGHGJI_02564	EMMOCAHB_01483	CDDPKDLP_00127
alx	Putative membrane-bound redox modulator Alx	LBADMIBH_01142	AHIPLIEK_00883	DAMGHGJI_02256	EMMOCAHB_01776	CDDPKDLP_00387
lolC	Lipoprotein-releasing system transmembrane protein LolC	LBADMIBH_01626	AHIPLIEK_00071	DAMGHGJI_01022	EMMOCAHB_01270	CDDPKDLP_03499
licR_2	putative licABCH operon regulator	LBADMIBH_01114	AHIPLIEK_00855	DAMGHGJI_02228	EMMOCAHB_01803	CDDPKDLP_00415
ubiA	4-hydroxybenzoate octaprenyltransferase	LBADMIBH_03642	AHIPLIEK_02691	DAMGHGJI_02948	EMMOCAHB_03430	CDDPKDLP_00546
group_13968	hypothetical protein	LBADMIBH_04285	AHIPLIEK_04281	DAMGHGJI_03403	EMMOCAHB_04084	CDDPKDLP_04362
mipA_1	MltA-interacting protein	LBADMIBH_00546	AHIPLIEK_03753	DAMGHGJI_00199	EMMOCAHB_00234	CDDPKDLP_01188
rapA	RNA polymerase-associated protein RapA	LBADMIBH_02569	AHIPLIEK_01933	DAMGHGJI_02790	EMMOCAHB_02460	CDDPKDLP_02108
holD	DNA polymerase III subunit psi	LBADMIBH_02644	AHIPLIEK_01856	DAMGHGJI_02715	EMMOCAHB_02535	CDDPKDLP_02032
fruB	Multiphosphoryl transfer protein	LBADMIBH_00998	AHIPLIEK_01649	DAMGHGJI_03318	EMMOCAHB_01958	CDDPKDLP_02750
metI	D-methionine transport system permease protein MetI	LBADMIBH_02438	AHIPLIEK_02064	DAMGHGJI_02921	EMMOCAHB_02328	CDDPKDLP_02241
group_13973	hypothetical protein	LBADMIBH_01994	AHIPLIEK_00382	DAMGHGJI_00711	EMMOCAHB_00960	CDDPKDLP_01996
upp	Uracil phosphoribosyltransferase	LBADMIBH_02261	AHIPLIEK_04062	DAMGHGJI_01321	EMMOCAHB_03528	CDDPKDLP_03024
group_13975	hypothetical protein	LBADMIBH_02448	AHIPLIEK_02054	DAMGHGJI_02911	EMMOCAHB_02338	CDDPKDLP_02231
phnJ	Alpha-D-ribose 1-methylphosphonate 5-phosphate C-P lyase	LBADMIBH_00826	AHIPLIEK_01483	DAMGHGJI_00518	EMMOCAHB_02208	CDDPKDLP_03625
baeR_1	Transcriptional regulatory protein BaeR	LBADMIBH_00955	AHIPLIEK_01607	DAMGHGJI_03275	EMMOCAHB_02001	CDDPKDLP_02794
ycdY	Chaperone protein YcdY	LBADMIBH_01572	AHIPLIEK_00019	DAMGHGJI_01075	EMMOCAHB_01323	CDDPKDLP_03447
panE	2-dehydropantoate 2-reductase	LBADMIBH_03004	AHIPLIEK_00626	DAMGHGJI_03658	EMMOCAHB_02854	CDDPKDLP_03213
glnM	putative glutamine ABC transporter permease protein GlnM	LBADMIBH_03126	AHIPLIEK_00748	DAMGHGJI_04248	EMMOCAHB_02732	CDDPKDLP_04144
aroB	3-dehydroquinate synthase	LBADMIBH_04272	AHIPLIEK_04268	DAMGHGJI_03416	EMMOCAHB_04071	CDDPKDLP_04375
rhlA	3-(3-hydroxydecanoyloxy)decanoate synthase	LBADMIBH_02504	AHIPLIEK_01998	DAMGHGJI_02855	EMMOCAHB_02394	CDDPKDLP_02175
mepA	Penicillin-insensitive murein endopeptidase	LBADMIBH_02082	AHIPLIEK_03385	DAMGHGJI_01173	EMMOCAHB_04186	CDDPKDLP_03359
ampD	1,6-anhydro-N-acetylmuramyl-L-alanine amidase AmpD	LBADMIBH_02521	AHIPLIEK_01981	DAMGHGJI_02838	EMMOCAHB_02412	CDDPKDLP_02157
gmhA	Phosphoheptose isomerase	LBADMIBH_03110	AHIPLIEK_00732	DAMGHGJI_04264	EMMOCAHB_02748	CDDPKDLP_04160
metE_1	5-methyltetrahydropteroyltriglutamate--homocysteine methyltransferase	LBADMIBH_03029	AHIPLIEK_00650	DAMGHGJI_03634	EMMOCAHB_02830	CDDPKDLP_03237
ngcG	Diacetylchitobiose uptake system permease protein NgcG	LBADMIBH_03570	AHIPLIEK_02763	DAMGHGJI_03020	EMMOCAHB_03358	CDDPKDLP_00618
cysB_2	HTH-type transcriptional regulator CysB	LBADMIBH_03181	AHIPLIEK_02650	DAMGHGJI_01942	EMMOCAHB_03045	CDDPKDLP_02258
mutY	Adenine DNA glycosylase	LBADMIBH_01373	AHIPLIEK_01118	DAMGHGJI_02529	EMMOCAHB_01518	CDDPKDLP_00162
thrS	Threonine--tRNA ligase	LBADMIBH_00108	AHIPLIEK_02306	DAMGHGJI_01613	EMMOCAHB_00665	CDDPKDLP_01603
ypdB	Transcriptional regulatory protein YpdB	LBADMIBH_02171	AHIPLIEK_03444	DAMGHGJI_01232	EMMOCAHB_04127	CDDPKDLP_03300
nuoH	NADH-quinone oxidoreductase subunit H	LBADMIBH_02024	AHIPLIEK_03327	DAMGHGJI_01115	EMMOCAHB_04242	CDDPKDLP_03418
arnB	UDP-4-amino-4-deoxy-L-arabinose--oxoglutarate aminotransferase	LBADMIBH_03241	AHIPLIEK_02606	DAMGHGJI_01987	EMMOCAHB_02995	CDDPKDLP_02304
ilvG	Acetolactate synthase isozyme 2 large subunit	LBADMIBH_04116	AHIPLIEK_03609	DAMGHGJI_03578	EMMOCAHB_03911	CDDPKDLP_03883
group_13995	hypothetical protein	LBADMIBH_04001	AHIPLIEK_03003	DAMGHGJI_04005	EMMOCAHB_03807	CDDPKDLP_02601
group_13996	hypothetical protein	LBADMIBH_00947	AHIPLIEK_01599	DAMGHGJI_03267	EMMOCAHB_02009	CDDPKDLP_02802
iaaA	Isoaspartyl peptidase	LBADMIBH_01897	AHIPLIEK_00285	DAMGHGJI_00809	EMMOCAHB_01055	CDDPKDLP_01899
pykF	Pyruvate kinase I	LBADMIBH_00135	AHIPLIEK_02279	DAMGHGJI_01640	EMMOCAHB_00638	CDDPKDLP_01576
glnQ_2	Glutamine transport ATP-binding protein GlnQ	LBADMIBH_02848	AHIPLIEK_00450	DAMGHGJI_00639	EMMOCAHB_00887	CDDPKDLP_04258
lexA	LexA repressor	LBADMIBH_03639	AHIPLIEK_02694	DAMGHGJI_02951	EMMOCAHB_03427	CDDPKDLP_00549
group_14001	hypothetical protein	LBADMIBH_02870	AHIPLIEK_00472	DAMGHGJI_00616	EMMOCAHB_00865	CDDPKDLP_04280
rimK	Ribosomal protein S6--L-glutamate ligase	LBADMIBH_01880	AHIPLIEK_00268	DAMGHGJI_00826	EMMOCAHB_01072	CDDPKDLP_01882
der	GTPase Der	LBADMIBH_02285	AHIPLIEK_03468	DAMGHGJI_01345	EMMOCAHB_03552	CDDPKDLP_03000
ppk	Polyphosphate kinase	LBADMIBH_02267	AHIPLIEK_04068	DAMGHGJI_01327	EMMOCAHB_03534	CDDPKDLP_03018
ghxP	Guanine/hypoxanthine permease GhxP	LBADMIBH_03610	AHIPLIEK_02724	DAMGHGJI_02981	EMMOCAHB_03398	CDDPKDLP_00579
group_14006	hypothetical protein	LBADMIBH_03569	AHIPLIEK_02764	DAMGHGJI_03021	EMMOCAHB_03357	CDDPKDLP_00619
glsA2	Glutaminase 2	LBADMIBH_03364	AHIPLIEK_02482	DAMGHGJI_02114	EMMOCAHB_03118	CDDPKDLP_02429
zitB	Zinc transporter ZitB	LBADMIBH_01997	AHIPLIEK_00385	DAMGHGJI_00708	EMMOCAHB_00957	CDDPKDLP_01999
pyrB	Aspartate carbamoyltransferase	LBADMIBH_02775	AHIPLIEK_01712	DAMGHGJI_04491	EMMOCAHB_02679	CDDPKDLP_00874
can_1	Carbonic anhydrase 2	LBADMIBH_02497	AHIPLIEK_02005	DAMGHGJI_02862	EMMOCAHB_02387	CDDPKDLP_02182
glpD	Aerobic glycerol-3-phosphate dehydrogenase	LBADMIBH_04244	AHIPLIEK_04240	DAMGHGJI_03444	EMMOCAHB_04043	CDDPKDLP_04403
apxIB_1	Toxin RTX-I translocation ATP-binding protein	LBADMIBH_01046	AHIPLIEK_01696	DAMGHGJI_03374	EMMOCAHB_01910	CDDPKDLP_02703
group_14012	Glutamine transport ATP-binding protein GlnQ	LBADMIBH_03124	AHIPLIEK_00746	DAMGHGJI_04250	EMMOCAHB_02734	CDDPKDLP_04146
msrC	Free methionine-R-sulfoxide reductase	LBADMIBH_00591	AHIPLIEK_03798	DAMGHGJI_00244	EMMOCAHB_00188	CDDPKDLP_01233
group_14014	hypothetical protein	LBADMIBH_04222	AHIPLIEK_03719	DAMGHGJI_03467	EMMOCAHB_04021	CDDPKDLP_03772
group_14015	hypothetical protein	LBADMIBH_02605	AHIPLIEK_01896	DAMGHGJI_02754	EMMOCAHB_02496	CDDPKDLP_02072
rsgA	Small ribosomal subunit biogenesis GTPase RsgA	LBADMIBH_04422	AHIPLIEK_04363	DAMGHGJI_02162	EMMOCAHB_01870	CDDPKDLP_00484
mtnN	5'-methylthioadenosine/S-adenosylhomocysteine nucleosidase	LBADMIBH_02475	AHIPLIEK_02027	DAMGHGJI_02884	EMMOCAHB_02365	CDDPKDLP_02204
thiI	tRNA sulfurtransferase	LBADMIBH_03006	AHIPLIEK_00628	DAMGHGJI_03656	EMMOCAHB_02852	CDDPKDLP_03215
obgE	GTPase ObgE/CgtA	LBADMIBH_03458	AHIPLIEK_02875	DAMGHGJI_03136	EMMOCAHB_03245	CDDPKDLP_00829
group_14020	hypothetical protein	LBADMIBH_01784	AHIPLIEK_00171	DAMGHGJI_00922	EMMOCAHB_01169	CDDPKDLP_01786
group_14021	hypothetical protein	LBADMIBH_01962	AHIPLIEK_00350	DAMGHGJI_00744	EMMOCAHB_00992	CDDPKDLP_01964
sixA	Phosphohistidine phosphatase SixA	LBADMIBH_02087	AHIPLIEK_03390	DAMGHGJI_01178	EMMOCAHB_04181	CDDPKDLP_03354
barA	Signal transduction histidine-protein kinase BarA	LBADMIBH_01483	AHIPLIEK_01228	DAMGHGJI_02638	EMMOCAHB_01410	CDDPKDLP_00052
manP_2	PTS system mannose-specific EIIBCA component	LBADMIBH_01240	AHIPLIEK_00990	DAMGHGJI_02394	EMMOCAHB_01635	CDDPKDLP_00294
ydgH_1	Protein YdgH	LBADMIBH_00428	AHIPLIEK_03200	DAMGHGJI_00081	EMMOCAHB_00351	CDDPKDLP_01066
nsrR	HTH-type transcriptional repressor NsrR	LBADMIBH_01063	AHIPLIEK_00804	DAMGHGJI_02178	EMMOCAHB_01854	CDDPKDLP_00466
ygaM	putative protein YgaM	LBADMIBH_02414	AHIPLIEK_03581	DAMGHGJI_01469	EMMOCAHB_03672	CDDPKDLP_04502
metR	HTH-type transcriptional regulator MetR	LBADMIBH_03925	AHIPLIEK_02928	DAMGHGJI_04195	EMMOCAHB_03885	CDDPKDLP_02679
aat	Leucyl/phenylalanyl-tRNA--protein transferase	LBADMIBH_01856	AHIPLIEK_00244	DAMGHGJI_00850	EMMOCAHB_01096	CDDPKDLP_01858
group_1403	hypothetical protein	LBADMIBH_03391	AHIPLIEK_02456	DAMGHGJI_01891	EMMOCAHB_03091	CDDPKDLP_02456
group_14030	hypothetical protein	LBADMIBH_03551	AHIPLIEK_02782	DAMGHGJI_03039	EMMOCAHB_03339	CDDPKDLP_00637
hexR_1	HTH-type transcriptional regulator HexR	LBADMIBH_00624	AHIPLIEK_03831	DAMGHGJI_00281	EMMOCAHB_00157	CDDPKDLP_01266
argO	Arginine exporter protein ArgO	LBADMIBH_01407	AHIPLIEK_01153	DAMGHGJI_02563	EMMOCAHB_01484	CDDPKDLP_00128
group_14033	hypothetical protein	LBADMIBH_02413	AHIPLIEK_03580	DAMGHGJI_01468	EMMOCAHB_03671	CDDPKDLP_04503
nagD	Ribonucleotide monophosphatase NagD	LBADMIBH_02835	AHIPLIEK_00437	DAMGHGJI_00656	EMMOCAHB_00905	CDDPKDLP_04240
mltG	Endolytic murein transglycosylase	LBADMIBH_01643	AHIPLIEK_00088	DAMGHGJI_01005	EMMOCAHB_01253	CDDPKDLP_03516
group_14036	hypothetical protein	LBADMIBH_03616	AHIPLIEK_02718	DAMGHGJI_02975	EMMOCAHB_03404	CDDPKDLP_00573
phnK	Putative phosphonates utilization ATP-binding protein PhnK	LBADMIBH_00825	AHIPLIEK_01482	DAMGHGJI_00517	EMMOCAHB_02209	CDDPKDLP_03626
rplA	50S ribosomal protein L1	LBADMIBH_04507	AHIPLIEK_04448	DAMGHGJI_04596	EMMOCAHB_04518	CDDPKDLP_04568
xylF	D-xylose-binding periplasmic protein	LBADMIBH_04071	AHIPLIEK_03075	DAMGHGJI_03932	EMMOCAHB_03735	CDDPKDLP_02530
licC	Lichenan permease IIC component	LBADMIBH_03055	AHIPLIEK_00676	DAMGHGJI_03608	EMMOCAHB_02804	CDDPKDLP_03263
pgk	Phosphoglycerate kinase	LBADMIBH_01403	AHIPLIEK_01148	DAMGHGJI_02559	EMMOCAHB_01488	CDDPKDLP_00132
pcnB	Poly(A) polymerase I	LBADMIBH_02490	AHIPLIEK_02012	DAMGHGJI_02869	EMMOCAHB_02380	CDDPKDLP_02189
leuB	3-isopropylmalate dehydrogenase	LBADMIBH_02553	AHIPLIEK_01949	DAMGHGJI_02806	EMMOCAHB_02444	CDDPKDLP_02125
group_14044	hypothetical protein	LBADMIBH_00551	AHIPLIEK_03758	DAMGHGJI_00204	EMMOCAHB_00228	CDDPKDLP_01193
recX	Regulatory protein RecX	LBADMIBH_01529	AHIPLIEK_01301	DAMGHGJI_02685	EMMOCAHB_01363	CDDPKDLP_00006
group_14046	hypothetical protein	LBADMIBH_03937	AHIPLIEK_02940	DAMGHGJI_04183	EMMOCAHB_03873	CDDPKDLP_02667
nlpD	Murein hydrolase activator NlpD	LBADMIBH_01519	AHIPLIEK_01265	DAMGHGJI_02675	EMMOCAHB_01373	CDDPKDLP_00016
yigZ	IMPACT family member YigZ	LBADMIBH_03907	AHIPLIEK_02910	DAMGHGJI_04213	EMMOCAHB_03903	CDDPKDLP_02697
yafJ	Putative glutamine amidotransferase YafJ	LBADMIBH_03109	AHIPLIEK_00731	DAMGHGJI_04265	EMMOCAHB_02749	CDDPKDLP_04161
dnaJ	Chaperone protein DnaJ	LBADMIBH_02593	AHIPLIEK_01909	DAMGHGJI_02766	EMMOCAHB_02484	CDDPKDLP_02084
trpB	Tryptophan synthase beta chain	LBADMIBH_00502	AHIPLIEK_03274	DAMGHGJI_00155	EMMOCAHB_00278	CDDPKDLP_01140
group_14052	hypothetical protein	LBADMIBH_01281	AHIPLIEK_01031	DAMGHGJI_02435	EMMOCAHB_01595	CDDPKDLP_00253
yebS	Intermembrane transport protein YebS	LBADMIBH_00592	AHIPLIEK_03799	DAMGHGJI_00245	EMMOCAHB_00187	CDDPKDLP_01234
metAS	Homoserine O-succinyltransferase	LBADMIBH_03663	AHIPLIEK_02670	DAMGHGJI_02927	EMMOCAHB_03451	CDDPKDLP_00525
erpA	Iron-sulfur cluster insertion protein ErpA	LBADMIBH_02478	AHIPLIEK_02024	DAMGHGJI_02881	EMMOCAHB_02368	CDDPKDLP_02201
glcC	Glc operon transcriptional activator	LBADMIBH_01137	AHIPLIEK_00878	DAMGHGJI_02251	EMMOCAHB_01781	CDDPKDLP_00392
hisP	Histidine transport ATP-binding protein HisP	LBADMIBH_02054	AHIPLIEK_03357	DAMGHGJI_01145	EMMOCAHB_04214	CDDPKDLP_03387
group_14058	hypothetical protein	LBADMIBH_01687	AHIPLIEK_00132	DAMGHGJI_00961	EMMOCAHB_01209	CDDPKDLP_03560
yjhB_1	Putative metabolite transport protein YjhB	LBADMIBH_02650	AHIPLIEK_01850	DAMGHGJI_02709	EMMOCAHB_02541	CDDPKDLP_02024
idi	Isopentenyl-diphosphate Delta-isomerase	LBADMIBH_01943	AHIPLIEK_00331	DAMGHGJI_00763	EMMOCAHB_01011	CDDPKDLP_01945
ybhL	Inner membrane protein YbhL	LBADMIBH_01965	AHIPLIEK_00353	DAMGHGJI_00741	EMMOCAHB_00989	CDDPKDLP_01967
hns_3	DNA-binding protein H-NS	LBADMIBH_03284	AHIPLIEK_02563	DAMGHGJI_02031	EMMOCAHB_03198	CDDPKDLP_02348
rutR_1	HTH-type transcriptional regulator RutR	LBADMIBH_01779	AHIPLIEK_00166	DAMGHGJI_00927	EMMOCAHB_01174	CDDPKDLP_01781
kdgR_1	Transcriptional regulator KdgR	LBADMIBH_00586	AHIPLIEK_03793	DAMGHGJI_00239	EMMOCAHB_00193	CDDPKDLP_01228
group_14065	hypothetical protein	LBADMIBH_02813	AHIPLIEK_00415	DAMGHGJI_00678	EMMOCAHB_00927	CDDPKDLP_04218
group_14066	hypothetical protein	LBADMIBH_00787	AHIPLIEK_01440	DAMGHGJI_00477	EMMOCAHB_02250	CDDPKDLP_03666
purT	Formate-dependent phosphoribosylglycinamide formyltransferase	LBADMIBH_00621	AHIPLIEK_03828	DAMGHGJI_00278	EMMOCAHB_00160	CDDPKDLP_01263
acrB_3	Multidrug efflux pump subunit AcrB	LBADMIBH_03249	AHIPLIEK_02598	DAMGHGJI_01995	EMMOCAHB_02987	CDDPKDLP_02312
nrdI	Protein NrdI	LBADMIBH_02416	AHIPLIEK_03583	DAMGHGJI_01471	EMMOCAHB_03674	CDDPKDLP_04500
thrC	Threonine synthase	LBADMIBH_02600	AHIPLIEK_01902	DAMGHGJI_02759	EMMOCAHB_02491	CDDPKDLP_02077
rbsC_8	Ribose import permease protein RbsC	LBADMIBH_04106	AHIPLIEK_03110	DAMGHGJI_03897	EMMOCAHB_03699	CDDPKDLP_02495
rfaH	Transcription antitermination protein RfaH	LBADMIBH_03913	AHIPLIEK_02916	DAMGHGJI_04207	EMMOCAHB_03897	CDDPKDLP_02691
ppiB	Peptidyl-prolyl cis-trans isomerase B	LBADMIBH_02931	AHIPLIEK_00553	DAMGHGJI_03731	EMMOCAHB_02945	CDDPKDLP_03140
cydA_2	Cytochrome bd-I ubiquinol oxidase subunit 1	LBADMIBH_01360	AHIPLIEK_01105	DAMGHGJI_02514	EMMOCAHB_01530	CDDPKDLP_00175
envC	Murein hydrolase activator EnvC	LBADMIBH_04371	AHIPLIEK_03929	DAMGHGJI_04062	EMMOCAHB_04324	CDDPKDLP_03951
metB	Cystathionine gamma-synthase	LBADMIBH_04403	AHIPLIEK_03897	DAMGHGJI_04030	EMMOCAHB_04356	CDDPKDLP_03983
bepC	Outer membrane efflux protein BepC	LBADMIBH_01047	AHIPLIEK_01697	DAMGHGJI_03375	EMMOCAHB_01909	CDDPKDLP_02702
oxyR_2	Hydrogen peroxide-inducible genes activator	LBADMIBH_04413	AHIPLIEK_03887	DAMGHGJI_04020	EMMOCAHB_04366	CDDPKDLP_03993
ycaO	Ribosomal protein S12 methylthiotransferase accessory factor YcaO	LBADMIBH_01843	AHIPLIEK_00231	DAMGHGJI_00863	EMMOCAHB_01109	CDDPKDLP_01845
hisS	Histidine--tRNA ligase	LBADMIBH_02288	AHIPLIEK_03471	DAMGHGJI_01348	EMMOCAHB_03555	CDDPKDLP_02997
oppD	Oligopeptide transport ATP-binding protein OppD	LBADMIBH_00517	AHIPLIEK_03289	DAMGHGJI_00170	EMMOCAHB_00263	CDDPKDLP_01155
group_14082	hypothetical protein	LBADMIBH_04253	AHIPLIEK_04249	DAMGHGJI_03435	EMMOCAHB_04052	CDDPKDLP_04394
celA_2	PTS system cellobiose-specific EIIB component	LBADMIBH_04049	AHIPLIEK_03051	DAMGHGJI_03956	EMMOCAHB_03759	CDDPKDLP_02553
group_14084	hypothetical protein	LBADMIBH_03083	AHIPLIEK_00709	DAMGHGJI_04286	EMMOCAHB_02771	CDDPKDLP_04183
livH	High-affinity branched-chain amino acid transport system permease protein LivH	LBADMIBH_04221	AHIPLIEK_03718	DAMGHGJI_03468	EMMOCAHB_04020	CDDPKDLP_03773
yheS	putative ABC transporter ATP-binding protein YheS	LBADMIBH_04297	AHIPLIEK_04293	DAMGHGJI_03391	EMMOCAHB_04096	CDDPKDLP_04350
group_14087	hypothetical protein	LBADMIBH_04039	AHIPLIEK_03041	DAMGHGJI_03966	EMMOCAHB_03769	CDDPKDLP_02563
ulaA	Ascorbate-specific PTS system EIIC component	LBADMIBH_00282	AHIPLIEK_02134	DAMGHGJI_01785	EMMOCAHB_00493	CDDPKDLP_01428
group_14089	hypothetical protein	LBADMIBH_01288	AHIPLIEK_01037	DAMGHGJI_02441	EMMOCAHB_01589	CDDPKDLP_00247
adh1	Long-chain-alcohol dehydrogenase 1	LBADMIBH_03261	AHIPLIEK_02586	DAMGHGJI_02008	EMMOCAHB_02974	CDDPKDLP_02325
citN	Citrate transporter	LBADMIBH_00493	AHIPLIEK_03265	DAMGHGJI_00146	EMMOCAHB_00287	CDDPKDLP_01131
group_14091	hypothetical protein	LBADMIBH_03437	AHIPLIEK_02896	DAMGHGJI_03157	EMMOCAHB_03224	CDDPKDLP_00850
rutB_1	Peroxyureidoacrylate/ureidoacrylate amidohydrolase RutB	LBADMIBH_00831	AHIPLIEK_01488	DAMGHGJI_00523	EMMOCAHB_02203	CDDPKDLP_03620
yghB	Inner membrane protein YghB	LBADMIBH_01249	AHIPLIEK_00999	DAMGHGJI_02403	EMMOCAHB_01626	CDDPKDLP_00285
lpxD	UDP-3-O-(3-hydroxymyristoyl)glucosamine N-acyltransferase	LBADMIBH_02456	AHIPLIEK_02046	DAMGHGJI_02903	EMMOCAHB_02346	CDDPKDLP_02223
group_1410	hypothetical protein	LBADMIBH_03251	AHIPLIEK_02596	DAMGHGJI_01997	EMMOCAHB_02985	CDDPKDLP_02314
rlmE	Ribosomal RNA large subunit methyltransferase E	LBADMIBH_03453	AHIPLIEK_02880	DAMGHGJI_03141	EMMOCAHB_03240	CDDPKDLP_00834
pdeK	putative cyclic di-GMP phosphodiesterase PdeK	LBADMIBH_03980	AHIPLIEK_02982	DAMGHGJI_04138	EMMOCAHB_03829	CDDPKDLP_02622
acrR	HTH-type transcriptional regulator AcrR	LBADMIBH_02962	AHIPLIEK_00584	DAMGHGJI_03700	EMMOCAHB_02914	CDDPKDLP_03171
gsiC_3	Glutathione transport system permease protein GsiC	LBADMIBH_03186	AHIPLIEK_02645	DAMGHGJI_01947	EMMOCAHB_03040	CDDPKDLP_02263
aroF	Phospho-2-dehydro-3-deoxyheptonate aldolase, Tyr-sensitive	LBADMIBH_04539	AHIPLIEK_04506	DAMGHGJI_04616	EMMOCAHB_04530	CDDPKDLP_04594
group_14108	hypothetical protein	LBADMIBH_04325	AHIPLIEK_03975	DAMGHGJI_04111	EMMOCAHB_04278	CDDPKDLP_03903
modA	Molybdate-binding protein ModA	LBADMIBH_01985	AHIPLIEK_00373	DAMGHGJI_00720	EMMOCAHB_00969	CDDPKDLP_01987
mglA_4	Galactose/methyl galactoside import ATP-binding protein MglA	LBADMIBH_03103	AHIPLIEK_00725	DAMGHGJI_04270	EMMOCAHB_02755	CDDPKDLP_04167
ccpA_2	Catabolite control protein A	LBADMIBH_02652	AHIPLIEK_01848	DAMGHGJI_02707	EMMOCAHB_02543	CDDPKDLP_02022
nudK_1	GDP-mannose pyrophosphatase NudK	LBADMIBH_00692	AHIPLIEK_01325	DAMGHGJI_00359	EMMOCAHB_00027	CDDPKDLP_01333
tnaA	Tryptophanase	LBADMIBH_03998	AHIPLIEK_03000	DAMGHGJI_04008	EMMOCAHB_03810	CDDPKDLP_02604
recB	RecBCD enzyme subunit RecB	LBADMIBH_01454	AHIPLIEK_01199	DAMGHGJI_02609	EMMOCAHB_01438	CDDPKDLP_00082
thiB	Thiamine-binding periplasmic protein	LBADMIBH_02564	AHIPLIEK_01938	DAMGHGJI_02795	EMMOCAHB_02455	CDDPKDLP_02113
corC	Magnesium and cobalt efflux protein CorC	LBADMIBH_02843	AHIPLIEK_00445	DAMGHGJI_00644	EMMOCAHB_00892	CDDPKDLP_04253
yhdE	dTTP/UTP pyrophosphatase	LBADMIBH_04440	AHIPLIEK_04381	DAMGHGJI_02143	EMMOCAHB_01888	CDDPKDLP_00502
rimO	Ribosomal protein S12 methylthiotransferase RimO	LBADMIBH_01891	AHIPLIEK_00279	DAMGHGJI_00815	EMMOCAHB_01061	CDDPKDLP_01893
argC	N-acetyl-gamma-glutamyl-phosphate reductase	LBADMIBH_04409	AHIPLIEK_03891	DAMGHGJI_04024	EMMOCAHB_04362	CDDPKDLP_03989
yhjE	Inner membrane metabolite transport protein YhjE	LBADMIBH_04125	AHIPLIEK_03623	DAMGHGJI_03564	EMMOCAHB_03925	CDDPKDLP_03869
group_14121	hypothetical protein	LBADMIBH_03605	AHIPLIEK_02729	DAMGHGJI_02986	EMMOCAHB_03393	CDDPKDLP_00584
lacG	Lactose transport system permease protein LacG	LBADMIBH_04227	AHIPLIEK_03724	DAMGHGJI_03462	EMMOCAHB_04026	CDDPKDLP_03767
iolD	3D-(3,5/4)-trihydroxycyclohexane-1,2-dione hydrolase	LBADMIBH_04204	AHIPLIEK_03702	DAMGHGJI_03485	EMMOCAHB_04004	CDDPKDLP_03790
eamB	Cysteine/O-acetylserine efflux protein	LBADMIBH_04291	AHIPLIEK_04287	DAMGHGJI_03397	EMMOCAHB_04090	CDDPKDLP_04356
rutA	Pyrimidine monooxygenase RutA	LBADMIBH_03197	AHIPLIEK_02634	DAMGHGJI_01958	EMMOCAHB_03029	CDDPKDLP_02275
yrfG	GMP/IMP nucleotidase YrfG	LBADMIBH_04263	AHIPLIEK_04259	DAMGHGJI_03425	EMMOCAHB_04062	CDDPKDLP_04384
glgC	Glucose-1-phosphate adenylyltransferase	LBADMIBH_04241	AHIPLIEK_03738	DAMGHGJI_03448	EMMOCAHB_04040	CDDPKDLP_03753
flgH	Flagellar L-ring protein	LBADMIBH_01660	AHIPLIEK_00105	DAMGHGJI_00988	EMMOCAHB_01236	CDDPKDLP_03533
atpC	ATP synthase epsilon chain	LBADMIBH_04083	AHIPLIEK_03087	DAMGHGJI_03920	EMMOCAHB_03722	CDDPKDLP_02518
rnt	Ribonuclease T	LBADMIBH_00146	AHIPLIEK_02268	DAMGHGJI_01651	EMMOCAHB_00627	CDDPKDLP_01563
rsmB	Ribosomal RNA small subunit methyltransferase B	LBADMIBH_04468	AHIPLIEK_04435	DAMGHGJI_04543	EMMOCAHB_04491	CDDPKDLP_04529
pknD_1	Serine/threonine-protein kinase PknD	LBADMIBH_00062	AHIPLIEK_02352	DAMGHGJI_01567	EMMOCAHB_00710	CDDPKDLP_01649
group_14133	hypothetical protein	LBADMIBH_02252	AHIPLIEK_04053	DAMGHGJI_01312	EMMOCAHB_03519	CDDPKDLP_03033
glmU	Bifunctional protein GlmU	LBADMIBH_04082	AHIPLIEK_03086	DAMGHGJI_03921	EMMOCAHB_03723	CDDPKDLP_02519
srkA_2	Stress response kinase A	LBADMIBH_04314	AHIPLIEK_03986	DAMGHGJI_04122	EMMOCAHB_04267	CDDPKDLP_03892
nlpI	Lipoprotein NlpI	LBADMIBH_03439	AHIPLIEK_02894	DAMGHGJI_03155	EMMOCAHB_03226	CDDPKDLP_00848
murA	UDP-N-acetylglucosamine 1-carboxyvinyltransferase	LBADMIBH_03463	AHIPLIEK_02870	DAMGHGJI_03131	EMMOCAHB_03250	CDDPKDLP_00824
minD	Septum site-determining protein MinD	LBADMIBH_00562	AHIPLIEK_03769	DAMGHGJI_00215	EMMOCAHB_00217	CDDPKDLP_01204
rfaG	Lipopolysaccharide core biosynthesis protein RfaG	LBADMIBH_04356	AHIPLIEK_03944	DAMGHGJI_04077	EMMOCAHB_04309	CDDPKDLP_03936
rspA	D-galactonate dehydratase family member RspA	LBADMIBH_02669	AHIPLIEK_01832	DAMGHGJI_02691	EMMOCAHB_02560	CDDPKDLP_02006
mglA_2	Galactose/methyl galactoside import ATP-binding protein MglA	LBADMIBH_00851	AHIPLIEK_01508	DAMGHGJI_00543	EMMOCAHB_02176	CDDPKDLP_02896
uvrB	UvrABC system protein B	LBADMIBH_01973	AHIPLIEK_00361	DAMGHGJI_00733	EMMOCAHB_00981	CDDPKDLP_01975
raiA	Ribosome-associated inhibitor A	LBADMIBH_04542	AHIPLIEK_04509	DAMGHGJI_04619	EMMOCAHB_04527	CDDPKDLP_04591
hisD	Histidinol dehydrogenase	LBADMIBH_00903	AHIPLIEK_01560	DAMGHGJI_03227	EMMOCAHB_02053	CDDPKDLP_02844
uvrC	UvrABC system protein C	LBADMIBH_01771	AHIPLIEK_00158	DAMGHGJI_00935	EMMOCAHB_01183	CDDPKDLP_01773
yrbG	Inner membrane protein YrbG	LBADMIBH_03470	AHIPLIEK_02863	DAMGHGJI_03124	EMMOCAHB_03257	CDDPKDLP_00817
zapC	Cell division protein ZapC	LBADMIBH_01810	AHIPLIEK_00197	DAMGHGJI_00896	EMMOCAHB_01143	CDDPKDLP_01812
ltnD	L-threonate dehydrogenase	LBADMIBH_00893	AHIPLIEK_01550	DAMGHGJI_03217	EMMOCAHB_02063	CDDPKDLP_02854
tdh	L-threonine 3-dehydrogenase	LBADMIBH_04369	AHIPLIEK_03931	DAMGHGJI_04064	EMMOCAHB_04322	CDDPKDLP_03949
group_14150	hypothetical protein	LBADMIBH_03290	AHIPLIEK_02556	DAMGHGJI_02038	EMMOCAHB_03191	CDDPKDLP_02356
group_14151	hypothetical protein	LBADMIBH_03646	AHIPLIEK_02687	DAMGHGJI_02944	EMMOCAHB_03434	CDDPKDLP_00542
rpoE	ECF RNA polymerase sigma-E factor	LBADMIBH_02331	AHIPLIEK_03513	DAMGHGJI_01390	EMMOCAHB_03597	CDDPKDLP_02955
fabB	3-oxoacyl-[acyl-carrier-protein] synthase 1	LBADMIBH_02077	AHIPLIEK_03380	DAMGHGJI_01168	EMMOCAHB_04191	CDDPKDLP_03364
occP	Octopine permease ATP-binding protein P	LBADMIBH_01918	AHIPLIEK_00306	DAMGHGJI_00788	EMMOCAHB_01036	CDDPKDLP_01920
aspA	Aspartate ammonia-lyase	LBADMIBH_03503	AHIPLIEK_02830	DAMGHGJI_03091	EMMOCAHB_03290	CDDPKDLP_00784
ompX_1	Outer membrane protein X	LBADMIBH_01908	AHIPLIEK_00296	DAMGHGJI_00798	EMMOCAHB_01044	CDDPKDLP_01910
pheA	Bifunctional chorismate mutase/prephenate dehydratase	LBADMIBH_04541	AHIPLIEK_04508	DAMGHGJI_04618	EMMOCAHB_04528	CDDPKDLP_04592
lgt	Phosphatidylglycerol--prolipoprotein diacylglyceryl transferase	LBADMIBH_01446	AHIPLIEK_01191	DAMGHGJI_02601	EMMOCAHB_01446	CDDPKDLP_00090
group_14159	hypothetical protein	LBADMIBH_03422	AHIPLIEK_02426	DAMGHGJI_01922	EMMOCAHB_03061	CDDPKDLP_02487
acnB	Aconitate hydratase B	LBADMIBH_02510	AHIPLIEK_01992	DAMGHGJI_02849	EMMOCAHB_02401	CDDPKDLP_02168
lsrD_2	Autoinducer 2 import system permease protein LsrD	LBADMIBH_04062	AHIPLIEK_03066	DAMGHGJI_03941	EMMOCAHB_03744	CDDPKDLP_02539
hda	DnaA regulatory inactivator Hda	LBADMIBH_02258	AHIPLIEK_04059	DAMGHGJI_01318	EMMOCAHB_03525	CDDPKDLP_03027
zapA	Cell division protein ZapA	LBADMIBH_01413	AHIPLIEK_01159	DAMGHGJI_02569	EMMOCAHB_01478	CDDPKDLP_00122
argP_1	HTH-type transcriptional regulator ArgP	LBADMIBH_00849	AHIPLIEK_01506	DAMGHGJI_00541	EMMOCAHB_02178	CDDPKDLP_03602
ytfQ	ABC transporter periplasmic-binding protein YtfQ	LBADMIBH_00206	AHIPLIEK_02209	DAMGHGJI_01710	EMMOCAHB_00568	CDDPKDLP_01503
rpoH	RNA polymerase sigma factor RpoH	LBADMIBH_04217	AHIPLIEK_03715	DAMGHGJI_03472	EMMOCAHB_04017	CDDPKDLP_03777
rlmC	23S rRNA (uracil(747)-C(5))-methyltransferase RlmC	LBADMIBH_01873	AHIPLIEK_00261	DAMGHGJI_00833	EMMOCAHB_01079	CDDPKDLP_01875
gudP_2	putative glucarate transporter	LBADMIBH_01477	AHIPLIEK_01222	DAMGHGJI_02632	EMMOCAHB_01416	CDDPKDLP_00058
surE	5'/3'-nucleotidase SurE	LBADMIBH_01517	AHIPLIEK_01263	DAMGHGJI_02673	EMMOCAHB_01375	CDDPKDLP_00018
fadD	Long-chain-fatty-acid--CoA ligase	LBADMIBH_00565	AHIPLIEK_03772	DAMGHGJI_00218	EMMOCAHB_00214	CDDPKDLP_01207
group_14171	hypothetical protein	LBADMIBH_02509	AHIPLIEK_01993	DAMGHGJI_02850	EMMOCAHB_02400	CDDPKDLP_02169
pldB	Lysophospholipase L2	LBADMIBH_03931	AHIPLIEK_02934	DAMGHGJI_04189	EMMOCAHB_03879	CDDPKDLP_02673
rph	Ribonuclease PH	LBADMIBH_04344	AHIPLIEK_03956	DAMGHGJI_04089	EMMOCAHB_04297	CDDPKDLP_03924
group_14174	hypothetical protein	LBADMIBH_01227	AHIPLIEK_00977	DAMGHGJI_02381	EMMOCAHB_01648	CDDPKDLP_00307
group_14175	hypothetical protein	LBADMIBH_02754	AHIPLIEK_01733	DAMGHGJI_04512	EMMOCAHB_02660	CDDPKDLP_00893
group_14176	Epimerase family protein	LBADMIBH_02049	AHIPLIEK_03352	DAMGHGJI_01140	EMMOCAHB_04219	CDDPKDLP_03392
wecF	TDP-N-acetylfucosamine:lipid II N-acetylfucosaminyltransferase	LBADMIBH_03959	AHIPLIEK_02962	DAMGHGJI_04161	EMMOCAHB_03851	CDDPKDLP_02645
ulaC_2	Ascorbate-specific PTS system EIIA component	LBADMIBH_01382	AHIPLIEK_01127	DAMGHGJI_02538	EMMOCAHB_01509	CDDPKDLP_00153
trpE	Anthranilate synthase component 1	LBADMIBH_00498	AHIPLIEK_03270	DAMGHGJI_00151	EMMOCAHB_00282	CDDPKDLP_01136
nucM	Nuclease NucM	LBADMIBH_01393	AHIPLIEK_01138	DAMGHGJI_02549	EMMOCAHB_01498	CDDPKDLP_00142
group_14181	hypothetical protein	LBADMIBH_00443	AHIPLIEK_03215	DAMGHGJI_00096	EMMOCAHB_00337	CDDPKDLP_01081
iclR	Transcriptional repressor IclR	LBADMIBH_03655	AHIPLIEK_02678	DAMGHGJI_02935	EMMOCAHB_03443	CDDPKDLP_00533
cspD	Cold shock-like protein CspD	LBADMIBH_01860	AHIPLIEK_00248	DAMGHGJI_00846	EMMOCAHB_01092	CDDPKDLP_01862
traR	Protein TraR	LBADMIBH_01178	AHIPLIEK_00919	DAMGHGJI_02292	EMMOCAHB_01740	CDDPKDLP_00351
group_14185	hypothetical protein	LBADMIBH_01076	AHIPLIEK_00817	DAMGHGJI_02190	EMMOCAHB_01841	CDDPKDLP_00453
rsxG	Ion-translocating oxidoreductase complex subunit G	LBADMIBH_00199	AHIPLIEK_02216	DAMGHGJI_01703	EMMOCAHB_00575	CDDPKDLP_01510
emrA_3	Colistin resistance protein EmrA	LBADMIBH_02167	AHIPLIEK_03440	DAMGHGJI_01228	EMMOCAHB_04131	CDDPKDLP_03304
pspB	Phage shock protein B	LBADMIBH_00458	AHIPLIEK_03230	DAMGHGJI_00111	EMMOCAHB_00322	CDDPKDLP_01096
gspK	Glucosamine kinase GspK	LBADMIBH_03576	AHIPLIEK_02757	DAMGHGJI_03014	EMMOCAHB_03364	CDDPKDLP_00612
yfcF	Glutathione S-transferase YfcF	LBADMIBH_02048	AHIPLIEK_03351	DAMGHGJI_01139	EMMOCAHB_04220	CDDPKDLP_03393
group_14191	putative protein	LBADMIBH_04177	AHIPLIEK_03675	DAMGHGJI_03512	EMMOCAHB_03977	CDDPKDLP_03817
group_14192	hypothetical protein	LBADMIBH_01882	AHIPLIEK_00270	DAMGHGJI_00824	EMMOCAHB_01070	CDDPKDLP_01884
ybaY	putative lipoprotein YbaY	LBADMIBH_02974	AHIPLIEK_00596	DAMGHGJI_03688	EMMOCAHB_02884	CDDPKDLP_03183
astA	Arginine N-succinyltransferase	LBADMIBH_00088	AHIPLIEK_02326	DAMGHGJI_01593	EMMOCAHB_00685	CDDPKDLP_01623
yehZ	Glycine betaine-binding protein YehZ	LBADMIBH_01942	AHIPLIEK_00330	DAMGHGJI_00764	EMMOCAHB_01012	CDDPKDLP_01944
group_14196	hypothetical protein	LBADMIBH_00126	AHIPLIEK_02288	DAMGHGJI_01631	EMMOCAHB_00647	CDDPKDLP_01585
dapB	4-hydroxy-tetrahydrodipicolinate reductase	LBADMIBH_02585	AHIPLIEK_01917	DAMGHGJI_02774	EMMOCAHB_02476	CDDPKDLP_02092
yjjX	Inosine/xanthosine triphosphatase	LBADMIBH_02608	AHIPLIEK_01893	DAMGHGJI_02751	EMMOCAHB_02499	CDDPKDLP_02068
group_14199	hypothetical protein	LBADMIBH_02291	AHIPLIEK_03474	DAMGHGJI_01351	EMMOCAHB_03558	CDDPKDLP_02994
eptB	Kdo(2)-lipid A phosphoethanolamine 7''-transferase	LBADMIBH_03994	AHIPLIEK_02996	DAMGHGJI_04012	EMMOCAHB_03815	CDDPKDLP_02608
yceJ_1	Cytochrome b561	LBADMIBH_01681	AHIPLIEK_00126	DAMGHGJI_00967	EMMOCAHB_01215	CDDPKDLP_03554
group_14202	hypothetical protein	LBADMIBH_01268	AHIPLIEK_01018	DAMGHGJI_02422	EMMOCAHB_01607	CDDPKDLP_00266
aroQ_1	Monofunctional chorismate mutase	LBADMIBH_03233	AHIPLIEK_02614	DAMGHGJI_01979	EMMOCAHB_03003	CDDPKDLP_02296
group_14204	hypothetical protein	LBADMIBH_00408	AHIPLIEK_03180	DAMGHGJI_00061	EMMOCAHB_00371	CDDPKDLP_01046
yihD	Protein YihD	LBADMIBH_04313	AHIPLIEK_03987	DAMGHGJI_04123	EMMOCAHB_04266	CDDPKDLP_03891
ybiI	putative protein YbiI	LBADMIBH_00414	AHIPLIEK_03186	DAMGHGJI_00067	EMMOCAHB_00365	CDDPKDLP_01052
group_14207	hypothetical protein	LBADMIBH_00754	AHIPLIEK_01396	DAMGHGJI_00429	EMMOCAHB_02283	CDDPKDLP_03711
birA	Bifunctional ligase/repressor BirA	LBADMIBH_04549	AHIPLIEK_04526	DAMGHGJI_04686	EMMOCAHB_04578	CDDPKDLP_04678
group_14209	hypothetical protein	LBADMIBH_02657	AHIPLIEK_01843	DAMGHGJI_02702	EMMOCAHB_02548	CDDPKDLP_02017
rpmE2	50S ribosomal protein L31 type B	LBADMIBH_02965	AHIPLIEK_00587	DAMGHGJI_03697	EMMOCAHB_02911	CDDPKDLP_03174
fabA	3-hydroxydecanoyl-[acyl-carrier-protein] dehydratase	LBADMIBH_01803	AHIPLIEK_00190	DAMGHGJI_00903	EMMOCAHB_01150	CDDPKDLP_01805
sdhE	FAD assembly factor SdhE	LBADMIBH_01426	AHIPLIEK_01172	DAMGHGJI_02582	EMMOCAHB_01465	CDDPKDLP_00109
dnaT	Primosomal protein 1	LBADMIBH_04045	AHIPLIEK_03047	DAMGHGJI_03960	EMMOCAHB_03763	CDDPKDLP_02557
mglA_1	Galactose/methyl galactoside import ATP-binding protein MglA	LBADMIBH_00296	AHIPLIEK_02121	DAMGHGJI_01798	EMMOCAHB_00480	CDDPKDLP_01415
group_14215	hypothetical protein	LBADMIBH_00513	AHIPLIEK_03285	DAMGHGJI_00166	EMMOCAHB_00267	CDDPKDLP_01151
group_14216	hypothetical protein	LBADMIBH_01232	AHIPLIEK_00982	DAMGHGJI_02386	EMMOCAHB_01643	CDDPKDLP_00302
gdh	Glucose 1-dehydrogenase	LBADMIBH_00356	AHIPLIEK_03129	DAMGHGJI_00013	EMMOCAHB_00422	CDDPKDLP_00995
pncB	Nicotinate phosphoribosyltransferase	LBADMIBH_01820	AHIPLIEK_00208	DAMGHGJI_00886	EMMOCAHB_01132	CDDPKDLP_01822
ybfE	putative protein YbfE	LBADMIBH_02826	AHIPLIEK_00428	DAMGHGJI_00665	EMMOCAHB_00914	CDDPKDLP_04231
fhuD	Iron(3+)-hydroxamate-binding protein FhuD	LBADMIBH_02481	AHIPLIEK_02021	DAMGHGJI_02878	EMMOCAHB_02371	CDDPKDLP_02198
slyX	Protein SlyX	LBADMIBH_04302	AHIPLIEK_04298	DAMGHGJI_03386	EMMOCAHB_04101	CDDPKDLP_04345
pqqD	PqqA binding protein	LBADMIBH_00276	AHIPLIEK_02140	DAMGHGJI_01779	EMMOCAHB_00499	CDDPKDLP_01434
yeaD	Putative glucose-6-phosphate 1-epimerase	LBADMIBH_00544	AHIPLIEK_03751	DAMGHGJI_00197	EMMOCAHB_00236	CDDPKDLP_01186
group_14224	hypothetical protein	LBADMIBH_01282	AHIPLIEK_01032	DAMGHGJI_02436	EMMOCAHB_01594	CDDPKDLP_00252
group_14225	hypothetical protein	LBADMIBH_03091	AHIPLIEK_00713	DAMGHGJI_04282	EMMOCAHB_02767	CDDPKDLP_04179
fliC2_1	Flagellin 2	LBADMIBH_01246	AHIPLIEK_00996	DAMGHGJI_02400	EMMOCAHB_01629	CDDPKDLP_00288
slyA_1	Transcriptional regulator SlyA	LBADMIBH_01700	AHIPLIEK_00145	DAMGHGJI_00948	EMMOCAHB_01196	CDDPKDLP_03573
treY	Maltooligosyl trehalose synthase	LBADMIBH_00167	AHIPLIEK_02247	DAMGHGJI_01672	EMMOCAHB_00606	CDDPKDLP_01542
yjjG	Pyrimidine 5'-nucleotidase YjjG	LBADMIBH_02642	AHIPLIEK_01858	DAMGHGJI_02717	EMMOCAHB_02533	CDDPKDLP_02034
group_14230	hypothetical protein	LBADMIBH_01167	AHIPLIEK_00908	DAMGHGJI_02280	EMMOCAHB_01751	CDDPKDLP_00362
group_14231	hypothetical protein	LBADMIBH_00750	AHIPLIEK_01392	DAMGHGJI_00425	EMMOCAHB_02287	CDDPKDLP_03715
ghrA_2	Glyoxylate/hydroxypyruvate reductase A	LBADMIBH_00837	AHIPLIEK_01494	DAMGHGJI_00529	EMMOCAHB_02197	CDDPKDLP_03614
epmC	Elongation factor P hydroxylase	LBADMIBH_02080	AHIPLIEK_03383	DAMGHGJI_01171	EMMOCAHB_04188	CDDPKDLP_03361
orn	Oligoribonuclease	LBADMIBH_04421	AHIPLIEK_04362	DAMGHGJI_02163	EMMOCAHB_01869	CDDPKDLP_00483
group_14235	hypothetical protein	LBADMIBH_02191	AHIPLIEK_03993	DAMGHGJI_01252	EMMOCAHB_03459	CDDPKDLP_03093
viuB	Vibriobactin utilization protein ViuB	LBADMIBH_03546	AHIPLIEK_02787	DAMGHGJI_03044	EMMOCAHB_03334	CDDPKDLP_00642
ulaE	L-ribulose-5-phosphate 3-epimerase UlaE	LBADMIBH_03535	AHIPLIEK_02798	DAMGHGJI_03055	EMMOCAHB_03323	CDDPKDLP_00653
group_14238	hypothetical protein	LBADMIBH_03137	AHIPLIEK_00759	DAMGHGJI_04237	EMMOCAHB_02721	CDDPKDLP_04133
group_14239	hypothetical protein	LBADMIBH_02880	AHIPLIEK_00482	DAMGHGJI_00606	EMMOCAHB_00855	CDDPKDLP_04290
mnmC_1	tRNA 5-methylaminomethyl-2-thiouridine biosynthesis bifunctional protein MnmC	LBADMIBH_02078	AHIPLIEK_03381	DAMGHGJI_01169	EMMOCAHB_04190	CDDPKDLP_03363
rseB	Sigma-E factor regulatory protein RseB	LBADMIBH_02329	AHIPLIEK_03511	DAMGHGJI_01388	EMMOCAHB_03595	CDDPKDLP_02957
ygdR_4	hypothetical protein	LBADMIBH_00187	AHIPLIEK_02228	DAMGHGJI_01691	EMMOCAHB_00587	CDDPKDLP_01522
idnD	L-idonate 5-dehydrogenase (NAD(P)(+))	LBADMIBH_02667	AHIPLIEK_01834	DAMGHGJI_02693	EMMOCAHB_02558	CDDPKDLP_02008
tam_2	Trans-aconitate 2-methyltransferase	LBADMIBH_01526	AHIPLIEK_01298	DAMGHGJI_02682	EMMOCAHB_01366	CDDPKDLP_00009
greB	Transcription elongation factor GreB	LBADMIBH_04256	AHIPLIEK_04252	DAMGHGJI_03432	EMMOCAHB_04055	CDDPKDLP_04391
group_14246	hypothetical protein	LBADMIBH_02072	AHIPLIEK_03375	DAMGHGJI_01163	EMMOCAHB_04196	CDDPKDLP_03369
puuD	Gamma-glutamyl-gamma-aminobutyrate hydrolase PuuD	LBADMIBH_00898	AHIPLIEK_01555	DAMGHGJI_03222	EMMOCAHB_02058	CDDPKDLP_02849
yohC	Inner membrane protein YohC	LBADMIBH_01951	AHIPLIEK_00339	DAMGHGJI_00755	EMMOCAHB_01003	CDDPKDLP_01953
rimI	[Ribosomal protein S18]-alanine N-acetyltransferase	LBADMIBH_02643	AHIPLIEK_01857	DAMGHGJI_02716	EMMOCAHB_02534	CDDPKDLP_02033
gmhB	D-glycero-beta-D-manno-heptose-1,7-bisphosphate 7-phosphatase	LBADMIBH_02436	AHIPLIEK_02066	DAMGHGJI_02923	EMMOCAHB_02326	CDDPKDLP_02243
group_14251	hypothetical protein	LBADMIBH_01367	AHIPLIEK_01112	DAMGHGJI_02521	EMMOCAHB_01523	CDDPKDLP_00168
group_14252	hypothetical protein	LBADMIBH_01278	AHIPLIEK_01028	DAMGHGJI_02432	EMMOCAHB_01598	CDDPKDLP_00256
feoB	Fe(2+) transporter FeoB	LBADMIBH_03515	AHIPLIEK_02818	DAMGHGJI_03079	EMMOCAHB_03302	CDDPKDLP_00677
group_14254	hypothetical protein	LBADMIBH_03136	AHIPLIEK_00758	DAMGHGJI_04238	EMMOCAHB_02722	CDDPKDLP_04134
group_14255	hypothetical protein	LBADMIBH_02860	AHIPLIEK_00462	DAMGHGJI_00627	EMMOCAHB_00875	CDDPKDLP_04270
group_14256	Gluconate 2-dehydrogenase subunit 3	LBADMIBH_03592	AHIPLIEK_02741	DAMGHGJI_02998	EMMOCAHB_03380	CDDPKDLP_00596
glnQ_4	Glutamine transport ATP-binding protein GlnQ	LBADMIBH_01284	AHIPLIEK_01034	DAMGHGJI_02438	EMMOCAHB_01592	CDDPKDLP_00250
ygdR_1	putative lipoprotein YgdR	LBADMIBH_00188	AHIPLIEK_02227	DAMGHGJI_01692	EMMOCAHB_00586	CDDPKDLP_01521
group_14259	hypothetical protein	LBADMIBH_00047	AHIPLIEK_02367	DAMGHGJI_01552	EMMOCAHB_00725	CDDPKDLP_01664
phnN	Ribose 1,5-bisphosphate phosphokinase PhnN	LBADMIBH_00822	AHIPLIEK_01479	DAMGHGJI_00514	EMMOCAHB_02212	CDDPKDLP_03629
group_14261	hypothetical protein	LBADMIBH_03244	AHIPLIEK_02603	DAMGHGJI_01990	EMMOCAHB_02992	CDDPKDLP_02307
group_14262	hypothetical protein	LBADMIBH_00531	AHIPLIEK_03303	DAMGHGJI_00184	EMMOCAHB_00249	CDDPKDLP_01170
ompR_1	Transcriptional regulatory protein OmpR	LBADMIBH_00809	AHIPLIEK_01466	DAMGHGJI_00501	EMMOCAHB_02225	CDDPKDLP_03642
fabD	Malonyl CoA-acyl carrier protein transacylase	LBADMIBH_01648	AHIPLIEK_00093	DAMGHGJI_01000	EMMOCAHB_01248	CDDPKDLP_03521
ais	Aconitate isomerase	LBADMIBH_04054	AHIPLIEK_03056	DAMGHGJI_03951	EMMOCAHB_03754	CDDPKDLP_02548
fliQ	Flagellar biosynthetic protein FliQ	LBADMIBH_00738	AHIPLIEK_01380	DAMGHGJI_00413	EMMOCAHB_02299	CDDPKDLP_03727
group_14267	hypothetical protein	LBADMIBH_00506	AHIPLIEK_03278	DAMGHGJI_00159	EMMOCAHB_00274	CDDPKDLP_01144
yohD	Inner membrane protein YohD	LBADMIBH_01952	AHIPLIEK_00340	DAMGHGJI_00754	EMMOCAHB_01002	CDDPKDLP_01954
exbD_1	Biopolymer transport protein ExbD	LBADMIBH_01034	AHIPLIEK_01684	DAMGHGJI_03362	EMMOCAHB_01922	CDDPKDLP_02715
apaH	Bis(5'-nucleosyl)-tetraphosphatase, symmetrical	LBADMIBH_02577	AHIPLIEK_01925	DAMGHGJI_02782	EMMOCAHB_02468	CDDPKDLP_02100
hemD	Uroporphyrinogen-III synthase	LBADMIBH_03950	AHIPLIEK_02953	DAMGHGJI_04170	EMMOCAHB_03860	CDDPKDLP_02654
fadA	3-ketoacyl-CoA thiolase	LBADMIBH_03910	AHIPLIEK_02913	DAMGHGJI_04210	EMMOCAHB_03900	CDDPKDLP_02694
cydB_1	Cytochrome bd-I ubiquinol oxidase subunit 2	LBADMIBH_02799	AHIPLIEK_00401	DAMGHGJI_00692	EMMOCAHB_00941	CDDPKDLP_04204
leuD1	3-isopropylmalate dehydratase small subunit 1	LBADMIBH_02555	AHIPLIEK_01947	DAMGHGJI_02804	EMMOCAHB_02446	CDDPKDLP_02123
group_14275	hypothetical protein	LBADMIBH_01020	AHIPLIEK_01670	DAMGHGJI_03339	EMMOCAHB_01936	CDDPKDLP_02729
group_14276	hypothetical protein	LBADMIBH_04212	AHIPLIEK_03710	DAMGHGJI_03477	EMMOCAHB_04012	CDDPKDLP_03782
glpR_1	Glycerol-3-phosphate regulon repressor	LBADMIBH_00894	AHIPLIEK_01551	DAMGHGJI_03218	EMMOCAHB_02062	CDDPKDLP_02853
ves	Protein Ves	LBADMIBH_01925	AHIPLIEK_00313	DAMGHGJI_00781	EMMOCAHB_01029	CDDPKDLP_01927
group_14279	hypothetical protein	LBADMIBH_02159	AHIPLIEK_03432	DAMGHGJI_01220	EMMOCAHB_04139	CDDPKDLP_03312
garL	5-keto-4-deoxy-D-glucarate aldolase	LBADMIBH_01480	AHIPLIEK_01225	DAMGHGJI_02635	EMMOCAHB_01413	CDDPKDLP_00055
exbD_2	Biopolymer transport protein ExbD	LBADMIBH_01266	AHIPLIEK_01016	DAMGHGJI_02420	EMMOCAHB_01609	CDDPKDLP_00268
yebV	putative protein YebV	LBADMIBH_00550	AHIPLIEK_03757	DAMGHGJI_00203	EMMOCAHB_00230	CDDPKDLP_01192
ybaK	Cys-tRNA(Pro)/Cys-tRNA(Cys) deacylase YbaK	LBADMIBH_02947	AHIPLIEK_00569	DAMGHGJI_03715	EMMOCAHB_02929	CDDPKDLP_03156
qseC_1	Sensor protein QseC	LBADMIBH_02069	AHIPLIEK_03372	DAMGHGJI_01160	EMMOCAHB_04199	CDDPKDLP_03372
btuC	Vitamin B12 import system permease protein BtuC	LBADMIBH_00115	AHIPLIEK_02299	DAMGHGJI_01620	EMMOCAHB_00658	CDDPKDLP_01596
basS	Sensor protein BasS	LBADMIBH_00669	AHIPLIEK_03877	DAMGHGJI_00339	EMMOCAHB_00110	CDDPKDLP_01312
ywnA	Putative HTH-type transcriptional regulator YwnA	LBADMIBH_00255	AHIPLIEK_02160	DAMGHGJI_01759	EMMOCAHB_00519	CDDPKDLP_01455
sbnD	Staphyloferrin B transporter	LBADMIBH_03580	AHIPLIEK_02753	DAMGHGJI_03010	EMMOCAHB_03368	CDDPKDLP_00608
tdcB_1	L-threonine dehydratase catabolic TdcB	LBADMIBH_01123	AHIPLIEK_00865	DAMGHGJI_02237	EMMOCAHB_01794	CDDPKDLP_00405
group_14290	hypothetical protein	LBADMIBH_02649	AHIPLIEK_01851	DAMGHGJI_02710	EMMOCAHB_02540	CDDPKDLP_02025
folC	Dihydrofolate synthase/folylpolyglutamate synthase	LBADMIBH_02062	AHIPLIEK_03365	DAMGHGJI_01153	EMMOCAHB_04206	CDDPKDLP_03379
rdgB	dITP/XTP pyrophosphatase	LBADMIBH_01385	AHIPLIEK_01130	DAMGHGJI_02541	EMMOCAHB_01506	CDDPKDLP_00150
comB	putative 2-phosphosulfolactate phosphatase	LBADMIBH_01521	AHIPLIEK_01267	DAMGHGJI_02677	EMMOCAHB_01371	CDDPKDLP_00014
group_14294	hypothetical protein	LBADMIBH_00969	AHIPLIEK_01621	DAMGHGJI_03290	EMMOCAHB_01986	CDDPKDLP_02779
ylaC	Inner membrane protein YlaC	LBADMIBH_01275	AHIPLIEK_01025	DAMGHGJI_02429	EMMOCAHB_01600	CDDPKDLP_00259
rlpA	Endolytic peptidoglycan transglycosylase RlpA	LBADMIBH_02858	AHIPLIEK_00460	DAMGHGJI_00629	EMMOCAHB_00877	CDDPKDLP_04268
murB	UDP-N-acetylenolpyruvoylglucosamine reductase	LBADMIBH_04550	AHIPLIEK_04525	DAMGHGJI_04687	EMMOCAHB_04577	CDDPKDLP_04679
group_14298	hypothetical protein	LBADMIBH_02169	AHIPLIEK_03442	DAMGHGJI_01230	EMMOCAHB_04129	CDDPKDLP_03302
scmP_3	N-acetylcysteine deacetylase	LBADMIBH_01276	AHIPLIEK_01026	DAMGHGJI_02430	EMMOCAHB_01599	CDDPKDLP_00258
group_1430	hypothetical protein	LBADMIBH_01058	AHIPLIEK_00799	DAMGHGJI_02173	EMMOCAHB_01859	CDDPKDLP_00471
nudK_2	GDP-mannose pyrophosphatase NudK	LBADMIBH_02228	AHIPLIEK_04029	DAMGHGJI_01288	EMMOCAHB_03495	CDDPKDLP_03057
fabG_5	3-oxoacyl-[acyl-carrier-protein] reductase FabG	LBADMIBH_03266	AHIPLIEK_02581	DAMGHGJI_02013	EMMOCAHB_02969	CDDPKDLP_02330
dmlR_1	HTH-type transcriptional regulator DmlR	LBADMIBH_00367	AHIPLIEK_03139	DAMGHGJI_00023	EMMOCAHB_00412	CDDPKDLP_01006
yqaB	Fructose-1-phosphate phosphatase YqaB	LBADMIBH_04526	AHIPLIEK_04493	DAMGHGJI_04602	EMMOCAHB_04544	CDDPKDLP_04607
group_14304	hypothetical protein	LBADMIBH_01157	AHIPLIEK_00898	DAMGHGJI_02271	EMMOCAHB_01761	CDDPKDLP_00372
yehX	Glycine betaine uptake system ATP-binding protein YehX	LBADMIBH_01940	AHIPLIEK_00328	DAMGHGJI_00766	EMMOCAHB_01014	CDDPKDLP_01942
mngA_2	PTS system 2-O-alpha-mannosyl-D-glycerate-specific EIIABC component	LBADMIBH_01172	AHIPLIEK_00913	DAMGHGJI_02286	EMMOCAHB_01746	CDDPKDLP_00357
nemR	HTH-type transcriptional repressor NemR	LBADMIBH_00149	AHIPLIEK_02265	DAMGHGJI_01654	EMMOCAHB_00624	CDDPKDLP_01560
bvgA	Virulence factors putative positive transcription regulator BvgA	LBADMIBH_01995	AHIPLIEK_00383	DAMGHGJI_00710	EMMOCAHB_00959	CDDPKDLP_01997
sulA	Cell division inhibitor SulA	LBADMIBH_01799	AHIPLIEK_00186	DAMGHGJI_00907	EMMOCAHB_01154	CDDPKDLP_01801
group_14310	hypothetical protein	LBADMIBH_02410	AHIPLIEK_03577	DAMGHGJI_01465	EMMOCAHB_03668	CDDPKDLP_04506
group_14311	hypothetical protein	LBADMIBH_01980	AHIPLIEK_00368	DAMGHGJI_00725	EMMOCAHB_00974	CDDPKDLP_01982
yfhL	Ferredoxin YfhL	LBADMIBH_02320	AHIPLIEK_03502	DAMGHGJI_01379	EMMOCAHB_03586	CDDPKDLP_02966
tcyB	L-cystine transport system permease protein TcyB	LBADMIBH_01502	AHIPLIEK_01248	DAMGHGJI_02658	EMMOCAHB_01390	CDDPKDLP_00033
group_14314	hypothetical protein	LBADMIBH_00025	AHIPLIEK_02389	DAMGHGJI_01528	EMMOCAHB_00751	CDDPKDLP_01687
group_14315	hypothetical protein	LBADMIBH_01591	AHIPLIEK_00038	DAMGHGJI_01056	EMMOCAHB_01305	CDDPKDLP_03466
malG	Maltose/maltodextrin transport system permease protein MalG	LBADMIBH_00331	AHIPLIEK_02086	DAMGHGJI_01834	EMMOCAHB_00445	CDDPKDLP_01379
fliY_1	L-cystine-binding protein FliY	LBADMIBH_00696	AHIPLIEK_01329	DAMGHGJI_00363	EMMOCAHB_00023	CDDPKDLP_01337
murG	UDP-N-acetylglucosamine--N-acetylmuramyl-(pentapeptide) pyrophosphoryl-undecaprenol N-acetylglucosamine transferase	LBADMIBH_02539	AHIPLIEK_01963	DAMGHGJI_02820	EMMOCAHB_02430	CDDPKDLP_02139
group_14319	hypothetical protein	LBADMIBH_00080	AHIPLIEK_02333	DAMGHGJI_01586	EMMOCAHB_00692	CDDPKDLP_01631
group_14320	hypothetical protein	LBADMIBH_04163	AHIPLIEK_03661	DAMGHGJI_03526	EMMOCAHB_03963	CDDPKDLP_03831
group_14321	hypothetical protein	LBADMIBH_00186	AHIPLIEK_02229	DAMGHGJI_01690	EMMOCAHB_00588	CDDPKDLP_01523
yceB	putative lipoprotein YceB	LBADMIBH_01675	AHIPLIEK_00120	DAMGHGJI_00973	EMMOCAHB_01221	CDDPKDLP_03548
group_14323	hypothetical protein	LBADMIBH_02341	AHIPLIEK_03523	DAMGHGJI_01400	EMMOCAHB_03607	CDDPKDLP_02945
group_14324	hypothetical protein	LBADMIBH_02477	AHIPLIEK_02025	DAMGHGJI_02882	EMMOCAHB_02367	CDDPKDLP_02202
nei	Endonuclease 8	LBADMIBH_02811	AHIPLIEK_00413	DAMGHGJI_00680	EMMOCAHB_00929	CDDPKDLP_04216
group_14326	hypothetical protein	LBADMIBH_01576	AHIPLIEK_00023	DAMGHGJI_01071	EMMOCAHB_01319	CDDPKDLP_03451
rof	Protein rof	LBADMIBH_02445	AHIPLIEK_02057	DAMGHGJI_02914	EMMOCAHB_02335	CDDPKDLP_02234
bcp_2	Peroxiredoxin Bcp	LBADMIBH_03411	AHIPLIEK_02437	DAMGHGJI_01911	EMMOCAHB_03072	CDDPKDLP_02476
dinI	DNA damage-inducible protein I	LBADMIBH_01677	AHIPLIEK_00122	DAMGHGJI_00971	EMMOCAHB_01219	CDDPKDLP_03550
ycgR	Flagellar brake protein YcgR	LBADMIBH_01577	AHIPLIEK_00024	DAMGHGJI_01070	EMMOCAHB_01318	CDDPKDLP_03452
gntK	Thermoresistant gluconokinase	LBADMIBH_04235	AHIPLIEK_03732	DAMGHGJI_03454	EMMOCAHB_04034	CDDPKDLP_03759
mtnA	Methylthioribose-1-phosphate isomerase	LBADMIBH_03113	AHIPLIEK_00735	DAMGHGJI_04261	EMMOCAHB_02745	CDDPKDLP_04157
pabA	Aminodeoxychorismate synthase component 2	LBADMIBH_04283	AHIPLIEK_04279	DAMGHGJI_03405	EMMOCAHB_04082	CDDPKDLP_04364
group_14334	Cyclic di-GMP phosphodiesterase	LBADMIBH_04149	AHIPLIEK_03647	DAMGHGJI_03540	EMMOCAHB_03949	CDDPKDLP_03845
selO	Protein adenylyltransferase SelO	LBADMIBH_00120	AHIPLIEK_02294	DAMGHGJI_01625	EMMOCAHB_00653	CDDPKDLP_01591
iolG_2	Inositol 2-dehydrogenase/D-chiro-inositol 3-dehydrogenase	LBADMIBH_03177	AHIPLIEK_02654	DAMGHGJI_01938	EMMOCAHB_03049	CDDPKDLP_02254
cho	Excinuclease cho	LBADMIBH_00093	AHIPLIEK_02321	DAMGHGJI_01598	EMMOCAHB_00680	CDDPKDLP_01618
nfi	Endonuclease V	LBADMIBH_04519	AHIPLIEK_04460	DAMGHGJI_04584	EMMOCAHB_04506	CDDPKDLP_04580
dhaK	PEP-dependent dihydroxyacetone kinase, dihydroxyacetone-binding subunit DhaK	LBADMIBH_03080	AHIPLIEK_00706	DAMGHGJI_04289	EMMOCAHB_02774	CDDPKDLP_04186
hsrA	putative transport protein HsrA	LBADMIBH_04110	AHIPLIEK_03114	DAMGHGJI_03893	EMMOCAHB_03695	CDDPKDLP_02491
pgpA	Phosphatidylglycerophosphatase A	LBADMIBH_03011	AHIPLIEK_00633	DAMGHGJI_03651	EMMOCAHB_02847	CDDPKDLP_03220
group_14341	hypothetical protein	LBADMIBH_00095	AHIPLIEK_02319	DAMGHGJI_01600	EMMOCAHB_00678	CDDPKDLP_01616
ampE	Protein AmpE	LBADMIBH_02520	AHIPLIEK_01982	DAMGHGJI_02839	EMMOCAHB_02411	CDDPKDLP_02158
group_14343	hypothetical protein	LBADMIBH_03319	AHIPLIEK_02527	DAMGHGJI_02067	EMMOCAHB_03162	CDDPKDLP_02385
cpdA_1	3',5'-cyclic adenosine monophosphate phosphodiesterase CpdA	LBADMIBH_01231	AHIPLIEK_00981	DAMGHGJI_02385	EMMOCAHB_01644	CDDPKDLP_00303
lolB	Outer-membrane lipoprotein LolB	LBADMIBH_00052	AHIPLIEK_02362	DAMGHGJI_01557	EMMOCAHB_00720	CDDPKDLP_01659
phnH	Alpha-D-ribose 1-methylphosphonate 5-triphosphate synthase subunit PhnH	LBADMIBH_00828	AHIPLIEK_01485	DAMGHGJI_00520	EMMOCAHB_02206	CDDPKDLP_03623
tusB	Protein TusB	LBADMIBH_04307	AHIPLIEK_04303	DAMGHGJI_03381	EMMOCAHB_04106	CDDPKDLP_04340
ydjA	Putative NAD(P)H nitroreductase YdjA	LBADMIBH_00537	AHIPLIEK_03744	DAMGHGJI_00190	EMMOCAHB_00243	CDDPKDLP_01179
group_14349	hypothetical protein	LBADMIBH_02907	AHIPLIEK_00511	DAMGHGJI_00582	EMMOCAHB_00839	CDDPKDLP_04305
yddG	Methyl viologen resistance protein YddG	LBADMIBH_00094	AHIPLIEK_02320	DAMGHGJI_01599	EMMOCAHB_00679	CDDPKDLP_01617
mipA_2	MltA-interacting protein	LBADMIBH_04012	AHIPLIEK_03014	DAMGHGJI_03994	EMMOCAHB_03796	CDDPKDLP_02590
yidC	Membrane protein insertase YidC	LBADMIBH_04021	AHIPLIEK_03023	DAMGHGJI_03984	EMMOCAHB_03787	CDDPKDLP_02581
nadC	Nicotinate-nucleotide pyrophosphorylase [carboxylating]	LBADMIBH_02522	AHIPLIEK_01980	DAMGHGJI_02837	EMMOCAHB_02413	CDDPKDLP_02156
ydiV_1	Anti-FlhC(2)FlhD(4) factor YdiV	LBADMIBH_00119	AHIPLIEK_02295	DAMGHGJI_01624	EMMOCAHB_00654	CDDPKDLP_01592
group_14355	hypothetical protein	LBADMIBH_01088	AHIPLIEK_00829	DAMGHGJI_02202	EMMOCAHB_01829	CDDPKDLP_00441
group_14356	hypothetical protein	LBADMIBH_00797	AHIPLIEK_01454	DAMGHGJI_00489	EMMOCAHB_02237	CDDPKDLP_03654
group_14357	hypothetical protein	LBADMIBH_01164	AHIPLIEK_00905	DAMGHGJI_02277	EMMOCAHB_01754	CDDPKDLP_00365
livF_2	High-affinity branched-chain amino acid transport ATP-binding protein LivF	LBADMIBH_02618	AHIPLIEK_01883	DAMGHGJI_02741	EMMOCAHB_02509	CDDPKDLP_02058
eda	KHG/KDPG aldolase	LBADMIBH_00622	AHIPLIEK_03829	DAMGHGJI_00279	EMMOCAHB_00159	CDDPKDLP_01264
group_1436	hypothetical protein	LBADMIBH_04268	AHIPLIEK_04264	DAMGHGJI_03420	EMMOCAHB_04067	CDDPKDLP_04379
rutE_1	putative malonic semialdehyde reductase RutE	LBADMIBH_03193	AHIPLIEK_02638	DAMGHGJI_01954	EMMOCAHB_03033	CDDPKDLP_02271
ydgH_2	Protein YdgH	LBADMIBH_04427	AHIPLIEK_04368	DAMGHGJI_02157	EMMOCAHB_01875	CDDPKDLP_00489
group_14362	hypothetical protein	LBADMIBH_03421	AHIPLIEK_02427	DAMGHGJI_01921	EMMOCAHB_03062	CDDPKDLP_02486
ugpB_1	sn-glycerol-3-phosphate-binding periplasmic protein UgpB	LBADMIBH_03403	AHIPLIEK_02445	DAMGHGJI_01903	EMMOCAHB_03080	CDDPKDLP_02468
group_14364	hypothetical protein	LBADMIBH_04134	AHIPLIEK_03632	DAMGHGJI_03555	EMMOCAHB_03934	CDDPKDLP_03860
group_14365	hypothetical protein	LBADMIBH_04429	AHIPLIEK_04370	DAMGHGJI_02155	EMMOCAHB_01877	CDDPKDLP_00491
pqiC	Intermembrane transport lipoprotein PqiC	LBADMIBH_01804	AHIPLIEK_00191	DAMGHGJI_00902	EMMOCAHB_01149	CDDPKDLP_01806
otnK	3-oxo-tetronate kinase	LBADMIBH_00892	AHIPLIEK_01549	DAMGHGJI_03216	EMMOCAHB_02064	CDDPKDLP_02855
group_14368	hypothetical protein	LBADMIBH_01685	AHIPLIEK_00130	DAMGHGJI_00963	EMMOCAHB_01211	CDDPKDLP_03558
malQ_2	4-alpha-glucanotransferase	LBADMIBH_04249	AHIPLIEK_04245	DAMGHGJI_03439	EMMOCAHB_04048	CDDPKDLP_04398
malP_4	Maltodextrin phosphorylase	LBADMIBH_04248	AHIPLIEK_04244	DAMGHGJI_03440	EMMOCAHB_04047	CDDPKDLP_04399
group_14370	hypothetical protein	LBADMIBH_02648	AHIPLIEK_01852	DAMGHGJI_02711	EMMOCAHB_02539	CDDPKDLP_02026
yceI_1	Protein YceI	LBADMIBH_00279	AHIPLIEK_02137	DAMGHGJI_01782	EMMOCAHB_00496	CDDPKDLP_01431
osmB	Osmotically-inducible lipoprotein B	LBADMIBH_00479	AHIPLIEK_03251	DAMGHGJI_00132	EMMOCAHB_00301	CDDPKDLP_01117
suhB_1	Inositol-1-monophosphatase	LBADMIBH_03024	AHIPLIEK_00646	DAMGHGJI_03638	EMMOCAHB_02834	CDDPKDLP_03233
dppD_1	Dipeptide transport ATP-binding protein DppD	LBADMIBH_02407	AHIPLIEK_03574	DAMGHGJI_01462	EMMOCAHB_03665	CDDPKDLP_04509
group_14375	hypothetical protein	LBADMIBH_01966	AHIPLIEK_00354	DAMGHGJI_00740	EMMOCAHB_00988	CDDPKDLP_01968
yhbY	RNA-binding protein YhbY	LBADMIBH_03454	AHIPLIEK_02879	DAMGHGJI_03140	EMMOCAHB_03241	CDDPKDLP_00833
group_14377	L-cystine-binding protein FliY	LBADMIBH_03142	AHIPLIEK_00764	DAMGHGJI_04232	EMMOCAHB_02716	CDDPKDLP_04128
amiD_2	N-acetylmuramoyl-L-alanine amidase AmiD	LBADMIBH_01865	AHIPLIEK_00253	DAMGHGJI_00841	EMMOCAHB_01087	CDDPKDLP_01867
group_14379	hypothetical protein	LBADMIBH_03179	AHIPLIEK_02652	DAMGHGJI_01940	EMMOCAHB_03047	CDDPKDLP_02256
trmL_1	tRNA (cytidine(34)-2'-O)-methyltransferase	LBADMIBH_02603	AHIPLIEK_01899	DAMGHGJI_02756	EMMOCAHB_02494	CDDPKDLP_02074
ampC_1	Beta-lactamase	LBADMIBH_00385	AHIPLIEK_03157	DAMGHGJI_00039	EMMOCAHB_00394	CDDPKDLP_01023
group_14382	hypothetical protein	LBADMIBH_01673	AHIPLIEK_00118	DAMGHGJI_00975	EMMOCAHB_01223	CDDPKDLP_03546
group_14383	hypothetical protein	LBADMIBH_03048	AHIPLIEK_00669	DAMGHGJI_03615	EMMOCAHB_02811	CDDPKDLP_03256
mutM	Formamidopyrimidine-DNA glycosylase	LBADMIBH_04352	AHIPLIEK_03948	DAMGHGJI_04081	EMMOCAHB_04305	CDDPKDLP_03932
rkpK	UDP-glucose 6-dehydrogenase	LBADMIBH_00527	AHIPLIEK_03299	DAMGHGJI_00180	EMMOCAHB_00253	CDDPKDLP_01166
group_14386	hypothetical protein	LBADMIBH_01271	AHIPLIEK_01021	DAMGHGJI_02425	EMMOCAHB_01604	CDDPKDLP_00263
group_14387	6-phosphogluconate dehydrogenase, NAD(+)-dependent, decarboxylating	LBADMIBH_03211	AHIPLIEK_02620	DAMGHGJI_01973	EMMOCAHB_03014	CDDPKDLP_02290
hdl IVa	hypothetical protein	LBADMIBH_00233	AHIPLIEK_02182	DAMGHGJI_01737	EMMOCAHB_00541	CDDPKDLP_01477
grxA	Glutaredoxin 1	LBADMIBH_01883	AHIPLIEK_00271	DAMGHGJI_00823	EMMOCAHB_01069	CDDPKDLP_01885
group_14390	hypothetical protein	LBADMIBH_03666	AHIPLIEK_02667	DAMGHGJI_02924	EMMOCAHB_03454	CDDPKDLP_00522
group_14391	hypothetical protein	LBADMIBH_01605	AHIPLIEK_00050	DAMGHGJI_01043	EMMOCAHB_01291	CDDPKDLP_03478
deoD	Purine nucleoside phosphorylase DeoD-type	LBADMIBH_01306	AHIPLIEK_01055	DAMGHGJI_02459	EMMOCAHB_01571	CDDPKDLP_00229
ydgT	Transcription modulator YdgT	LBADMIBH_00205	AHIPLIEK_02210	DAMGHGJI_01709	EMMOCAHB_00569	CDDPKDLP_01504
ybjO	Inner membrane protein YbjO	LBADMIBH_01874	AHIPLIEK_00262	DAMGHGJI_00832	EMMOCAHB_01078	CDDPKDLP_01876
group_14395	hypothetical protein	LBADMIBH_00103	AHIPLIEK_02311	DAMGHGJI_01608	EMMOCAHB_00670	CDDPKDLP_01608
yidD	Putative membrane protein insertion efficiency factor	LBADMIBH_04022	AHIPLIEK_03024	DAMGHGJI_03983	EMMOCAHB_03786	CDDPKDLP_02580
trpGD_1	Bifunctional protein TrpGD	LBADMIBH_00499	AHIPLIEK_03271	DAMGHGJI_00152	EMMOCAHB_00281	CDDPKDLP_01137
ccmC	Heme exporter protein C	LBADMIBH_02099	AHIPLIEK_03402	DAMGHGJI_01190	EMMOCAHB_04169	CDDPKDLP_03342
dsbD_1	Thiol:disulfide interchange protein DsbD	LBADMIBH_03506	AHIPLIEK_02827	DAMGHGJI_03088	EMMOCAHB_03293	CDDPKDLP_00781
ugpC	sn-glycerol-3-phosphate import ATP-binding protein UgpC	LBADMIBH_04228	AHIPLIEK_03725	DAMGHGJI_03461	EMMOCAHB_04027	CDDPKDLP_03766
group_14401	hypothetical protein	LBADMIBH_01270	AHIPLIEK_01020	DAMGHGJI_02424	EMMOCAHB_01605	CDDPKDLP_00264
group_14402	hypothetical protein	LBADMIBH_01689	AHIPLIEK_00134	DAMGHGJI_00959	EMMOCAHB_01207	CDDPKDLP_03562
wecG	UDP-N-acetyl-D-mannosaminuronic acid transferase	LBADMIBH_03957	AHIPLIEK_02960	DAMGHGJI_04163	EMMOCAHB_03853	CDDPKDLP_02647
group_14404	hypothetical protein	LBADMIBH_03982	AHIPLIEK_02984	DAMGHGJI_04136	EMMOCAHB_03827	CDDPKDLP_02620
adhT	Alcohol dehydrogenase	LBADMIBH_03000	AHIPLIEK_00622	DAMGHGJI_03662	EMMOCAHB_02858	CDDPKDLP_03209
nadD	Nicotinate-nucleotide adenylyltransferase	LBADMIBH_02853	AHIPLIEK_00455	DAMGHGJI_00634	EMMOCAHB_00882	CDDPKDLP_04263
ugpQ_1	Glycerophosphodiester phosphodiesterase, cytoplasmic	LBADMIBH_04229	AHIPLIEK_03726	DAMGHGJI_03460	EMMOCAHB_04028	CDDPKDLP_03765
group_14408	hypothetical protein	LBADMIBH_00789	AHIPLIEK_01442	DAMGHGJI_00479	EMMOCAHB_02248	CDDPKDLP_03664
yhcO	putative protein YhcO	LBADMIBH_04431	AHIPLIEK_04372	DAMGHGJI_02153	EMMOCAHB_01879	CDDPKDLP_00493
qorB	Quinone oxidoreductase 2	LBADMIBH_01358	AHIPLIEK_01103	DAMGHGJI_02512	EMMOCAHB_01532	CDDPKDLP_00177
wzzE	ECA polysaccharide chain length modulation protein	LBADMIBH_03965	AHIPLIEK_02968	DAMGHGJI_04153	EMMOCAHB_03843	CDDPKDLP_02637
rpsP	30S ribosomal protein S16	LBADMIBH_04533	AHIPLIEK_04500	DAMGHGJI_04610	EMMOCAHB_04537	CDDPKDLP_04600
group_14413	hypothetical protein	LBADMIBH_02400	AHIPLIEK_03567	DAMGHGJI_01455	EMMOCAHB_03658	CDDPKDLP_04516
group_14414	hypothetical protein	LBADMIBH_01175	AHIPLIEK_00916	DAMGHGJI_02289	EMMOCAHB_01743	CDDPKDLP_00354
decR_1	DNA-binding transcriptional activator DecR	LBADMIBH_02980	AHIPLIEK_00602	DAMGHGJI_03682	EMMOCAHB_02878	CDDPKDLP_03189
group_14416	Glucose 1-dehydrogenase	LBADMIBH_00165	AHIPLIEK_02249	DAMGHGJI_01670	EMMOCAHB_00608	CDDPKDLP_01544
group_14417	hypothetical protein	LBADMIBH_03936	AHIPLIEK_02939	DAMGHGJI_04184	EMMOCAHB_03874	CDDPKDLP_02668
murF	UDP-N-acetylmuramoyl-tripeptide--D-alanyl-D-alanine ligase	LBADMIBH_02543	AHIPLIEK_01959	DAMGHGJI_02816	EMMOCAHB_02434	CDDPKDLP_02135
wecE	dTDP-4-amino-4,6-dideoxygalactose transaminase	LBADMIBH_03961	AHIPLIEK_02964	DAMGHGJI_04159	EMMOCAHB_03849	CDDPKDLP_02643
group_14420	hypothetical protein	LBADMIBH_01108	AHIPLIEK_00849	DAMGHGJI_02222	EMMOCAHB_01809	CDDPKDLP_00421
trg_1	Methyl-accepting chemotaxis protein III	LBADMIBH_01670	AHIPLIEK_00115	DAMGHGJI_00978	EMMOCAHB_01226	CDDPKDLP_03543
group_14422	hypothetical protein	LBADMIBH_02164	AHIPLIEK_03437	DAMGHGJI_01225	EMMOCAHB_04134	CDDPKDLP_03307
ibaG	Acid stress protein IbaG	LBADMIBH_03464	AHIPLIEK_02869	DAMGHGJI_03130	EMMOCAHB_03251	CDDPKDLP_00823
baeS	Signal transduction histidine-protein kinase BaeS	LBADMIBH_00954	AHIPLIEK_01606	DAMGHGJI_03274	EMMOCAHB_02002	CDDPKDLP_02795
group_14425	hypothetical protein	LBADMIBH_03349	AHIPLIEK_02497	DAMGHGJI_02099	EMMOCAHB_03132	CDDPKDLP_02414
fieF	Ferrous-iron efflux pump FieF	LBADMIBH_04382	AHIPLIEK_03918	DAMGHGJI_04051	EMMOCAHB_04335	CDDPKDLP_03962
aaeX	Protein AaeX	LBADMIBH_04435	AHIPLIEK_04376	DAMGHGJI_02148	EMMOCAHB_01883	CDDPKDLP_00497
iolB	5-deoxy-glucuronate isomerase	LBADMIBH_04200	AHIPLIEK_03698	DAMGHGJI_03489	EMMOCAHB_04000	CDDPKDLP_03794
ybeY	Endoribonuclease YbeY	LBADMIBH_02842	AHIPLIEK_00444	DAMGHGJI_00645	EMMOCAHB_00893	CDDPKDLP_04252
rbsK_5	Ribokinase	LBADMIBH_02227	AHIPLIEK_04028	DAMGHGJI_01287	EMMOCAHB_03494	CDDPKDLP_03058
rsmJ	Ribosomal RNA small subunit methyltransferase J	LBADMIBH_04173	AHIPLIEK_03671	DAMGHGJI_03516	EMMOCAHB_03973	CDDPKDLP_03821
galM	Aldose 1-epimerase	LBADMIBH_01991	AHIPLIEK_00379	DAMGHGJI_00714	EMMOCAHB_00963	CDDPKDLP_01993
dhaL	PEP-dependent dihydroxyacetone kinase, ADP-binding subunit DhaL	LBADMIBH_03079	AHIPLIEK_00705	DAMGHGJI_04290	EMMOCAHB_02775	CDDPKDLP_04187
pyrF	Orotidine 5'-phosphate decarboxylase	LBADMIBH_00481	AHIPLIEK_03253	DAMGHGJI_00134	EMMOCAHB_00299	CDDPKDLP_01119
group_14435	hypothetical protein	LBADMIBH_03502	AHIPLIEK_02831	DAMGHGJI_03092	EMMOCAHB_03289	CDDPKDLP_00785
comR_1	HTH-type transcriptional repressor ComR	LBADMIBH_00183	AHIPLIEK_02232	DAMGHGJI_01687	EMMOCAHB_00591	CDDPKDLP_01526
vsr	Very short patch repair protein	LBADMIBH_00751	AHIPLIEK_01393	DAMGHGJI_00426	EMMOCAHB_02286	CDDPKDLP_03714
group_14438	HTH-type transcriptional regulator HdfR	LBADMIBH_03065	AHIPLIEK_00686	DAMGHGJI_03598	EMMOCAHB_02794	CDDPKDLP_03273
tadA	tRNA-specific adenosine deaminase	LBADMIBH_02316	AHIPLIEK_03499	DAMGHGJI_01376	EMMOCAHB_03583	CDDPKDLP_02969
pbpC	Penicillin-binding protein 1C	LBADMIBH_02294	AHIPLIEK_03477	DAMGHGJI_01354	EMMOCAHB_03561	CDDPKDLP_02991
ybiV	Sugar phosphatase YbiV	LBADMIBH_03292	AHIPLIEK_02554	DAMGHGJI_02040	EMMOCAHB_03189	CDDPKDLP_02358
ygjP	UTP pyrophosphatase	LBADMIBH_01145	AHIPLIEK_00886	DAMGHGJI_02259	EMMOCAHB_01773	CDDPKDLP_00384
aroC	Chorismate synthase	LBADMIBH_02083	AHIPLIEK_03386	DAMGHGJI_01174	EMMOCAHB_04185	CDDPKDLP_03358
group_14443	putative HTH-type transcriptional regulator	LBADMIBH_01629	AHIPLIEK_00074	DAMGHGJI_01019	EMMOCAHB_01267	CDDPKDLP_03502
ppnP	Pyrimidine/purine nucleoside phosphorylase	LBADMIBH_03038	AHIPLIEK_00659	DAMGHGJI_03625	EMMOCAHB_02821	CDDPKDLP_03246
fhuC	Iron(3+)-hydroxamate import ATP-binding protein FhuC	LBADMIBH_02482	AHIPLIEK_02020	DAMGHGJI_02877	EMMOCAHB_02372	CDDPKDLP_02197
rutD_2	Putative aminoacrylate hydrolase RutD	LBADMIBH_03194	AHIPLIEK_02637	DAMGHGJI_01955	EMMOCAHB_03032	CDDPKDLP_02272
group_14447	hypothetical protein	LBADMIBH_00184	AHIPLIEK_02231	DAMGHGJI_01688	EMMOCAHB_00590	CDDPKDLP_01525
group_14448	putative HTH-type transcriptional regulator	LBADMIBH_03093	AHIPLIEK_00715	DAMGHGJI_04280	EMMOCAHB_02765	CDDPKDLP_04177
ytjB	putative inner membrane protein Smp	LBADMIBH_02641	AHIPLIEK_01859	DAMGHGJI_02718	EMMOCAHB_02532	CDDPKDLP_02035
tatB	Sec-independent protein translocase protein TatB	LBADMIBH_03916	AHIPLIEK_02919	DAMGHGJI_04204	EMMOCAHB_03894	CDDPKDLP_02688
garR	2-hydroxy-3-oxopropionate reductase	LBADMIBH_01481	AHIPLIEK_01226	DAMGHGJI_02636	EMMOCAHB_01412	CDDPKDLP_00054
sutR_1	HTH-type transcriptional regulator SutR	LBADMIBH_01936	AHIPLIEK_00324	DAMGHGJI_00770	EMMOCAHB_01018	CDDPKDLP_01938
nocT	Nopaline-binding periplasmic protein	LBADMIBH_01921	AHIPLIEK_00309	DAMGHGJI_00785	EMMOCAHB_01033	CDDPKDLP_01923
yeiR	Zinc-binding GTPase YeiR	LBADMIBH_01005	AHIPLIEK_01656	DAMGHGJI_03325	EMMOCAHB_01951	CDDPKDLP_02743
group_14455	hypothetical protein	LBADMIBH_00541	AHIPLIEK_03748	DAMGHGJI_00194	EMMOCAHB_00239	CDDPKDLP_01183
yciF	Protein YciF	LBADMIBH_01350	AHIPLIEK_01095	DAMGHGJI_02504	EMMOCAHB_01540	CDDPKDLP_00185
group_14457	putative two-component-system connector protein AriR	LBADMIBH_03322	AHIPLIEK_02524	DAMGHGJI_02070	EMMOCAHB_03159	CDDPKDLP_02388
oxyE	6-methylpretetramide 4-monooxygenase	LBADMIBH_01604	AHIPLIEK_00049	DAMGHGJI_01044	EMMOCAHB_01292	CDDPKDLP_03477
pgdA	Peptidoglycan deacetylase	LBADMIBH_00358	AHIPLIEK_03131	DAMGHGJI_00015	EMMOCAHB_00420	CDDPKDLP_00997
pagP	Lipid A palmitoyltransferase PagP	LBADMIBH_02867	AHIPLIEK_00469	DAMGHGJI_00619	EMMOCAHB_00868	CDDPKDLP_04277
group_14461	hypothetical protein	LBADMIBH_04190	AHIPLIEK_03688	DAMGHGJI_03499	EMMOCAHB_03990	CDDPKDLP_03804
iucA	N(2)-citryl-N(6)-acetyl-N(6)-hydroxylysine synthase	LBADMIBH_03544	AHIPLIEK_02789	DAMGHGJI_03046	EMMOCAHB_03332	CDDPKDLP_00644
proX	Glycine betaine/proline betaine-binding periplasmic protein	LBADMIBH_02421	AHIPLIEK_03588	DAMGHGJI_01476	EMMOCAHB_03679	CDDPKDLP_04495
moaC	Cyclic pyranopterin monophosphate synthase	LBADMIBH_01969	AHIPLIEK_00357	DAMGHGJI_00737	EMMOCAHB_00985	CDDPKDLP_01971
feoA	Fe(2+) transport protein A	LBADMIBH_03516	AHIPLIEK_02817	DAMGHGJI_03078	EMMOCAHB_03303	CDDPKDLP_00676
group_14466	hypothetical protein	LBADMIBH_03321	AHIPLIEK_02525	DAMGHGJI_02069	EMMOCAHB_03160	CDDPKDLP_02387
group_14467	hypothetical protein	LBADMIBH_03089	AHIPLIEK_00711	DAMGHGJI_04284	EMMOCAHB_02769	CDDPKDLP_04181
group_14468	hypothetical protein	LBADMIBH_02868	AHIPLIEK_00470	DAMGHGJI_00618	EMMOCAHB_00867	CDDPKDLP_04278
tolQ_1	Tol-Pal system protein TolQ	LBADMIBH_01033	AHIPLIEK_01683	DAMGHGJI_03361	EMMOCAHB_01923	CDDPKDLP_02716
pncC_2	Nicotinamide-nucleotide amidohydrolase PncC	LBADMIBH_01527	AHIPLIEK_01299	DAMGHGJI_02683	EMMOCAHB_01365	CDDPKDLP_00008
bla	Beta-lactamase	LBADMIBH_00176	AHIPLIEK_02239	DAMGHGJI_01680	EMMOCAHB_00598	CDDPKDLP_01533
focA_1	putative formate transporter 1	LBADMIBH_01844	AHIPLIEK_00232	DAMGHGJI_00862	EMMOCAHB_01108	CDDPKDLP_01846
thiD	Hydroxymethylpyrimidine/phosphomethylpyrimidine kinase	LBADMIBH_00961	AHIPLIEK_01613	DAMGHGJI_03281	EMMOCAHB_01995	CDDPKDLP_02788
nudL	putative Nudix hydrolase NudL	LBADMIBH_00573	AHIPLIEK_03780	DAMGHGJI_00226	EMMOCAHB_00206	CDDPKDLP_01215
pspG	Phage shock protein G	LBADMIBH_03633	AHIPLIEK_02701	DAMGHGJI_02958	EMMOCAHB_03421	CDDPKDLP_00556
group_14476	hypothetical protein	LBADMIBH_01632	AHIPLIEK_00077	DAMGHGJI_01016	EMMOCAHB_01264	CDDPKDLP_03505
kipR	HTH-type transcriptional regulator KipR	LBADMIBH_02360	AHIPLIEK_03535	DAMGHGJI_01428	EMMOCAHB_03628	CDDPKDLP_02926
dppA_2	D-aminopeptidase	LBADMIBH_03183	AHIPLIEK_02648	DAMGHGJI_01944	EMMOCAHB_03043	CDDPKDLP_02260
thiE	Thiamine-phosphate synthase	LBADMIBH_04514	AHIPLIEK_04455	DAMGHGJI_04589	EMMOCAHB_04511	CDDPKDLP_04575
mshD	Mycothiol acetyltransferase	LBADMIBH_01354	AHIPLIEK_01099	DAMGHGJI_02508	EMMOCAHB_01536	CDDPKDLP_00181
bfd	Bacterioferritin-associated ferredoxin	LBADMIBH_04503	AHIPLIEK_04400	DAMGHGJI_04578	EMMOCAHB_04456	CDDPKDLP_04564
priC	Primosomal replication protein N''	LBADMIBH_02960	AHIPLIEK_00582	DAMGHGJI_03702	EMMOCAHB_02916	CDDPKDLP_03169
tatD	3'-5' ssDNA/RNA exonuclease TatD	LBADMIBH_03914	AHIPLIEK_02917	DAMGHGJI_04206	EMMOCAHB_03896	CDDPKDLP_02690
group_14484	hypothetical protein	LBADMIBH_04145	AHIPLIEK_03643	DAMGHGJI_03544	EMMOCAHB_03945	CDDPKDLP_03849
ycbX	putative protein YcbX	LBADMIBH_01809	AHIPLIEK_00196	DAMGHGJI_00897	EMMOCAHB_01144	CDDPKDLP_01811
group_14486	putative protein	LBADMIBH_03665	AHIPLIEK_02668	DAMGHGJI_02925	EMMOCAHB_03453	CDDPKDLP_00523
acoR	Acetoin dehydrogenase operon transcriptional activator AcoR	LBADMIBH_03002	AHIPLIEK_00624	DAMGHGJI_03660	EMMOCAHB_02856	CDDPKDLP_03211
group_14488	hypothetical protein	LBADMIBH_02175	AHIPLIEK_03448	DAMGHGJI_01236	EMMOCAHB_04123	CDDPKDLP_03296
ghrA_1	Glyoxylate/hydroxypyruvate reductase A	LBADMIBH_01574	AHIPLIEK_00021	DAMGHGJI_01073	EMMOCAHB_01321	CDDPKDLP_03449
hisH	Imidazole glycerol phosphate synthase subunit HisH	LBADMIBH_00906	AHIPLIEK_01563	DAMGHGJI_03230	EMMOCAHB_02050	CDDPKDLP_02841
lptA	Lipopolysaccharide export system protein LptA	LBADMIBH_03474	AHIPLIEK_02859	DAMGHGJI_03120	EMMOCAHB_03261	CDDPKDLP_00813
group_14492	hypothetical protein	LBADMIBH_02273	AHIPLIEK_04074	DAMGHGJI_01333	EMMOCAHB_03540	CDDPKDLP_03012
rihB_1	Pyrimidine-specific ribonucleoside hydrolase RihB	LBADMIBH_02651	AHIPLIEK_01849	DAMGHGJI_02708	EMMOCAHB_02542	CDDPKDLP_02023
dusA	tRNA-dihydrouridine(20/20a) synthase	LBADMIBH_03634	AHIPLIEK_02700	DAMGHGJI_02957	EMMOCAHB_03422	CDDPKDLP_00555
betI_2	HTH-type transcriptional regulator BetI	LBADMIBH_01602	AHIPLIEK_00047	DAMGHGJI_01046	EMMOCAHB_01294	CDDPKDLP_03475
group_14496	hypothetical protein	LBADMIBH_00896	AHIPLIEK_01553	DAMGHGJI_03220	EMMOCAHB_02060	CDDPKDLP_02851
yceI_2	Protein YceI	LBADMIBH_00003	AHIPLIEK_02406	DAMGHGJI_01512	EMMOCAHB_00766	CDDPKDLP_01702
group_14498	putative protein	LBADMIBH_01290	AHIPLIEK_01039	DAMGHGJI_02443	EMMOCAHB_01587	CDDPKDLP_00245
group_14499	hypothetical protein	LBADMIBH_00972	AHIPLIEK_01624	DAMGHGJI_03293	EMMOCAHB_01983	CDDPKDLP_02776
ngcF_2	Diacetylchitobiose uptake system permease protein NgcF	LBADMIBH_02139	AHIPLIEK_03412	DAMGHGJI_01200	EMMOCAHB_04159	CDDPKDLP_03332
mdtI	Spermidine export protein MdtI	LBADMIBH_00602	AHIPLIEK_03809	DAMGHGJI_00255	EMMOCAHB_00177	CDDPKDLP_01244
ddpC_2	putative D,D-dipeptide transport system permease protein DdpC	LBADMIBH_04181	AHIPLIEK_03679	DAMGHGJI_03508	EMMOCAHB_03981	CDDPKDLP_03813
yedJ	putative protein YedJ	LBADMIBH_00755	AHIPLIEK_01397	DAMGHGJI_00430	EMMOCAHB_02282	CDDPKDLP_03710
yciK	putative oxidoreductase YciK	LBADMIBH_00491	AHIPLIEK_03263	DAMGHGJI_00144	EMMOCAHB_00289	CDDPKDLP_01129
cueO	Blue copper oxidase CueO	LBADMIBH_02500	AHIPLIEK_02002	DAMGHGJI_02859	EMMOCAHB_02390	CDDPKDLP_02179
tusC	Protein TusC	LBADMIBH_04306	AHIPLIEK_04302	DAMGHGJI_03382	EMMOCAHB_04105	CDDPKDLP_04341
hipO_1	Hippurate hydrolase	LBADMIBH_01932	AHIPLIEK_00320	DAMGHGJI_00774	EMMOCAHB_01022	CDDPKDLP_01934
tdk	Thymidine kinase	LBADMIBH_00524	AHIPLIEK_03296	DAMGHGJI_00177	EMMOCAHB_00256	CDDPKDLP_01163
ychQ	Protein YchQ	LBADMIBH_00056	AHIPLIEK_02358	DAMGHGJI_01561	EMMOCAHB_00716	CDDPKDLP_01655
aroD	3-dehydroquinate dehydratase	LBADMIBH_02559	AHIPLIEK_01943	DAMGHGJI_02800	EMMOCAHB_02450	CDDPKDLP_02118
group_14510	hypothetical protein	LBADMIBH_04158	AHIPLIEK_03656	DAMGHGJI_03531	EMMOCAHB_03958	CDDPKDLP_03836
mmuM	Homocysteine S-methyltransferase	LBADMIBH_02411	AHIPLIEK_03578	DAMGHGJI_01466	EMMOCAHB_03669	CDDPKDLP_04505
sgbE	L-ribulose-5-phosphate 4-epimerase SgbE	LBADMIBH_03536	AHIPLIEK_02797	DAMGHGJI_03054	EMMOCAHB_03324	CDDPKDLP_00652
yhhT	Putative transport protein YhhT	LBADMIBH_04197	AHIPLIEK_03695	DAMGHGJI_03492	EMMOCAHB_03997	CDDPKDLP_03797
pabC	Aminodeoxychorismate lyase	LBADMIBH_01644	AHIPLIEK_00089	DAMGHGJI_01004	EMMOCAHB_01252	CDDPKDLP_03517
rhtC_1	hypothetical protein	LBADMIBH_03346	AHIPLIEK_02500	DAMGHGJI_02096	EMMOCAHB_03135	CDDPKDLP_02411
group_14516	hypothetical protein	LBADMIBH_02829	AHIPLIEK_00431	DAMGHGJI_00662	EMMOCAHB_00911	CDDPKDLP_04234
yaiA	putative protein YaiA	LBADMIBH_03039	AHIPLIEK_00660	DAMGHGJI_03624	EMMOCAHB_02820	CDDPKDLP_03247
cutA	Divalent-cation tolerance protein CutA	LBADMIBH_03505	AHIPLIEK_02828	DAMGHGJI_03089	EMMOCAHB_03292	CDDPKDLP_00782
group_14519	hypothetical protein	LBADMIBH_00747	AHIPLIEK_01389	DAMGHGJI_00422	EMMOCAHB_02290	CDDPKDLP_03718
group_1452	hypothetical protein	LBADMIBH_02157	AHIPLIEK_03430	DAMGHGJI_01218	EMMOCAHB_04141	CDDPKDLP_03314
fliO	Flagellar protein FliO	LBADMIBH_00736	AHIPLIEK_01378	DAMGHGJI_00411	EMMOCAHB_02301	CDDPKDLP_03729
group_14521	hypothetical protein	LBADMIBH_03130	AHIPLIEK_00752	DAMGHGJI_04244	EMMOCAHB_02728	CDDPKDLP_04140
syd	Protein Syd	LBADMIBH_01472	AHIPLIEK_01217	DAMGHGJI_02627	EMMOCAHB_01421	CDDPKDLP_00063
yihU_2	3-sulfolactaldehyde reductase	LBADMIBH_01098	AHIPLIEK_00839	DAMGHGJI_02212	EMMOCAHB_01819	CDDPKDLP_00431
gpr	L-glyceraldehyde 3-phosphate reductase	LBADMIBH_02174	AHIPLIEK_03447	DAMGHGJI_01235	EMMOCAHB_04124	CDDPKDLP_03297
kdsC	3-deoxy-D-manno-octulosonate 8-phosphate phosphatase KdsC	LBADMIBH_03472	AHIPLIEK_02861	DAMGHGJI_03122	EMMOCAHB_03259	CDDPKDLP_00815
tmcA	tRNA(Met) cytidine acetyltransferase TmcA	LBADMIBH_02238	AHIPLIEK_04039	DAMGHGJI_01298	EMMOCAHB_03505	CDDPKDLP_03047
group_14527	HTH-type transcriptional regulator SutR	LBADMIBH_00266	AHIPLIEK_02149	DAMGHGJI_01770	EMMOCAHB_00508	CDDPKDLP_01444
lipB	Octanoyltransferase	LBADMIBH_02861	AHIPLIEK_00463	DAMGHGJI_00626	EMMOCAHB_00874	CDDPKDLP_04271
group_14529	hypothetical protein	LBADMIBH_03397	AHIPLIEK_02450	DAMGHGJI_01897	EMMOCAHB_03085	CDDPKDLP_02462
kdpC	Potassium-transporting ATPase KdpC subunit	LBADMIBH_04152	AHIPLIEK_03650	DAMGHGJI_03537	EMMOCAHB_03952	CDDPKDLP_03842
ltaE	Low specificity L-threonine aldolase	LBADMIBH_01864	AHIPLIEK_00252	DAMGHGJI_00842	EMMOCAHB_01088	CDDPKDLP_01866
pilQ	Type IV pilus biogenesis and competence protein PilQ	LBADMIBH_04270	AHIPLIEK_04266	DAMGHGJI_03418	EMMOCAHB_04069	CDDPKDLP_04377
group_14533	hypothetical protein	LBADMIBH_00512	AHIPLIEK_03284	DAMGHGJI_00165	EMMOCAHB_00268	CDDPKDLP_01150
group_14534	hypothetical protein	LBADMIBH_01300	AHIPLIEK_01049	DAMGHGJI_02453	EMMOCAHB_01577	CDDPKDLP_00235
gabT	4-aminobutyrate aminotransferase GabT	LBADMIBH_00231	AHIPLIEK_02184	DAMGHGJI_01735	EMMOCAHB_00543	CDDPKDLP_01479
grpE	Protein GrpE	LBADMIBH_02337	AHIPLIEK_03519	DAMGHGJI_01396	EMMOCAHB_03603	CDDPKDLP_02949
rutF	FMN reductase (NADH) RutF	LBADMIBH_03192	AHIPLIEK_02639	DAMGHGJI_01953	EMMOCAHB_03034	CDDPKDLP_02270
panD	Aspartate 1-decarboxylase	LBADMIBH_02494	AHIPLIEK_02008	DAMGHGJI_02865	EMMOCAHB_02384	CDDPKDLP_02185
group_14542	hypothetical protein	LBADMIBH_03134	AHIPLIEK_00756	DAMGHGJI_04240	EMMOCAHB_02724	CDDPKDLP_04136
lptD	LPS-assembly protein LptD	LBADMIBH_02572	AHIPLIEK_01930	DAMGHGJI_02787	EMMOCAHB_02463	CDDPKDLP_02105
dthadh	D-threo-3-hydroxyaspartate dehydratase	LBADMIBH_00366	AHIPLIEK_03138	DAMGHGJI_00022	EMMOCAHB_00413	CDDPKDLP_01005
group_14545	hypothetical protein	LBADMIBH_01451	AHIPLIEK_01196	DAMGHGJI_02606	EMMOCAHB_01441	CDDPKDLP_00085
elaA	Protein ElaA	LBADMIBH_02016	AHIPLIEK_03319	DAMGHGJI_01107	EMMOCAHB_04250	CDDPKDLP_03426
group_14547	hypothetical protein	LBADMIBH_01833	AHIPLIEK_00221	DAMGHGJI_00873	EMMOCAHB_01119	CDDPKDLP_01835
group_14548	hypothetical protein	LBADMIBH_03496	AHIPLIEK_02837	DAMGHGJI_03098	EMMOCAHB_03283	CDDPKDLP_00791
tag	DNA-3-methyladenine glycosylase 1	LBADMIBH_04043	AHIPLIEK_03045	DAMGHGJI_03962	EMMOCAHB_03765	CDDPKDLP_02559
pspC	Phage shock protein C	LBADMIBH_00457	AHIPLIEK_03229	DAMGHGJI_00110	EMMOCAHB_00323	CDDPKDLP_01095
group_14554	hypothetical protein	LBADMIBH_03098	AHIPLIEK_00720	DAMGHGJI_04275	EMMOCAHB_02760	CDDPKDLP_04172
pcpR	PCP degradation transcriptional activation protein	LBADMIBH_00239	AHIPLIEK_02176	DAMGHGJI_01743	EMMOCAHB_00535	CDDPKDLP_01471
ortT	Orphan toxin OrtT	LBADMIBH_03366	AHIPLIEK_02480	DAMGHGJI_01865	EMMOCAHB_03116	CDDPKDLP_02431
yciH	putative protein YciH	LBADMIBH_00480	AHIPLIEK_03252	DAMGHGJI_00133	EMMOCAHB_00300	CDDPKDLP_01118
nrdG	Anaerobic ribonucleoside-triphosphate reductase-activating protein	LBADMIBH_03428	AHIPLIEK_02905	DAMGHGJI_03166	EMMOCAHB_03215	CDDPKDLP_00859
lapA	Lipopolysaccharide assembly protein A	LBADMIBH_00483	AHIPLIEK_03255	DAMGHGJI_00136	EMMOCAHB_00297	CDDPKDLP_01121
fliK	Flagellar hook-length control protein	LBADMIBH_00732	AHIPLIEK_01374	DAMGHGJI_00407	EMMOCAHB_02305	CDDPKDLP_03733
hipO_2	Hippurate hydrolase	LBADMIBH_00836	AHIPLIEK_01493	DAMGHGJI_00528	EMMOCAHB_02198	CDDPKDLP_03615
csqR	HTH-type transcriptional repressor CsqR	LBADMIBH_01096	AHIPLIEK_00837	DAMGHGJI_02210	EMMOCAHB_01821	CDDPKDLP_00433
group_14563	hypothetical protein	LBADMIBH_03257	AHIPLIEK_02590	DAMGHGJI_02004	EMMOCAHB_02978	CDDPKDLP_02321
yciO	putative protein YciO	LBADMIBH_00496	AHIPLIEK_03268	DAMGHGJI_00149	EMMOCAHB_00284	CDDPKDLP_01134
group_14569	hypothetical protein	LBADMIBH_01566	AHIPLIEK_00013	DAMGHGJI_01081	EMMOCAHB_01329	CDDPKDLP_03441
group_14570	hypothetical protein	LBADMIBH_00571	AHIPLIEK_03778	DAMGHGJI_00224	EMMOCAHB_00208	CDDPKDLP_01213
group_14571	hypothetical protein	LBADMIBH_01119	AHIPLIEK_00860	DAMGHGJI_02233	EMMOCAHB_01798	CDDPKDLP_00410
yceF	7-methyl-GTP pyrophosphatase	LBADMIBH_01653	AHIPLIEK_00098	DAMGHGJI_00995	EMMOCAHB_01243	CDDPKDLP_03526
ybfF	Esterase YbfF	LBADMIBH_02825	AHIPLIEK_00427	DAMGHGJI_00666	EMMOCAHB_00915	CDDPKDLP_04230
group_14574	hypothetical protein	LBADMIBH_01590	AHIPLIEK_00037	DAMGHGJI_01057	EMMOCAHB_01306	CDDPKDLP_03465
group_14575	hypothetical protein	LBADMIBH_02236	AHIPLIEK_04037	DAMGHGJI_01296	EMMOCAHB_03503	CDDPKDLP_03049
tusD	Sulfurtransferase TusD	LBADMIBH_04305	AHIPLIEK_04301	DAMGHGJI_03383	EMMOCAHB_04104	CDDPKDLP_04342
yqjI	Transcriptional regulator YqjI	LBADMIBH_01366	AHIPLIEK_01111	DAMGHGJI_02520	EMMOCAHB_01524	CDDPKDLP_00169
group_14578	hypothetical protein	LBADMIBH_03213	AHIPLIEK_02618	DAMGHGJI_01975	EMMOCAHB_03012	CDDPKDLP_02292
group_14579	hypothetical protein	LBADMIBH_04381	AHIPLIEK_03919	DAMGHGJI_04052	EMMOCAHB_04334	CDDPKDLP_03961
rhtC_3	Threonine efflux protein	LBADMIBH_03933	AHIPLIEK_02936	DAMGHGJI_04187	EMMOCAHB_03877	CDDPKDLP_02671
group_14581	hypothetical protein	LBADMIBH_01695	AHIPLIEK_00140	DAMGHGJI_00953	EMMOCAHB_01201	CDDPKDLP_03568
group_14582	hypothetical protein	LBADMIBH_03252	AHIPLIEK_02595	DAMGHGJI_01998	EMMOCAHB_02984	CDDPKDLP_02315
group_14583	hypothetical protein	LBADMIBH_02071	AHIPLIEK_03374	DAMGHGJI_01162	EMMOCAHB_04197	CDDPKDLP_03370
yqjH	NADPH-dependent ferric-chelate reductase	LBADMIBH_01365	AHIPLIEK_01110	DAMGHGJI_02519	EMMOCAHB_01525	CDDPKDLP_00170
group_14585	hypothetical protein	LBADMIBH_01162	AHIPLIEK_00903	DAMGHGJI_02275	EMMOCAHB_01756	CDDPKDLP_00367
proP_4	Proline/betaine transporter	LBADMIBH_02596	AHIPLIEK_01906	DAMGHGJI_02763	EMMOCAHB_02487	CDDPKDLP_02081
group_14587	hypothetical protein	LBADMIBH_03997	AHIPLIEK_02999	DAMGHGJI_04009	EMMOCAHB_03812	CDDPKDLP_02605
qseG	Quorum-sensing regulator protein G	LBADMIBH_02312	AHIPLIEK_03495	DAMGHGJI_01372	EMMOCAHB_03579	CDDPKDLP_02973
group_14589	hypothetical protein	LBADMIBH_01155	AHIPLIEK_00896	DAMGHGJI_02269	EMMOCAHB_01763	CDDPKDLP_00374
group_14590	hypothetical protein	LBADMIBH_01364	AHIPLIEK_01109	DAMGHGJI_02518	EMMOCAHB_01526	CDDPKDLP_00171
group_14591	hypothetical protein	LBADMIBH_04472	AHIPLIEK_04431	DAMGHGJI_04547	EMMOCAHB_04487	CDDPKDLP_04533
dadD	5'-deoxyadenosine deaminase	LBADMIBH_01924	AHIPLIEK_00312	DAMGHGJI_00782	EMMOCAHB_01030	CDDPKDLP_01926
group_14593	hypothetical protein	LBADMIBH_00720	AHIPLIEK_01362	DAMGHGJI_00395	EMMOCAHB_02317	CDDPKDLP_03745
potA_2	Spermidine/putrescine import ATP-binding protein PotA	LBADMIBH_04165	AHIPLIEK_03663	DAMGHGJI_03524	EMMOCAHB_03965	CDDPKDLP_03829
thpR	RNA 2',3'-cyclic phosphodiesterase	LBADMIBH_02486	AHIPLIEK_02016	DAMGHGJI_02873	EMMOCAHB_02376	CDDPKDLP_02193
group_14596	hypothetical protein	LBADMIBH_04342	AHIPLIEK_03958	DAMGHGJI_04091	EMMOCAHB_04295	CDDPKDLP_03922
grcA	Autonomous glycyl radical cofactor	LBADMIBH_02335	AHIPLIEK_03517	DAMGHGJI_01394	EMMOCAHB_03601	CDDPKDLP_02951
group_14598	hypothetical protein	LBADMIBH_04341	AHIPLIEK_03959	DAMGHGJI_04092	EMMOCAHB_04294	CDDPKDLP_03921
group_14599	HTH-type transcriptional regulator BetI	LBADMIBH_01603	AHIPLIEK_00048	DAMGHGJI_01045	EMMOCAHB_01293	CDDPKDLP_03476
mdaB	NADPH:quinone oxidoreductase MdaB	LBADMIBH_01235	AHIPLIEK_00985	DAMGHGJI_02389	EMMOCAHB_01640	CDDPKDLP_00299
group_14601	hypothetical protein	LBADMIBH_00390	AHIPLIEK_03162	DAMGHGJI_00044	EMMOCAHB_00389	CDDPKDLP_01028
group_14602	hypothetical protein	LBADMIBH_01705	AHIPLIEK_00150	DAMGHGJI_00943	EMMOCAHB_01191	CDDPKDLP_03578
sdaC	Serine transporter	LBADMIBH_02874	AHIPLIEK_00476	DAMGHGJI_00612	EMMOCAHB_00861	CDDPKDLP_04284
group_14604	putative protein	LBADMIBH_02984	AHIPLIEK_00606	DAMGHGJI_03678	EMMOCAHB_02874	CDDPKDLP_03193
btuF_1	Vitamin B12-binding protein	LBADMIBH_02476	AHIPLIEK_02026	DAMGHGJI_02883	EMMOCAHB_02366	CDDPKDLP_02203
group_14606	hypothetical protein	LBADMIBH_04537	AHIPLIEK_04504	DAMGHGJI_04614	EMMOCAHB_04533	CDDPKDLP_04596
ytfP	Gamma-glutamylcyclotransferase family protein YtfP	LBADMIBH_01085	AHIPLIEK_00826	DAMGHGJI_02199	EMMOCAHB_01832	CDDPKDLP_00444
group_14608	hypothetical protein	LBADMIBH_04465	AHIPLIEK_04438	DAMGHGJI_04540	EMMOCAHB_04494	CDDPKDLP_04526
exoX	Exodeoxyribonuclease 10	LBADMIBH_00618	AHIPLIEK_03825	DAMGHGJI_00275	EMMOCAHB_00163	CDDPKDLP_01260
group_14610	hypothetical protein	LBADMIBH_00215	AHIPLIEK_02200	DAMGHGJI_01719	EMMOCAHB_00559	CDDPKDLP_01494
group_14611	hypothetical protein	LBADMIBH_03035	AHIPLIEK_00656	DAMGHGJI_03628	EMMOCAHB_02824	CDDPKDLP_03243
group_14612	hypothetical protein	LBADMIBH_01061	AHIPLIEK_00802	DAMGHGJI_02176	EMMOCAHB_01856	CDDPKDLP_00468
dsbG	Thiol:disulfide interchange protein DsbG	LBADMIBH_03556	AHIPLIEK_02777	DAMGHGJI_03034	EMMOCAHB_03344	CDDPKDLP_00632
dsrB	Protein DsrB	LBADMIBH_00742	AHIPLIEK_01384	DAMGHGJI_00417	EMMOCAHB_02295	CDDPKDLP_03723
group_14615	hypothetical protein	LBADMIBH_01467	AHIPLIEK_01212	DAMGHGJI_02622	EMMOCAHB_01426	CDDPKDLP_00068
yebE	Inner membrane protein YebE	LBADMIBH_00620	AHIPLIEK_03827	DAMGHGJI_00277	EMMOCAHB_00161	CDDPKDLP_01262
rluE	Ribosomal large subunit pseudouridine synthase E	LBADMIBH_01614	AHIPLIEK_00059	DAMGHGJI_01034	EMMOCAHB_01282	CDDPKDLP_03487
sutR_3	HTH-type transcriptional regulator SutR	LBADMIBH_03338	AHIPLIEK_02508	DAMGHGJI_02088	EMMOCAHB_03143	CDDPKDLP_02403
metF	5,10-methylenetetrahydrofolate reductase	LBADMIBH_04405	AHIPLIEK_03895	DAMGHGJI_04028	EMMOCAHB_04358	CDDPKDLP_03985
group_14620	hypothetical protein	LBADMIBH_01027	AHIPLIEK_01677	DAMGHGJI_03355	EMMOCAHB_01929	CDDPKDLP_02722
group_14621	hypothetical protein	LBADMIBH_04281	AHIPLIEK_04277	DAMGHGJI_03407	EMMOCAHB_04080	CDDPKDLP_04366
group_14622	hypothetical protein	LBADMIBH_03522	AHIPLIEK_02811	DAMGHGJI_03068	EMMOCAHB_03309	CDDPKDLP_00666
ridA	2-iminobutanoate/2-iminopropanoate deaminase	LBADMIBH_02777	AHIPLIEK_01710	DAMGHGJI_04489	EMMOCAHB_02681	CDDPKDLP_00872
gpx1	Hydroperoxy fatty acid reductase gpx1	LBADMIBH_00026	AHIPLIEK_02388	DAMGHGJI_01529	EMMOCAHB_00750	CDDPKDLP_01686
ygiW_1	Protein YgiW	LBADMIBH_03069	AHIPLIEK_00691	DAMGHGJI_03594	EMMOCAHB_02790	CDDPKDLP_03277
group_14630	hypothetical protein	LBADMIBH_03987	AHIPLIEK_02989	DAMGHGJI_04131	EMMOCAHB_03822	CDDPKDLP_02615
dnaB	Replicative DNA helicase	LBADMIBH_03631	AHIPLIEK_02703	DAMGHGJI_02960	EMMOCAHB_03419	CDDPKDLP_00558
proW	Glycine betaine/proline betaine transport system permease protein ProW	LBADMIBH_02420	AHIPLIEK_03587	DAMGHGJI_01475	EMMOCAHB_03678	CDDPKDLP_04496
ygeA	L-aspartate/glutamate-specific racemase	LBADMIBH_03413	AHIPLIEK_02435	DAMGHGJI_01913	EMMOCAHB_03070	CDDPKDLP_02478
yadV_1	putative fimbrial chaperone YadV	LBADMIBH_01608	AHIPLIEK_00053	DAMGHGJI_01040	EMMOCAHB_01288	CDDPKDLP_03481
aas_1	Bifunctional protein Aas	LBADMIBH_02781	AHIPLIEK_01707	DAMGHGJI_04486	EMMOCAHB_02684	CDDPKDLP_00869
axeA1	hypothetical protein	LBADMIBH_02017	AHIPLIEK_03320	DAMGHGJI_01108	EMMOCAHB_04249	CDDPKDLP_03425
ftsK	hypothetical protein	LBADMIBH_01851	AHIPLIEK_00239	DAMGHGJI_00855	EMMOCAHB_01101	CDDPKDLP_01853
degP	Periplasmic serine endoprotease DegP	LBADMIBH_02473	AHIPLIEK_02029	DAMGHGJI_02886	EMMOCAHB_02363	CDDPKDLP_02206
fadH	2,4-dienoyl-CoA reductase	LBADMIBH_01147	AHIPLIEK_00888	DAMGHGJI_02261	EMMOCAHB_01771	CDDPKDLP_00382
group_1609	hypothetical protein	LBADMIBH_02632	AHIPLIEK_01868	DAMGHGJI_02727	EMMOCAHB_02523	CDDPKDLP_02044
kefG	Glutathione-regulated potassium-efflux system ancillary protein KefG	LBADMIBH_03073	AHIPLIEK_00695	DAMGHGJI_03590	EMMOCAHB_02786	CDDPKDLP_03281
group_1636	hypothetical protein	LBADMIBH_00468	AHIPLIEK_03240	DAMGHGJI_00121	EMMOCAHB_00312	CDDPKDLP_01106
aaeB_1	p-hydroxybenzoic acid efflux pump subunit AaeB	LBADMIBH_00155	AHIPLIEK_02259	DAMGHGJI_01660	EMMOCAHB_00618	CDDPKDLP_01554
frc	Formyl-CoA:oxalate CoA-transferase	LBADMIBH_01571	AHIPLIEK_00018	DAMGHGJI_01076	EMMOCAHB_01324	CDDPKDLP_03446
ndhB	NAD(P)H-quinone oxidoreductase subunit 2, chloroplastic	LBADMIBH_01558	AHIPLIEK_00008	DAMGHGJI_01086	EMMOCAHB_01334	CDDPKDLP_01728
[truncated: 12,631 more rows]
