# Supplementary material for: Genome-wide association and dissociation studies in Pantoea ananatis reveal potential virulence factors affecting Allium porrum and Allium fistulosum × Allium cepa hybrid
Source: Front Microbiol. 2023 Feb 2;13:1094155. doi: 10.3389/fmicb.2022.1094155 (PMC9933511; doi:10.3389/fmicb.2022.1094155)
Supplement: Supplementary file 7 [file Table_7.XLSX]

## Sheet: gnl_Prokka_FJMEIOKP_1 extractio
Name	Sequence	Minimum	Maximum	Length	Direction	Min (with gaps)	Max (with gaps)
intS	ATGCCGCACTGCCAGGCCAAAAAAAAACTCTATCGACTCAATGATTTTAATGGTCTCTACCTCGAAGTGAAACCCAATGGCAAAAAGGCATGGCGCTATCGATTTAAACTCAACGGAAAATCAAGCATGTTTGCGTTGGGTGAGTATCCAACGATAAAGCTCGCCAAAGCTCGCGAGAAATGCGAGCAAGCGCGTAAACAAGTCGCAGATGGAGTTAGCCCGACACAGGCTCGTCAGTTAGATAAGATCCGCAAGGTCAATGACGCTTCTAACACCTTTGAGCTGATCGCCAAAGAGTGGTTGCAGATGAAAGACTGGGCCGAAATTACCAAAACACGCCGACTGGATATGCTTGAACGTGTGGTTTTCCCCGCAATTGGTAAGCTCCCTGTCAGAGAG…	14798	15676	879	reverse	14798	15676
gene	GTGGATGATTTTAACCGCGAAGCACTGGCGATCGAAATTGACCTGAATATCCCGGTGCAACGGGTGGTCAGAGTACTGGACAGGATAGTGGCGAACCGGGGGTATCCGCTGAAACTGCGGATGGACAACGGCCCGGAACTGGTTTCGCTGACACTTGCGCAGTGGGCTGAAGAGCATAGTGTGGCACTGGAATTTATCAAGCCGGGTAAGCCGACGCAGAATGCGTTTATCGAACGGTTCAACCGGACGTACCGGACAGAAATCCTGGATTTTTACCTGTTCAGAACGCTGAATGAAGCACGGGAAATCACGGAAAGCTGGCTGAATGAATACAACAGCGAGCGTCCCCATGAATCCCTGAATAACCTGACACCGGAAGAGTACCGGCTGATGACTGAA…	14266	14697	432	forward	14266	14697
pphA_1	ATGCAAAAAAAAATTGATCGTCTCGGTAGTGTTAATAGTAAAAATCGTATTTTGCGTGAAATGATTTCCTCAACAGAGTTATCTTTTTTGATGGAAGCGCATAATGGTTTAAGTGCAAAAATAGCACAAAATTCTGGGTTTTCTGGTTTATGGGCTTCAGGCTTAACAATATCTGCATCTTTAGGTCTGTCGGACCGTAATGAAGCCTCATGGACTCAGGTTCTGGATGTGGCTGAGTTTATGGCTGACCATGTTGATATACCTATCTTACTTGATGGTGATACTGGTTTTGGCAGCTATTTAAATGTTATGCGATTAGTCAAGAAACTTTGTCAAAAAGGCATTTCAGGCGTTTGTTTGGAAGACAAAGTTTTCCCAAAAATGAATTCATTTATTGGG…	13316	14215	900	forward	13316	14215
cpdA_1	ATGCAGACTTATATTCTGTTAGGCGACCCACATTTAGTAGGAGAAAACCAGGAAAACTATGGTCAAAACCCTGCACAAAGACTGGAGTCTATAATTGATGTTATAAATACAGATTATCCATTAGCAAGAGCAATGTTTATATTAGGCGATTTAGCAGAAAATGGAAAAGAAGAAGAATACAATTCTGCAAAAAAAATTTTTGGAAAATTTAAAAAAAAAGTTTTCTGTATTCCCGGGAACCATGACAATAAAACATTACTTAAAGAAAGTTTTGATTCCTTGTCTATGGACAGTGAAAAAAACTTGAGTTTTCATTACGAAGCTGATGACCATGAGTTTATTGGTATTGATAGTACTTTAAAAGACTCATCAAAAGGTGTTGTGTGTCAGAACCGATTA…	12358	13128	771	reverse	12358	13128
fabG_1	GTGAATATAAATTTAAAAGGTAAAACTGCCATAGTAACATGTGGTACTGCTGGAATTGGCCTTTCATGTGTAAAAACGTTAGCTAATGAAGGTGTAAACGTTACCGCTATCAGTAGAGGTATAATTAAACAACCTGATTTTAAAAAGGAAGATTTTCAAGGTGAAATAAGTTGGATAAGAGGTGACATTACCAAAAAAGAGGATGTAGAAATCATAATCAAAAAAAGGCCTAACACAGACATTTTAATCTTCATTCCAGTACGAGAGCGTAATTGCTCTGTTAACTTTTTAAACGAGGAGGACTTTAAAAAATCGTATGAAAACACTTTCTTTTCATATTTCCGATTTATGAAAAGTTATTTGCCAAATATGAAAAAGAATAATTATGGCAGATTCATT…	11579	12343	765	reverse	11579	12343
gene	ATGATAAACACTATTGACCTACTAGAATGTTATAAAATCAACAAGTTTGATTTCTTTACAGGAGTGCCTTGCTCTTTTCTTACCCCAATAATAAATCATATAACTTCTGACAACTCTAATTCAAGAAAATACATCGGTGCAGCAAGTGAAGGCGAGTCATTAGCAATTGCTGCAGGTGCATGGTTGACTGGAAAAAACACAGTAGTAATGTGTCAGAACTCTGGACTGGGTAATGCTGTAAATCCTTTAACCTCTTTGAATGCTGTATTTAAAATACCTACTATGATGCTTGTCACTTGGCGTGGTTATCCAGAAAAAATAGATGAACCGCAGCATCAATTAATGGGAAAAATAACTCCGAGTTTATTATCAATTATGGAAATCCCATACGAATTACTC…	10389	11564	1176	reverse	10389	11564
phnW	ATGAGTTTAAAAAAAGTTTTATTTACTCCAGGTCCTTTAACCACTTCCAGAAATGTCAAAATGTCTATGACTTATGACTATGGCTCACGTGAAATTGACTTCATTAACCTTACTCATGATATAAGAAAGCGCTTACTAAAATTAACTAACTTATGTGATTCTCATACAGTCGTGCCAATTCAGGGAAGTGGTACTTTTGCTATTGAATCCACAATAACCAGTTTAATACCACCCAATCAAAAATTATTTATCTTAATAAATGGTGCATATGGAAGAAGAATGCACGAGATTGCAAAAAAAGCAAATATAGAGACTGTGATTTTGGAGTGTCAAGAAAATACAACTTTTGATTTAGCTGAAATTAAAAAAAAACTTATAGAAAATAATGAAATAAATTTT…	9306	10400	1095	forward	9306	10400
asnB_1	ATGTCTACAATCATCATTTTTTTTAATTTTTTCGAAGAGTGCGAGTGGGTAAATGTAACAAAAAAAATGGAATCAATGGATGATGAAATCTCTTATTGTGAAAGTAATATCTTCAAAATAGCTTATTCAAAAACCATTAATGAAACAGTAAGTTTCTCTGAAGATAAAGAATCAGCATTTCTAGGTTATATTACTGAGAATGATTTTATTCATCTTAGGAGCACACTAAATATAAAAAAAGAACCAGTATCAAAATGCGAAGTTTTAAAAGAAATGGTACGGAAATATGGATATCAATCACTCTCAGTTTTAAGTGGTAGTTTCTGTTTTATTGATTATAATAGTAATACAAAAACTGTATCAGTGATTAGAGATAGAATAGGATTAGTAACTTTATTT…	7389	9146	1758	reverse	7389	9146
spsI_2	ATGAATAATTCTAATGTTAGGAAAGCAATCATACTTGCTGCAGGTAGGGGTAGAAGACTTTCAAATACTATACATTCGATGCAACCTAAAATTCTTCTTACTTTTGGAGGGAAAACATTGCTAGAAAGGCATATTGAAAACCTTGAGCAAGTTGGTGTGGAAGAGATCTATATCGTAATAGGTTATCAGCATGAAAAAATTGAAAACTTTTTAAAAAAAATCCGAAAAAAAACTATTAAAAGTAAGATATTCACCATCTTTAATGAAGACTATATGTATGGAAGTATTGTTTCACTAAGTAAAGCTAGTCATGTTCTAGAAAGTGGTGAGAGAATGTTATTAATGGATGGTGATGTACTTTATTCGCCAGAAATATTATTAATATTGACAAAAACTAAA…	6559	7329	771	forward	6559	7329
asd_1	ATGAATAAAAATGATAGTTGTAATAATGACAGCTTTAGCAGTTATAACTTAGCTATAGTTGGGGCAACAGGTGCTGTTGGGAAGGAAATAATACATTGTCTCGAACATGCAGACTTTAAAGTGAAAAACCTTAAATTATTTTCATCAAACAAATCTGTGGGTAAAGAAATATTTTTTAATAACCAATCAATTTCTGTTGAAGAAATAACGATAAATTCTTTTAAAGATATCGATATAGTCTTTTTTGCTTCAAGCAATGATGTGACTAATTTGTATTATAAACAAGCATTAAAAGATGGAGTGCGTATAATAGATAATTCATCATTTTTTAGATTGATGAAAGAGATCCCATTGATAGTACCAGAAGTAAACGGAAATTTGATCAGTAAAGAAAGTGTA…	5479	6534	1056	forward	5479	6534
gene	ATGTTTTTTTTAATTTCGCGAAAGGAAGAAAATAAAAAAAACAAAGATAAAGAATATTTAAAGTTAGTAGTCCCTGTTTCGATTTGCCAGACAGCATTGTGGGGCGTTTTATATTATTCATTTTCTTTGTTTATAATACCGATGCATAACACATTAAATTGGTCAACAGAAAGGTTAACATTTGGGTATTCATTGGCCATTTTGATCTCAGGGTTATTAGCTATACCTTTAGGTCGATGGGTTGATTTAAACGGAGCTAGAAATGTACTTGTTGTAGGCTCATTTGGAGCAGGAATTGCTATTATTATGCAATCATTAAGTCATGGCTATTTTACTTATTTAGCATTATGGTCAGTTATTGGCATCACAATGGCATTCACATTACAAACAGTAAACGTT…	4244	5470	1227	forward	4244	5470
glyA_1	ATGTCAAAAAAAAATTTAGATGATTATATAGATAATTTACTGGTTCAGGAAAAAATAAGACAGGATAACAATATAACTTTTATTGCATCTGAGTGGGCGATGATGGCACCAGTAAGAAAAGCCTTATCAAGCATATTTGCTGAAAAATATTTCGAAGGTACGCCTGTTGACAGATCATATAATATTCTTCGGGAAAAAGGACTGATTGATAGAGAGTTAATTGCTTTAAAAAAACCCGGATGGTTTTCTCCTGGTTGTAATATATATGATGATTTATCATGGTTATGCCAATCAACCCTTCTCGACTTATTTGATCCTGAAAAGCTTAGTAATTACTATGTTGACAATAGAGTTTTATCTGGTTCTCAAGCGAATCAAGCAGTTTTTCTCAGCATTATG…	2861	4219	1359	forward	2861	4219
gene	ATGATTAAATACTTATTTGACACACCAAATGCAGTTACAGTCAGTGGCTTAACAATAATTATTATTTCTATTTACTACATAACAAAAGGAAAATTAGATATAGCATTAGTATTACTAATGTGGGCTGTAATGATAGATCATATCGATGGTTGGTTGGCACGAAGAGCAAAAAACAGGAAAAAAGAATTCTCTTTAGTTGGTGGTGATATGGATTCTGCAACCGATATGGTAAGCGCTTCTATTGCACCAGGAATAATAACATTAATTATCACTCAAGGTACATTCATATCTTTGGTTGGCTCAATAATGCTAGCTATATCCGCTTGCTTAAGAGTGGGGTATTTTAATAATTTTGGACTAACTGACAGCGGAAAATTCTATGGTGTGCCGCTGACATAT…	2228	2827	600	forward	2228	2827
spsI_1	ATGAAAGCAATAATATTAGCAGCGGGATTAGGTAGTAGGTTAAGACCAATAACTAATGACAGACCAAAAGCAATGGTCTCAATGTTAGGAGAACCCACGTTGTTCAGAACTATCAAACAACTAATGGAAGTAGGAATCAAAGAAATTAGTGTAGTAGTCGGCTATAAGCAAGAAATAGTTATAAAAGAGATAAATGAGTTTTTTGGCGAAAAAAAGATAAATTTCATCAAGAATGAAATTTTTAGTGAAAGCGGAACTGCGTGGTCATTTTATTTGGCTGCTAAAGAAACAGATAGTGAAGTATTGATGATAGAAGGAGATGTATTATTTGAAACTCAACTTTTAAGAAGAATTGTCGAAAATAAAATTAGTAATAACCTTGCTGCTGTTGCAGAGTTT…	1499	2218	720	forward	1499	2218
aspC_1	ATGTTTTCAAACAGAACATCAAATATCAAAGGTTCCAAAAATGCAGAATTAGATATAATTAAAAATGAAAAAATAAAAAATGGAGAAGTAATAATCGATTTATCGAAAGGAGAGGTAAACGCTATCCCACCTAAAGTATTTATCGACAATGCATGTAGAGCAATAAATAAAAACTTAAACTTCTATACGGAAAGTATAGGGTTAGAAGAGTTAAGAGAAAAATTATCACAATATGCGAGTGAACATTTATCGAATGATTATATAAAGAATAATATAGCTGTTACCTCAGGGGCAAAGTCAGGGTTGTATAATTCGTTAATGGCTCTAGTCAACCCAGGAGAAGAAGTAATAATATTGGCTCCTTACTGGAGTAGCTTCTATGAACAAATCGTACTTTTA…	301	1473	1173	forward	301	1473
