# Supplementary material for: Genome-wide association and dissociation studies in Pantoea ananatis reveal potential virulence factors affecting Allium porrum and Allium fistulosum × Allium cepa hybrid
Source: Front Microbiol. 2023 Feb 2;13:1094155. doi: 10.3389/fmicb.2022.1094155 (PMC9933511; doi:10.3389/fmicb.2022.1094155)
Supplement: Supplementary file 8 [file Table_8.XLSX]

## Sheet: pan_genome_blast_itself
Name	# Nucleotides	# Sequences	% GC	% Identical Sites	% Of Ref Seq	% Pairwise Identity	Created Date	Description	Free end gaps	Max Sequence Length	Mean Coverage	Min Sequence Length	Modified	Molecular Weight (kDa)	Ref Seq Index	Ref Seq Length	Ref Seq Name	Sequence Length	Size	Topology	URN
rbsK_1	1962	2	0.63	1	1	1	Tue Jun 14 03:04:54 EDT 2022	Query-centric alignment of 1 hits	TRUE	981	1	981	Tue Jun 14 03:04:54 EDT 2022	304.152	0	981	rbsK_1	981	6 KB	linear	urn:local:.:1v2g-exsznqx
PIFANAEO_04615_group_4179	882	2	0.333	1	1	1	Tue Jun 14 03:07:45 EDT 2022	Query-centric alignment of 1 hits	TRUE	441	1	441	Tue Jun 14 03:07:45 EDT 2022	136.894	0	441	PIFANAEO_04615_group_4179	441	5 KB	linear	urn:local:.:3048-ext00vr
PIFANAEO_04609_group_2485	2511	3	0.459	1	1	1	Tue Jun 14 03:07:45 EDT 2022	Query-centric alignment of 2 hits	TRUE	837	2	837	Tue Jun 14 03:07:45 EDT 2022	260.063	0	837	PIFANAEO_04609_group_2485	837	11 KB	linear	urn:local:.:3044-ext00vq
PIFANAEO_04461_group_68	1632	7	0.519	0.873	1	0.948	Tue Jun 14 03:07:45 EDT 2022	Query-centric alignment of 6 hits	TRUE	237	5.88608	218	Tue Jun 14 03:07:45 EDT 2022	72.1625	0	237	PIFANAEO_04461_group_68	237	23 KB	linear	urn:local:.:303z-ext00vp
PIFANAEO_04080_group_8373	1856	4	0.436	0.905	1	0.947	Tue Jun 14 03:07:45 EDT 2022	Query-centric alignment of 3 hits	TRUE	465	2.9914	463	Tue Jun 14 03:07:45 EDT 2022	143.461	0	465	PIFANAEO_04080_group_8373	465	14 KB	linear	urn:local:.:303q-ext00vn
PIFANAEO_04079_group_8372	1366	3	0.468	0.967	1	0.978	Tue Jun 14 03:07:45 EDT 2022	Query-centric alignment of 2 hits	TRUE	460	2	453	Tue Jun 14 03:07:45 EDT 2022	141.05	0	453	PIFANAEO_04079_group_8372	460	9 KB	linear	urn:local:.:303k-ext00vm
PIFANAEO_04078_group_8371	4980	2	0.345	1	1	1	Tue Jun 14 03:07:45 EDT 2022	Query-centric alignment of 1 hits	TRUE	2490	1	2490	Tue Jun 14 03:07:45 EDT 2022	770.791	0	2490	PIFANAEO_04078_group_8371	2490	9 KB	linear	urn:local:.:303f-ext00vl
PIFANAEO_04077_group_8370	1014	2	0.288	1	1	1	Tue Jun 14 03:07:45 EDT 2022	Query-centric alignment of 1 hits	TRUE	507	1	507	Tue Jun 14 03:07:45 EDT 2022	157.269	0	507	PIFANAEO_04077_group_8370	507	5 KB	linear	urn:local:.:303b-ext00vk
PIFANAEO_04076_group_8369	2142	2	0.317	1	1	1	Tue Jun 14 03:07:45 EDT 2022	Query-centric alignment of 1 hits	TRUE	1071	1	1071	Tue Jun 14 03:07:45 EDT 2022	331.283	0	1071	PIFANAEO_04076_group_8369	1071	7 KB	linear	urn:local:.:3037-ext00vj
PIFANAEO_03648_group_4178	372	2	0.532	1	1	1	Tue Jun 14 03:07:45 EDT 2022	Query-centric alignment of 1 hits	TRUE	186	1	186	Tue Jun 14 03:07:45 EDT 2022	58.0306	0	186	PIFANAEO_03648_group_4178	186	4 KB	linear	urn:local:.:3033-ext00vi
PIFANAEO_03617_group_8367	564	2	0.355	1	1	1	Tue Jun 14 03:07:45 EDT 2022	Query-centric alignment of 1 hits	TRUE	282	1	282	Tue Jun 14 03:07:45 EDT 2022	87.5102	0	282	PIFANAEO_03617_group_8367	282	5 KB	linear	urn:local:.:302z-ext00vh
PIFANAEO_03616_group_8366	690	2	0.316	1	1	1	Tue Jun 14 03:07:45 EDT 2022	Query-centric alignment of 1 hits	TRUE	345	1	345	Tue Jun 14 03:07:45 EDT 2022	107.129	0	345	PIFANAEO_03616_group_8366	345	5 KB	linear	urn:local:.:302v-ext00vg
PIFANAEO_03615_group_8365	594	2	0.347	1	1	1	Tue Jun 14 03:07:45 EDT 2022	Query-centric alignment of 1 hits	TRUE	297	1	297	Tue Jun 14 03:07:45 EDT 2022	91.85	0	297	PIFANAEO_03615_group_8365	297	5 KB	linear	urn:local:.:302r-ext00vf
PIFANAEO_03614_group_8364	1614	2	0.328	1	1	1	Tue Jun 14 03:07:45 EDT 2022	Query-centric alignment of 1 hits	TRUE	807	1	807	Tue Jun 14 03:07:45 EDT 2022	249.965	0	807	PIFANAEO_03614_group_8364	807	6 KB	linear	urn:local:.:302n-ext00ve
PIFANAEO_03613_ybhA_3	1656	2	0.394	1	1	1	Tue Jun 14 03:07:45 EDT 2022	Query-centric alignment of 1 hits	TRUE	828	1	828	Tue Jun 14 03:07:45 EDT 2022	256.698	0	828	PIFANAEO_03613_ybhA_3	828	6 KB	linear	urn:local:.:302j-ext00vd
PIFANAEO_03397_group_80	4224	16	0.552	0.811	1	0.924	Tue Jun 14 03:07:45 EDT 2022	Query-centric alignment of 15 hits	TRUE	264	15	264	Tue Jun 14 03:07:45 EDT 2022	81.8774	0	264	PIFANAEO_03397_group_80	265	57 KB	linear	urn:local:.:302f-ext00vd
PIFANAEO_03396_group_780	11121	16	0.528	0.684	1	0.905	Tue Jun 14 03:07:45 EDT 2022	Query-centric alignment of 15 hits	TRUE	825	12.4812	420	Tue Jun 14 03:07:45 EDT 2022		0	825	PIFANAEO_03396_group_780	829	69 KB	linear	urn:local:.:301x-ext00v8
PIFANAEO_03146_group_8362	1308	2	0.422	1	1	1	Tue Jun 14 03:07:44 EDT 2022	Query-centric alignment of 1 hits	TRUE	654	1	654	Tue Jun 14 03:07:44 EDT 2022	202.223	0	654	PIFANAEO_03146_group_8362	654	6 KB	linear	urn:local:.:301f-ext00v4
PIFANAEO_03143_group_1665	4571	6	0.573	0.963	1	0.979	Tue Jun 14 03:07:44 EDT 2022	Query-centric alignment of 5 hits	TRUE	1230	2.71138	33	Tue Jun 14 03:07:44 EDT 2022	235.55	0	1230	PIFANAEO_03143_group_1665	1236	24 KB	linear	urn:local:.:301b-ext00v2
PIFANAEO_02464_group_8361	2082	2	0.328	1	1	1	Tue Jun 14 03:07:44 EDT 2022	Query-centric alignment of 1 hits	TRUE	1041	1	1041	Tue Jun 14 03:07:44 EDT 2022	322.84	0	1041	PIFANAEO_02464_group_8361	1041	7 KB	linear	urn:local:.:3013-ext00v0
PIFANAEO_02463_group_8360	6036	2	0.425	1	1	1	Tue Jun 14 03:07:44 EDT 2022	Query-centric alignment of 1 hits	TRUE	3018	1	3018	Tue Jun 14 03:07:44 EDT 2022	935.222	0	3018	PIFANAEO_02463_group_8360	3018	10 KB	linear	urn:local:.:300z-ext00v0
PIFANAEO_02462_group_8359	474	2	0.418	1	1	1	Tue Jun 14 03:07:44 EDT 2022	Query-centric alignment of 1 hits	TRUE	237	1	237	Tue Jun 14 03:07:44 EDT 2022	73.5349	0	237	PIFANAEO_02462_group_8359	237	5 KB	linear	urn:local:.:300v-ext00uy
PIFANAEO_02461_group_8358	2604	2	0.352	1	1	1	Tue Jun 14 03:07:44 EDT 2022	Query-centric alignment of 1 hits	TRUE	1302	1	1302	Tue Jun 14 03:07:44 EDT 2022	403.361	0	1302	PIFANAEO_02461_group_8358	1302	7 KB	linear	urn:local:.:300r-ext00ux
PIFANAEO_02460_group_8357	4512	2	0.409	1	1	1	Tue Jun 14 03:07:44 EDT 2022	Query-centric alignment of 1 hits	TRUE	2256	1	2256	Tue Jun 14 03:07:44 EDT 2022	699.196	0	2256	PIFANAEO_02460_group_8357	2256	9 KB	linear	urn:local:.:300n-ext00ux
PIFANAEO_02371_group_27	2133	8	0.587	0.964	1	0.976	Tue Jun 14 03:07:44 EDT 2022	Query-centric alignment of 7 hits	TRUE	360	4.925	135	Tue Jun 14 03:07:44 EDT 2022	82.5918	0	360	PIFANAEO_02371_group_27	360	29 KB	linear	urn:local:.:300j-ext00uv
PIFANAEO_02055_group_4176	846	2	0.416	1	1	1	Tue Jun 14 03:07:44 EDT 2022	Query-centric alignment of 1 hits	TRUE	423	1	423	Tue Jun 14 03:07:44 EDT 2022	131.457	0	423	PIFANAEO_02055_group_4176	423	5 KB	linear	urn:local:.:3009-ext00ut
PIFANAEO_02054_group_8356	2418	2	0.359	1	1	1	Tue Jun 14 03:07:44 EDT 2022	Query-centric alignment of 1 hits	TRUE	1209	1	1209	Tue Jun 14 03:07:44 EDT 2022	375.226	0	1209	PIFANAEO_02054_group_8356	1209	7 KB	linear	urn:local:.:3005-ext00us
PIFANAEO_02053_group_8355	336	2	0.357	1	1	1	Tue Jun 14 03:07:44 EDT 2022	Query-centric alignment of 1 hits	TRUE	168	1	168	Tue Jun 14 03:07:44 EDT 2022	51.9539	0	168	PIFANAEO_02053_group_8355	168	4 KB	linear	urn:local:.:3001-ext00ur
PIFANAEO_02052_group_2493	990	2	0.291	1	1	1	Tue Jun 14 03:07:44 EDT 2022	Query-centric alignment of 1 hits	TRUE	495	1	495	Tue Jun 14 03:07:44 EDT 2022	153.588	0	495	PIFANAEO_02052_group_2493	495	5 KB	linear	urn:local:.:2zzx-ext00uq
PIFANAEO_02051_group_4175	294	2	0.299	1	1	1	Tue Jun 14 03:07:44 EDT 2022	Query-centric alignment of 1 hits	TRUE	147	1	147	Tue Jun 14 03:07:44 EDT 2022	45.5809	0	147	PIFANAEO_02051_group_4175	147	4 KB	linear	urn:local:.:2zzt-ext00uq
PIFANAEO_02050_group_8354	1122	2	0.371	1	1	1	Tue Jun 14 03:07:44 EDT 2022	Query-centric alignment of 1 hits	TRUE	561	1	561	Tue Jun 14 03:07:44 EDT 2022	174.135	0	561	PIFANAEO_02050_group_8354	561	5 KB	linear	urn:local:.:2zzp-ext00up
PIFANAEO_02049_group_8353	1434	2	0.431	1	1	1	Tue Jun 14 03:07:44 EDT 2022	Query-centric alignment of 1 hits	TRUE	717	1	717	Tue Jun 14 03:07:44 EDT 2022	222.094	0	717	PIFANAEO_02049_group_8353	717	6 KB	linear	urn:local:.:2zzl-ext00uo
PIFANAEO_02048_group_8352	1476	2	0.362	1	1	1	Tue Jun 14 03:07:44 EDT 2022	Query-centric alignment of 1 hits	TRUE	738	1	738	Tue Jun 14 03:07:44 EDT 2022	228.43	0	738	PIFANAEO_02048_group_8352	738	6 KB	linear	urn:local:.:2zzh-ext00un
PIFANAEO_02047_group_8351	2382	2	0.311	1	1	1	Tue Jun 14 03:07:44 EDT 2022	Query-centric alignment of 1 hits	TRUE	1191	1	1191	Tue Jun 14 03:07:44 EDT 2022	368.236	0	1191	PIFANAEO_02047_group_8351	1191	7 KB	linear	urn:local:.:2zzd-ext00um
PIFANAEO_02046_group_8350	1272	2	0.327	1	1	1	Tue Jun 14 03:07:44 EDT 2022	Query-centric alignment of 1 hits	TRUE	636	1	636	Tue Jun 14 03:07:44 EDT 2022	196.373	0	636	PIFANAEO_02046_group_8350	636	6 KB	linear	urn:local:.:2zz9-ext00ul
PIFANAEO_01912_group_8349	246	2	0.301	1	1	1	Tue Jun 14 03:07:44 EDT 2022	Query-centric alignment of 1 hits	TRUE	123	1	123	Tue Jun 14 03:07:44 EDT 2022	38.0409	0	123	PIFANAEO_01912_group_8349	123	4 KB	linear	urn:local:.:2zz5-ext00uk
PIFANAEO_01911_group_8348	3402	2	0.335	1	1	1	Tue Jun 14 03:07:44 EDT 2022	Query-centric alignment of 1 hits	TRUE	1701	1	1701	Tue Jun 14 03:07:44 EDT 2022	526.552	0	1701	PIFANAEO_01911_group_8348	1701	8 KB	linear	urn:local:.:2zz1-ext00uj
PIFANAEO_01806_group_8347	504	2	0.464	1	1	1	Tue Jun 14 03:07:44 EDT 2022	Query-centric alignment of 1 hits	TRUE	252	1	252	Tue Jun 14 03:07:44 EDT 2022	77.8845	0	252	PIFANAEO_01806_group_8347	252	5 KB	linear	urn:local:.:2zyx-ext00ui
PIFANAEO_01805_group_8346	2658	2	0.39	1	1	1	Tue Jun 14 03:07:44 EDT 2022	Query-centric alignment of 1 hits	TRUE	1329	1	1329	Tue Jun 14 03:07:44 EDT 2022	411.174	0	1329	PIFANAEO_01805_group_8346	1329	7 KB	linear	urn:local:.:2zyt-ext00ui
PIFANAEO_01804_group_8345	2130	2	0.477	1	1	1	Tue Jun 14 03:07:44 EDT 2022	Query-centric alignment of 1 hits	TRUE	1065	1	1065	Tue Jun 14 03:07:44 EDT 2022	330.221	0	1065	PIFANAEO_01804_group_8345	1065	7 KB	linear	urn:local:.:2zyp-ext00uh
PIFANAEO_01803_group_8344	1824	2	0.429	1	1	1	Tue Jun 14 03:07:44 EDT 2022	Query-centric alignment of 1 hits	TRUE	912	1	912	Tue Jun 14 03:07:44 EDT 2022	281.928	0	912	PIFANAEO_01803_group_8344	912	6 KB	linear	urn:local:.:2zyl-ext00ug
PIFANAEO_01802_group_8343	744	2	0.417	1	1	1	Tue Jun 14 03:07:44 EDT 2022	Query-centric alignment of 1 hits	TRUE	372	1	372	Tue Jun 14 03:07:44 EDT 2022	115.308	0	372	PIFANAEO_01802_group_8343	372	5 KB	linear	urn:local:.:2zyh-ext00uf
PIFANAEO_01801_mhpE	2004	2	0.437	1	1	1	Tue Jun 14 03:07:44 EDT 2022	Query-centric alignment of 1 hits	TRUE	1002	1	1002	Tue Jun 14 03:07:44 EDT 2022	309.95	0	1002	PIFANAEO_01801_mhpE	1002	6 KB	linear	urn:local:.:2zyd-ext00ue
PIFANAEO_01800_gph_1	1344	2	0.427	1	1	1	Tue Jun 14 03:07:44 EDT 2022	Query-centric alignment of 1 hits	TRUE	672	1	672	Tue Jun 14 03:07:44 EDT 2022	208.016	0	672	PIFANAEO_01800_gph_1	672	6 KB	linear	urn:local:.:2zy9-ext00ud
PIFANAEO_01799_group_8340	3954	2	0.464	1	1	1	Tue Jun 14 03:07:44 EDT 2022	Query-centric alignment of 1 hits	TRUE	1977	1	1977	Tue Jun 14 03:07:44 EDT 2022	610.713	0	1977	PIFANAEO_01799_group_8340	1977	8 KB	linear	urn:local:.:2zy5-ext00uc
PIFANAEO_01798_acr1_1	1452	2	0.497	1	1	1	Tue Jun 14 03:07:44 EDT 2022	Query-centric alignment of 1 hits	TRUE	726	1	726	Tue Jun 14 03:07:44 EDT 2022	224.431	0	726	PIFANAEO_01798_acr1_1	726	6 KB	linear	urn:local:.:2zy1-ext00uc
PIFANAEO_01797_group_8338	3678	2	0.515	1	1	1	Tue Jun 14 03:07:44 EDT 2022	Query-centric alignment of 1 hits	TRUE	1839	1	1839	Tue Jun 14 03:07:44 EDT 2022	569.553	0	1839	PIFANAEO_01797_group_8338	1839	8 KB	linear	urn:local:.:2zxx-ext00ub
PIFANAEO_01796_mtnD_1	1164	2	0.459	1	1	1	Tue Jun 14 03:07:44 EDT 2022	Query-centric alignment of 1 hits	TRUE	582	1	582	Tue Jun 14 03:07:44 EDT 2022	179.742	0	582	PIFANAEO_01796_mtnD_1	582	6 KB	linear	urn:local:.:2zxt-ext00u9
PIFANAEO_01795_group_8336	2376	2	0.508	1	1	1	Tue Jun 14 03:07:44 EDT 2022	Query-centric alignment of 1 hits	TRUE	1188	1	1188	Tue Jun 14 03:07:44 EDT 2022	367.528	0	1188	PIFANAEO_01795_group_8336	1188	7 KB	linear	urn:local:.:2zxp-ext00u9
PIFANAEO_01794_aknOx	3036	2	0.523	1	1	1	Tue Jun 14 03:07:44 EDT 2022	Query-centric alignment of 1 hits	TRUE	1518	1	1518	Tue Jun 14 03:07:44 EDT 2022	470.191	0	1518	PIFANAEO_01794_aknOx	1518	7 KB	linear	urn:local:.:2zxl-ext00u8
PIFANAEO_01793_group_8334	1590	2	0.509	1	1	1	Tue Jun 14 03:07:44 EDT 2022	Query-centric alignment of 1 hits	TRUE	795	1	795	Tue Jun 14 03:07:44 EDT 2022	246.198	0	795	PIFANAEO_01793_group_8334	795	6 KB	linear	urn:local:.:2zxh-ext00u7
PIFANAEO_01792_ddaF_1	2496	2	0.47	1	1	1	Tue Jun 14 03:07:44 EDT 2022	Query-centric alignment of 1 hits	TRUE	1248	1	1248	Tue Jun 14 03:07:44 EDT 2022	386.747	0	1248	PIFANAEO_01792_ddaF_1	1248	7 KB	linear	urn:local:.:2zxd-ext00u6
PIFANAEO_01791_group_8332	2574	2	0.458	1	1	1	Tue Jun 14 03:07:44 EDT 2022	Query-centric alignment of 1 hits	TRUE	1287	1	1287	Tue Jun 14 03:07:44 EDT 2022	398.43	0	1287	PIFANAEO_01791_group_8332	1287	7 KB	linear	urn:local:.:2zx9-ext00u5
PIFANAEO_01790_group_8331	882	2	0.492	1	1	1	Tue Jun 14 03:07:44 EDT 2022	Query-centric alignment of 1 hits	TRUE	441	1	441	Tue Jun 14 03:07:44 EDT 2022	137.28	0	441	PIFANAEO_01790_group_8331	441	5 KB	linear	urn:local:.:2zx5-ext00u4
PIFANAEO_01789_group_8330	204	2	0.529	1	1	1	Tue Jun 14 03:07:44 EDT 2022	Query-centric alignment of 1 hits	TRUE	102	1	102	Tue Jun 14 03:07:44 EDT 2022	31.5104	0	102	PIFANAEO_01789_group_8330	102	4 KB	linear	urn:local:.:2zx1-ext00u3
PIFANAEO_01596_group_4174	4387	3	0.441	0.809	1	0.872	Tue Jun 14 03:07:44 EDT 2022	Query-centric alignment of 2 hits	TRUE	1464	1.9959	1459	Tue Jun 14 03:07:44 EDT 2022	453.087	0	1464	PIFANAEO_01596_group_4174	1465	13 KB	linear	urn:local:.:2zwx-ext00u2
PIFANAEO_01595_group_8329	1746	3	0.428	0.887	1	0.924	Tue Jun 14 03:07:44 EDT 2022	Query-centric alignment of 2 hits	TRUE	582	2	582	Tue Jun 14 03:07:44 EDT 2022	180.439	0	582	PIFANAEO_01595_group_8329	582	10 KB	linear	urn:local:.:2zws-ext00u1
PIFANAEO_01594_group_8328	570	2	0.404	1	1	1	Tue Jun 14 03:07:44 EDT 2022	Query-centric alignment of 1 hits	TRUE	285	1	285	Tue Jun 14 03:07:44 EDT 2022	88.3425	0	285	PIFANAEO_01594_group_8328	285	5 KB	linear	urn:local:.:2zwn-ext00u0
PIFANAEO_01593_group_8327	714	2	0.328	1	1	1	Tue Jun 14 03:07:44 EDT 2022	Query-centric alignment of 1 hits	TRUE	357	1	357	Tue Jun 14 03:07:44 EDT 2022	111.231	0	357	PIFANAEO_01593_group_8327	357	5 KB	linear	urn:local:.:2zwj-ext00tz
PIFANAEO_01592_group_8326	2292	2	0.43	1	1	1	Tue Jun 14 03:07:44 EDT 2022	Query-centric alignment of 1 hits	TRUE	1146	1	1146	Tue Jun 14 03:07:44 EDT 2022	354.662	0	1146	PIFANAEO_01592_group_8326	1146	7 KB	linear	urn:local:.:2zwf-ext00ty
PIFANAEO_01590_group_4173	4558	3	0.384	0.92	1	0.947	Tue Jun 14 03:07:44 EDT 2022	Query-centric alignment of 2 hits	TRUE	1521	1.99671	1516	Tue Jun 14 03:07:44 EDT 2022	471.604	0	1521	PIFANAEO_01590_group_4173	1522	13 KB	linear	urn:local:.:2zwb-ext00tw
PIFANAEO_01587_group_8325	2246	6	0.348	0.745	1	0.877	Tue Jun 14 03:07:44 EDT 2022	Query-centric alignment of 5 hits	TRUE	420	4.34286	320	Tue Jun 14 03:07:44 EDT 2022	115.815	0	420	PIFANAEO_01587_group_8325	424	21 KB	linear	urn:local:.:2zw6-ext00tv
PIFANAEO_01586_group_8324	1758	2	0.301	1	1	1	Tue Jun 14 03:07:44 EDT 2022	Query-centric alignment of 1 hits	TRUE	879	1	879	Tue Jun 14 03:07:44 EDT 2022	272.721	0	879	PIFANAEO_01586_group_8324	879	6 KB	linear	urn:local:.:2zvy-ext00tt
PIFANAEO_01585_group_8323	1854	2	0.337	1	1	1	Tue Jun 14 03:07:44 EDT 2022	Query-centric alignment of 1 hits	TRUE	927	1	927	Tue Jun 14 03:07:44 EDT 2022	286.409	0	927	PIFANAEO_01585_group_8323	927	6 KB	linear	urn:local:.:2zvu-ext00tr
PIFANAEO_01584_group_8322	2835	3	0.434	0.874	1	0.916	Tue Jun 14 03:07:44 EDT 2022	Query-centric alignment of 2 hits	TRUE	945	2	945	Tue Jun 14 03:07:44 EDT 2022	293.21	0	945	PIFANAEO_01584_group_8322	946	11 KB	linear	urn:local:.:2zvq-ext00tq
PIFANAEO_01583_group_8321	1049	4	0.363	0.825	1	0.886	Tue Jun 14 03:07:44 EDT 2022	Query-centric alignment of 3 hits	TRUE	273	2.84249	230	Tue Jun 14 03:07:44 EDT 2022	81.602	0	273	PIFANAEO_01583_group_8321	274	12 KB	linear	urn:local:.:2zvl-ext00tp
PIFANAEO_01582_group_8320	696	2	0.359	1	1	1	Tue Jun 14 03:07:44 EDT 2022	Query-centric alignment of 1 hits	TRUE	348	1	348	Tue Jun 14 03:07:44 EDT 2022	107.369	0	348	PIFANAEO_01582_group_8320	348	5 KB	linear	urn:local:.:2zvf-ext00to
PIFANAEO_01581_group_4172	1664	5	0.437	0.775	1	0.88	Tue Jun 14 03:07:44 EDT 2022	Query-centric alignment of 4 hits	TRUE	333	3.997	332	Tue Jun 14 03:07:44 EDT 2022	103.076	0	333	PIFANAEO_01581_group_4172	333	17 KB	linear	urn:local:.:2zvb-ext00tm
PIFANAEO_01580_group_2492	3018	6	0.457	0.711	1	0.862	Tue Jun 14 03:07:44 EDT 2022	Query-centric alignment of 5 hits	TRUE	504	4.9881	500	Tue Jun 14 03:07:44 EDT 2022	155.59	0	504	PIFANAEO_01580_group_2492	508	24 KB	linear	urn:local:.:2zv4-ext00tk
PIFANAEO_01579_group_8319	9752	13	0.48	0.6	1	0.834	Tue Jun 14 03:07:44 EDT 2022	Query-centric alignment of 12 hits	TRUE	1245	6.84219	32	Tue Jun 14 03:07:44 EDT 2022		0	1242	PIFANAEO_01579_group_8319	1277	56 KB	linear	urn:local:.:2zuw-ext00ti
PIFANAEO_01577_group_8318	594	2	0.333	1	1	1	Tue Jun 14 03:07:44 EDT 2022	Query-centric alignment of 1 hits	TRUE	297	1	297	Tue Jun 14 03:07:44 EDT 2022	91.87	0	297	PIFANAEO_01577_group_8318	297	5 KB	linear	urn:local:.:2zuh-ext00te
PIFANAEO_01576_group_8317	936	2	0.297	1	1	1	Tue Jun 14 03:07:44 EDT 2022	Query-centric alignment of 1 hits	TRUE	468	1	468	Tue Jun 14 03:07:44 EDT 2022	144.748	0	468	PIFANAEO_01576_group_8317	468	5 KB	linear	urn:local:.:2zud-ext00td
PIFANAEO_01575_bcgIA	4062	2	0.349	1	1	1	Tue Jun 14 03:07:44 EDT 2022	Query-centric alignment of 1 hits	TRUE	2031	1	2031	Tue Jun 14 03:07:44 EDT 2022	629.402	0	2031	PIFANAEO_01575_bcgIA	2031	8 KB	linear	urn:local:.:2zu9-ext00tc
PIFANAEO_01574_group_8315	2202	2	0.356	1	1	1	Tue Jun 14 03:07:44 EDT 2022	Query-centric alignment of 1 hits	TRUE	1101	1	1101	Tue Jun 14 03:07:44 EDT 2022	341.448	0	1101	PIFANAEO_01574_group_8315	1101	7 KB	linear	urn:local:.:2zu5-ext00tb
PIFANAEO_01573_araE_1	2838	2	0.489	1	1	1	Tue Jun 14 03:07:44 EDT 2022	Query-centric alignment of 1 hits	TRUE	1419	1	1419	Tue Jun 14 03:07:44 EDT 2022	439.056	0	1419	PIFANAEO_01573_araE_1	1419	7 KB	linear	urn:local:.:2zu1-ext00ta
PIFANAEO_01572_group_8313	1374	2	0.393	1	1	1	Tue Jun 14 03:07:44 EDT 2022	Query-centric alignment of 1 hits	TRUE	687	1	687	Tue Jun 14 03:07:44 EDT 2022	212.148	0	687	PIFANAEO_01572_group_8313	687	6 KB	linear	urn:local:.:2ztx-ext00t9
PIFANAEO_01571_tgnD	1518	2	0.412	1	1	1	Tue Jun 14 03:07:44 EDT 2022	Query-centric alignment of 1 hits	TRUE	759	1	759	Tue Jun 14 03:07:44 EDT 2022	234.956	0	759	PIFANAEO_01571_tgnD	759	6 KB	linear	urn:local:.:2ztt-ext00t8
PIFANAEO_01570_group_8311	804	2	0.308	1	1	1	Tue Jun 14 03:07:44 EDT 2022	Query-centric alignment of 1 hits	TRUE	402	1	402	Tue Jun 14 03:07:44 EDT 2022	124.966	0	402	PIFANAEO_01570_group_8311	402	5 KB	linear	urn:local:.:2ztp-ext00t7
PIFANAEO_01556_group_4171	2208	5	0.455	0.706	1	0.814	Tue Jun 14 03:07:44 EDT 2022	Query-centric alignment of 4 hits	TRUE	522	3.22989	182	Tue Jun 14 03:07:44 EDT 2022	136.72	0	522	PIFANAEO_01556_group_4171	530	18 KB	linear	urn:local:.:2ztl-ext00t7
PIFANAEO_01081_group_2361	350	3	0.464	0.983	1	0.989	Tue Jun 14 03:07:44 EDT 2022	Query-centric alignment of 2 hits	TRUE	117	2	116	Tue Jun 14 03:07:44 EDT 2022	36.3123	0	117	PIFANAEO_01081_group_2361	117	8 KB	linear	urn:local:.:2zte-ext00t5
PIFANAEO_01065_group_8310	451	3	0.476	1	1	1	Tue Jun 14 03:07:44 EDT 2022	Query-centric alignment of 2 hits	TRUE	201	1.24378	49	Tue Jun 14 03:07:44 EDT 2022	46.3614	0	201	PIFANAEO_01065_group_8310	201	8 KB	linear	urn:local:.:2zt9-ext00t4
PIFANAEO_01064_group_8309	5239	3	0.533	1	1	1	Tue Jun 14 03:07:44 EDT 2022	Query-centric alignment of 2 hits	TRUE	2595	1.01888	49	Tue Jun 14 03:07:44 EDT 2022	540.578	0	2595	PIFANAEO_01064_group_8309	2595	13 KB	linear	urn:local:.:2zt4-ext00t3
PIFANAEO_01063_group_8308	2508	2	0.449	1	1	1	Tue Jun 14 03:07:44 EDT 2022	Query-centric alignment of 1 hits	TRUE	1254	1	1254	Tue Jun 14 03:07:44 EDT 2022	388.472	0	1254	PIFANAEO_01063_group_8308	1254	7 KB	linear	urn:local:.:2zsz-ext00t2
PIFANAEO_01062_yhcG	2112	2	0.558	1	1	1	Tue Jun 14 03:07:44 EDT 2022	Query-centric alignment of 1 hits	TRUE	1056	1	1056	Tue Jun 14 03:07:44 EDT 2022	327.129	0	1056	PIFANAEO_01062_yhcG	1056	7 KB	linear	urn:local:.:2zsv-ext00t1
PIFANAEO_01061_group_8306	6528	2	0.531	1	1	1	Tue Jun 14 03:07:44 EDT 2022	Query-centric alignment of 1 hits	TRUE	3264	1	3264	Tue Jun 14 03:07:44 EDT 2022	1011.93	0	3264	PIFANAEO_01061_group_8306	3264	11 KB	linear	urn:local:.:2zsr-ext00t0
PIFANAEO_01060_group_8305	1416	2	0.528	1	1	1	Tue Jun 14 03:07:44 EDT 2022	Query-centric alignment of 1 hits	TRUE	708	1	708	Tue Jun 14 03:07:44 EDT 2022	219.378	0	708	PIFANAEO_01060_group_8305	708	6 KB	linear	urn:local:.:2zsn-ext00sz
PIFANAEO_00747_group_8304	3210	2	0.372	1	1	1	Tue Jun 14 03:07:44 EDT 2022	Query-centric alignment of 1 hits	TRUE	1605	1	1605	Tue Jun 14 03:07:44 EDT 2022	497.467	0	1605	PIFANAEO_00747_group_8304	1605	8 KB	linear	urn:local:.:2zsj-ext00sy
PIFANAEO_00745_group_2491	2037	3	0.412	1	1	1	Tue Jun 14 03:07:44 EDT 2022	Query-centric alignment of 2 hits	TRUE	777	1.62162	483	Tue Jun 14 03:07:44 EDT 2022	210.674	0	777	PIFANAEO_00745_group_2491	777	10 KB	linear	urn:local:.:2zsf-ext00sx
PIFANAEO_00744_group_8303	906	2	0.455	1	1	1	Tue Jun 14 03:07:44 EDT 2022	Query-centric alignment of 1 hits	TRUE	453	1	453	Tue Jun 14 03:07:44 EDT 2022	140.23	0	453	PIFANAEO_00744_group_8303	453	5 KB	linear	urn:local:.:2zsa-ext00sw
PIFANAEO_00743_group_8302	708	2	0.449	1	1	1	Tue Jun 14 03:07:44 EDT 2022	Query-centric alignment of 1 hits	TRUE	354	1	354	Tue Jun 14 03:07:44 EDT 2022	109.613	0	354	PIFANAEO_00743_group_8302	354	5 KB	linear	urn:local:.:2zs6-ext00sv
PIFANAEO_00742_group_8301	690	2	0.441	1	1	1	Tue Jun 14 03:07:44 EDT 2022	Query-centric alignment of 1 hits	TRUE	345	1	345	Tue Jun 14 03:07:44 EDT 2022	106.475	0	345	PIFANAEO_00742_group_8301	345	5 KB	linear	urn:local:.:2zs2-ext00su
PIFANAEO_00726_cetB_1	1752	4	0.465	0.998	1	0.998	Tue Jun 14 03:07:44 EDT 2022	Query-centric alignment of 3 hits	TRUE	438	3	438	Tue Jun 14 03:07:44 EDT 2022	135.684	0	438	PIFANAEO_00726_cetB_1	438	13 KB	linear	urn:local:.:2zry-ext00st
PIFANAEO_00725_group_8300	1656	2	0.479	1	1	1	Tue Jun 14 03:07:44 EDT 2022	Query-centric alignment of 1 hits	TRUE	828	1	828	Tue Jun 14 03:07:44 EDT 2022	256.89	0	828	PIFANAEO_00725_group_8300	828	6 KB	linear	urn:local:.:2zrs-ext00ss
PIFANAEO_00724_linC	1548	2	0.495	1	1	1	Tue Jun 14 03:07:44 EDT 2022	Query-centric alignment of 1 hits	TRUE	774	1	774	Tue Jun 14 03:07:44 EDT 2022	240.522	0	774	PIFANAEO_00724_linC	774	6 KB	linear	urn:local:.:2zro-ext00sr
PIFANAEO_00723_group_8298	2268	2	0.492	1	1	1	Tue Jun 14 03:07:44 EDT 2022	Query-centric alignment of 1 hits	TRUE	1134	1	1134	Tue Jun 14 03:07:44 EDT 2022	350.574	0	1134	PIFANAEO_00723_group_8298	1134	7 KB	linear	urn:local:.:2zrk-ext00sq
PIFANAEO_00722_group_8297	1806	2	0.485	1	1	1	Tue Jun 14 03:07:44 EDT 2022	Query-centric alignment of 1 hits	TRUE	903	1	903	Tue Jun 14 03:07:44 EDT 2022	278.665	0	903	PIFANAEO_00722_group_8297	903	6 KB	linear	urn:local:.:2zrg-ext00sp
PIFANAEO_00721_group_8296	582	2	0.457	1	1	1	Tue Jun 14 03:07:44 EDT 2022	Query-centric alignment of 1 hits	TRUE	291	1	291	Tue Jun 14 03:07:44 EDT 2022	89.8452	0	291	PIFANAEO_00721_group_8296	291	5 KB	linear	urn:local:.:2zrc-ext00so
PIFANAEO_00720_group_8295	1440	2	0.375	1	1	1	Tue Jun 14 03:07:44 EDT 2022	Query-centric alignment of 1 hits	TRUE	720	1	720	Tue Jun 14 03:07:44 EDT 2022	222.975	0	720	PIFANAEO_00720_group_8295	720	6 KB	linear	urn:local:.:2zr8-ext00so
PIFANAEO_00719_group_2489	1062	2	0.461	1	1	1	Tue Jun 14 03:07:44 EDT 2022	Query-centric alignment of 1 hits	TRUE	531	1	531	Tue Jun 14 03:07:44 EDT 2022	163.654	0	531	PIFANAEO_00719_group_2489	531	5 KB	linear	urn:local:.:2zr4-ext00sn
PIFANAEO_00049_group_8294	997	3	0.463	0.962	1	0.974	Tue Jun 14 03:07:44 EDT 2022	Query-centric alignment of 2 hits	TRUE	337	2	330	Tue Jun 14 03:07:44 EDT 2022	103.312	0	330	PIFANAEO_00049_group_8294	338	9 KB	linear	urn:local:.:2zr0-ext00sm
PELDBCCE_03754_group_11783	222	2	0.495	1	1	1	Tue Jun 14 03:11:27 EDT 2022	Query-centric alignment of 1 hits	TRUE	111	1	111	Tue Jun 14 03:11:27 EDT 2022	34.6205	0	111	PELDBCCE_03754_group_11783	111	4 KB	linear	urn:local:.:3hot-ext0i2d
PELDBCCE_02651_group_4425	1128	4	0.353	0.858	1	0.923	Tue Jun 14 03:11:27 EDT 2022	Query-centric alignment of 3 hits	TRUE	282	3	282	Tue Jun 14 03:11:27 EDT 2022	87.589	0	282	PELDBCCE_02651_group_4425	282	12 KB	linear	urn:local:.:3hop-ext0i2b
PELDBCCE_02647_group_11782	2412	9	0.45	0.692	1	0.881	Tue Jun 14 03:11:27 EDT 2022	Query-centric alignment of 8 hits	TRUE	273	7.83516	258	Tue Jun 14 03:11:27 EDT 2022	83.2233	0	273	PELDBCCE_02647_group_11782	273	31 KB	linear	urn:local:.:3hoj-ext0i29
PELDBCCE_02646_group_11781	952	4	0.413	0.89	1	0.935	Tue Jun 14 03:11:27 EDT 2022	Query-centric alignment of 3 hits	TRUE	255	2.73333	221	Tue Jun 14 03:11:27 EDT 2022	73.8393	0	255	PELDBCCE_02646_group_11781	255	12 KB	linear	urn:local:.:3ho8-ext0i27
PELDBCCE_02645_group_11780	1065	3	0.283	1	1	1	Tue Jun 14 03:11:27 EDT 2022	Query-centric alignment of 2 hits	TRUE	513	1.07602	39	Tue Jun 14 03:11:27 EDT 2022	109.363	0	513	PELDBCCE_02645_group_11780	513	9 KB	linear	urn:local:.:3ho2-ext0i25
PELDBCCE_02644_group_11779	405	3	0.297	1	1	1	Tue Jun 14 03:11:27 EDT 2022	Query-centric alignment of 2 hits	TRUE	183	1.21311	39	Tue Jun 14 03:11:27 EDT 2022	41.6862	0	183	PELDBCCE_02644_group_11779	183	8 KB	linear	urn:local:.:3hnx-ext0i24
PELDBCCE_02642_group_11778	9735	12	0.455	0.611	1	0.801	Tue Jun 14 03:11:27 EDT 2022	Query-centric alignment of 11 hits	TRUE	1020	8.51471	571	Tue Jun 14 03:11:27 EDT 2022		0	1020	PELDBCCE_02642_group_11778	1048	54 KB	linear	urn:local:.:3hns-ext0i23
PELDBCCE_02641_group_11777	5536	10	0.421	0.583	1	0.812	Tue Jun 14 03:11:27 EDT 2022	Query-centric alignment of 9 hits	TRUE	582	8.50687	416	Tue Jun 14 03:11:27 EDT 2022	171.487	0	582	PELDBCCE_02641_group_11777	593	40 KB	linear	urn:local:.:3hne-ext0i1z
PELDBCCE_02638_group_11776	1182	3	0.285	0.915	1	0.938	Tue Jun 14 03:11:27 EDT 2022	Query-centric alignment of 2 hits	TRUE	414	1.85749	354	Tue Jun 14 03:11:27 EDT 2022	121.814	0	414	PELDBCCE_02638_group_11776	414	9 KB	linear	urn:local:.:3hn2-ext0i1w
PELDBCCE_02637_group_11775	3296	3	0.314	0.933	1	0.954	Tue Jun 14 03:11:27 EDT 2022	Query-centric alignment of 2 hits	TRUE	1116	1.94892	1064	Tue Jun 14 03:11:27 EDT 2022	340.101	0	1116	PELDBCCE_02637_group_11775	1121	12 KB	linear	urn:local:.:3hmx-ext0i1t
PELDBCCE_02635_group_4424	7338	4	0.363	0.773	1	0.87	Tue Jun 14 03:11:27 EDT 2022	Query-centric alignment of 3 hits	TRUE	1839	2.99347	1827	Tue Jun 14 03:11:27 EDT 2022	569.419	0	1839	PELDBCCE_02635_group_4424	1848	19 KB	linear	urn:local:.:3hms-ext0i1r
PELDBCCE_02634_group_11774	7665	5	0.345	0.777	1	0.883	Tue Jun 14 03:11:27 EDT 2022	Query-centric alignment of 4 hits	TRUE	1533	4	1533	Tue Jun 14 03:11:27 EDT 2022	476.528	0	1533	PELDBCCE_02634_group_11774	1537	24 KB	linear	urn:local:.:3hmm-ext0i1p
PELDBCCE_02633_group_4423	4807	4	0.329	0.835	1	0.911	Tue Jun 14 03:11:27 EDT 2022	Query-centric alignment of 3 hits	TRUE	1203	2.99584	1198	Tue Jun 14 03:11:27 EDT 2022	372.862	0	1203	PELDBCCE_02633_group_4423	1203	17 KB	linear	urn:local:.:3hmf-ext0i1i
PELDBCCE_02632_group_11773	3372	2	0.386	1	1	1	Tue Jun 14 03:11:27 EDT 2022	Query-centric alignment of 1 hits	TRUE	1686	1	1686	Tue Jun 14 03:11:27 EDT 2022	522.075	0	1686	PELDBCCE_02632_group_11773	1686	8 KB	linear	urn:local:.:3hm9-ext0i1h
PELDBCCE_02631_group_11772	1314	2	0.326	1	1	1	Tue Jun 14 03:11:27 EDT 2022	Query-centric alignment of 1 hits	TRUE	657	1	657	Tue Jun 14 03:11:27 EDT 2022	203.812	0	657	PELDBCCE_02631_group_11772	657	6 KB	linear	urn:local:.:3hm5-ext0i1g
PELDBCCE_02630_group_11771	1476	2	0.335	1	1	1	Tue Jun 14 03:11:27 EDT 2022	Query-centric alignment of 1 hits	TRUE	738	1	738	Tue Jun 14 03:11:27 EDT 2022	229.762	0	738	PELDBCCE_02630_group_11771	738	6 KB	linear	urn:local:.:3hm1-ext0i1f
PELDBCCE_02629_group_11770	1185	3	0.406	0.934	1	0.953	Tue Jun 14 03:11:26 EDT 2022	Query-centric alignment of 2 hits	TRUE	411	1.88321	363	Tue Jun 14 03:11:26 EDT 2022	122.631	0	411	PELDBCCE_02629_group_11770	411	9 KB	linear	urn:local:.:3hlx-ext0hyx
PELDBCCE_02628_group_11769	3170	6	0.432	0.721	1	0.871	Tue Jun 14 03:11:26 EDT 2022	Query-centric alignment of 5 hits	TRUE	600	4.28833	287	Tue Jun 14 03:11:26 EDT 2022	164.003	0	600	PELDBCCE_02628_group_11769	603	22 KB	linear	urn:local:.:3hls-ext0hyn
PELDBCCE_02627_group_4422	5867	4	0.442	0.765	1	0.871	Tue Jun 14 03:11:26 EDT 2022	Query-centric alignment of 3 hits	TRUE	1470	2.99184	1458	Tue Jun 14 03:11:26 EDT 2022	454.595	0	1470	PELDBCCE_02627_group_4422	1471	19 KB	linear	urn:local:.:3hlk-ext0hyl
PELDBCCE_02203_group_11768	4013	3	0.321	0.948	1	0.966	Tue Jun 14 03:11:26 EDT 2022	Query-centric alignment of 2 hits	TRUE	1338	2	1337	Tue Jun 14 03:11:26 EDT 2022	413.929	0	1338	PELDBCCE_02203_group_11768	1338	12 KB	linear	urn:local:.:3hle-ext0hyj
PELDBCCE_02202_group_11767	4861	3	0.322	0.928	1	0.952	Tue Jun 14 03:11:26 EDT 2022	Query-centric alignment of 2 hits	TRUE	1621	2	1620	Tue Jun 14 03:11:26 EDT 2022	501.911	0	1620	PELDBCCE_02202_group_11767	1621	13 KB	linear	urn:local:.:3hl9-ext0hyh
PELDBCCE_02201_group_11766	1197	3	0.362	0.907	1	0.938	Tue Jun 14 03:11:26 EDT 2022	Query-centric alignment of 2 hits	TRUE	399	2	399	Tue Jun 14 03:11:26 EDT 2022	123.577	0	399	PELDBCCE_02201_group_11766	399	9 KB	linear	urn:local:.:3hl4-ext0hyg
PELDBCCE_02200_group_11765	1676	4	0.39	0.819	1	0.891	Tue Jun 14 03:11:26 EDT 2022	Query-centric alignment of 3 hits	TRUE	420	2.99048	418	Tue Jun 14 03:11:26 EDT 2022	129.82	0	420	PELDBCCE_02200_group_11765	420	13 KB	linear	urn:local:.:3hkz-ext0hye
PELDBCCE_02199_group_11764	318	2	0.365	1	1	1	Tue Jun 14 03:11:26 EDT 2022	Query-centric alignment of 1 hits	TRUE	159	1	159	Tue Jun 14 03:11:26 EDT 2022	49.1891	0	159	PELDBCCE_02199_group_11764	159	4 KB	linear	urn:local:.:3hkt-ext0hyd
PELDBCCE_02198_group_11763	2058	2	0.395	1	1	1	Tue Jun 14 03:11:26 EDT 2022	Query-centric alignment of 1 hits	TRUE	1029	1	1029	Tue Jun 14 03:11:26 EDT 2022	319.134	0	1029	PELDBCCE_02198_group_11763	1029	7 KB	linear	urn:local:.:3hkp-ext0hyc
PELDBCCE_02197_group_11762	1050	2	0.32	1	1	1	Tue Jun 14 03:11:26 EDT 2022	Query-centric alignment of 1 hits	TRUE	525	1	525	Tue Jun 14 03:11:26 EDT 2022	162.727	0	525	PELDBCCE_02197_group_11762	525	5 KB	linear	urn:local:.:3hkl-ext0hyb
PELDBCCE_02196_group_11761	786	2	0.321	1	1	1	Tue Jun 14 03:11:26 EDT 2022	Query-centric alignment of 1 hits	TRUE	393	1	393	Tue Jun 14 03:11:26 EDT 2022	121.093	0	393	PELDBCCE_02196_group_11761	393	5 KB	linear	urn:local:.:3hkh-ext0hya
PELDBCCE_02194_group_11760	1658	5	0.438	0.775	1	0.884	Tue Jun 14 03:11:26 EDT 2022	Query-centric alignment of 4 hits	TRUE	333	3.97898	326	Tue Jun 14 03:11:26 EDT 2022	102.762	0	333	PELDBCCE_02194_group_11760	333	17 KB	linear	urn:local:.:3hkd-ext0hy9
PELDBCCE_02193_group_4421	3068	5	0.453	0.765	1	0.869	Tue Jun 14 03:11:26 EDT 2022	Query-centric alignment of 4 hits	TRUE	642	3.77882	502	Tue Jun 14 03:11:26 EDT 2022	189.897	0	642	PELDBCCE_02193_group_4421	647	19 KB	linear	urn:local:.:3hk6-ext0hy7
PELDBCCE_02192_group_11759	9700	13	0.48	0.595	1	0.82	Tue Jun 14 03:11:26 EDT 2022	Query-centric alignment of 12 hits	TRUE	1245	6.79598	32	Tue Jun 14 03:11:26 EDT 2022		0	1245	PELDBCCE_02192_group_11759	1293	56 KB	linear	urn:local:.:3hjz-ext0hy5
PELDBCCE_02191_group_11758	2797	12	0.453	0.689	1	0.87	Tue Jun 14 03:11:26 EDT 2022	Query-centric alignment of 11 hits	TRUE	387	6.22739	32	Tue Jun 14 03:11:26 EDT 2022	72.0061	0	387	PELDBCCE_02191_group_11758	395	43 KB	linear	urn:local:.:3hjk-ext0hy0
PELDBCCE_02190_group_11757	594	2	0.33	1	1	1	Tue Jun 14 03:11:26 EDT 2022	Query-centric alignment of 1 hits	TRUE	297	1	297	Tue Jun 14 03:11:26 EDT 2022	91.827	0	297	PELDBCCE_02190_group_11757	297	5 KB	linear	urn:local:.:3hj6-ext0hxx
PELDBCCE_02189_group_11756	924	2	0.284	1	1	1	Tue Jun 14 03:11:26 EDT 2022	Query-centric alignment of 1 hits	TRUE	462	1	462	Tue Jun 14 03:11:26 EDT 2022	142.892	0	462	PELDBCCE_02189_group_11756	462	5 KB	linear	urn:local:.:3hj2-ext0hxw
PELDBCCE_02188_group_11755	2808	2	0.37	1	1	1	Tue Jun 14 03:11:26 EDT 2022	Query-centric alignment of 1 hits	TRUE	1404	1	1404	Tue Jun 14 03:11:26 EDT 2022	435.725	0	1404	PELDBCCE_02188_group_11755	1404	7 KB	linear	urn:local:.:3hiy-ext0hxv
PELDBCCE_02187_group_11754	3090	2	0.346	1	1	1	Tue Jun 14 03:11:26 EDT 2022	Query-centric alignment of 1 hits	TRUE	1545	1	1545	Tue Jun 14 03:11:26 EDT 2022	478.294	0	1545	PELDBCCE_02187_group_11754	1545	8 KB	linear	urn:local:.:3hiu-ext0hxu
PELDBCCE_02186_group_11753	3192	2	0.356	1	1	1	Tue Jun 14 03:11:26 EDT 2022	Query-centric alignment of 1 hits	TRUE	1596	1	1596	Tue Jun 14 03:11:26 EDT 2022	494.177	0	1596	PELDBCCE_02186_group_11753	1596	8 KB	linear	urn:local:.:3hiq-ext0hxt
PELDBCCE_02185_group_11752	2166	2	0.35	1	1	1	Tue Jun 14 03:11:26 EDT 2022	Query-centric alignment of 1 hits	TRUE	1083	1	1083	Tue Jun 14 03:11:26 EDT 2022	335.441	0	1083	PELDBCCE_02185_group_11752	1083	7 KB	linear	urn:local:.:3him-ext0hxs
PELDBCCE_02183_group_11751	372	2	0.548	1	1	1	Tue Jun 14 03:11:26 EDT 2022	Query-centric alignment of 1 hits	TRUE	186	1	186	Tue Jun 14 03:11:26 EDT 2022	57.6783	0	186	PELDBCCE_02183_group_11751	186	4 KB	linear	urn:local:.:3hii-ext0hxr
PELDBCCE_02045_yfeY_2	721	3	0.565	0.988	1	0.992	Tue Jun 14 03:11:26 EDT 2022	Query-centric alignment of 2 hits	TRUE	241	2	240	Tue Jun 14 03:11:26 EDT 2022	74.5284	0	240	PELDBCCE_02045_yfeY_2	241	8 KB	linear	urn:local:.:3hie-ext0hxq
PELDBCCE_01684_group_11750	898	10	0.552	0.956	1	0.972	Tue Jun 14 03:11:26 EDT 2022	Query-centric alignment of 9 hits	TRUE	204	3.39216	44	Tue Jun 14 03:11:26 EDT 2022	27.8699	0	204	PELDBCCE_01684_group_11750	206	34 KB	linear	urn:local:.:3hi9-ext0hxo
PDONLDFH_03745_group_9744	1058	4	0.37	0.996	1	0.997	Tue Jun 14 03:10:38 EDT 2022	Query-centric alignment of 3 hits	TRUE	265	3	264	Tue Jun 14 03:10:38 EDT 2022	81.7078	0	264	PDONLDFH_03745_group_9744	265	12 KB	linear	urn:local:.:37gl-ext0eag
PDONLDFH_03598_group_9743	1350	4	0.589	0.989	1	0.991	Tue Jun 14 03:10:38 EDT 2022	Query-centric alignment of 3 hits	TRUE	444	2.04054	125	Tue Jun 14 03:10:38 EDT 2022	104.426	0	444	PDONLDFH_03598_group_9743	444	13 KB	linear	urn:local:.:37gf-ext0eae
PDONLDFH_03193_group_9742	1163	3	0.449	0.939	1	0.946	Tue Jun 14 03:10:38 EDT 2022	Query-centric alignment of 2 hits	TRUE	444	1.61937	275	Tue Jun 14 03:10:38 EDT 2022	120.191	0	444	PDONLDFH_03193_group_9742	446	9 KB	linear	urn:local:.:37g9-ext0ead
PDONLDFH_03192_group_9741	4164	2	0.361	1	1	1	Tue Jun 14 03:10:38 EDT 2022	Query-centric alignment of 1 hits	TRUE	2082	1	2082	Tue Jun 14 03:10:38 EDT 2022	644.323	0	2082	PDONLDFH_03192_group_9741	2082	9 KB	linear	urn:local:.:37g4-ext0eac
PDONLDFH_03191_group_9740	1344	2	0.351	1	1	1	Tue Jun 14 03:10:38 EDT 2022	Query-centric alignment of 1 hits	TRUE	672	1	672	Tue Jun 14 03:10:38 EDT 2022	207.131	0	672	PDONLDFH_03191_group_9740	672	6 KB	linear	urn:local:.:37g0-ext0eab
PDONLDFH_03190_group_9739	504	2	0.496	1	1	1	Tue Jun 14 03:10:38 EDT 2022	Query-centric alignment of 1 hits	TRUE	252	1	252	Tue Jun 14 03:10:38 EDT 2022	77.6543	0	252	PDONLDFH_03190_group_9739	252	5 KB	linear	urn:local:.:37fw-ext0eaa
PDONLDFH_03189_group_9738	648	3	0.574	0.819	1	0.88	Tue Jun 14 03:10:38 EDT 2022	Query-centric alignment of 2 hits	TRUE	216	2	216	Tue Jun 14 03:10:38 EDT 2022	66.9242	0	216	PDONLDFH_03189_group_9738	216	9 KB	linear	urn:local:.:37fs-ext0ea9
PDONLDFH_03187_group_9737	1644	2	0.349	1	1	1	Tue Jun 14 03:10:38 EDT 2022	Query-centric alignment of 1 hits	TRUE	822	1	822	Tue Jun 14 03:10:38 EDT 2022	254.979	0	822	PDONLDFH_03187_group_9737	822	6 KB	linear	urn:local:.:37fn-ext0ea8
PDONLDFH_03186_group_9736	780	2	0.318	1	1	1	Tue Jun 14 03:10:38 EDT 2022	Query-centric alignment of 1 hits	TRUE	390	1	390	Tue Jun 14 03:10:38 EDT 2022	120.604	0	390	PDONLDFH_03186_group_9736	390	5 KB	linear	urn:local:.:37fj-ext0ea7
PDONLDFH_03185_group_9735	2052	2	0.328	1	1	1	Tue Jun 14 03:10:38 EDT 2022	Query-centric alignment of 1 hits	TRUE	1026	1	1026	Tue Jun 14 03:10:38 EDT 2022	316.568	0	1026	PDONLDFH_03185_group_9735	1026	7 KB	linear	urn:local:.:37ff-ext0ea6
PDONLDFH_02862_group_2528	2160	4	0.56	0.991	1	0.995	Tue Jun 14 03:10:38 EDT 2022	Query-centric alignment of 3 hits	TRUE	540	3	540	Tue Jun 14 03:10:38 EDT 2022	166.825	0	540	PDONLDFH_02862_group_2528	540	15 KB	linear	urn:local:.:37fb-ext0ea5
PDONLDFH_02659_group_9734	1927	3	0.529	0.978	1	0.986	Tue Jun 14 03:10:38 EDT 2022	Query-centric alignment of 2 hits	TRUE	649	2	639	Tue Jun 14 03:10:38 EDT 2022	198.714	0	639	PDONLDFH_02659_group_9734	649	10 KB	linear	urn:local:.:37f5-ext0ea4
PDONLDFH_02608_group_2527	1745	3	0.475	0.954	1	0.969	Tue Jun 14 03:10:38 EDT 2022	Query-centric alignment of 2 hits	TRUE	582	1.99828	581	Tue Jun 14 03:10:38 EDT 2022	179.825	0	582	PDONLDFH_02608_group_2527	582	10 KB	linear	urn:local:.:37f0-ext0ea2
PDONLDFH_02606_group_9733	396	2	0.576	1	1	1	Tue Jun 14 03:10:38 EDT 2022	Query-centric alignment of 1 hits	TRUE	198	1	198	Tue Jun 14 03:10:38 EDT 2022	61.5447	0	198	PDONLDFH_02606_group_9733	198	5 KB	linear	urn:local:.:37ev-ext0ea1
PDONLDFH_02598_ndvB_2	6225	5	0.55	0.99	1	0.996	Tue Jun 14 03:10:38 EDT 2022	Query-centric alignment of 4 hits	TRUE	1245	4	1245	Tue Jun 14 03:10:38 EDT 2022	386.084	0	1245	PDONLDFH_02598_ndvB_2	1245	23 KB	linear	urn:local:.:37er-ext0ea0
PDONLDFH_02167_group_9732	714	2	0.415	1	1	1	Tue Jun 14 03:10:38 EDT 2022	Query-centric alignment of 1 hits	TRUE	357	1	357	Tue Jun 14 03:10:38 EDT 2022	110.344	0	357	PDONLDFH_02167_group_9732	357	5 KB	linear	urn:local:.:37ek-ext0e9z
PDONLDFH_02166_group_9731	492	2	0.411	1	1	1	Tue Jun 14 03:10:38 EDT 2022	Query-centric alignment of 1 hits	TRUE	246	1	246	Tue Jun 14 03:10:38 EDT 2022	76.0465	0	246	PDONLDFH_02166_group_9731	246	5 KB	linear	urn:local:.:37eg-ext0e9y
PDONLDFH_02165_group_9730	804	2	0.418	1	1	1	Tue Jun 14 03:10:38 EDT 2022	Query-centric alignment of 1 hits	TRUE	402	1	402	Tue Jun 14 03:10:38 EDT 2022	124.284	0	402	PDONLDFH_02165_group_9730	402	5 KB	linear	urn:local:.:37ec-ext0e9x
PDONLDFH_02164_group_9729	947	3	0.496	0.929	1	0.95	Tue Jun 14 03:10:38 EDT 2022	Query-centric alignment of 2 hits	TRUE	324	1.92284	299	Tue Jun 14 03:10:38 EDT 2022	98.0655	0	324	PDONLDFH_02164_group_9729	324	9 KB	linear	urn:local:.:37e8-ext0e9w
PDONLDFH_02162_group_9728	4973	4	0.512	0.865	1	0.885	Tue Jun 14 03:10:38 EDT 2022	Query-centric alignment of 3 hits	TRUE	1584	2.14015	902	Tue Jun 14 03:10:38 EDT 2022	384.884	0	1584	PDONLDFH_02162_group_9728	1595	17 KB	linear	urn:local:.:37e3-ext0e9v
PDONLDFH_02153_group_9727	2817	3	0.504	0.796	1	0.864	Tue Jun 14 03:10:38 EDT 2022	Query-centric alignment of 2 hits	TRUE	939	2	939	Tue Jun 14 03:10:38 EDT 2022	289.888	0	939	PDONLDFH_02153_group_9727	945	11 KB	linear	urn:local:.:37dx-ext0e9t
PDONLDFH_02151_group_9726	711	3	0.483	0.916	1	0.944	Tue Jun 14 03:10:38 EDT 2022	Query-centric alignment of 2 hits	TRUE	237	2	237	Tue Jun 14 03:10:38 EDT 2022	73.1814	0	237	PDONLDFH_02151_group_9726	237	8 KB	linear	urn:local:.:37ds-ext0e9s
PDONLDFH_02149_group_4322	4801	4	0.597	0.962	1	0.97	Tue Jun 14 03:10:38 EDT 2022	Query-centric alignment of 3 hits	TRUE	1722	1.7863	133	Tue Jun 14 03:10:38 EDT 2022	371.897	0	1722	PDONLDFH_02149_group_4322	1725	17 KB	linear	urn:local:.:37dn-ext0e9r
PDONLDFH_02148_group_9725	1176	4	0.546	0.844	1	0.912	Tue Jun 14 03:10:38 EDT 2022	Query-centric alignment of 3 hits	TRUE	294	3	294	Tue Jun 14 03:10:38 EDT 2022	91.3604	0	294	PDONLDFH_02148_group_9725	295	12 KB	linear	urn:local:.:37dh-ext0e9p
PDONLDFH_02147_group_9724	1107	3	0.488	0.888	1	0.92	Tue Jun 14 03:10:38 EDT 2022	Query-centric alignment of 2 hits	TRUE	381	1.90551	345	Tue Jun 14 03:10:38 EDT 2022	113.934	0	381	PDONLDFH_02147_group_9724	385	9 KB	linear	urn:local:.:37db-ext0e9n
PDONLDFH_02146_group_9723	1092	2	0.357	1	1	1	Tue Jun 14 03:10:38 EDT 2022	Query-centric alignment of 1 hits	TRUE	546	1	546	Tue Jun 14 03:10:38 EDT 2022	169.387	0	546	PDONLDFH_02146_group_9723	546	5 KB	linear	urn:local:.:37d6-ext0e9m
PDONLDFH_02145_group_9722	1500	2	0.368	1	1	1	Tue Jun 14 03:10:38 EDT 2022	Query-centric alignment of 1 hits	TRUE	750	1	750	Tue Jun 14 03:10:38 EDT 2022	232.547	0	750	PDONLDFH_02145_group_9722	750	6 KB	linear	urn:local:.:37d2-ext0e9l
PDONLDFH_02144_group_9721	2024	6	0.507	0.891	1	0.933	Tue Jun 14 03:10:38 EDT 2022	Query-centric alignment of 5 hits	TRUE	477	3.24319	85	Tue Jun 14 03:10:38 EDT 2022	104.262	0	477	PDONLDFH_02144_group_9721	477	22 KB	linear	urn:local:.:37cy-ext0e9l
PDONLDFH_02139_group_9720	768	2	0.487	1	1	1	Tue Jun 14 03:10:38 EDT 2022	Query-centric alignment of 1 hits	TRUE	384	1	384	Tue Jun 14 03:10:38 EDT 2022	118.74	0	384	PDONLDFH_02139_group_9720	384	5 KB	linear	urn:local:.:37cq-ext0e9j
PDONLDFH_02135_group_9719	945	3	0.427	0.905	1	0.937	Tue Jun 14 03:10:38 EDT 2022	Query-centric alignment of 2 hits	TRUE	315	2	315	Tue Jun 14 03:10:38 EDT 2022	97.6882	0	315	PDONLDFH_02135_group_9719	315	9 KB	linear	urn:local:.:37cm-ext0e9i
PDONLDFH_02131_group_4321	912	3	0.47	0.837	1	0.89	Tue Jun 14 03:10:38 EDT 2022	Query-centric alignment of 2 hits	TRUE	306	1.98039	300	Tue Jun 14 03:10:38 EDT 2022	93.6984	0	306	PDONLDFH_02131_group_4321	307	9 KB	linear	urn:local:.:37ch-ext0e9h
PDONLDFH_02128_group_9718	1343	5	0.528	0.897	1	0.948	Tue Jun 14 03:10:38 EDT 2022	Query-centric alignment of 4 hits	TRUE	270	3.97407	263	Tue Jun 14 03:10:38 EDT 2022	83.3472	0	270	PDONLDFH_02128_group_9718	271	16 KB	linear	urn:local:.:37cc-ext0e9g
PDONLDFH_02127_group_9717	497	3	0.508	0.937	1	0.953	Tue Jun 14 03:10:38 EDT 2022	Query-centric alignment of 2 hits	TRUE	174	1.85632	149	Tue Jun 14 03:10:38 EDT 2022	51.3686	0	174	PDONLDFH_02127_group_9717	174	8 KB	linear	urn:local:.:37c5-ext0e9e
PDONLDFH_02126_group_9716	684	2	0.497	1	1	1	Tue Jun 14 03:10:38 EDT 2022	Query-centric alignment of 1 hits	TRUE	342	1	342	Tue Jun 14 03:10:38 EDT 2022	105.825	0	342	PDONLDFH_02126_group_9716	342	5 KB	linear	urn:local:.:37c0-ext0e9d
PDONLDFH_02125_group_9715	792	3	0.507	0.914	1	0.941	Tue Jun 14 03:10:38 EDT 2022	Query-centric alignment of 2 hits	TRUE	267	1.97004	258	Tue Jun 14 03:10:38 EDT 2022	81.7419	0	267	PDONLDFH_02125_group_9715	267	9 KB	linear	urn:local:.:37bw-ext0e9c
PDONLDFH_00336_group_9714	324	2	0.537	1	1	1	Tue Jun 14 03:10:38 EDT 2022	Query-centric alignment of 1 hits	TRUE	162	1	162	Tue Jun 14 03:10:38 EDT 2022	50.0994	0	162	PDONLDFH_00336_group_9714	162	4 KB	linear	urn:local:.:37br-ext0e9b
PDONLDFH_00229_group_9713	1451	4	0.506	0.804	1	0.849	Tue Jun 14 03:10:38 EDT 2022	Query-centric alignment of 3 hits	TRUE	426	2.40141	275	Tue Jun 14 03:10:38 EDT 2022	112.6	0	426	PDONLDFH_00229_group_9713	429	13 KB	linear	urn:local:.:37bn-ext0e9a
PDONLDFH_00228_group_9712	1137	5	0.538	0.748	1	0.861	Tue Jun 14 03:10:38 EDT 2022	Query-centric alignment of 4 hits	TRUE	240	3.7375	192	Tue Jun 14 03:10:38 EDT 2022	70.551	0	240	PDONLDFH_00228_group_9712	242	16 KB	linear	urn:local:.:37bh-ext0e99
PDONLDFH_00227_group_9711	4162	4	0.484	0.801	1	0.861	Tue Jun 14 03:10:38 EDT 2022	Query-centric alignment of 3 hits	TRUE	1200	2.46833	875	Tue Jun 14 03:10:38 EDT 2022	322.41	0	1200	PDONLDFH_00227_group_9711	1207	17 KB	linear	urn:local:.:37ba-ext0e97
PDONLDFH_00224_group_9710	1788	2	0.433	1	1	1	Tue Jun 14 03:10:38 EDT 2022	Query-centric alignment of 1 hits	TRUE	894	1	894	Tue Jun 14 03:10:38 EDT 2022	276.202	0	894	PDONLDFH_00224_group_9710	894	6 KB	linear	urn:local:.:37b4-ext0e96
PDONLDFH_00223_group_9709	1590	2	0.491	1	1	1	Tue Jun 14 03:10:38 EDT 2022	Query-centric alignment of 1 hits	TRUE	795	1	795	Tue Jun 14 03:10:38 EDT 2022	246.272	0	795	PDONLDFH_00223_group_9709	795	6 KB	linear	urn:local:.:37b0-ext0e95
PDONLDFH_00222_group_9708	882	2	0.535	1	1	1	Tue Jun 14 03:10:38 EDT 2022	Query-centric alignment of 1 hits	TRUE	441	1	441	Tue Jun 14 03:10:38 EDT 2022	136.218	0	441	PDONLDFH_00222_group_9708	441	5 KB	linear	urn:local:.:37aw-ext0e94
PDONLDFH_00221_group_9707	1138	3	0.56	0.992	1	0.988	Tue Jun 14 03:10:38 EDT 2022	Query-centric alignment of 2 hits	TRUE	531	1.14313	76	Tue Jun 14 03:10:38 EDT 2022	117.808	0	531	PDONLDFH_00221_group_9707	531	9 KB	linear	urn:local:.:37as-ext0e93
PDONLDFH_00220_group_4320	1266	2	0.583	1	1	1	Tue Jun 14 03:10:38 EDT 2022	Query-centric alignment of 1 hits	TRUE	633	1	633	Tue Jun 14 03:10:38 EDT 2022	196.343	0	633	PDONLDFH_00220_group_4320	633	6 KB	linear	urn:local:.:37an-ext0e92
PDONLDFH_00219_group_9706	990	2	0.394	1	1	1	Tue Jun 14 03:10:38 EDT 2022	Query-centric alignment of 1 hits	TRUE	495	1	495	Tue Jun 14 03:10:38 EDT 2022	153.082	0	495	PDONLDFH_00219_group_9706	495	5 KB	linear	urn:local:.:37aj-ext0e91
PDONLDFH_00218_group_9705	1116	2	0.543	1	1	1	Tue Jun 14 03:10:38 EDT 2022	Query-centric alignment of 1 hits	TRUE	558	1	558	Tue Jun 14 03:10:38 EDT 2022	172.806	0	558	PDONLDFH_00218_group_9705	558	5 KB	linear	urn:local:.:37af-ext0e90
PDONLDFH_00217_group_9704	534	2	0.513	1	1	1	Tue Jun 14 03:10:38 EDT 2022	Query-centric alignment of 1 hits	TRUE	267	1	267	Tue Jun 14 03:10:38 EDT 2022	82.6055	0	267	PDONLDFH_00217_group_9704	267	5 KB	linear	urn:local:.:37ab-ext0e8z
PDONLDFH_00216_group_9703	659	3	0.506	0.99	1	0.986	Tue Jun 14 03:10:38 EDT 2022	Query-centric alignment of 2 hits	TRUE	297	1.21886	65	Tue Jun 14 03:10:38 EDT 2022	67.7539	0	297	PDONLDFH_00216_group_9703	297	8 KB	linear	urn:local:.:37a7-ext0e8y
PDONLDFH_00215_group_4319	1393	5	0.481	0.959	1	0.935	Tue Jun 14 03:10:38 EDT 2022	Query-centric alignment of 4 hits	TRUE	510	1.73137	95	Tue Jun 14 03:10:38 EDT 2022	86.2962	0	510	PDONLDFH_00215_group_4319	512	17 KB	linear	urn:local:.:37a2-ext0e8x
PDONLDFH_00214_group_9702	642	2	0.402	1	1	1	Tue Jun 14 03:10:38 EDT 2022	Query-centric alignment of 1 hits	TRUE	321	1	321	Tue Jun 14 03:10:38 EDT 2022	99.3026	0	321	PDONLDFH_00214_group_9702	321	5 KB	linear	urn:local:.:379v-ext0e8w
PDONLDFH_00213_group_9701	747	3	0.404	0.912	1	0.941	Tue Jun 14 03:10:38 EDT 2022	Query-centric alignment of 2 hits	TRUE	249	2	249	Tue Jun 14 03:10:38 EDT 2022	77.4981	0	249	PDONLDFH_00213_group_9701	249	8 KB	linear	urn:local:.:379r-ext0e8u
PDONLDFH_00212_group_9700	342	2	0.48	1	1	1	Tue Jun 14 03:10:38 EDT 2022	Query-centric alignment of 1 hits	TRUE	171	1	171	Tue Jun 14 03:10:38 EDT 2022	53.0294	0	171	PDONLDFH_00212_group_9700	171	4 KB	linear	urn:local:.:379m-ext0e8t
PDONLDFH_00211_group_9699	556	4	0.508	0.996	1	0.994	Tue Jun 14 03:10:38 EDT 2022	Query-centric alignment of 3 hits	TRUE	225	1.47111	53	Tue Jun 14 03:10:38 EDT 2022	43.2923	0	225	PDONLDFH_00211_group_9699	225	12 KB	linear	urn:local:.:379i-ext0e8s
PDONLDFH_00208_cmoM_2	1188	2	0.369	1	1	1	Tue Jun 14 03:10:38 EDT 2022	Query-centric alignment of 1 hits	TRUE	594	1	594	Tue Jun 14 03:10:38 EDT 2022	183.947	0	594	PDONLDFH_00208_cmoM_2	594	6 KB	linear	urn:local:.:379c-ext0e8r
PDONLDFH_00207_group_9697	1350	2	0.354	1	1	1	Tue Jun 14 03:10:38 EDT 2022	Query-centric alignment of 1 hits	TRUE	675	1	675	Tue Jun 14 03:10:38 EDT 2022	209.158	0	675	PDONLDFH_00207_group_9697	675	6 KB	linear	urn:local:.:3798-ext0e8q
PDONLDFH_00206_group_9696	390	2	0.503	1	1	1	Tue Jun 14 03:10:38 EDT 2022	Query-centric alignment of 1 hits	TRUE	195	1	195	Tue Jun 14 03:10:38 EDT 2022	60.3751	0	195	PDONLDFH_00206_group_9696	195	4 KB	linear	urn:local:.:3794-ext0e8p
PDONLDFH_00205_group_9695	2484	2	0.514	1	1	1	Tue Jun 14 03:10:38 EDT 2022	Query-centric alignment of 1 hits	TRUE	1242	1	1242	Tue Jun 14 03:10:38 EDT 2022	385.615	0	1242	PDONLDFH_00205_group_9695	1242	7 KB	linear	urn:local:.:3790-ext0e8p
PDJIOKPH_04635_group_190	4508	13	0.541	0.873	1	0.952	Tue Jun 14 03:11:25 EDT 2022	Query-centric alignment of 12 hits	TRUE	501	8.01397	75	Tue Jun 14 03:11:25 EDT 2022	107.527	0	501	PDJIOKPH_04635_group_190	503	49 KB	linear	urn:local:.:3heo-ext0hwm
PDJIOKPH_04535_group_11744	846	2	0.411	1	1	1	Tue Jun 14 03:11:25 EDT 2022	Query-centric alignment of 1 hits	TRUE	423	1	423	Tue Jun 14 03:11:25 EDT 2022	130.943	0	423	PDJIOKPH_04535_group_11744	423	5 KB	linear	urn:local:.:3he9-ext0hwj
PDJIOKPH_01128_group_999	1554	7	0.355	0.995	1	0.999	Tue Jun 14 03:11:25 EDT 2022	Query-centric alignment of 6 hits	TRUE	222	6	222	Tue Jun 14 03:11:25 EDT 2022	68.5398	0	222	PDJIOKPH_01128_group_999	222	23 KB	linear	urn:local:.:3he5-ext0hwi
PDJIOKPH_01102_group_11743	198	2	0.394	1	1	1	Tue Jun 14 03:11:25 EDT 2022	Query-centric alignment of 1 hits	TRUE	99	1	99	Tue Jun 14 03:11:25 EDT 2022	30.721	0	99	PDJIOKPH_01102_group_11743	99	4 KB	linear	urn:local:.:3hdw-ext0hwg
PCDJMKMD_04690_group_12092	2498	7	0.544	0.88	1	0.956	Tue Jun 14 03:11:34 EDT 2022	Query-centric alignment of 6 hits	TRUE	357	5.9972	356	Tue Jun 14 03:11:34 EDT 2022	110.252	0	357	PCDJMKMD_04690_group_12092	358	26 KB	linear	urn:local:.:3j5g-ext0iji
PCDJMKMD_04689_group_12091	1965	8	0.558	0.906	1	0.974	Tue Jun 14 03:11:34 EDT 2022	Query-centric alignment of 7 hits	TRUE	255	6.7098	237	Tue Jun 14 03:11:34 EDT 2022	75.8078	0	255	PCDJMKMD_04689_group_12091	255	29 KB	linear	urn:local:.:3j57-ext0ijg
PCDJMKMD_04581_dhmA2	1608	4	0.466	0.916	1	0.942	Tue Jun 14 03:11:34 EDT 2022	Query-centric alignment of 3 hits	TRUE	438	2.66667	366	Tue Jun 14 03:11:34 EDT 2022	124.59	0	438	PCDJMKMD_04581_dhmA2	441	14 KB	linear	urn:local:.:3j4x-ext0ijd
PCDJMKMD_04580_group_12089	534	2	0.483	1	1	1	Tue Jun 14 03:11:34 EDT 2022	Query-centric alignment of 1 hits	TRUE	267	1	267	Tue Jun 14 03:11:34 EDT 2022	83.0649	0	267	PCDJMKMD_04580_group_12089	267	5 KB	linear	urn:local:.:3j4r-ext0ijc
PCDJMKMD_04579_group_12088	654	2	0.453	1	1	1	Tue Jun 14 03:11:33 EDT 2022	Query-centric alignment of 1 hits	TRUE	327	1	327	Tue Jun 14 03:11:33 EDT 2022	101.482	0	327	PCDJMKMD_04579_group_12088	327	5 KB	linear	urn:local:.:3j4n-ext0ijb
PCDJMKMD_04578_group_12087	2166	2	0.505	1	1	1	Tue Jun 14 03:11:33 EDT 2022	Query-centric alignment of 1 hits	TRUE	1083	1	1083	Tue Jun 14 03:11:33 EDT 2022	335.199	0	1083	PCDJMKMD_04578_group_12087	1083	7 KB	linear	urn:local:.:3j4j-ext0ij9
PCDJMKMD_04577_group_12086	1890	2	0.492	1	1	1	Tue Jun 14 03:11:33 EDT 2022	Query-centric alignment of 1 hits	TRUE	945	1	945	Tue Jun 14 03:11:33 EDT 2022	291.849	0	945	PCDJMKMD_04577_group_12086	945	6 KB	linear	urn:local:.:3j4f-ext0ij1
PCDJMKMD_04576_thyA_2	1956	2	0.449	1	1	1	Tue Jun 14 03:11:33 EDT 2022	Query-centric alignment of 1 hits	TRUE	978	1	978	Tue Jun 14 03:11:33 EDT 2022	302.296	0	978	PCDJMKMD_04576_thyA_2	978	6 KB	linear	urn:local:.:3j4b-ext0iiz
PCDJMKMD_04575_group_12084	10288	6	0.589	0.799	1	0.892	Tue Jun 14 03:11:33 EDT 2022	Query-centric alignment of 5 hits	TRUE	2451	3.20237	327	Tue Jun 14 03:11:33 EDT 2022		0	2451	PCDJMKMD_04575_group_12084	2461	30 KB	linear	urn:local:.:3j47-ext0iiy
PCDJMKMD_04574_group_12083	6120	15	0.627	0.631	1	0.877	Tue Jun 14 03:11:33 EDT 2022	Query-centric alignment of 14 hits	TRUE	408	14	408	Tue Jun 14 03:11:33 EDT 2022	125.671	0	408	PCDJMKMD_04574_group_12083	412	58 KB	linear	urn:local:.:3j3z-ext0iiv
PCDJMKMD_04573_group_407	5226	6	0.621	0.902	1	0.954	Tue Jun 14 03:11:33 EDT 2022	Query-centric alignment of 5 hits	TRUE	972	4.37654	366	Tue Jun 14 03:11:33 EDT 2022	268.699	0	972	PCDJMKMD_04573_group_407	972	24 KB	linear	urn:local:.:3j3i-ext0iir
PCDJMKMD_04571_group_12082	5026	15	0.586	0.62	1	0.888	Tue Jun 14 03:11:33 EDT 2022	Query-centric alignment of 14 hits	TRUE	348	13.4425	251	Tue Jun 14 03:11:33 EDT 2022	103.579	0	348	PCDJMKMD_04571_group_12082	350	56 KB	linear	urn:local:.:3j3a-ext0iip
PCDJMKMD_04570_group_4439	12854	9	0.567	0.777	1	0.899	Tue Jun 14 03:11:33 EDT 2022	Query-centric alignment of 8 hits	TRUE	1521	7.44905	1385	Tue Jun 14 03:11:33 EDT 2022		0	1521	PCDJMKMD_04570_group_4439	1538	45 KB	linear	urn:local:.:3j2t-ext0iil
PCDJMKMD_04569_group_12081	816	5	0.445	0.924	1	0.948	Tue Jun 14 03:11:33 EDT 2022	Query-centric alignment of 4 hits	TRUE	225	2.62667	47	Tue Jun 14 03:11:33 EDT 2022	50.9768	0	225	PCDJMKMD_04569_group_12081	225	15 KB	linear	urn:local:.:3j2i-ext0iih
PCDJMKMD_04568_group_12080	2601	3	0.36	0.865	1	0.91	Tue Jun 14 03:11:33 EDT 2022	Query-centric alignment of 2 hits	TRUE	867	2	867	Tue Jun 14 03:11:33 EDT 2022	267.894	0	867	PCDJMKMD_04568_group_12080	868	11 KB	linear	urn:local:.:3j2b-ext0iig
PCDJMKMD_04566_group_4438	1956	4	0.399	0.916	1	0.951	Tue Jun 14 03:11:33 EDT 2022	Query-centric alignment of 3 hits	TRUE	489	3	489	Tue Jun 14 03:11:33 EDT 2022	151.086	0	489	PCDJMKMD_04566_group_4438	489	14 KB	linear	urn:local:.:3j26-ext0iie
PCDJMKMD_04563_group_12079	1500	5	0.525	0.908	1	0.951	Tue Jun 14 03:11:33 EDT 2022	Query-centric alignment of 4 hits	TRUE	315	3.76508	240	Tue Jun 14 03:11:33 EDT 2022	92.6253	0	315	PCDJMKMD_04563_group_12079	315	16 KB	linear	urn:local:.:3j20-ext0iid
PCDJMKMD_04547_group_4437	2085	5	0.49	0.839	1	0.921	Tue Jun 14 03:11:33 EDT 2022	Query-centric alignment of 4 hits	TRUE	417	4	417	Tue Jun 14 03:11:33 EDT 2022	128.709	0	417	PCDJMKMD_04547_group_4437	417	17 KB	linear	urn:local:.:3j1t-ext0iic
PCDJMKMD_04546_group_12078	1110	2	0.441	1	1	1	Tue Jun 14 03:11:33 EDT 2022	Query-centric alignment of 1 hits	TRUE	555	1	555	Tue Jun 14 03:11:33 EDT 2022	172.046	0	555	PCDJMKMD_04546_group_12078	555	5 KB	linear	urn:local:.:3j1m-ext0iia
PCDJMKMD_04544_group_12077	2442	2	0.329	1	1	1	Tue Jun 14 03:11:33 EDT 2022	Query-centric alignment of 1 hits	TRUE	1221	1	1221	Tue Jun 14 03:11:33 EDT 2022	378.383	0	1221	PCDJMKMD_04544_group_12077	1221	7 KB	linear	urn:local:.:3j1i-ext0ii9
PCDJMKMD_04541_group_12076	5568	16	0.584	0.61	1	0.864	Tue Jun 14 03:11:33 EDT 2022	Query-centric alignment of 15 hits	TRUE	348	15	348	Tue Jun 14 03:11:33 EDT 2022	107.643	0	348	PCDJMKMD_04541_group_12076	356	60 KB	linear	urn:local:.:3j1e-ext0ii8
PCDJMKMD_03771_group_12075	756	2	0.579	1	1	1	Tue Jun 14 03:11:33 EDT 2022	Query-centric alignment of 1 hits	TRUE	378	1	378	Tue Jun 14 03:11:33 EDT 2022	116.861	0	378	PCDJMKMD_03771_group_12075	378	5 KB	linear	urn:local:.:3j0w-ext0ii4
PCDJMKMD_03769_group_12074	17810	14	0.55	0.576	1	0.842	Tue Jun 14 03:11:33 EDT 2022	Query-centric alignment of 13 hits	TRUE	1713	9.40047	220	Tue Jun 14 03:11:33 EDT 2022		0	1713	PCDJMKMD_03769_group_12074	1766	70 KB	linear	urn:local:.:3j0s-ext0ii3
PCDJMKMD_03767_group_12073	5952	8	0.618	0.704	1	0.886	Tue Jun 14 03:11:33 EDT 2022	Query-centric alignment of 7 hits	TRUE	744	7	744	Tue Jun 14 03:11:33 EDT 2022	230.447	0	744	PCDJMKMD_03767_group_12073	751	33 KB	linear	urn:local:.:3j0c-ext0ihy
PCDJMKMD_03766_group_3555	288	3	0.557	0.979	1	0.986	Tue Jun 14 03:11:33 EDT 2022	Query-centric alignment of 2 hits	TRUE	96	2	96	Tue Jun 14 03:11:33 EDT 2022	29.7632	0	96	PCDJMKMD_03766_group_3555	96	8 KB	linear	urn:local:.:3j02-ext0ihw
PCDJMKMD_03765_group_12072	4179	7	0.59	0.756	1	0.901	Tue Jun 14 03:11:33 EDT 2022	Query-centric alignment of 6 hits	TRUE	597	6	597	Tue Jun 14 03:11:33 EDT 2022	184.874	0	597	PCDJMKMD_03765_group_12072	598	27 KB	linear	urn:local:.:3izx-ext0ihu
PCDJMKMD_03763_group_12071	15144	13	0.579	0.695	1	0.9	Tue Jun 14 03:11:33 EDT 2022	Query-centric alignment of 12 hits	TRUE	1252	11.1157	1066	Tue Jun 14 03:11:33 EDT 2022		0	1245	PCDJMKMD_03763_group_12071	1288	62 KB	linear	urn:local:.:3izo-ext0ihs
PCDJMKMD_03762_group_1501	2169	3	0.517	0.961	1	0.974	Tue Jun 14 03:11:33 EDT 2022	Query-centric alignment of 2 hits	TRUE	723	2	723	Tue Jun 14 03:11:33 EDT 2022	224.147	0	723	PCDJMKMD_03762_group_1501	723	10 KB	linear	urn:local:.:3iz9-ext0ihn
PCDJMKMD_03761_group_334	8904	7	0.59	0.904	1	0.952	Tue Jun 14 03:11:33 EDT 2022	Query-centric alignment of 6 hits	TRUE	2019	3.4101	258	Tue Jun 14 03:11:33 EDT 2022		0	2019	PCDJMKMD_03761_group_334	2019	32 KB	linear	urn:local:.:3iz4-ext0ihm
PCDJMKMD_03757_group_12070	1260	2	0.384	1	1	1	Tue Jun 14 03:11:33 EDT 2022	Query-centric alignment of 1 hits	TRUE	630	1	630	Tue Jun 14 03:11:33 EDT 2022	195.161	0	630	PCDJMKMD_03757_group_12070	630	6 KB	linear	urn:local:.:3iyv-ext0ihk
PCDJMKMD_03744_group_12069	7945	11	0.595	0.81	1	0.918	Tue Jun 14 03:11:33 EDT 2022	Query-centric alignment of 10 hits	TRUE	846	8.39125	670	Tue Jun 14 03:11:33 EDT 2022	222.982	0	846	PCDJMKMD_03744_group_12069	848	49 KB	linear	urn:local:.:3iyr-ext0ihi
PCDJMKMD_03741_group_455	2124	4	0.616	0.887	1	0.934	Tue Jun 14 03:11:33 EDT 2022	Query-centric alignment of 3 hits	TRUE	531	3	531	Tue Jun 14 03:11:33 EDT 2022	164.051	0	531	PCDJMKMD_03741_group_455	531	14 KB	linear	urn:local:.:3iye-ext0ihf
PCDJMKMD_03740_group_12068	6595	11	0.596	0.688	1	0.879	Tue Jun 14 03:11:33 EDT 2022	Query-centric alignment of 10 hits	TRUE	636	9.3695	495	Tue Jun 14 03:11:33 EDT 2022	185.206	0	636	PCDJMKMD_03740_group_12068	642	46 KB	linear	urn:local:.:3iy8-ext0ihd
PCDJMKMD_03739_group_12067	4531	10	0.5	0.719	1	0.916	Tue Jun 14 03:11:33 EDT 2022	Query-centric alignment of 9 hits	TRUE	459	8.87146	405	Tue Jun 14 03:11:33 EDT 2022	139.731	0	459	PCDJMKMD_03739_group_12067	459	38 KB	linear	urn:local:.:3ixv-ext0iha
PCDJMKMD_03735_group_12066	1819	6	0.481	0.709	1	0.851	Tue Jun 14 03:11:33 EDT 2022	Query-centric alignment of 5 hits	TRUE	321	4.66667	279	Tue Jun 14 03:11:33 EDT 2022	93.6694	0	321	PCDJMKMD_03735_group_12066	323	21 KB	linear	urn:local:.:3ixj-ext0ih7
PCDJMKMD_03734_group_12065	2208	7	0.517	0.775	1	0.915	Tue Jun 14 03:11:33 EDT 2022	Query-centric alignment of 6 hits	TRUE	318	5.9434	310	Tue Jun 14 03:11:33 EDT 2022	97.5554	0	318	PCDJMKMD_03734_group_12065	320	24 KB	linear	urn:local:.:3ixb-ext0ih5
PCDJMKMD_03725_group_12064	912	4	0.528	0.93	1	0.959	Tue Jun 14 03:11:33 EDT 2022	Query-centric alignment of 3 hits	TRUE	228	3	228	Tue Jun 14 03:11:33 EDT 2022	70.8028	0	228	PCDJMKMD_03725_group_12064	228	12 KB	linear	urn:local:.:3ix2-ext0ih3
PCDJMKMD_03724_group_797	1989	5	0.622	0.933	1	0.963	Tue Jun 14 03:11:33 EDT 2022	Query-centric alignment of 4 hits	TRUE	417	3.76978	369	Tue Jun 14 03:11:33 EDT 2022	122.614	0	417	PCDJMKMD_03724_group_797	417	18 KB	linear	urn:local:.:3iww-ext0ih1
PCDJMKMD_03099_group_12063	2502	2	0.404	1	1	1	Tue Jun 14 03:11:33 EDT 2022	Query-centric alignment of 1 hits	TRUE	1251	1	1251	Tue Jun 14 03:11:33 EDT 2022	388.528	0	1251	PCDJMKMD_03099_group_12063	1251	7 KB	linear	urn:local:.:3iwp-ext0ih0
PCDJMKMD_03086_group_12062	1776	2	0.356	1	1	1	Tue Jun 14 03:11:33 EDT 2022	Query-centric alignment of 1 hits	TRUE	888	1	888	Tue Jun 14 03:11:33 EDT 2022	274.876	0	888	PCDJMKMD_03086_group_12062	888	6 KB	linear	urn:local:.:3iwl-ext0igz
PCDJMKMD_02967_group_12061	4619	9	0.608	0.746	1	0.898	Tue Jun 14 03:11:33 EDT 2022	Query-centric alignment of 8 hits	TRUE	549	7.41348	449	Tue Jun 14 03:11:33 EDT 2022	158.284	0	549	PCDJMKMD_02967_group_12061	551	36 KB	linear	urn:local:.:3iwh-ext0igx
PCDJMKMD_02964_group_12060	5837	11	0.555	0.739	1	0.912	Tue Jun 14 03:11:33 EDT 2022	Query-centric alignment of 10 hits	TRUE	555	9.51712	337	Tue Jun 14 03:11:33 EDT 2022	164.347	0	555	PCDJMKMD_02964_group_12060	556	44 KB	linear	urn:local:.:3iw6-ext0igv
PCDJMKMD_02963_group_12059	2946	2	0.39	1	1	1	Tue Jun 14 03:11:33 EDT 2022	Query-centric alignment of 1 hits	TRUE	1473	1	1473	Tue Jun 14 03:11:33 EDT 2022	456.907	0	1473	PCDJMKMD_02963_group_12059	1473	7 KB	linear	urn:local:.:3ivt-ext0igr
PCDJMKMD_02962_group_12058	1842	2	0.402	1	1	1	Tue Jun 14 03:11:33 EDT 2022	Query-centric alignment of 1 hits	TRUE	921	1	921	Tue Jun 14 03:11:33 EDT 2022	285.305	0	921	PCDJMKMD_02962_group_12058	921	6 KB	linear	urn:local:.:3ivp-ext0igq
PCDJMKMD_02949_group_12057	876	2	0.459	1	1	1	Tue Jun 14 03:11:33 EDT 2022	Query-centric alignment of 1 hits	TRUE	438	1	438	Tue Jun 14 03:11:33 EDT 2022	135.748	0	438	PCDJMKMD_02949_group_12057	438	5 KB	linear	urn:local:.:3ivl-ext0igp
PCDJMKMD_02943_group_12056	3637	6	0.448	0.742	1	0.868	Tue Jun 14 03:11:33 EDT 2022	Query-centric alignment of 5 hits	TRUE	750	3.84933	83	Tue Jun 14 03:11:33 EDT 2022	187.709	0	750	PCDJMKMD_02943_group_12056	755	23 KB	linear	urn:local:.:3ivh-ext0igo
PCDJMKMD_02939_group_12055	4598	9	0.608	0.737	1	0.889	Tue Jun 14 03:11:33 EDT 2022	Query-centric alignment of 8 hits	TRUE	549	7.37705	430	Tue Jun 14 03:11:33 EDT 2022	157.624	0	549	PCDJMKMD_02939_group_12055	552	36 KB	linear	urn:local:.:3iv9-ext0igm
PCDJMKMD_02938_group_12054	7749	5	0.604	0.888	1	0.945	Tue Jun 14 03:11:32 EDT 2022	Query-centric alignment of 4 hits	TRUE	1557	4	1548	Tue Jun 14 03:11:32 EDT 2022	481.153	0	1548	PCDJMKMD_02938_group_12054	1559	24 KB	linear	urn:local:.:3iuy-ext0igj
PCDJMKMD_01880_group_12053	3024	2	0.353	1	1	1	Tue Jun 14 03:11:32 EDT 2022	Query-centric alignment of 1 hits	TRUE	1512	1	1512	Tue Jun 14 03:11:32 EDT 2022	468.345	0	1512	PCDJMKMD_01880_group_12053	1512	8 KB	linear	urn:local:.:3iur-ext0igh
PCDJMKMD_01879_group_12052	1860	4	0.5	0.79	1	0.88	Tue Jun 14 03:11:32 EDT 2022	Query-centric alignment of 3 hits	TRUE	471	2.94904	457	Tue Jun 14 03:11:32 EDT 2022	143.659	0	471	PCDJMKMD_01879_group_12052	472	14 KB	linear	urn:local:.:3iun-ext0igf
PCDJMKMD_01877_group_12051	1287	3	0.494	0.883	1	0.922	Tue Jun 14 03:11:32 EDT 2022	Query-centric alignment of 2 hits	TRUE	429	2	429	Tue Jun 14 03:11:32 EDT 2022	132.746	0	429	PCDJMKMD_01877_group_12051	429	9 KB	linear	urn:local:.:3iuh-ext0ige
PCDJMKMD_01875_group_12050	2412	3	0.476	0.945	1	0.964	Tue Jun 14 03:11:32 EDT 2022	Query-centric alignment of 2 hits	TRUE	804	2	804	Tue Jun 14 03:11:32 EDT 2022	248.565	0	804	PCDJMKMD_01875_group_12050	804	10 KB	linear	urn:local:.:3iuc-ext0igd
PCDJMKMD_01874_group_12049	1305	3	0.483	0.943	1	0.962	Tue Jun 14 03:11:32 EDT 2022	Query-centric alignment of 2 hits	TRUE	435	2	435	Tue Jun 14 03:11:32 EDT 2022	134.496	0	435	PCDJMKMD_01874_group_12049	435	9 KB	linear	urn:local:.:3iu7-ext0igb
PCDJMKMD_01873_group_12048	1248	2	0.402	1	1	1	Tue Jun 14 03:11:32 EDT 2022	Query-centric alignment of 1 hits	TRUE	624	1	624	Tue Jun 14 03:11:32 EDT 2022	193.475	0	624	PCDJMKMD_01873_group_12048	624	6 KB	linear	urn:local:.:3iu2-ext0igb
PCDJMKMD_01872_group_12047	3000	2	0.433	1	1	1	Tue Jun 14 03:11:32 EDT 2022	Query-centric alignment of 1 hits	TRUE	1500	1	1500	Tue Jun 14 03:11:32 EDT 2022	462.62	0	1500	PCDJMKMD_01872_group_12047	1500	7 KB	linear	urn:local:.:3ity-ext0iga
PCDJMKMD_01871_group_12046	626	3	0.55	0.869	1	0.909	Tue Jun 14 03:11:32 EDT 2022	Query-centric alignment of 2 hits	TRUE	213	1.93897	200	Tue Jun 14 03:11:32 EDT 2022	64.1861	0	213	PCDJMKMD_01871_group_12046	213	8 KB	linear	urn:local:.:3itu-ext0ig8
PCDJMKMD_01870_group_12045	3475	3	0.385	0.889	1	0.925	Tue Jun 14 03:11:32 EDT 2022	Query-centric alignment of 2 hits	TRUE	1164	1.9854	1147	Tue Jun 14 03:11:32 EDT 2022	359.104	0	1164	PCDJMKMD_01870_group_12045	1166	12 KB	linear	urn:local:.:3itp-ext0ig7
PCDJMKMD_01869_group_12044	312	2	0.41	1	1	1	Tue Jun 14 03:11:32 EDT 2022	Query-centric alignment of 1 hits	TRUE	156	1	156	Tue Jun 14 03:11:32 EDT 2022	48.5676	0	156	PCDJMKMD_01869_group_12044	156	4 KB	linear	urn:local:.:3itk-ext0ig6
PCDJMKMD_01868_group_12043	9413	3	0.461	0.951	1	0.948	Tue Jun 14 03:11:32 EDT 2022	Query-centric alignment of 2 hits	TRUE	3852	1.44367	1709	Tue Jun 14 03:11:32 EDT 2022		0	3852	PCDJMKMD_01868_group_12043	3856	18 KB	linear	urn:local:.:3itg-ext0ig5
PCDJMKMD_01867_group_12042	7494	2	0.391	1	1	1	Tue Jun 14 03:11:32 EDT 2022	Query-centric alignment of 1 hits	TRUE	3747	1	3747	Tue Jun 14 03:11:32 EDT 2022	1161.12	0	3747	PCDJMKMD_01867_group_12042	3747	12 KB	linear	urn:local:.:3itb-ext0ig3
PCDJMKMD_01194_group_2279	2260	3	0.409	0.997	1	0.998	Tue Jun 14 03:11:32 EDT 2022	Query-centric alignment of 2 hits	TRUE	754	2	753	Tue Jun 14 03:11:32 EDT 2022	233.498	0	753	PCDJMKMD_01194_group_2279	754	10 KB	linear	urn:local:.:3it7-ext0ig2
PCDJMKMD_00683_group_12041	510	4	0.517	0.963	1	0.974	Tue Jun 14 03:11:32 EDT 2022	Query-centric alignment of 3 hits	TRUE	135	2.77778	120	Tue Jun 14 03:11:32 EDT 2022	39.4813	0	135	PCDJMKMD_00683_group_12041	135	11 KB	linear	urn:local:.:3it2-ext0ig1
OPLGBDIB_04359_group_2538	904	3	0.654	0.98	1	0.987	Tue Jun 14 03:11:25 EDT 2022	Query-centric alignment of 2 hits	TRUE	304	2	300	Tue Jun 14 03:11:25 EDT 2022	93.2069	0	300	OPLGBDIB_04359_group_2538	304	9 KB	linear	urn:local:.:3hd6-ext0hw6
OPLGBDIB_04113_group_92	2003	16	0.545	0.766	1	0.936	Tue Jun 14 03:11:25 EDT 2022	Query-centric alignment of 15 hits	TRUE	126	14.8968	113	Tue Jun 14 03:11:25 EDT 2022	38.98	0	126	OPLGBDIB_04113_group_92	128	56 KB	linear	urn:local:.:3hd1-ext0hw5
OPLGBDIB_01942_group_1478	1587	5	0.511	0.991	1	0.996	Tue Jun 14 03:11:25 EDT 2022	Query-centric alignment of 4 hits	TRUE	318	3.99057	315	Tue Jun 14 03:11:25 EDT 2022	98.541	0	318	OPLGBDIB_01942_group_1478	318	16 KB	linear	urn:local:.:3hcj-ext0hw0
OPGECHAB_04683_fliC2_3	13968	16	0.573	0.78	1	0.922	Tue Jun 14 03:07:39 EDT 2022	Query-centric alignment of 15 hits	TRUE	939	13.9614	510	Tue Jun 14 03:07:39 EDT 2022		0	933	OPGECHAB_04683_fliC2_3	952	71 KB	linear	urn:local:.:2ybo-ext00fs
OPGECHAB_04403_group_823	1132	7	0.531	0.996	1	0.997	Tue Jun 14 03:07:39 EDT 2022	Query-centric alignment of 6 hits	TRUE	267	3.2397	32	Tue Jun 14 03:07:39 EDT 2022	50.4901	0	267	OPGECHAB_04403_group_823	267	23 KB	linear	urn:local:.:2yb6-ext00fo
OPGECHAB_04286_group_8035	1974	4	0.594	0.986	1	0.99	Tue Jun 14 03:07:39 EDT 2022	Query-centric alignment of 3 hits	TRUE	654	2.01835	136	Tue Jun 14 03:07:39 EDT 2022	152.5	0	654	OPGECHAB_04286_group_8035	654	14 KB	linear	urn:local:.:2yax-ext00fm
OPGECHAB_03966_group_8034	1143	3	0.357	0.94	1	0.96	Tue Jun 14 03:07:39 EDT 2022	Query-centric alignment of 2 hits	TRUE	381	2	381	Tue Jun 14 03:07:39 EDT 2022	118.533	0	381	OPGECHAB_03966_group_8034	381	9 KB	linear	urn:local:.:2yar-ext00fk
OPGECHAB_03965_group_4148	14180	10	0.613	0.858	1	0.939	Tue Jun 14 03:07:39 EDT 2022	Query-centric alignment of 9 hits	TRUE	2244	5.31907	321	Tue Jun 14 03:07:39 EDT 2022		0	2244	OPGECHAB_03965_group_4148	2257	50 KB	linear	urn:local:.:2yam-ext00fj
OPGECHAB_03895_group_8033	660	2	0.521	1	1	1	Tue Jun 14 03:07:39 EDT 2022	Query-centric alignment of 1 hits	TRUE	330	1	330	Tue Jun 14 03:07:39 EDT 2022	102.273	0	330	OPGECHAB_03895_group_8033	330	5 KB	linear	urn:local:.:2yaa-ext00ff
OPGECHAB_03894_group_8032	1170	3	0.56	0.915	1	0.944	Tue Jun 14 03:07:39 EDT 2022	Query-centric alignment of 2 hits	TRUE	390	2	390	Tue Jun 14 03:07:39 EDT 2022	120.677	0	390	OPGECHAB_03894_group_8032	390	9 KB	linear	urn:local:.:2ya6-ext00fe
OPGECHAB_03893_group_4147	1014	2	0.564	1	1	1	Tue Jun 14 03:07:39 EDT 2022	Query-centric alignment of 1 hits	TRUE	507	1	507	Tue Jun 14 03:07:39 EDT 2022	156.778	0	507	OPGECHAB_03893_group_4147	507	5 KB	linear	urn:local:.:2ya1-ext00fd
OPGECHAB_03892_group_8031	1122	2	0.572	1	1	1	Tue Jun 14 03:07:39 EDT 2022	Query-centric alignment of 1 hits	TRUE	561	1	561	Tue Jun 14 03:07:39 EDT 2022	173.944	0	561	OPGECHAB_03892_group_8031	561	5 KB	linear	urn:local:.:2y9x-ext00fd
OPGECHAB_03891_group_8030	378	2	0.593	1	1	1	Tue Jun 14 03:07:39 EDT 2022	Query-centric alignment of 1 hits	TRUE	189	1	189	Tue Jun 14 03:07:39 EDT 2022	58.7129	0	189	OPGECHAB_03891_group_8030	189	4 KB	linear	urn:local:.:2y9t-ext00fc
OPGECHAB_03890_group_4146	2994	2	0.594	1	1	1	Tue Jun 14 03:07:39 EDT 2022	Query-centric alignment of 1 hits	TRUE	1497	1	1497	Tue Jun 14 03:07:39 EDT 2022	462.21	0	1497	OPGECHAB_03890_group_4146	1497	7 KB	linear	urn:local:.:2y9p-ext00fb
OPGECHAB_03889_group_8029	714	2	0.527	1	1	1	Tue Jun 14 03:07:39 EDT 2022	Query-centric alignment of 1 hits	TRUE	357	1	357	Tue Jun 14 03:07:39 EDT 2022	110.746	0	357	OPGECHAB_03889_group_8029	357	5 KB	linear	urn:local:.:2y9l-ext00fa
OPGECHAB_03888_group_8028	648	2	0.509	1	1	1	Tue Jun 14 03:07:39 EDT 2022	Query-centric alignment of 1 hits	TRUE	324	1	324	Tue Jun 14 03:07:39 EDT 2022	100.259	0	324	OPGECHAB_03888_group_8028	324	5 KB	linear	urn:local:.:2y9h-ext00f9
OPGECHAB_03887_group_8027	3804	2	0.511	1	1	1	Tue Jun 14 03:07:39 EDT 2022	Query-centric alignment of 1 hits	TRUE	1902	1	1902	Tue Jun 14 03:07:39 EDT 2022	589.513	0	1902	OPGECHAB_03887_group_8027	1902	8 KB	linear	urn:local:.:2y9d-ext00f8
OPGECHAB_03886_group_8026	2754	2	0.572	1	1	1	Tue Jun 14 03:07:39 EDT 2022	Query-centric alignment of 1 hits	TRUE	1377	1	1377	Tue Jun 14 03:07:39 EDT 2022	425.591	0	1377	OPGECHAB_03886_group_8026	1377	7 KB	linear	urn:local:.:2y99-ext00f7
OPGECHAB_03885_group_8025	2142	2	0.571	1	1	1	Tue Jun 14 03:07:39 EDT 2022	Query-centric alignment of 1 hits	TRUE	1071	1	1071	Tue Jun 14 03:07:39 EDT 2022	332.056	0	1071	OPGECHAB_03885_group_8025	1071	7 KB	linear	urn:local:.:2y95-ext00f6
OPGECHAB_03884_group_8024	1116	2	0.575	1	1	1	Tue Jun 14 03:07:39 EDT 2022	Query-centric alignment of 1 hits	TRUE	558	1	558	Tue Jun 14 03:07:39 EDT 2022	173.188	0	558	OPGECHAB_03884_group_8024	558	5 KB	linear	urn:local:.:2y91-ext00f5
OPGECHAB_03883_group_8023	828	2	0.546	1	1	1	Tue Jun 14 03:07:39 EDT 2022	Query-centric alignment of 1 hits	TRUE	414	1	414	Tue Jun 14 03:07:39 EDT 2022	128.142	0	414	OPGECHAB_03883_group_8023	414	5 KB	linear	urn:local:.:2y8x-ext00f5
OPGECHAB_03881_group_4145	1746	3	0.549	0.943	1	0.962	Tue Jun 14 03:07:39 EDT 2022	Query-centric alignment of 2 hits	TRUE	582	2	582	Tue Jun 14 03:07:39 EDT 2022	179.643	0	582	OPGECHAB_03881_group_4145	582	10 KB	linear	urn:local:.:2y8t-ext00f4
OPGECHAB_03880_group_8022	3822	4	0.483	0.78	1	0.876	Tue Jun 14 03:07:39 EDT 2022	Query-centric alignment of 3 hits	TRUE	1044	2.66859	696	Tue Jun 14 03:07:39 EDT 2022	295.263	0	1041	OPGECHAB_03880_group_8022	1048	16 KB	linear	urn:local:.:2y8o-ext00f2
OPGECHAB_03879_group_8021	2699	3	0.391	0.813	1	0.861	Tue Jun 14 03:07:39 EDT 2022	Query-centric alignment of 2 hits	TRUE	948	1.84705	803	Tue Jun 14 03:07:39 EDT 2022	278.805	0	948	OPGECHAB_03879_group_8021	954	11 KB	linear	urn:local:.:2y8i-ext00f1
OPGECHAB_03876_group_8020	828	2	0.396	1	1	1	Tue Jun 14 03:07:39 EDT 2022	Query-centric alignment of 1 hits	TRUE	414	1	414	Tue Jun 14 03:07:39 EDT 2022	128.192	0	414	OPGECHAB_03876_group_8020	414	5 KB	linear	urn:local:.:2y8d-ext00f0
OPGECHAB_03702_yfbR_1	846	3	0.514	1	1	1	Tue Jun 14 03:07:39 EDT 2022	Query-centric alignment of 2 hits	TRUE	282	2	282	Tue Jun 14 03:07:39 EDT 2022	87.4176	0	282	OPGECHAB_03702_yfbR_1	282	9 KB	linear	urn:local:.:2y89-ext00ez
OPGECHAB_03574_group_8019	4014	2	0.327	1	1	1	Tue Jun 14 03:07:39 EDT 2022	Query-centric alignment of 1 hits	TRUE	2007	1	2007	Tue Jun 14 03:07:39 EDT 2022	622.683	0	2007	OPGECHAB_03574_group_8019	2007	8 KB	linear	urn:local:.:2y84-ext00ey
OPGECHAB_03015_intA_4	750	3	0.518	0.867	1	0.91	Tue Jun 14 03:07:39 EDT 2022	Query-centric alignment of 2 hits	TRUE	252	1.98016	246	Tue Jun 14 03:07:39 EDT 2022	76.874	0	252	OPGECHAB_03015_intA_4	256	9 KB	linear	urn:local:.:2y80-ext00ex
OPGECHAB_03014_group_4144	444	2	0.464	1	1	1	Tue Jun 14 03:07:39 EDT 2022	Query-centric alignment of 1 hits	TRUE	222	1	222	Tue Jun 14 03:07:39 EDT 2022	69.0258	0	222	OPGECHAB_03014_group_4144	222	5 KB	linear	urn:local:.:2y7v-ext00ew
OPGECHAB_03013_group_8017	1068	2	0.433	1	1	1	Tue Jun 14 03:07:39 EDT 2022	Query-centric alignment of 1 hits	TRUE	534	1	534	Tue Jun 14 03:07:39 EDT 2022	164.853	0	534	OPGECHAB_03013_group_8017	534	5 KB	linear	urn:local:.:2y7r-ext00ev
OPGECHAB_03012_group_8016	2376	2	0.37	1	1	1	Tue Jun 14 03:07:39 EDT 2022	Query-centric alignment of 1 hits	TRUE	1188	1	1188	Tue Jun 14 03:07:39 EDT 2022	367.741	0	1188	OPGECHAB_03012_group_8016	1188	7 KB	linear	urn:local:.:2y7n-ext00eu
OPGECHAB_03011_group_8015	3576	2	0.363	1	1	1	Tue Jun 14 03:07:39 EDT 2022	Query-centric alignment of 1 hits	TRUE	1788	1	1788	Tue Jun 14 03:07:39 EDT 2022	552.726	0	1788	OPGECHAB_03011_group_8015	1788	8 KB	linear	urn:local:.:2y7j-ext00et
OPGECHAB_03010_group_8014	420	2	0.348	1	1	1	Tue Jun 14 03:07:39 EDT 2022	Query-centric alignment of 1 hits	TRUE	210	1	210	Tue Jun 14 03:07:39 EDT 2022	65.0885	0	210	OPGECHAB_03010_group_8014	210	5 KB	linear	urn:local:.:2y7f-ext00es
OPGECHAB_03009_group_8013	6190	7	0.577	0.817	1	0.886	Tue Jun 14 03:07:39 EDT 2022	Query-centric alignment of 6 hits	TRUE	1710	2.60526	172	Tue Jun 14 03:07:39 EDT 2022		0	1710	OPGECHAB_03009_group_8013	1737	30 KB	linear	urn:local:.:2y7b-ext00er
OPGECHAB_03008_group_8012	2214	2	0.359	1	1	1	Tue Jun 14 03:07:39 EDT 2022	Query-centric alignment of 1 hits	TRUE	1107	1	1107	Tue Jun 14 03:07:39 EDT 2022	341.691	0	1107	OPGECHAB_03008_group_8012	1107	7 KB	linear	urn:local:.:2y72-ext00ep
OPGECHAB_02845_group_4143	198	2	0.626	1	1	1	Tue Jun 14 03:07:39 EDT 2022	Query-centric alignment of 1 hits	TRUE	99	1	99	Tue Jun 14 03:07:39 EDT 2022	30.5967	0	99	OPGECHAB_02845_group_4143	99	4 KB	linear	urn:local:.:2y6y-ext00eo
OPGECHAB_02555_group_4142	1873	3	0.536	0.997	1	0.994	Tue Jun 14 03:07:39 EDT 2022	Query-centric alignment of 2 hits	TRUE	888	1.10923	97	Tue Jun 14 03:07:39 EDT 2022	193.595	0	888	OPGECHAB_02555_group_4142	888	10 KB	linear	urn:local:.:2y6u-ext00en
OPGECHAB_01565_group_8011	4381	13	0.568	0.742	1	0.931	Tue Jun 14 03:07:39 EDT 2022	Query-centric alignment of 12 hits	TRUE	345	11.6986	323	Tue Jun 14 03:07:39 EDT 2022	104.643	0	345	OPGECHAB_01565_group_8011	345	50 KB	linear	urn:local:.:2y6p-ext00em
OPGECHAB_01564_group_8010	3710	5	0.542	0.916	1	0.958	Tue Jun 14 03:07:38 EDT 2022	Query-centric alignment of 4 hits	TRUE	747	3.96653	722	Tue Jun 14 03:07:38 EDT 2022	230.427	0	747	OPGECHAB_01564_group_8010	747	20 KB	linear	urn:local:.:2y6a-ext00ei
OPGECHAB_01563_group_8009	1198	9	0.511	0.976	1	0.989	Tue Jun 14 03:07:38 EDT 2022	Query-centric alignment of 8 hits	TRUE	423	1.83215	29	Tue Jun 14 03:07:38 EDT 2022	41.2272	0	423	OPGECHAB_01563_group_8009	423	31 KB	linear	urn:local:.:2y63-ext00eg
OPGECHAB_01562_group_8008	1030	9	0.499	0.988	1	0.984	Tue Jun 14 03:07:38 EDT 2022	Query-centric alignment of 8 hits	TRUE	342	2.0117	44	Tue Jun 14 03:07:38 EDT 2022	35.3528	0	342	OPGECHAB_01562_group_8008	342	28 KB	linear	urn:local:.:2y5s-ext00ee
OPGECHAB_01561_group_8007	1588	4	0.502	0.974	1	0.964	Tue Jun 14 03:07:38 EDT 2022	Query-centric alignment of 3 hits	TRUE	660	1.40758	71	Tue Jun 14 03:07:38 EDT 2022	123.079	0	660	OPGECHAB_01561_group_8007	660	13 KB	linear	urn:local:.:2y5h-ext00ec
OPGECHAB_01560_group_8006	1068	7	0.51	0.881	1	0.961	Tue Jun 14 03:07:38 EDT 2022	Query-centric alignment of 6 hits	TRUE	159	5.71698	144	Tue Jun 14 03:07:38 EDT 2022	46.8866	0	159	OPGECHAB_01560_group_8006	159	23 KB	linear	urn:local:.:2y5b-ext00ea
OPGECHAB_01559_group_8005	1092	2	0.467	1	1	1	Tue Jun 14 03:07:38 EDT 2022	Query-centric alignment of 1 hits	TRUE	546	1	546	Tue Jun 14 03:07:38 EDT 2022	168.576	0	546	OPGECHAB_01559_group_8005	546	5 KB	linear	urn:local:.:2y52-ext00e9
OPGECHAB_01554_group_4141	366	2	0.503	1	1	1	Tue Jun 14 03:07:38 EDT 2022	Query-centric alignment of 1 hits	TRUE	183	1	183	Tue Jun 14 03:07:38 EDT 2022	56.6086	0	183	OPGECHAB_01554_group_4141	183	4 KB	linear	urn:local:.:2y4y-ext00e8
OPGECHAB_01551_group_1246	615	5	0.419	0.854	1	0.934	Tue Jun 14 03:07:38 EDT 2022	Query-centric alignment of 4 hits	TRUE	123	4	123	Tue Jun 14 03:07:38 EDT 2022	37.9839	0	123	OPGECHAB_01551_group_1246	123	15 KB	linear	urn:local:.:2y4u-ext00e7
OPGECHAB_01548_group_8004	3571	8	0.519	0.81	1	0.863	Tue Jun 14 03:07:38 EDT 2022	Query-centric alignment of 7 hits	TRUE	795	3.47547	97	Tue Jun 14 03:07:38 EDT 2022	138.065	0	795	OPGECHAB_01548_group_8004	815	31 KB	linear	urn:local:.:2y4n-ext00e5
OPGECHAB_01542_group_8003	1110	2	0.402	1	1	1	Tue Jun 14 03:07:38 EDT 2022	Query-centric alignment of 1 hits	TRUE	555	1	555	Tue Jun 14 03:07:38 EDT 2022	172.022	0	555	OPGECHAB_01542_group_8003	555	5 KB	linear	urn:local:.:2y4d-ext00e3
OPGECHAB_01541_group_8002	576	2	0.389	1	1	1	Tue Jun 14 03:07:38 EDT 2022	Query-centric alignment of 1 hits	TRUE	288	1	288	Tue Jun 14 03:07:38 EDT 2022	89.3903	0	288	OPGECHAB_01541_group_8002	288	5 KB	linear	urn:local:.:2y49-ext00e2
OPGECHAB_01540_group_8001	1014	3	0.537	0.932	1	0.951	Tue Jun 14 03:07:38 EDT 2022	Query-centric alignment of 2 hits	TRUE	351	1.88889	312	Tue Jun 14 03:07:38 EDT 2022	104.496	0	351	OPGECHAB_01540_group_8001	351	9 KB	linear	urn:local:.:2y45-ext00e1
OPGECHAB_01539_group_8000	690	2	0.394	1	1	1	Tue Jun 14 03:07:38 EDT 2022	Query-centric alignment of 1 hits	TRUE	345	1	345	Tue Jun 14 03:07:38 EDT 2022	106.831	0	345	OPGECHAB_01539_group_8000	345	5 KB	linear	urn:local:.:2y40-ext00e0
OPGECHAB_01538_group_7999	977	3	0.535	1	1	1	Tue Jun 14 03:07:38 EDT 2022	Query-centric alignment of 2 hits	TRUE	465	1.10108	47	Tue Jun 14 03:07:38 EDT 2022	100.879	0	465	OPGECHAB_01538_group_7999	465	9 KB	linear	urn:local:.:2y3w-ext00dz
OPGECHAB_01537_group_7998	3539	3	0.539	1	1	1	Tue Jun 14 03:07:38 EDT 2022	Query-centric alignment of 2 hits	TRUE	1746	1.02692	47	Tue Jun 14 03:07:38 EDT 2022	365.335	0	1746	OPGECHAB_01537_group_7998	1746	12 KB	linear	urn:local:.:2y3r-ext00dy
OPGECHAB_01536_group_7997	3857	3	0.523	0.854	1	0.895	Tue Jun 14 03:07:38 EDT 2022	Query-centric alignment of 2 hits	TRUE	1332	1.89565	1193	Tue Jun 14 03:07:38 EDT 2022	398.522	0	1332	OPGECHAB_01536_group_7997	1334	12 KB	linear	urn:local:.:2y3m-ext00dx
OPGECHAB_01535_group_4140	1698	2	0.554	1	1	1	Tue Jun 14 03:07:38 EDT 2022	Query-centric alignment of 1 hits	TRUE	849	1	849	Tue Jun 14 03:07:38 EDT 2022	263.283	0	849	OPGECHAB_01535_group_4140	849	6 KB	linear	urn:local:.:2y3h-ext00dv
OPGECHAB_01534_group_7996	2430	2	0.521	1	1	1	Tue Jun 14 03:07:38 EDT 2022	Query-centric alignment of 1 hits	TRUE	1215	1	1215	Tue Jun 14 03:07:38 EDT 2022	375.831	0	1215	OPGECHAB_01534_group_7996	1215	7 KB	linear	urn:local:.:2y3d-ext00du
OPGECHAB_01335_group_7995	378	2	0.534	1	1	1	Tue Jun 14 03:07:38 EDT 2022	Query-centric alignment of 1 hits	TRUE	189	1	189	Tue Jun 14 03:07:38 EDT 2022	58.5258	0	189	OPGECHAB_01335_group_7995	189	4 KB	linear	urn:local:.:2y39-ext00du
OPGECHAB_01157_group_7994	630	2	0.352	1	1	1	Tue Jun 14 03:07:38 EDT 2022	Query-centric alignment of 1 hits	TRUE	315	1	315	Tue Jun 14 03:07:38 EDT 2022	97.1813	0	315	OPGECHAB_01157_group_7994	315	5 KB	linear	urn:local:.:2y35-ext00dt
OPGECHAB_00851_group_7993	2973	6	0.587	0.982	1	0.988	Tue Jun 14 03:07:38 EDT 2022	Query-centric alignment of 5 hits	TRUE	963	2.08723	42	Tue Jun 14 03:07:38 EDT 2022	152.838	0	963	OPGECHAB_00851_group_7993	963	22 KB	linear	urn:local:.:2y31-ext00ds
ONFBIPDF_04132_group_7773	3758	3	0.485	0.84	1	0.891	Tue Jun 14 03:07:33 EDT 2022	Query-centric alignment of 2 hits	TRUE	1269	1.96296	1220	Tue Jun 14 03:07:33 EDT 2022	388.881	0	1269	ONFBIPDF_04132_group_7773	1272	12 KB	linear	urn:local:.:2wel-exszzyn
ONFBIPDF_04131_group_7772	3150	2	0.361	1	1	1	Tue Jun 14 03:07:33 EDT 2022	Query-centric alignment of 1 hits	TRUE	1575	1	1575	Tue Jun 14 03:07:33 EDT 2022	489.069	0	1575	ONFBIPDF_04131_group_7772	1575	8 KB	linear	urn:local:.:2weg-exszzym
ONFBIPDF_04130_group_7771	1050	2	0.377	1	1	1	Tue Jun 14 03:07:33 EDT 2022	Query-centric alignment of 1 hits	TRUE	525	1	525	Tue Jun 14 03:07:33 EDT 2022	162.501	0	525	ONFBIPDF_04130_group_7771	525	5 KB	linear	urn:local:.:2wec-exszzyl
ONFBIPDF_04129_group_7770	6486	2	0.371	1	1	1	Tue Jun 14 03:07:33 EDT 2022	Query-centric alignment of 1 hits	TRUE	3243	1	3243	Tue Jun 14 03:07:33 EDT 2022	1005.6	0	3243	ONFBIPDF_04129_group_7770	3243	11 KB	linear	urn:local:.:2we8-exszzyj
ONFBIPDF_04017_group_7769	864	3	0.58	0.969	1	0.979	Tue Jun 14 03:07:33 EDT 2022	Query-centric alignment of 2 hits	TRUE	288	2	288	Tue Jun 14 03:07:33 EDT 2022	89.1028	0	288	ONFBIPDF_04017_group_7769	288	9 KB	linear	urn:local:.:2we4-exszzyi
ONFBIPDF_03985_group_7768	4404	2	0.465	1	1	1	Tue Jun 14 03:07:33 EDT 2022	Query-centric alignment of 1 hits	TRUE	2202	1	2202	Tue Jun 14 03:07:33 EDT 2022	681.492	0	2202	ONFBIPDF_03985_group_7768	2202	9 KB	linear	urn:local:.:2wdz-exszzyh
ONFBIPDF_03984_group_7767	1968	2	0.494	1	1	1	Tue Jun 14 03:07:33 EDT 2022	Query-centric alignment of 1 hits	TRUE	984	1	984	Tue Jun 14 03:07:33 EDT 2022	304.747	0	984	ONFBIPDF_03984_group_7767	984	6 KB	linear	urn:local:.:2wdv-exszzyf
ONFBIPDF_03983_group_7766	780	2	0.385	1	1	1	Tue Jun 14 03:07:33 EDT 2022	Query-centric alignment of 1 hits	TRUE	390	1	390	Tue Jun 14 03:07:33 EDT 2022	120.981	0	390	ONFBIPDF_03983_group_7766	390	5 KB	linear	urn:local:.:2wdr-exszzyf
ONFBIPDF_03574_group_163	12862	16	0.602	0.76	1	0.926	Tue Jun 14 03:07:33 EDT 2022	Query-centric alignment of 15 hits	TRUE	1020	11.6098	342	Tue Jun 14 03:07:33 EDT 2022		0	1020	ONFBIPDF_03574_group_163	1024	72 KB	linear	urn:local:.:2wdn-exszzyd
ONFBIPDF_03573_group_7765	1063	4	0.552	0.846	1	0.901	Tue Jun 14 03:07:33 EDT 2022	Query-centric alignment of 3 hits	TRUE	297	2.57912	172	Tue Jun 14 03:07:33 EDT 2022	82.2303	0	297	ONFBIPDF_03573_group_7765	298	13 KB	linear	urn:local:.:2wd5-exszzy9
ONFBIPDF_03572_group_4104	1989	3	0.404	0.932	1	0.955	Tue Jun 14 03:07:33 EDT 2022	Query-centric alignment of 2 hits	TRUE	663	2	663	Tue Jun 14 03:07:33 EDT 2022	204.521	0	663	ONFBIPDF_03572_group_4104	664	10 KB	linear	urn:local:.:2wcz-exszzy8
ONFBIPDF_03571_group_9083	2311	3	0.405	0.96	1	0.973	Tue Jun 14 03:07:33 EDT 2022	Query-centric alignment of 2 hits	TRUE	771	1.99741	769	Tue Jun 14 03:07:33 EDT 2022	239.264	0	771	ONFBIPDF_03571_group_9083	771	11 KB	linear	urn:local:.:2wcu-exszzy6
ONFBIPDF_03570_group_7764	4958	3	0.591	0.868	1	0.912	Tue Jun 14 03:07:33 EDT 2022	Query-centric alignment of 2 hits	TRUE	1653	1.9994	1652	Tue Jun 14 03:07:33 EDT 2022	510.362	0	1653	ONFBIPDF_03570_group_7764	1656	13 KB	linear	urn:local:.:2wcp-exszzy5
ONFBIPDF_03569_group_7763	895	3	0.462	0.876	1	0.913	Tue Jun 14 03:07:33 EDT 2022	Query-centric alignment of 2 hits	TRUE	306	1.92484	283	Tue Jun 14 03:07:33 EDT 2022	92.2475	0	306	ONFBIPDF_03569_group_7763	307	9 KB	linear	urn:local:.:2wck-exszzy4
ONFBIPDF_03568_group_4103	8231	4	0.539	0.713	1	0.83	Tue Jun 14 03:07:33 EDT 2022	Query-centric alignment of 3 hits	TRUE	2058	2.99951	2057	Tue Jun 14 03:07:33 EDT 2022	636.998	0	2058	ONFBIPDF_03568_group_4103	2089	20 KB	linear	urn:local:.:2wcf-exszzy3
ONFBIPDF_03567_group_1238	8794	9	0.565	0.805	1	0.885	Tue Jun 14 03:07:33 EDT 2022	Query-centric alignment of 8 hits	TRUE	1665	4.28168	106	Tue Jun 14 03:07:33 EDT 2022		0	1665	ONFBIPDF_03567_group_1238	1674	40 KB	linear	urn:local:.:2wc9-exszzy1
ONFBIPDF_03566_group_274	13863	16	0.574	0.799	1	0.918	Tue Jun 14 03:07:33 EDT 2022	Query-centric alignment of 15 hits	TRUE	936	13.8462	461	Tue Jun 14 03:07:33 EDT 2022		0	936	ONFBIPDF_03566_group_274	943	70 KB	linear	urn:local:.:2wby-exszzxx
ONFBIPDF_03565_group_7762	954	2	0.421	1	1	1	Tue Jun 14 03:07:32 EDT 2022	Query-centric alignment of 1 hits	TRUE	477	1	477	Tue Jun 14 03:07:32 EDT 2022	147.536	0	477	ONFBIPDF_03565_group_7762	477	5 KB	linear	urn:local:.:2wbg-exszzxt
ONFBIPDF_03564_fliD_3	2802	2	0.498	1	1	1	Tue Jun 14 03:07:32 EDT 2022	Query-centric alignment of 1 hits	TRUE	1401	1	1401	Tue Jun 14 03:07:32 EDT 2022	432.814	0	1401	ONFBIPDF_03564_fliD_3	1401	7 KB	linear	urn:local:.:2wbc-exszzxs
ONFBIPDF_03563_flgD_2	1350	2	0.492	1	1	1	Tue Jun 14 03:07:32 EDT 2022	Query-centric alignment of 1 hits	TRUE	675	1	675	Tue Jun 14 03:07:32 EDT 2022	208.643	0	675	ONFBIPDF_03563_flgD_2	675	6 KB	linear	urn:local:.:2wb8-exszzxr
ONFBIPDF_03562_group_7760	726	2	0.435	1	1	1	Tue Jun 14 03:07:32 EDT 2022	Query-centric alignment of 1 hits	TRUE	363	1	363	Tue Jun 14 03:07:32 EDT 2022	112.895	0	363	ONFBIPDF_03562_group_7760	363	5 KB	linear	urn:local:.:2wb4-exszzxq
ONFBIPDF_03561_group_7759	426	2	0.394	1	1	1	Tue Jun 14 03:07:32 EDT 2022	Query-centric alignment of 1 hits	TRUE	213	1	213	Tue Jun 14 03:07:32 EDT 2022	65.8579	0	213	ONFBIPDF_03561_group_7759	213	5 KB	linear	urn:local:.:2wb0-exszzxq
ONFBIPDF_03560_group_1169	9585	5	0.553	0.853	1	0.934	Tue Jun 14 03:07:32 EDT 2022	Query-centric alignment of 4 hits	TRUE	1917	4	1917	Tue Jun 14 03:07:32 EDT 2022	593.364	0	1917	ONFBIPDF_03560_group_1169	1919	25 KB	linear	urn:local:.:2waw-exszzxp
ONFBIPDF_03559_group_7758	264	2	0.402	1	1	1	Tue Jun 14 03:07:32 EDT 2022	Query-centric alignment of 1 hits	TRUE	132	1	132	Tue Jun 14 03:07:32 EDT 2022	40.6795	0	132	ONFBIPDF_03559_group_7758	132	4 KB	linear	urn:local:.:2wap-exszzxn
ONFBIPDF_03558_group_7757	576	2	0.462	1	1	1	Tue Jun 14 03:07:32 EDT 2022	Query-centric alignment of 1 hits	TRUE	288	1	288	Tue Jun 14 03:07:32 EDT 2022	88.8756	0	288	ONFBIPDF_03558_group_7757	288	5 KB	linear	urn:local:.:2wal-exszzxm
ONFBIPDF_03555_group_7756	1899	3	0.572	0.959	1	0.972	Tue Jun 14 03:07:32 EDT 2022	Query-centric alignment of 2 hits	TRUE	636	1.98585	627	Tue Jun 14 03:07:32 EDT 2022	195.472	0	636	ONFBIPDF_03555_group_7756	636	10 KB	linear	urn:local:.:2wah-exszzxl
ONFBIPDF_03554_group_7755	3042	2	0.56	1	1	1	Tue Jun 14 03:07:32 EDT 2022	Query-centric alignment of 1 hits	TRUE	1521	1	1521	Tue Jun 14 03:07:32 EDT 2022	471.28	0	1521	ONFBIPDF_03554_group_7755	1521	8 KB	linear	urn:local:.:2wac-exszzxk
ONFBIPDF_03553_group_7754	1320	2	0.597	1	1	1	Tue Jun 14 03:07:32 EDT 2022	Query-centric alignment of 1 hits	TRUE	660	1	660	Tue Jun 14 03:07:32 EDT 2022	204.197	0	660	ONFBIPDF_03553_group_7754	660	6 KB	linear	urn:local:.:2wa8-exszzxj
ONFBIPDF_03552_dmlR_6	1770	2	0.566	1	1	1	Tue Jun 14 03:07:32 EDT 2022	Query-centric alignment of 1 hits	TRUE	885	1	885	Tue Jun 14 03:07:32 EDT 2022	273.848	0	885	ONFBIPDF_03552_dmlR_6	885	6 KB	linear	urn:local:.:2wa4-exszzxi
ONFBIPDF_03551_group_7752	1812	2	0.562	1	1	1	Tue Jun 14 03:07:32 EDT 2022	Query-centric alignment of 1 hits	TRUE	906	1	906	Tue Jun 14 03:07:32 EDT 2022	280.589	0	906	ONFBIPDF_03551_group_7752	906	6 KB	linear	urn:local:.:2wa0-exszzxh
ONFBIPDF_03550_group_7751	1218	2	0.588	1	1	1	Tue Jun 14 03:07:32 EDT 2022	Query-centric alignment of 1 hits	TRUE	609	1	609	Tue Jun 14 03:07:32 EDT 2022	188.172	0	609	ONFBIPDF_03550_group_7751	609	6 KB	linear	urn:local:.:2w9w-exszzxg
ONFBIPDF_03548_group_7750	1048	4	0.415	0.937	1	0.957	Tue Jun 14 03:07:32 EDT 2022	Query-centric alignment of 3 hits	TRUE	332	2.1697	56	Tue Jun 14 03:07:32 EDT 2022	81.3424	0	330	ONFBIPDF_03548_group_7750	332	12 KB	linear	urn:local:.:2w9s-exszzxf
ONFBIPDF_03547_group_4102	4131	3	0.352	0.945	1	0.963	Tue Jun 14 03:07:32 EDT 2022	Query-centric alignment of 2 hits	TRUE	1380	1.9942	1371	Tue Jun 14 03:07:32 EDT 2022	426.603	0	1380	ONFBIPDF_03547_group_4102	1381	13 KB	linear	urn:local:.:2w9m-exszzxd
ONFBIPDF_03546_group_7749	546	2	0.473	1	1	1	Tue Jun 14 03:07:32 EDT 2022	Query-centric alignment of 1 hits	TRUE	273	1	273	Tue Jun 14 03:07:32 EDT 2022	84.738	0	273	ONFBIPDF_03546_group_7749	273	5 KB	linear	urn:local:.:2w9h-exszzxc
ONFBIPDF_03545_group_7748	690	2	0.49	1	1	1	Tue Jun 14 03:07:32 EDT 2022	Query-centric alignment of 1 hits	TRUE	345	1	345	Tue Jun 14 03:07:32 EDT 2022	106.625	0	345	ONFBIPDF_03545_group_7748	345	5 KB	linear	urn:local:.:2w9d-exszzxb
ONFBIPDF_03544_group_7747	1374	2	0.345	1	1	1	Tue Jun 14 03:07:32 EDT 2022	Query-centric alignment of 1 hits	TRUE	687	1	687	Tue Jun 14 03:07:32 EDT 2022	211.277	0	687	ONFBIPDF_03544_group_7747	687	6 KB	linear	urn:local:.:2w99-exszzxa
ONFBIPDF_03543_group_7746	420	2	0.352	1	1	1	Tue Jun 14 03:07:32 EDT 2022	Query-centric alignment of 1 hits	TRUE	210	1	210	Tue Jun 14 03:07:32 EDT 2022	65.1515	0	210	ONFBIPDF_03543_group_7746	210	5 KB	linear	urn:local:.:2w95-exszzxa
ONFBIPDF_03542_group_7745	2142	2	0.472	1	1	1	Tue Jun 14 03:07:32 EDT 2022	Query-centric alignment of 1 hits	TRUE	1071	1	1071	Tue Jun 14 03:07:32 EDT 2022	331.119	0	1071	ONFBIPDF_03542_group_7745	1071	7 KB	linear	urn:local:.:2w91-exszzx9
ONFBIPDF_03541_apxIB_3	4278	2	0.442	1	1	1	Tue Jun 14 03:07:32 EDT 2022	Query-centric alignment of 1 hits	TRUE	2139	1	2139	Tue Jun 14 03:07:32 EDT 2022	661.772	0	2139	ONFBIPDF_03541_apxIB_3	2139	9 KB	linear	urn:local:.:2w8x-exszzx8
ONFBIPDF_03540_group_7743	300	2	0.353	1	1	1	Tue Jun 14 03:07:32 EDT 2022	Query-centric alignment of 1 hits	TRUE	150	1	150	Tue Jun 14 03:07:32 EDT 2022	46.6725	0	150	ONFBIPDF_03540_group_7743	150	4 KB	linear	urn:local:.:2w8t-exszzx7
ONFBIPDF_03539_group_7742	1099	6	0.461	0.94	1	0.959	Tue Jun 14 03:07:32 EDT 2022	Query-centric alignment of 5 hits	TRUE	285	2.85614	47	Tue Jun 14 03:07:32 EDT 2022	56.8296	0	285	ONFBIPDF_03539_group_7742	285	19 KB	linear	urn:local:.:2w8p-exszzx6
ONFBIPDF_03538_group_7741	724	6	0.48	0.964	1	0.964	Tue Jun 14 03:07:32 EDT 2022	Query-centric alignment of 5 hits	TRUE	249	1.91165	36	Tue Jun 14 03:07:32 EDT 2022	37.5258	0	249	ONFBIPDF_03538_group_7741	249	19 KB	linear	urn:local:.:2w8h-exszzx4
ONFBIPDF_03537_group_7740	2002	5	0.474	0.778	1	0.878	Tue Jun 14 03:07:32 EDT 2022	Query-centric alignment of 4 hits	TRUE	492	3.06911	36	Tue Jun 14 03:07:32 EDT 2022	123.808	0	492	ONFBIPDF_03537_group_7740	492	17 KB	linear	urn:local:.:2w89-exszzx3
ONFBIPDF_03536_group_518	5701	8	0.604	0.979	1	0.917	Tue Jun 14 03:07:32 EDT 2022	Query-centric alignment of 7 hits	TRUE	2376	1.39899	135	Tue Jun 14 03:07:32 EDT 2022		0	2376	ONFBIPDF_03536_group_518	2379	33 KB	linear	urn:local:.:2w82-exszzx1
ONFBIPDF_03530_rep_2	3258	2	0.441	1	1	1	Tue Jun 14 03:07:32 EDT 2022	Query-centric alignment of 1 hits	TRUE	1629	1	1629	Tue Jun 14 03:07:32 EDT 2022	502.966	0	1629	ONFBIPDF_03530_rep_2	1629	8 KB	linear	urn:local:.:2w7s-exszzwz
ONFBIPDF_03529_group_7739	3438	2	0.463	1	1	1	Tue Jun 14 03:07:32 EDT 2022	Query-centric alignment of 1 hits	TRUE	1719	1	1719	Tue Jun 14 03:07:32 EDT 2022	531.632	0	1719	ONFBIPDF_03529_group_7739	1719	8 KB	linear	urn:local:.:2w7o-exszzwy
ONFBIPDF_03528_group_4100	1872	2	0.431	1	1	1	Tue Jun 14 03:07:32 EDT 2022	Query-centric alignment of 1 hits	TRUE	936	1	936	Tue Jun 14 03:07:32 EDT 2022	289.942	0	936	ONFBIPDF_03528_group_4100	936	6 KB	linear	urn:local:.:2w7k-exszzwx
ONFBIPDF_03451_group_7738	564	2	0.543	1	1	1	Tue Jun 14 03:07:32 EDT 2022	Query-centric alignment of 1 hits	TRUE	282	1	282	Tue Jun 14 03:07:32 EDT 2022	86.9671	0	282	ONFBIPDF_03451_group_7738	282	5 KB	linear	urn:local:.:2w7g-exszzww
ONFBIPDF_03450_group_7737	1986	2	0.497	1	1	1	Tue Jun 14 03:07:32 EDT 2022	Query-centric alignment of 1 hits	TRUE	993	1	993	Tue Jun 14 03:07:32 EDT 2022	306.823	0	993	ONFBIPDF_03450_group_7737	993	6 KB	linear	urn:local:.:2w7c-exszzwv
ONFBIPDF_03449_group_7736	2088	2	0.505	1	1	1	Tue Jun 14 03:07:32 EDT 2022	Query-centric alignment of 1 hits	TRUE	1044	1	1044	Tue Jun 14 03:07:32 EDT 2022	322.348	0	1044	ONFBIPDF_03449_group_7736	1044	7 KB	linear	urn:local:.:2w78-exszzwv
ONFBIPDF_03448_group_7735	5952	2	0.411	1	1	1	Tue Jun 14 03:07:32 EDT 2022	Query-centric alignment of 1 hits	TRUE	2976	1	2976	Tue Jun 14 03:07:32 EDT 2022	921.429	0	2976	ONFBIPDF_03448_group_7735	2976	10 KB	linear	urn:local:.:2w74-exszzwu
ONFBIPDF_03447_group_90	3060	16	0.562	0.783	1	0.924	Tue Jun 14 03:07:32 EDT 2022	Query-centric alignment of 15 hits	TRUE	270	10.3333	114	Tue Jun 14 03:07:32 EDT 2022	59.4195	0	270	ONFBIPDF_03447_group_90	272	58 KB	linear	urn:local:.:2w70-exszzws
ONFBIPDF_03446_group_7734	3786	14	0.577	0.692	1	0.898	Tue Jun 14 03:07:32 EDT 2022	Query-centric alignment of 13 hits	TRUE	318	10.9057	130	Tue Jun 14 03:07:32 EDT 2022	83.609	0	318	ONFBIPDF_03446_group_7734	321	51 KB	linear	urn:local:.:2w6i-exszzwo
ONFBIPDF_03445_group_7733	2742	2	0.322	1	1	1	Tue Jun 14 03:07:32 EDT 2022	Query-centric alignment of 1 hits	TRUE	1371	1	1371	Tue Jun 14 03:07:32 EDT 2022	424.267	0	1371	ONFBIPDF_03445_group_7733	1371	7 KB	linear	urn:local:.:2w62-exszzwl
ONFBIPDF_03403_group_7732	1956	2	0.359	1	1	1	Tue Jun 14 03:07:32 EDT 2022	Query-centric alignment of 1 hits	TRUE	978	1	978	Tue Jun 14 03:07:32 EDT 2022	303.36	0	978	ONFBIPDF_03403_group_7732	978	6 KB	linear	urn:local:.:2w5y-exszzwk
ONFBIPDF_03402_group_7731	942	2	0.355	1	1	1	Tue Jun 14 03:07:32 EDT 2022	Query-centric alignment of 1 hits	TRUE	471	1	471	Tue Jun 14 03:07:32 EDT 2022	145.898	0	471	ONFBIPDF_03402_group_7731	471	5 KB	linear	urn:local:.:2w5u-exszzwj
ONFBIPDF_03401_surE_2	1901	3	0.503	0.959	1	0.956	Tue Jun 14 03:07:32 EDT 2022	Query-centric alignment of 2 hits	TRUE	777	1.44659	347	Tue Jun 14 03:07:32 EDT 2022	195.756	0	777	ONFBIPDF_03401_surE_2	777	10 KB	linear	urn:local:.:2w5q-exszzwj
ONFBIPDF_03400_group_4099	858	2	0.492	1	1	1	Tue Jun 14 03:07:32 EDT 2022	Query-centric alignment of 1 hits	TRUE	429	1	429	Tue Jun 14 03:07:32 EDT 2022	133.013	0	429	ONFBIPDF_03400_group_4099	429	5 KB	linear	urn:local:.:2w5l-exszzwh
ONFBIPDF_03393_group_7729	1257	3	0.466	0.852	1	0.902	Tue Jun 14 03:07:32 EDT 2022	Query-centric alignment of 2 hits	TRUE	420	2	417	Tue Jun 14 03:07:32 EDT 2022	129.756	0	420	ONFBIPDF_03393_group_7729	420	10 KB	linear	urn:local:.:2w5h-exszzwh
ONFBIPDF_03392_group_7728	1428	2	0.38	1	1	1	Tue Jun 14 03:07:32 EDT 2022	Query-centric alignment of 1 hits	TRUE	714	1	714	Tue Jun 14 03:07:32 EDT 2022	220.654	0	714	ONFBIPDF_03392_group_7728	714	6 KB	linear	urn:local:.:2w5c-exszzwg
ONFBIPDF_03391_group_7727	2154	2	0.349	1	1	1	Tue Jun 14 03:07:32 EDT 2022	Query-centric alignment of 1 hits	TRUE	1077	1	1077	Tue Jun 14 03:07:32 EDT 2022	333.764	0	1077	ONFBIPDF_03391_group_7727	1077	7 KB	linear	urn:local:.:2w58-exszzwf
ONFBIPDF_03390_group_7726	456	2	0.496	1	1	1	Tue Jun 14 03:07:32 EDT 2022	Query-centric alignment of 1 hits	TRUE	228	1	228	Tue Jun 14 03:07:32 EDT 2022	70.4256	0	228	ONFBIPDF_03390_group_7726	228	5 KB	linear	urn:local:.:2w54-exszzwe
ONFBIPDF_03389_rclR_2	1914	2	0.541	1	1	1	Tue Jun 14 03:07:32 EDT 2022	Query-centric alignment of 1 hits	TRUE	957	1	957	Tue Jun 14 03:07:32 EDT 2022	296.181	0	957	ONFBIPDF_03389_rclR_2	957	6 KB	linear	urn:local:.:2w50-exszzwd
ONFBIPDF_03388_nepI_2	2454	2	0.549	1	1	1	Tue Jun 14 03:07:32 EDT 2022	Query-centric alignment of 1 hits	TRUE	1227	1	1227	Tue Jun 14 03:07:32 EDT 2022	380.471	0	1227	ONFBIPDF_03388_nepI_2	1227	7 KB	linear	urn:local:.:2w4w-exszzwc
ONFBIPDF_03387_group_7723	378	2	0.503	1	1	1	Tue Jun 14 03:07:32 EDT 2022	Query-centric alignment of 1 hits	TRUE	189	1	189	Tue Jun 14 03:07:32 EDT 2022	58.5709	0	189	ONFBIPDF_03387_group_7723	189	4 KB	linear	urn:local:.:2w4s-exszzwb
ONFBIPDF_03309_group_7722	1200	2	0.498	1	1	1	Tue Jun 14 03:07:32 EDT 2022	Query-centric alignment of 1 hits	TRUE	600	1	600	Tue Jun 14 03:07:32 EDT 2022	185.295	0	600	ONFBIPDF_03309_group_7722	600	6 KB	linear	urn:local:.:2w4o-exszzwa
ONFBIPDF_03308_group_7721	2562	2	0.474	1	1	1	Tue Jun 14 03:07:32 EDT 2022	Query-centric alignment of 1 hits	TRUE	1281	1	1281	Tue Jun 14 03:07:32 EDT 2022	396.41	0	1281	ONFBIPDF_03308_group_7721	1281	7 KB	linear	urn:local:.:2w4k-exszzwa
ONFBIPDF_03193_group_7720	2214	2	0.344	1	1	1	Tue Jun 14 03:07:32 EDT 2022	Query-centric alignment of 1 hits	TRUE	1107	1	1107	Tue Jun 14 03:07:32 EDT 2022	341.746	0	1107	ONFBIPDF_03193_group_7720	1107	7 KB	linear	urn:local:.:2w4g-exszzw9
ONFBIPDF_03191_xerC_2	506	3	0.471	0.97	1	0.971	Tue Jun 14 03:07:32 EDT 2022	Query-centric alignment of 2 hits	TRUE	198	1.55556	110	Tue Jun 14 03:07:32 EDT 2022	52.4247	0	198	ONFBIPDF_03191_xerC_2	198	8 KB	linear	urn:local:.:2w4c-exszzw8
ONFBIPDF_03112_group_7719	780	2	0.3	1	1	1	Tue Jun 14 03:07:32 EDT 2022	Query-centric alignment of 1 hits	TRUE	390	1	390	Tue Jun 14 03:07:32 EDT 2022	120.745	0	390	ONFBIPDF_03112_group_7719	390	5 KB	linear	urn:local:.:2w47-exszzw7
ONFBIPDF_02955_group_33	5220	16	0.578	0.882	1	0.928	Tue Jun 14 03:07:32 EDT 2022	Query-centric alignment of 15 hits	TRUE	726	6.23829	147	Tue Jun 14 03:07:32 EDT 2022		0	726	ONFBIPDF_02955_group_33	729	62 KB	linear	urn:local:.:2w43-exszzw6
ONFBIPDF_02686_group_7718	1351	6	0.612	0.92	1	0.959	Tue Jun 14 03:07:32 EDT 2022	Query-centric alignment of 5 hits	TRUE	363	2.68595	48	Tue Jun 14 03:07:32 EDT 2022	69.4607	0	363	ONFBIPDF_02686_group_7718	376	21 KB	linear	urn:local:.:2w3l-exszzw2
ONFBIPDF_02665_group_7717	2048	7	0.559	0.801	1	0.906	Tue Jun 14 03:07:32 EDT 2022	Query-centric alignment of 6 hits	TRUE	297	5.89562	290	Tue Jun 14 03:07:32 EDT 2022	90.5323	0	297	ONFBIPDF_02665_group_7717	297	24 KB	linear	urn:local:.:2w3d-exszzw0
ONFBIPDF_02664_group_7716	1745	3	0.476	0.954	1	0.969	Tue Jun 14 03:07:32 EDT 2022	Query-centric alignment of 2 hits	TRUE	582	1.99828	581	Tue Jun 14 03:07:32 EDT 2022	179.807	0	582	ONFBIPDF_02664_group_7716	582	10 KB	linear	urn:local:.:2w34-exszzvy
ONFBIPDF_02663_group_1484	410	4	0.5	0.963	1	0.98	Tue Jun 14 03:07:32 EDT 2022	Query-centric alignment of 3 hits	TRUE	108	2.7963	97	Tue Jun 14 03:07:32 EDT 2022	31.9452	0	108	ONFBIPDF_02663_group_1484	108	11 KB	linear	urn:local:.:2w2z-exszzvx
ONFBIPDF_02584_group_2475	468	4	0.339	0.966	1	0.983	Tue Jun 14 03:07:32 EDT 2022	Query-centric alignment of 3 hits	TRUE	117	3	117	Tue Jun 14 03:07:32 EDT 2022	35.9559	0	117	ONFBIPDF_02584_group_2475	117	11 KB	linear	urn:local:.:2w2t-exszzvw
ONFBIPDF_02583_group_7715	669	4	0.502	0.897	1	0.932	Tue Jun 14 03:07:32 EDT 2022	Query-centric alignment of 3 hits	TRUE	198	2.54645	105	Tue Jun 14 03:07:32 EDT 2022	51.6935	0	183	ONFBIPDF_02583_group_7715	203	12 KB	linear	urn:local:.:2w2n-exszzvv
ONFBIPDF_02210_dap	1509	4	0.519	0.986	1	0.99	Tue Jun 14 03:07:32 EDT 2022	Query-centric alignment of 3 hits	TRUE	435	2.46897	207	Tue Jun 14 03:07:32 EDT 2022	116.381	0	435	ONFBIPDF_02210_dap	435	13 KB	linear	urn:local:.:2w2h-exszzvu
ONFBIPDF_02038_group_7714	1980	5	0.318	0.884	1	0.94	Tue Jun 14 03:07:32 EDT 2022	Query-centric alignment of 4 hits	TRUE	396	4	396	Tue Jun 14 03:07:32 EDT 2022	123.545	0	396	ONFBIPDF_02038_group_7714	396	17 KB	linear	urn:local:.:2w2b-exszzvs
ONFBIPDF_02037_group_1020	3066	2	0.341	1	1	1	Tue Jun 14 03:07:32 EDT 2022	Query-centric alignment of 1 hits	TRUE	1533	1	1533	Tue Jun 14 03:07:32 EDT 2022	475.181	0	1533	ONFBIPDF_02037_group_1020	1533	8 KB	linear	urn:local:.:2w24-exszzvr
ONFBIPDF_02036_group_838	1746	2	0.338	1	1	1	Tue Jun 14 03:07:32 EDT 2022	Query-centric alignment of 1 hits	TRUE	873	1	873	Tue Jun 14 03:07:32 EDT 2022	271.027	0	873	ONFBIPDF_02036_group_838	873	6 KB	linear	urn:local:.:2w20-exszzvq
ONFBIPDF_02035_group_1019	1746	2	0.326	1	1	1	Tue Jun 14 03:07:32 EDT 2022	Query-centric alignment of 1 hits	TRUE	873	1	873	Tue Jun 14 03:07:32 EDT 2022	269.992	0	873	ONFBIPDF_02035_group_1019	873	6 KB	linear	urn:local:.:2w1w-exszzvp
ONFBIPDF_02034_group_1676	4827	3	0.338	0.892	1	0.928	Tue Jun 14 03:07:32 EDT 2022	Query-centric alignment of 2 hits	TRUE	1611	1.99628	1605	Tue Jun 14 03:07:32 EDT 2022	498.875	0	1611	ONFBIPDF_02034_group_1676	1611	13 KB	linear	urn:local:.:2w1s-exszzvo
ONFBIPDF_02030_group_7713	1985	8	0.482	0.708	1	0.867	Tue Jun 14 03:07:32 EDT 2022	Query-centric alignment of 7 hits	TRUE	273	6.27106	217	Tue Jun 14 03:07:32 EDT 2022	77.0384	0	273	ONFBIPDF_02030_group_7713	274	29 KB	linear	urn:local:.:2w1n-exszzvn
ONFBIPDF_02029_group_7712	1494	2	0.312	1	1	1	Tue Jun 14 03:07:32 EDT 2022	Query-centric alignment of 1 hits	TRUE	747	1	747	Tue Jun 14 03:07:32 EDT 2022	230.719	0	747	ONFBIPDF_02029_group_7712	747	6 KB	linear	urn:local:.:2w1d-exszzvl
ONFBIPDF_02028_group_7711	318	2	0.252	1	1	1	Tue Jun 14 03:07:32 EDT 2022	Query-centric alignment of 1 hits	TRUE	159	1	159	Tue Jun 14 03:07:32 EDT 2022	49.3203	0	159	ONFBIPDF_02028_group_7711	159	4 KB	linear	urn:local:.:2w19-exszzvk
ONFBIPDF_02026_group_7710	17304	16	0.44	0.637	1	0.899	Tue Jun 14 03:07:32 EDT 2022	Query-centric alignment of 15 hits	TRUE	1101	14.7012	957	Tue Jun 14 03:07:32 EDT 2022		0	1101	ONFBIPDF_02026_group_7710	1131	76 KB	linear	urn:local:.:2w15-exszzvj
ONFBIPDF_02024_group_4098	1296	2	0.431	1	1	1	Tue Jun 14 03:07:32 EDT 2022	Query-centric alignment of 1 hits	TRUE	648	1	648	Tue Jun 14 03:07:32 EDT 2022	200.68	0	648	ONFBIPDF_02024_group_4098	648	6 KB	linear	urn:local:.:2w0n-exszzve
ONFBIPDF_02023_group_2474	3515	3	0.39	0.983	1	0.988	Tue Jun 14 03:07:32 EDT 2022	Query-centric alignment of 2 hits	TRUE	1200	1.92917	1115	Tue Jun 14 03:07:32 EDT 2022	362.825	0	1200	ONFBIPDF_02023_group_2474	1200	12 KB	linear	urn:local:.:2w0j-exszzvd
ONFBIPDF_02022_group_4097	2286	2	0.284	1	1	1	Tue Jun 14 03:07:32 EDT 2022	Query-centric alignment of 1 hits	TRUE	1143	1	1143	Tue Jun 14 03:07:32 EDT 2022	352.407	0	1143	ONFBIPDF_02022_group_4097	1143	7 KB	linear	urn:local:.:2w0e-exszzvc
ONFBIPDF_02021_group_7709	1596	2	0.341	1	1	1	Tue Jun 14 03:07:32 EDT 2022	Query-centric alignment of 1 hits	TRUE	798	1	798	Tue Jun 14 03:07:32 EDT 2022	247.264	0	798	ONFBIPDF_02021_group_7709	798	6 KB	linear	urn:local:.:2w0a-exszzvb
ONFBIPDF_02017_group_1018	2046	5	0.328	0.871	1	0.939	Tue Jun 14 03:07:32 EDT 2022	Query-centric alignment of 4 hits	TRUE	411	3.9781	408	Tue Jun 14 03:07:32 EDT 2022	127.116	0	411	ONFBIPDF_02017_group_1018	411	17 KB	linear	urn:local:.:2w06-exszzva
ONFBIPDF_02016_group_7708	6528	4	0.363	0.922	1	0.955	Tue Jun 14 03:07:32 EDT 2022	Query-centric alignment of 3 hits	TRUE	1632	3	1632	Tue Jun 14 03:07:32 EDT 2022	505.928	0	1632	ONFBIPDF_02016_group_7708	1634	19 KB	linear	urn:local:.:2vzz-exszzv9
ONFBIPDF_02015_group_7707	14205	11	0.345	0.799	1	0.933	Tue Jun 14 03:07:32 EDT 2022	Query-centric alignment of 10 hits	TRUE	1314	9.8105	1071	Tue Jun 14 03:07:32 EDT 2022		0	1314	ONFBIPDF_02015_group_7707	1316	53 KB	linear	urn:local:.:2vzt-exszzv7
ONFBIPDF_02014_group_4096	4884	4	0.351	0.887	1	0.939	Tue Jun 14 03:07:31 EDT 2022	Query-centric alignment of 3 hits	TRUE	1221	3	1221	Tue Jun 14 03:07:31 EDT 2022	378.881	0	1221	ONFBIPDF_02014_group_4096	1221	17 KB	linear	urn:local:.:2vzg-exszzv3
ONFBIPDF_02013_group_7706	5560	9	0.349	0.716	1	0.897	Tue Jun 14 03:07:31 EDT 2022	Query-centric alignment of 8 hits	TRUE	624	7.91026	596	Tue Jun 14 03:07:31 EDT 2022	191.785	0	624	ONFBIPDF_02013_group_7706	631	36 KB	linear	urn:local:.:2vza-exszzv1
ONFBIPDF_02011_group_2472	4365	3	0.34	0.999	1	0.999	Tue Jun 14 03:07:31 EDT 2022	Query-centric alignment of 2 hits	TRUE	1977	1.20789	411	Tue Jun 14 03:07:31 EDT 2022	449.763	0	1977	ONFBIPDF_02011_group_2472	1977	12 KB	linear	urn:local:.:2vyz-exszzuz
ONFBIPDF_02010_group_7705	6430	9	0.416	0.763	1	0.909	Tue Jun 14 03:07:31 EDT 2022	Query-centric alignment of 8 hits	TRUE	810	6.9358	190	Tue Jun 14 03:07:31 EDT 2022	221.374	0	810	ONFBIPDF_02010_group_7705	814	37 KB	linear	urn:local:.:2vyu-exszzux
ONFBIPDF_01813_group_1596	1692	6	0.433	0.933	1	0.968	Tue Jun 14 03:07:31 EDT 2022	Query-centric alignment of 5 hits	TRUE	282	5	282	Tue Jun 14 03:07:31 EDT 2022	87.7034	0	282	ONFBIPDF_01813_group_1596	282	20 KB	linear	urn:local:.:2vyj-exszzuv
ONFBIPDF_01812_group_7704	1362	2	0.439	1	1	1	Tue Jun 14 03:07:31 EDT 2022	Query-centric alignment of 1 hits	TRUE	681	1	681	Tue Jun 14 03:07:31 EDT 2022	210.883	0	681	ONFBIPDF_01812_group_7704	681	6 KB	linear	urn:local:.:2vyb-exszzut
ONFBIPDF_01811_group_7703	390	2	0.508	1	1	1	Tue Jun 14 03:07:31 EDT 2022	Query-centric alignment of 1 hits	TRUE	195	1	195	Tue Jun 14 03:07:31 EDT 2022	60.262	0	195	ONFBIPDF_01811_group_7703	195	4 KB	linear	urn:local:.:2vy7-exszzus
ONFBIPDF_01810_group_7702	1530	2	0.356	1	1	1	Tue Jun 14 03:07:31 EDT 2022	Query-centric alignment of 1 hits	TRUE	765	1	765	Tue Jun 14 03:07:31 EDT 2022	236.568	0	765	ONFBIPDF_01810_group_7702	765	6 KB	linear	urn:local:.:2vy3-exszzur
ONFBIPDF_01809_group_200	3480	16	0.476	0.856	1	0.956	Tue Jun 14 03:07:31 EDT 2022	Query-centric alignment of 15 hits	TRUE	360	8.66944	79	Tue Jun 14 03:07:31 EDT 2022	67.5181	0	360	ONFBIPDF_01809_group_200	360	58 KB	linear	urn:local:.:2vxz-exszzuq
ONFBIPDF_01473_group_7701	1554	2	0.368	1	1	1	Tue Jun 14 03:07:31 EDT 2022	Query-centric alignment of 1 hits	TRUE	777	1	777	Tue Jun 14 03:07:31 EDT 2022	240.564	0	777	ONFBIPDF_01473_group_7701	777	6 KB	linear	urn:local:.:2vxh-exszzum
ONFBIPDF_01472_group_7700	1836	2	0.377	1	1	1	Tue Jun 14 03:07:31 EDT 2022	Query-centric alignment of 1 hits	TRUE	918	1	918	Tue Jun 14 03:07:31 EDT 2022	284.509	0	918	ONFBIPDF_01472_group_7700	918	6 KB	linear	urn:local:.:2vxd-exszzul
ONFBIPDF_01261_group_7699	2955	3	0.396	0.805	1	0.861	Tue Jun 14 03:07:31 EDT 2022	Query-centric alignment of 2 hits	TRUE	1017	1.9056	921	Tue Jun 14 03:07:31 EDT 2022	304.47	0	1017	ONFBIPDF_01261_group_7699	1018	12 KB	linear	urn:local:.:2vx9-exszzuk
ONFBIPDF_01259_group_7698	3216	2	0.32	1	1	1	Tue Jun 14 03:07:31 EDT 2022	Query-centric alignment of 1 hits	TRUE	1608	1	1608	Tue Jun 14 03:07:31 EDT 2022	496.218	0	1608	ONFBIPDF_01259_group_7698	1608	8 KB	linear	urn:local:.:2vx4-exszzuj
ONFBIPDF_01258_epsD	2196	2	0.331	1	1	1	Tue Jun 14 03:07:31 EDT 2022	Query-centric alignment of 1 hits	TRUE	1098	1	1098	Tue Jun 14 03:07:31 EDT 2022	339.944	0	1098	ONFBIPDF_01258_epsD	1098	7 KB	linear	urn:local:.:2vx0-exszzui
ONFBIPDF_01257_wfgD_2	1506	2	0.335	1	1	1	Tue Jun 14 03:07:31 EDT 2022	Query-centric alignment of 1 hits	TRUE	753	1	753	Tue Jun 14 03:07:31 EDT 2022	233.269	0	753	ONFBIPDF_01257_wfgD_2	753	6 KB	linear	urn:local:.:2vww-exszzuh
ONFBIPDF_01256_group_7695	1698	2	0.332	1	1	1	Tue Jun 14 03:07:31 EDT 2022	Query-centric alignment of 1 hits	TRUE	849	1	849	Tue Jun 14 03:07:31 EDT 2022	262.5	0	849	ONFBIPDF_01256_group_7695	849	6 KB	linear	urn:local:.:2vws-exszzuh
ONFBIPDF_01255_group_7694	2082	2	0.3	1	1	1	Tue Jun 14 03:07:31 EDT 2022	Query-centric alignment of 1 hits	TRUE	1041	1	1041	Tue Jun 14 03:07:31 EDT 2022	321.673	0	1041	ONFBIPDF_01255_group_7694	1041	7 KB	linear	urn:local:.:2vwo-exszzug
ONFBIPDF_01254_group_7693	1734	2	0.347	1	1	1	Tue Jun 14 03:07:31 EDT 2022	Query-centric alignment of 1 hits	TRUE	867	1	867	Tue Jun 14 03:07:31 EDT 2022	268.739	0	867	ONFBIPDF_01254_group_7693	867	6 KB	linear	urn:local:.:2vwk-exszzuf
ONFBIPDF_01253_group_7692	3054	2	0.323	1	1	1	Tue Jun 14 03:07:31 EDT 2022	Query-centric alignment of 1 hits	TRUE	1527	1	1527	Tue Jun 14 03:07:31 EDT 2022	471.85	0	1527	ONFBIPDF_01253_group_7692	1527	8 KB	linear	urn:local:.:2vwg-exszzue
ONFBIPDF_01252_group_7691	1098	2	0.381	1	1	1	Tue Jun 14 03:07:31 EDT 2022	Query-centric alignment of 1 hits	TRUE	549	1	549	Tue Jun 14 03:07:31 EDT 2022	170.065	0	549	ONFBIPDF_01252_group_7691	549	5 KB	linear	urn:local:.:2vwc-exszzud
ONFBIPDF_01251_group_7690	1758	2	0.404	1	1	1	Tue Jun 14 03:07:31 EDT 2022	Query-centric alignment of 1 hits	TRUE	879	1	879	Tue Jun 14 03:07:31 EDT 2022	272.784	0	879	ONFBIPDF_01251_group_7690	879	6 KB	linear	urn:local:.:2vw8-exszzuc
ONFBIPDF_01250_group_7689	1794	2	0.42	1	1	1	Tue Jun 14 03:07:31 EDT 2022	Query-centric alignment of 1 hits	TRUE	897	1	897	Tue Jun 14 03:07:31 EDT 2022	277.867	0	897	ONFBIPDF_01250_group_7689	897	6 KB	linear	urn:local:.:2vw4-exszzub
ONFBIPDF_01249_group_7688	3258	3	0.429	0.823	1	0.882	Tue Jun 14 03:07:31 EDT 2022	Query-centric alignment of 2 hits	TRUE	1086	2	1086	Tue Jun 14 03:07:31 EDT 2022	336.104	0	1086	ONFBIPDF_01249_group_7688	1089	12 KB	linear	urn:local:.:2vw0-exszzua
ONFBIPDF_01212_group_7687	1947	4	0.397	0.967	1	0.976	Tue Jun 14 03:07:31 EDT 2022	Query-centric alignment of 3 hits	TRUE	540	2.60741	327	Tue Jun 14 03:07:31 EDT 2022	150.115	0	540	ONFBIPDF_01212_group_7687	540	14 KB	linear	urn:local:.:2vvv-exszzu9
ONFBIPDF_01182_group_7686	1245	5	0.549	0.955	1	0.978	Tue Jun 14 03:07:31 EDT 2022	Query-centric alignment of 4 hits	TRUE	291	3.27835	81	Tue Jun 14 03:07:31 EDT 2022	77.3962	0	291	ONFBIPDF_01182_group_7686	291	16 KB	linear	urn:local:.:2vvp-exszzu8
ONFBIPDF_00900_group_758	6742	6	0.563	0.989	1	0.993	Tue Jun 14 03:07:31 EDT 2022	Query-centric alignment of 5 hits	TRUE	1836	2.6732	155	Tue Jun 14 03:07:31 EDT 2022		0	1836	ONFBIPDF_00900_group_758	1836	27 KB	linear	urn:local:.:2vvi-exszzu6
ONFBIPDF_00733_group_285	10894	16	0.551	0.837	1	0.951	Tue Jun 14 03:07:31 EDT 2022	Query-centric alignment of 15 hits	TRUE	906	11.0243	488	Tue Jun 14 03:07:31 EDT 2022		0	906	ONFBIPDF_00733_group_285	907	67 KB	linear	urn:local:.:2vva-exszzu4
ONFBIPDF_00731_group_4095	10422	3	0.495	0.952	1	0.968	Tue Jun 14 03:07:31 EDT 2022	Query-centric alignment of 2 hits	TRUE	3474	2	3474	Tue Jun 14 03:07:31 EDT 2022		0	3474	ONFBIPDF_00731_group_4095	3474	19 KB	linear	urn:local:.:2vus-exszzty
ONFBIPDF_00729_group_7685	3505	4	0.418	0.763	1	0.85	Tue Jun 14 03:07:31 EDT 2022	Query-centric alignment of 3 hits	TRUE	1107	2.16712	201	Tue Jun 14 03:07:31 EDT 2022	270.765	0	1107	ONFBIPDF_00729_group_7685	1113	16 KB	linear	urn:local:.:2vun-exszztw
ONFBIPDF_00726_group_2446	2529	3	0.416	0.999	1	0.999	Tue Jun 14 03:07:31 EDT 2022	Query-centric alignment of 2 hits	TRUE	843	2	843	Tue Jun 14 03:07:31 EDT 2022	260.221	0	843	ONFBIPDF_00726_group_2446	843	11 KB	linear	urn:local:.:2vuh-exszztv
ONFBIPDF_00560_group_7684	591	5	0.622	0.958	1	0.976	Tue Jun 14 03:07:31 EDT 2022	Query-centric alignment of 4 hits	TRUE	120	3.925	117	Tue Jun 14 03:07:31 EDT 2022	36.4644	0	120	ONFBIPDF_00560_group_7684	120	15 KB	linear	urn:local:.:2vuc-exszztu
ONFBIPDF_00549_group_4094	405	3	0.522	0.941	1	0.96	Tue Jun 14 03:07:31 EDT 2022	Query-centric alignment of 2 hits	TRUE	135	2	135	Tue Jun 14 03:07:31 EDT 2022	41.5682	0	135	ONFBIPDF_00549_group_4094	135	8 KB	linear	urn:local:.:2vu5-exszzts
ONFBIPDF_00247_group_7683	408	2	0.52	1	1	1	Tue Jun 14 03:07:31 EDT 2022	Query-centric alignment of 1 hits	TRUE	204	1	204	Tue Jun 14 03:07:31 EDT 2022	63.6012	0	204	ONFBIPDF_00247_group_7683	204	5 KB	linear	urn:local:.:2vu0-exszztr
ONFBIPDF_00032_group_7682	552	5	0.61	0.948	1	0.976	Tue Jun 14 03:07:31 EDT 2022	Query-centric alignment of 4 hits	TRUE	114	3.85088	99	Tue Jun 14 03:07:31 EDT 2022	34.3221	0	114	ONFBIPDF_00032_group_7682	115	15 KB	linear	urn:local:.:2vtw-exszztq
OLDIKJOI_02022_group_12494	1103	4	0.62	0.898	1	0.944	Tue Jun 14 03:11:40 EDT 2022	Query-centric alignment of 3 hits	TRUE	285	2.93333	266	Tue Jun 14 03:11:40 EDT 2022	84.6651	0	285	OLDIKJOI_02022_group_12494	285	13 KB	linear	urn:local:.:3kwx-ext0j04
OLDIKJOI_01960_group_12493	2094	2	0.432	1	1	1	Tue Jun 14 03:11:40 EDT 2022	Query-centric alignment of 1 hits	TRUE	1047	1	1047	Tue Jun 14 03:11:40 EDT 2022	323.644	0	1047	OLDIKJOI_01960_group_12493	1047	7 KB	linear	urn:local:.:3kwr-ext0j03
OLDIKJOI_01959_group_12492	1128	2	0.465	1	1	1	Tue Jun 14 03:11:40 EDT 2022	Query-centric alignment of 1 hits	TRUE	564	1	564	Tue Jun 14 03:11:40 EDT 2022	174.803	0	564	OLDIKJOI_01959_group_12492	564	6 KB	linear	urn:local:.:3kwn-ext0j02
OLDIKJOI_01958_group_12491	570	2	0.46	1	1	1	Tue Jun 14 03:11:40 EDT 2022	Query-centric alignment of 1 hits	TRUE	285	1	285	Tue Jun 14 03:11:40 EDT 2022	87.919	0	285	OLDIKJOI_01958_group_12491	285	5 KB	linear	urn:local:.:3kwj-ext0j01
OLDIKJOI_01956_group_12490	2701	15	0.543	0.724	1	0.936	Tue Jun 14 03:11:40 EDT 2022	Query-centric alignment of 14 hits	TRUE	181	14	180	Tue Jun 14 03:11:40 EDT 2022	55.7177	0	180	OLDIKJOI_01956_group_12490	181	51 KB	linear	urn:local:.:3kwf-ext0j00
OLDIKJOI_01948_group_12489	2982	2	0.358	1	1	1	Tue Jun 14 03:11:39 EDT 2022	Query-centric alignment of 1 hits	TRUE	1491	1	1491	Tue Jun 14 03:11:39 EDT 2022	462.218	0	1491	OLDIKJOI_01948_group_12489	1491	7 KB	linear	urn:local:.:3kvy-ext0izw
OLDIKJOI_01947_group_12488	1770	2	0.365	1	1	1	Tue Jun 14 03:11:39 EDT 2022	Query-centric alignment of 1 hits	TRUE	885	1	885	Tue Jun 14 03:11:39 EDT 2022	274.041	0	885	OLDIKJOI_01947_group_12488	885	6 KB	linear	urn:local:.:3kvu-ext0izv
OLDIKJOI_01946_group_12487	282	2	0.305	1	1	1	Tue Jun 14 03:11:39 EDT 2022	Query-centric alignment of 1 hits	TRUE	141	1	141	Tue Jun 14 03:11:39 EDT 2022	43.3403	0	141	OLDIKJOI_01946_group_12487	141	4 KB	linear	urn:local:.:3kvq-ext0izu
OLDIKJOI_01928_group_12486	1830	2	0.399	1	1	1	Tue Jun 14 03:11:39 EDT 2022	Query-centric alignment of 1 hits	TRUE	915	1	915	Tue Jun 14 03:11:39 EDT 2022	282.503	0	915	OLDIKJOI_01928_group_12486	915	6 KB	linear	urn:local:.:3kvm-ext0izu
OLDIKJOI_01922_group_12485	4236	8	0.633	0.787	1	0.919	Tue Jun 14 03:11:39 EDT 2022	Query-centric alignment of 7 hits	TRUE	603	6.02488	144	Tue Jun 14 03:11:39 EDT 2022	164.008	0	603	OLDIKJOI_01922_group_12485	606	31 KB	linear	urn:local:.:3kvi-ext0izs
OLDIKJOI_01915_group_12484	438	2	0.475	1	1	1	Tue Jun 14 03:11:39 EDT 2022	Query-centric alignment of 1 hits	TRUE	219	1	219	Tue Jun 14 03:11:39 EDT 2022	67.7379	0	219	OLDIKJOI_01915_group_12484	219	5 KB	linear	urn:local:.:3kv8-ext0izq
OKNAIPAC_03981_group_2093	5922	6	0.541	0.995	1	0.998	Tue Jun 14 03:07:35 EDT 2022	Query-centric alignment of 5 hits	TRUE	987	5	987	Tue Jun 14 03:07:35 EDT 2022	305.372	0	987	OKNAIPAC_03981_group_2093	987	25 KB	linear	urn:local:.:2x75-ext005i
OKMBPACL_04987_group_667	707	4	0.553	0.966	1	0.983	Tue Jun 14 03:11:25 EDT 2022	Query-centric alignment of 3 hits	TRUE	177	2.99435	176	Tue Jun 14 03:11:25 EDT 2022	54.8647	0	177	OKMBPACL_04987_group_667	177	12 KB	linear	urn:local:.:3hcc-ext0hvu
OKMBPACL_04983_group_1216	1776	4	0.599	0.953	1	0.972	Tue Jun 14 03:11:25 EDT 2022	Query-centric alignment of 3 hits	TRUE	447	2.97315	441	Tue Jun 14 03:11:25 EDT 2022	138.014	0	447	OKMBPACL_04983_group_1216	447	14 KB	linear	urn:local:.:3hc6-ext0hvt
OKMBPACL_04982_group_4904	1539	3	0.534	0.969	1	0.979	Tue Jun 14 03:11:25 EDT 2022	Query-centric alignment of 2 hits	TRUE	513	2	513	Tue Jun 14 03:11:25 EDT 2022	159.053	0	513	OKMBPACL_04982_group_4904	513	10 KB	linear	urn:local:.:3hc0-ext0hvr
OKMBPACL_04981_group_899	948	4	0.492	0.983	1	0.991	Tue Jun 14 03:11:25 EDT 2022	Query-centric alignment of 3 hits	TRUE	237	3	237	Tue Jun 14 03:11:25 EDT 2022	72.7273	0	237	OKMBPACL_04981_group_899	237	12 KB	linear	urn:local:.:3hbv-ext0hvq
OKMBPACL_04980_group_900	948	4	0.492	0.983	1	0.989	Tue Jun 14 03:11:25 EDT 2022	Query-centric alignment of 3 hits	TRUE	237	3	237	Tue Jun 14 03:11:25 EDT 2022	72.7455	0	237	OKMBPACL_04980_group_900	237	12 KB	linear	urn:local:.:3hbp-ext0hvp
OKMBPACL_04975_group_641	3180	10	0.544	0.965	1	0.984	Tue Jun 14 03:11:25 EDT 2022	Query-centric alignment of 9 hits	TRUE	318	9	318	Tue Jun 14 03:11:25 EDT 2022	97.985	0	318	OKMBPACL_04975_group_641	318	38 KB	linear	urn:local:.:3hbj-ext0hvn
OKMBPACL_04974_group_640	3180	10	0.544	0.965	1	0.984	Tue Jun 14 03:11:25 EDT 2022	Query-centric alignment of 9 hits	TRUE	318	9	318	Tue Jun 14 03:11:25 EDT 2022	97.9888	0	318	OKMBPACL_04974_group_640	318	38 KB	linear	urn:local:.:3hb7-ext0hvk
OKMBPACL_04971_group_2155	1302	6	0.518	0.979	1	0.987	Tue Jun 14 03:11:25 EDT 2022	Query-centric alignment of 5 hits	TRUE	237	4.49367	117	Tue Jun 14 03:11:25 EDT 2022	67.2779	0	237	OKMBPACL_04971_group_2155	237	20 KB	linear	urn:local:.:3hav-ext0hvi
OKMBPACL_04966_group_294	1488	16	0.603	0.957	1	0.981	Tue Jun 14 03:11:25 EDT 2022	Query-centric alignment of 15 hits	TRUE	93	15	93	Tue Jun 14 03:11:25 EDT 2022	28.5547	0	93	OKMBPACL_04966_group_294	93	56 KB	linear	urn:local:.:3han-ext0hvg
OKMBPACL_04965_group_1417	3120	10	0.561	0.938	1	0.976	Tue Jun 14 03:11:25 EDT 2022	Query-centric alignment of 9 hits	TRUE	324	8.62963	204	Tue Jun 14 03:11:25 EDT 2022	96.4243	0	324	OKMBPACL_04965_group_1417	324	37 KB	linear	urn:local:.:3ha5-ext0hvb
OKMBPACL_04964_rpoD_1	3120	10	0.561	0.938	1	0.976	Tue Jun 14 03:11:25 EDT 2022	Query-centric alignment of 9 hits	TRUE	324	8.62963	204	Tue Jun 14 03:11:25 EDT 2022	96.4334	0	324	OKMBPACL_04964_rpoD_1	324	37 KB	linear	urn:local:.:3h9t-ext0hv9
OKMBPACL_04955_group_310	1593	7	0.494	0.974	1	0.979	Tue Jun 14 03:11:25 EDT 2022	Query-centric alignment of 6 hits	TRUE	501	2.18363	42	Tue Jun 14 03:11:25 EDT 2022	70.2186	0	501	OKMBPACL_04955_group_310	501	24 KB	linear	urn:local:.:3h9h-ext0hv6
OKMBPACL_04954_cfa_2	924	4	0.61	0.974	1	0.985	Tue Jun 14 03:11:25 EDT 2022	Query-centric alignment of 3 hits	TRUE	231	3	231	Tue Jun 14 03:11:25 EDT 2022	71.4998	0	231	OKMBPACL_04954_cfa_2	231	12 KB	linear	urn:local:.:3h98-ext0hv3
OKMBPACL_04953_lgoT_3	1902	6	0.602	0.965	1	0.983	Tue Jun 14 03:11:25 EDT 2022	Query-centric alignment of 5 hits	TRUE	318	4.98113	312	Tue Jun 14 03:11:25 EDT 2022	98.0321	0	318	OKMBPACL_04953_lgoT_3	318	21 KB	linear	urn:local:.:3h92-ext0hv1
OKMBPACL_04952_group_890	1902	6	0.602	0.965	1	0.983	Tue Jun 14 03:11:25 EDT 2022	Query-centric alignment of 5 hits	TRUE	318	4.98113	312	Tue Jun 14 03:11:25 EDT 2022	98.0318	0	318	OKMBPACL_04952_group_890	318	21 KB	linear	urn:local:.:3h8u-ext0hv0
OKMBPACL_04951_cfa_1	924	4	0.61	0.974	1	0.985	Tue Jun 14 03:11:25 EDT 2022	Query-centric alignment of 3 hits	TRUE	231	3	231	Tue Jun 14 03:11:25 EDT 2022	71.516	0	231	OKMBPACL_04951_cfa_1	231	12 KB	linear	urn:local:.:3h8m-ext0huy
OKMBPACL_04949_group_11741	824	4	0.636	0.963	1	0.965	Tue Jun 14 03:11:25 EDT 2022	Query-centric alignment of 3 hits	TRUE	324	1.54321	87	Tue Jun 14 03:11:25 EDT 2022	63.6181	0	324	OKMBPACL_04949_group_11741	326	12 KB	linear	urn:local:.:3h8g-ext0huw
OKMBPACL_04947_group_1768	1158	4	0.594	0.969	1	0.983	Tue Jun 14 03:11:25 EDT 2022	Query-centric alignment of 3 hits	TRUE	291	2.97938	285	Tue Jun 14 03:11:25 EDT 2022	89.5292	0	291	OKMBPACL_04947_group_1768	291	13 KB	linear	urn:local:.:3h8a-ext0huu
OKMBPACL_04944_group_1767	1152	4	0.596	0.969	1	0.983	Tue Jun 14 03:11:25 EDT 2022	Query-centric alignment of 3 hits	TRUE	291	2.95876	285	Tue Jun 14 03:11:25 EDT 2022	89.0248	0	291	OKMBPACL_04944_group_1767	291	13 KB	linear	urn:local:.:3h84-ext0hut
OKMBPACL_04942_group_11740	756	3	0.524	0.992	1	0.995	Tue Jun 14 03:11:25 EDT 2022	Query-centric alignment of 2 hits	TRUE	252	2	252	Tue Jun 14 03:11:25 EDT 2022	77.5421	0	252	OKMBPACL_04942_group_11740	252	9 KB	linear	urn:local:.:3h7y-ext0hus
OKMBPACL_04933_fliE_2	802	6	0.493	0.985	1	0.993	Tue Jun 14 03:11:25 EDT 2022	Query-centric alignment of 5 hits	TRUE	135	4.94074	131	Tue Jun 14 03:11:25 EDT 2022	41.584	0	135	OKMBPACL_04933_fliE_2	135	19 KB	linear	urn:local:.:3h7t-ext0hur
OKMBPACL_04931_fliC1_2	1488	16	0.6	0.946	1	0.975	Tue Jun 14 03:11:25 EDT 2022	Query-centric alignment of 15 hits	TRUE	93	15	93	Tue Jun 14 03:11:25 EDT 2022	28.5594	0	93	OKMBPACL_04931_fliC1_2	93	56 KB	linear	urn:local:.:3h7l-ext0hup
OKMBPACL_04920_group_1188	899	4	0.316	0.978	1	0.989	Tue Jun 14 03:11:25 EDT 2022	Query-centric alignment of 3 hits	TRUE	228	2.94298	215	Tue Jun 14 03:11:25 EDT 2022	69.6871	0	228	OKMBPACL_04920_group_1188	228	12 KB	linear	urn:local:.:3h73-ext0hul
OKMBPACL_04918_group_14097	6441	10	0.593	0.931	1	0.971	Tue Jun 14 03:11:25 EDT 2022	Query-centric alignment of 9 hits	TRUE	669	8.6278	420	Tue Jun 14 03:11:25 EDT 2022	199.732	0	669	OKMBPACL_04918_group_14097	669	40 KB	linear	urn:local:.:3h6x-ext0huk
OKMBPACL_04914_group_629	1485	6	0.617	0.885	1	0.954	Tue Jun 14 03:11:25 EDT 2022	Query-centric alignment of 5 hits	TRUE	270	4.51481	139	Tue Jun 14 03:11:25 EDT 2022	76.626	0	270	OKMBPACL_04914_group_629	270	20 KB	linear	urn:local:.:3h6l-ext0huh
OKMBPACL_04913_group_11739	1380	4	0.613	0.974	1	0.985	Tue Jun 14 03:11:25 EDT 2022	Query-centric alignment of 3 hits	TRUE	345	3	345	Tue Jun 14 03:11:25 EDT 2022	106.727	0	345	OKMBPACL_04913_group_11739	345	13 KB	linear	urn:local:.:3h6d-ext0huf
OKMBPACL_04912_group_5903	2316	4	0.492	0.991	1	0.996	Tue Jun 14 03:11:25 EDT 2022	Query-centric alignment of 3 hits	TRUE	579	3	579	Tue Jun 14 03:11:25 EDT 2022	179.206	0	579	OKMBPACL_04912_group_5903	579	14 KB	linear	urn:local:.:3h67-ext0hud
OKMBPACL_04882_group_11738	594	4	0.511	0.967	1	0.982	Tue Jun 14 03:11:25 EDT 2022	Query-centric alignment of 3 hits	TRUE	150	2.96	144	Tue Jun 14 03:11:25 EDT 2022	45.7396	0	150	OKMBPACL_04882_group_11738	150	12 KB	linear	urn:local:.:3h61-ext0huc
OKMBPACL_04876_group_11737	2514	5	0.6	0.946	1	0.97	Tue Jun 14 03:11:24 EDT 2022	Query-centric alignment of 4 hits	TRUE	504	3.9881	502	Tue Jun 14 03:11:24 EDT 2022	154.933	0	504	OKMBPACL_04876_group_11737	504	19 KB	linear	urn:local:.:3h5v-ext0hub
OKMBPACL_04853_group_11736	369	3	0.577	1	1	1	Tue Jun 14 03:11:24 EDT 2022	Query-centric alignment of 2 hits	TRUE	123	2	123	Tue Jun 14 03:11:24 EDT 2022	37.8784	0	123	OKMBPACL_04853_group_11736	123	8 KB	linear	urn:local:.:3h5o-ext0hu9
OKMBPACL_04851_group_11735	1170	3	0.51	0.995	1	0.997	Tue Jun 14 03:11:24 EDT 2022	Query-centric alignment of 2 hits	TRUE	390	2	390	Tue Jun 14 03:11:24 EDT 2022	120.44	0	390	OKMBPACL_04851_group_11735	390	9 KB	linear	urn:local:.:3h5j-ext0hu8
OKMBPACL_04840_group_662	2808	6	0.575	0.998	1	0.999	Tue Jun 14 03:11:24 EDT 2022	Query-centric alignment of 5 hits	TRUE	468	5	468	Tue Jun 14 03:11:24 EDT 2022	144.713	0	468	OKMBPACL_04840_group_662	468	22 KB	linear	urn:local:.:3h5e-ext0hu7
OKMBPACL_04839_group_661	1095	5	0.521	1	1	1	Tue Jun 14 03:11:24 EDT 2022	Query-centric alignment of 4 hits	TRUE	219	4	219	Tue Jun 14 03:11:24 EDT 2022	67.7368	0	219	OKMBPACL_04839_group_661	219	16 KB	linear	urn:local:.:3h56-ext0hu5
OKMBPACL_04817_group_185	1296	3	0.549	1	1	1	Tue Jun 14 03:11:24 EDT 2022	Query-centric alignment of 2 hits	TRUE	432	2	432	Tue Jun 14 03:11:24 EDT 2022	133.696	0	432	OKMBPACL_04817_group_185	432	9 KB	linear	urn:local:.:3h4z-ext0hu3
OKMBPACL_04793_group_11734	1023	3	0.58	0.986	1	0.99	Tue Jun 14 03:11:24 EDT 2022	Query-centric alignment of 2 hits	TRUE	351	1.91453	321	Tue Jun 14 03:11:24 EDT 2022	105.39	0	351	OKMBPACL_04793_group_11734	351	9 KB	linear	urn:local:.:3h4u-ext0hu2
OKMBPACL_04773_group_11733	1584	4	0.58	0.965	1	0.979	Tue Jun 14 03:11:24 EDT 2022	Query-centric alignment of 3 hits	TRUE	396	3	396	Tue Jun 14 03:11:24 EDT 2022	122.098	0	396	OKMBPACL_04773_group_11733	396	14 KB	linear	urn:local:.:3h4p-ext0hu1
OKMBPACL_04766_group_11732	954	3	0.574	0.997	1	0.998	Tue Jun 14 03:11:24 EDT 2022	Query-centric alignment of 2 hits	TRUE	318	2	318	Tue Jun 14 03:11:24 EDT 2022	97.8988	0	318	OKMBPACL_04766_group_11732	318	9 KB	linear	urn:local:.:3h4j-ext0htz
OKMBPACL_04713_group_186	1560	4	0.44	0.992	1	0.996	Tue Jun 14 03:11:24 EDT 2022	Query-centric alignment of 3 hits	TRUE	390	3	390	Tue Jun 14 03:11:24 EDT 2022	120.839	0	390	OKMBPACL_04713_group_186	390	13 KB	linear	urn:local:.:3h4e-ext0htw
OKMBPACL_04710_group_11731	1656	5	0.548	0.927	1	0.96	Tue Jun 14 03:11:24 EDT 2022	Query-centric alignment of 4 hits	TRUE	372	3.45161	168	Tue Jun 14 03:11:24 EDT 2022	102.361	0	372	OKMBPACL_04710_group_11731	372	18 KB	linear	urn:local:.:3h48-ext0htu
OKMBPACL_04622_group_2393	916	6	0.51	0.922	1	0.974	Tue Jun 14 03:11:24 EDT 2022	Query-centric alignment of 5 hits	TRUE	153	4.99346	151	Tue Jun 14 03:11:24 EDT 2022	47.0284	0	153	OKMBPACL_04622_group_2393	153	19 KB	linear	urn:local:.:3h41-ext0htq
OKMBPACL_04580_group_11730	986	9	0.579	0.994	1	0.997	Tue Jun 14 03:11:23 EDT 2022	Query-centric alignment of 8 hits	TRUE	180	4.47778	74	Tue Jun 14 03:11:23 EDT 2022	33.8546	0	180	OKMBPACL_04580_group_11730	180	31 KB	linear	urn:local:.:3h3t-ext0hqm
OKMBPACL_04548_group_11729	726	5	0.554	0.964	1	0.978	Tue Jun 14 03:11:22 EDT 2022	Query-centric alignment of 4 hits	TRUE	195	2.72308	80	Tue Jun 14 03:11:22 EDT 2022	45.0291	0	195	OKMBPACL_04548_group_11729	195	16 KB	linear	urn:local:.:3h3i-ext0hof
OKMBPACL_04547_group_11728	4763	16	0.606	0.829	1	0.938	Tue Jun 14 03:11:22 EDT 2022	Query-centric alignment of 15 hits	TRUE	387	11.2041	106	Tue Jun 14 03:11:22 EDT 2022	91.4634	0	387	OKMBPACL_04547_group_11728	403	63 KB	linear	urn:local:.:3h3b-ext0hoe
OKMBPACL_04510_group_1220	1302	4	0.613	0.976	1	0.987	Tue Jun 14 03:11:21 EDT 2022	Query-centric alignment of 3 hits	TRUE	369	2.52846	195	Tue Jun 14 03:11:21 EDT 2022	100.271	0	369	OKMBPACL_04510_group_1220	369	13 KB	linear	urn:local:.:3h2t-ext0hkt
OKMBPACL_04509_group_1219	1236	4	0.587	0.987	1	0.993	Tue Jun 14 03:11:21 EDT 2022	Query-centric alignment of 3 hits	TRUE	309	3	309	Tue Jun 14 03:11:21 EDT 2022	95.6207	0	309	OKMBPACL_04509_group_1219	309	13 KB	linear	urn:local:.:3h2n-ext0hkr
OKMBPACL_04465_group_11727	997	3	0.571	0.994	1	0.996	Tue Jun 14 03:11:21 EDT 2022	Query-centric alignment of 2 hits	TRUE	333	1.99399	331	Tue Jun 14 03:11:21 EDT 2022	102.88	0	333	OKMBPACL_04465_group_11727	333	9 KB	linear	urn:local:.:3h2h-ext0hkp
OKMBPACL_04436_group_11726	2889	3	0.57	0.997	1	0.998	Tue Jun 14 03:11:21 EDT 2022	Query-centric alignment of 2 hits	TRUE	969	1.98142	951	Tue Jun 14 03:11:21 EDT 2022	296.96	0	969	OKMBPACL_04436_group_11726	969	11 KB	linear	urn:local:.:3h2c-ext0hkf
OKMBPACL_04411_group_11725	1370	8	0.62	0.956	1	0.953	Tue Jun 14 03:11:21 EDT 2022	Query-centric alignment of 7 hits	TRUE	315	3.34921	77	Tue Jun 14 03:11:21 EDT 2022	52.7933	0	315	OKMBPACL_04411_group_11725	315	28 KB	linear	urn:local:.:3h27-ext0hkd
OKMBPACL_04402_group_11724	3204	6	0.579	0.963	1	0.98	Tue Jun 14 03:11:21 EDT 2022	Query-centric alignment of 5 hits	TRUE	534	5	534	Tue Jun 14 03:11:21 EDT 2022	164.771	0	534	OKMBPACL_04402_group_11724	534	24 KB	linear	urn:local:.:3h1x-ext0hka
OKMBPACL_04396_group_11723	1650	5	0.586	0.945	1	0.972	Tue Jun 14 03:11:21 EDT 2022	Query-centric alignment of 4 hits	TRUE	330	4	330	Tue Jun 14 03:11:21 EDT 2022	102.057	0	330	OKMBPACL_04396_group_11723	330	18 KB	linear	urn:local:.:3h1p-ext0hk8
OKMBPACL_04348_group_109	9648	16	0.526	0.894	1	0.937	Tue Jun 14 03:11:21 EDT 2022	Query-centric alignment of 15 hits	TRUE	1004	8.69587	233	Tue Jun 14 03:11:21 EDT 2022		0	993	OKMBPACL_04348_group_109	1005	69 KB	linear	urn:local:.:3h1i-ext0hk6
OKMBPACL_04326_group_11722	1266	3	0.635	1	1	1	Tue Jun 14 03:11:21 EDT 2022	Query-centric alignment of 2 hits	TRUE	423	1.99291	420	Tue Jun 14 03:11:21 EDT 2022	129.971	0	423	OKMBPACL_04326_group_11722	423	10 KB	linear	urn:local:.:3h10-ext0hk2
OKMBPACL_04154_group_11721	870	2	0.441	1	1	1	Tue Jun 14 03:11:21 EDT 2022	Query-centric alignment of 1 hits	TRUE	435	1	435	Tue Jun 14 03:11:21 EDT 2022	135.114	0	435	OKMBPACL_04154_group_11721	435	5 KB	linear	urn:local:.:3h0v-ext0hk1
OKMBPACL_04153_group_11720	810	2	0.504	1	1	1	Tue Jun 14 03:11:21 EDT 2022	Query-centric alignment of 1 hits	TRUE	405	1	405	Tue Jun 14 03:11:21 EDT 2022	125.508	0	405	OKMBPACL_04153_group_11720	405	5 KB	linear	urn:local:.:3h0r-ext0hk0
OKMBPACL_04152_group_11719	612	2	0.451	1	1	1	Tue Jun 14 03:11:21 EDT 2022	Query-centric alignment of 1 hits	TRUE	306	1	306	Tue Jun 14 03:11:21 EDT 2022	95.1209	0	306	OKMBPACL_04152_group_11719	306	5 KB	linear	urn:local:.:3h0n-ext0hjz
OKMBPACL_04151_group_11718	642	2	0.477	1	1	1	Tue Jun 14 03:11:21 EDT 2022	Query-centric alignment of 1 hits	TRUE	321	1	321	Tue Jun 14 03:11:21 EDT 2022	99.6747	0	321	OKMBPACL_04151_group_11718	321	5 KB	linear	urn:local:.:3h0j-ext0hjy
OKMBPACL_04150_group_11717	552	2	0.514	1	1	1	Tue Jun 14 03:11:21 EDT 2022	Query-centric alignment of 1 hits	TRUE	276	1	276	Tue Jun 14 03:11:21 EDT 2022	85.3552	0	276	OKMBPACL_04150_group_11717	276	5 KB	linear	urn:local:.:3h0f-ext0hjx
OKMBPACL_04149_group_11716	1062	2	0.537	1	1	1	Tue Jun 14 03:11:21 EDT 2022	Query-centric alignment of 1 hits	TRUE	531	1	531	Tue Jun 14 03:11:21 EDT 2022	164.38	0	531	OKMBPACL_04149_group_11716	531	5 KB	linear	urn:local:.:3h0b-ext0hjw
OKMBPACL_04148_group_11715	486	2	0.564	1	1	1	Tue Jun 14 03:11:21 EDT 2022	Query-centric alignment of 1 hits	TRUE	243	1	243	Tue Jun 14 03:11:21 EDT 2022	75.3347	0	243	OKMBPACL_04148_group_11715	243	5 KB	linear	urn:local:.:3h07-ext0hjv
OKMBPACL_04135_group_1514	1359	5	0.626	1	1	1	Tue Jun 14 03:11:21 EDT 2022	Query-centric alignment of 4 hits	TRUE	321	3.23364	75	Tue Jun 14 03:11:21 EDT 2022	83.8903	0	321	OKMBPACL_04135_group_1514	321	17 KB	linear	urn:local:.:3h03-ext0hju
OKMBPACL_04125_group_11714	2115	3	0.559	0.994	1	0.996	Tue Jun 14 03:11:21 EDT 2022	Query-centric alignment of 2 hits	TRUE	705	2	705	Tue Jun 14 03:11:21 EDT 2022	217.185	0	705	OKMBPACL_04125_group_11714	705	11 KB	linear	urn:local:.:3gzw-ext0hjs
OKMBPACL_04124_group_11713	2457	3	0.563	0.996	1	0.998	Tue Jun 14 03:11:21 EDT 2022	Query-centric alignment of 2 hits	TRUE	819	2	819	Tue Jun 14 03:11:21 EDT 2022	252.385	0	819	OKMBPACL_04124_group_11713	819	11 KB	linear	urn:local:.:3gzr-ext0hjr
OKMBPACL_04123_group_11712	1143	3	0.554	0.99	1	0.993	Tue Jun 14 03:11:21 EDT 2022	Query-centric alignment of 2 hits	TRUE	381	2	381	Tue Jun 14 03:11:21 EDT 2022	117.231	0	381	OKMBPACL_04123_group_11712	381	9 KB	linear	urn:local:.:3gzm-ext0hjq
OKMBPACL_04090_group_11711	948	4	0.575	0.992	1	0.995	Tue Jun 14 03:11:21 EDT 2022	Query-centric alignment of 3 hits	TRUE	237	3	237	Tue Jun 14 03:11:21 EDT 2022	73.4036	0	237	OKMBPACL_04090_group_11711	237	13 KB	linear	urn:local:.:3gzh-ext0hjl
OKMBPACL_03989_group_11710	432	3	0.58	0.993	1	0.995	Tue Jun 14 03:11:21 EDT 2022	Query-centric alignment of 2 hits	TRUE	144	2	144	Tue Jun 14 03:11:21 EDT 2022	44.5604	0	144	OKMBPACL_03989_group_11710	144	8 KB	linear	urn:local:.:3gzb-ext0hjj
OKMBPACL_03885_group_11709	639	3	0.562	1	1	1	Tue Jun 14 03:11:21 EDT 2022	Query-centric alignment of 2 hits	TRUE	294	1.17347	51	Tue Jun 14 03:11:21 EDT 2022	65.8248	0	294	OKMBPACL_03885_group_11709	294	8 KB	linear	urn:local:.:3gz6-ext0hji
OKMBPACL_03825_group_1920	2880	3	0.518	0.997	1	0.998	Tue Jun 14 03:11:21 EDT 2022	Query-centric alignment of 2 hits	TRUE	960	2	960	Tue Jun 14 03:11:21 EDT 2022	296.926	0	960	OKMBPACL_03825_group_1920	960	11 KB	linear	urn:local:.:3gz1-ext0hjg
OKMBPACL_03650_group_11708	512	3	0.554	0.994	1	0.996	Tue Jun 14 03:11:21 EDT 2022	Query-centric alignment of 2 hits	TRUE	171	1.99415	170	Tue Jun 14 03:11:21 EDT 2022	52.6253	0	171	OKMBPACL_03650_group_11708	171	8 KB	linear	urn:local:.:3gyw-ext0hjf
OKMBPACL_03585_group_11707	1449	3	0.571	0.996	1	0.997	Tue Jun 14 03:11:21 EDT 2022	Query-centric alignment of 2 hits	TRUE	483	2	483	Tue Jun 14 03:11:21 EDT 2022	148.998	0	483	OKMBPACL_03585_group_11707	483	10 KB	linear	urn:local:.:3gyr-ext0hje
OKMBPACL_03566_group_11706	913	4	0.567	0.997	1	0.998	Tue Jun 14 03:11:21 EDT 2022	Query-centric alignment of 3 hits	TRUE	312	1.92628	139	Tue Jun 14 03:11:21 EDT 2022	70.199	0	312	OKMBPACL_03566_group_11706	312	13 KB	linear	urn:local:.:3gym-ext0hjd
OKMBPACL_03542_group_11705	546	2	0.458	1	1	1	Tue Jun 14 03:11:21 EDT 2022	Query-centric alignment of 1 hits	TRUE	273	1	273	Tue Jun 14 03:11:21 EDT 2022	84.7981	0	273	OKMBPACL_03542_group_11705	273	5 KB	linear	urn:local:.:3gyg-ext0hjb
OKMBPACL_03475_group_11704	927	3	0.498	1	1	1	Tue Jun 14 03:11:21 EDT 2022	Query-centric alignment of 2 hits	TRUE	309	2	309	Tue Jun 14 03:11:21 EDT 2022	95.1686	0	309	OKMBPACL_03475_group_11704	309	9 KB	linear	urn:local:.:3gyc-ext0hjb
OKMBPACL_03445_group_1506	4259	4	0.328	0.998	1	0.999	Tue Jun 14 03:11:21 EDT 2022	Query-centric alignment of 3 hits	TRUE	1065	2.99906	1064	Tue Jun 14 03:11:21 EDT 2022	330.848	0	1065	OKMBPACL_03445_group_1506	1065	16 KB	linear	urn:local:.:3gy7-ext0hj9
OKMBPACL_03426_group_11703	1188	3	0.604	1	1	1	Tue Jun 14 03:11:21 EDT 2022	Query-centric alignment of 2 hits	TRUE	396	2	396	Tue Jun 14 03:11:21 EDT 2022	122.369	0	396	OKMBPACL_03426_group_11703	396	9 KB	linear	urn:local:.:3gy1-ext0hj8
OKMBPACL_03425_group_11702	423	3	0.489	1	1	1	Tue Jun 14 03:11:20 EDT 2022	Query-centric alignment of 2 hits	TRUE	141	2	141	Tue Jun 14 03:11:20 EDT 2022	43.7914	0	141	OKMBPACL_03425_group_11702	141	8 KB	linear	urn:local:.:3gxw-ext0hj6
OKMBPACL_03398_group_11701	441	3	0.544	1	1	1	Tue Jun 14 03:11:20 EDT 2022	Query-centric alignment of 2 hits	TRUE	147	2	147	Tue Jun 14 03:11:20 EDT 2022	45.4363	0	147	OKMBPACL_03398_group_11701	147	8 KB	linear	urn:local:.:3gxr-ext0hj5
OKMBPACL_03181_group_11700	2421	5	0.488	0.86	1	0.937	Tue Jun 14 03:11:20 EDT 2022	Query-centric alignment of 4 hits	TRUE	486	3.98354	477	Tue Jun 14 03:11:20 EDT 2022	149.087	0	486	OKMBPACL_03181_group_11700	486	19 KB	linear	urn:local:.:3gxm-ext0hj4
OKMBPACL_03047_group_11699	819	3	0.571	0.993	1	0.995	Tue Jun 14 03:11:20 EDT 2022	Query-centric alignment of 2 hits	TRUE	273	2	273	Tue Jun 14 03:11:20 EDT 2022	84.5286	0	273	OKMBPACL_03047_group_11699	273	9 KB	linear	urn:local:.:3gxf-ext0hj2
OKMBPACL_03006_group_556	8784	7	0.627	0.988	1	0.994	Tue Jun 14 03:11:20 EDT 2022	Query-centric alignment of 6 hits	TRUE	1488	4.90323	342	Tue Jun 14 03:11:20 EDT 2022		0	1488	OKMBPACL_03006_group_556	1488	32 KB	linear	urn:local:.:3gxa-ext0hj1
OKMBPACL_02776_group_11698	585	3	0.649	0.99	1	0.993	Tue Jun 14 03:11:20 EDT 2022	Query-centric alignment of 2 hits	TRUE	195	2	195	Tue Jun 14 03:11:20 EDT 2022	60.1016	0	195	OKMBPACL_02776_group_11698	195	8 KB	linear	urn:local:.:3gx1-ext0hiy
OKMBPACL_02656_group_11697	1902	2	0.331	1	1	1	Tue Jun 14 03:11:20 EDT 2022	Query-centric alignment of 1 hits	TRUE	951	1	951	Tue Jun 14 03:11:20 EDT 2022	294.069	0	951	OKMBPACL_02656_group_11697	951	6 KB	linear	urn:local:.:3gww-ext0hix
OKMBPACL_02655_group_11696	5772	2	0.314	1	1	1	Tue Jun 14 03:11:20 EDT 2022	Query-centric alignment of 1 hits	TRUE	2886	1	2886	Tue Jun 14 03:11:20 EDT 2022	893.863	0	2886	OKMBPACL_02655_group_11696	2886	10 KB	linear	urn:local:.:3gws-ext0hiw
OKMBPACL_02654_group_11695	2857	12	0.445	0.69	1	0.88	Tue Jun 14 03:11:20 EDT 2022	Query-centric alignment of 11 hits	TRUE	387	6.38243	32	Tue Jun 14 03:11:20 EDT 2022	73.5667	0	387	OKMBPACL_02654_group_11695	390	42 KB	linear	urn:local:.:3gwo-ext0hiu
OKMBPACL_02653_group_11694	7780	15	0.483	0.7	1	0.848	Tue Jun 14 03:11:20 EDT 2022	Query-centric alignment of 14 hits	TRUE	1236	5.30421	32	Tue Jun 14 03:11:20 EDT 2022		0	1236	OKMBPACL_02653_group_11694	1254	61 KB	linear	urn:local:.:3gwa-ext0hir
OKMBPACL_02652_group_11693	3068	5	0.454	0.77	1	0.875	Tue Jun 14 03:11:20 EDT 2022	Query-centric alignment of 4 hits	TRUE	642	3.77882	504	Tue Jun 14 03:11:20 EDT 2022	189.861	0	642	OKMBPACL_02652_group_11693	647	19 KB	linear	urn:local:.:3gvt-ext0hii
OKMBPACL_02650_group_11692	636	2	0.396	1	1	1	Tue Jun 14 03:11:20 EDT 2022	Query-centric alignment of 1 hits	TRUE	318	1	318	Tue Jun 14 03:11:20 EDT 2022	98.7874	0	318	OKMBPACL_02650_group_11692	318	5 KB	linear	urn:local:.:3gvm-ext0hih
OKMBPACL_02649_group_11691	1678	4	0.39	0.819	1	0.901	Tue Jun 14 03:11:20 EDT 2022	Query-centric alignment of 3 hits	TRUE	420	2.99524	418	Tue Jun 14 03:11:20 EDT 2022	129.938	0	420	OKMBPACL_02649_group_11691	420	13 KB	linear	urn:local:.:3gvi-ext0hig
OKMBPACL_02648_group_11690	768	2	0.326	1	1	1	Tue Jun 14 03:11:20 EDT 2022	Query-centric alignment of 1 hits	TRUE	384	1	384	Tue Jun 14 03:11:20 EDT 2022	119.022	0	384	OKMBPACL_02648_group_11690	384	5 KB	linear	urn:local:.:3gvc-ext0hif
OKMBPACL_02647_group_11689	3246	2	0.319	1	1	1	Tue Jun 14 03:11:20 EDT 2022	Query-centric alignment of 1 hits	TRUE	1623	1	1623	Tue Jun 14 03:11:20 EDT 2022	503.745	0	1623	OKMBPACL_02647_group_11689	1623	8 KB	linear	urn:local:.:3gv8-ext0hie
OKMBPACL_02646_group_11688	2780	3	0.311	1	1	1	Tue Jun 14 03:11:20 EDT 2022	Query-centric alignment of 2 hits	TRUE	1365	1.03663	50	Tue Jun 14 03:11:20 EDT 2022	287.255	0	1365	OKMBPACL_02646_group_11688	1365	11 KB	linear	urn:local:.:3gv4-ext0hid
OKMBPACL_02645_group_11687	2606	3	0.3	1	1	1	Tue Jun 14 03:11:20 EDT 2022	Query-centric alignment of 2 hits	TRUE	1278	1.03912	50	Tue Jun 14 03:11:20 EDT 2022	270.291	0	1278	OKMBPACL_02645_group_11687	1278	10 KB	linear	urn:local:.:3guz-ext0hi7
OKMBPACL_02644_group_4420	462	2	0.355	1	1	1	Tue Jun 14 03:11:20 EDT 2022	Query-centric alignment of 1 hits	TRUE	231	1	231	Tue Jun 14 03:11:20 EDT 2022	71.6858	0	231	OKMBPACL_02644_group_4420	231	5 KB	linear	urn:local:.:3guu-ext0hi5
OKMBPACL_02643_hns_2	810	2	0.43	1	1	1	Tue Jun 14 03:11:20 EDT 2022	Query-centric alignment of 1 hits	TRUE	405	1	405	Tue Jun 14 03:11:20 EDT 2022	125.696	0	405	OKMBPACL_02643_hns_2	405	5 KB	linear	urn:local:.:3guq-ext0hi4
OKMBPACL_02642_group_11685	1746	3	0.428	0.887	1	0.924	Tue Jun 14 03:11:20 EDT 2022	Query-centric alignment of 2 hits	TRUE	582	2	582	Tue Jun 14 03:11:20 EDT 2022	180.412	0	582	OKMBPACL_02642_group_11685	582	10 KB	linear	urn:local:.:3gum-ext0hi3
OKMBPACL_02461_group_11684	774	3	0.593	0.95	1	0.966	Tue Jun 14 03:11:20 EDT 2022	Query-centric alignment of 2 hits	TRUE	258	2	258	Tue Jun 14 03:11:20 EDT 2022	79.9879	0	258	OKMBPACL_02461_group_11684	258	9 KB	linear	urn:local:.:3guh-ext0hi2
OKMBPACL_02396_group_11683	558	3	0.661	0.989	1	0.993	Tue Jun 14 03:11:20 EDT 2022	Query-centric alignment of 2 hits	TRUE	186	2	186	Tue Jun 14 03:11:20 EDT 2022	57.0676	0	186	OKMBPACL_02396_group_11683	186	8 KB	linear	urn:local:.:3guc-ext0hi1
OKMBPACL_02253_group_11682	540	3	0.567	1	1	1	Tue Jun 14 03:11:20 EDT 2022	Query-centric alignment of 2 hits	TRUE	180	2	180	Tue Jun 14 03:11:20 EDT 2022	55.4257	0	180	OKMBPACL_02253_group_11682	180	8 KB	linear	urn:local:.:3gu7-ext0hi0
OKMBPACL_02038_group_11681	882	3	0.5	1	1	1	Tue Jun 14 03:11:20 EDT 2022	Query-centric alignment of 2 hits	TRUE	294	2	294	Tue Jun 14 03:11:20 EDT 2022	90.7617	0	294	OKMBPACL_02038_group_11681	294	9 KB	linear	urn:local:.:3gu2-ext0hhz
OKMBPACL_01851_group_11680	1050	3	0.478	1	1	1	Tue Jun 14 03:11:20 EDT 2022	Query-centric alignment of 2 hits	TRUE	456	1.30263	138	Tue Jun 14 03:11:20 EDT 2022	107.873	0	456	OKMBPACL_01851_group_11680	456	9 KB	linear	urn:local:.:3gtx-ext0hhx
OKMBPACL_01656_group_11679	1305	3	0.536	1	1	1	Tue Jun 14 03:11:20 EDT 2022	Query-centric alignment of 2 hits	TRUE	435	2	435	Tue Jun 14 03:11:20 EDT 2022	134.223	0	435	OKMBPACL_01656_group_11679	435	10 KB	linear	urn:local:.:3gts-ext0hhw
OKMBPACL_01655_group_11678	855	3	0.525	0.993	1	0.995	Tue Jun 14 03:11:20 EDT 2022	Query-centric alignment of 2 hits	TRUE	285	2	285	Tue Jun 14 03:11:20 EDT 2022	88.1637	0	285	OKMBPACL_01655_group_11678	285	9 KB	linear	urn:local:.:3gtn-ext0hhv
OKMBPACL_01269_group_11677	981	3	0.554	0.994	1	0.996	Tue Jun 14 03:11:20 EDT 2022	Query-centric alignment of 2 hits	TRUE	327	2	327	Tue Jun 14 03:11:20 EDT 2022	101.086	0	327	OKMBPACL_01269_group_11677	327	9 KB	linear	urn:local:.:3gti-ext0hhu
OKMBPACL_01268_group_11676	1116	3	0.589	1	1	1	Tue Jun 14 03:11:20 EDT 2022	Query-centric alignment of 2 hits	TRUE	372	2	372	Tue Jun 14 03:11:20 EDT 2022	114.619	0	372	OKMBPACL_01268_group_11676	372	9 KB	linear	urn:local:.:3gtd-ext0hht
OKMBPACL_00537_group_11675	864	3	0.602	0.997	1	0.998	Tue Jun 14 03:11:20 EDT 2022	Query-centric alignment of 2 hits	TRUE	288	2	288	Tue Jun 14 03:11:20 EDT 2022	88.8022	0	288	OKMBPACL_00537_group_11675	288	9 KB	linear	urn:local:.:3gt8-ext0hhr
OKMBPACL_00116_group_11674	1958	3	0.342	0.891	1	0.926	Tue Jun 14 03:11:20 EDT 2022	Query-centric alignment of 2 hits	TRUE	657	1.98021	644	Tue Jun 14 03:11:20 EDT 2022	201.997	0	657	OKMBPACL_00116_group_11674	658	10 KB	linear	urn:local:.:3gt3-ext0hhq
OKMBPACL_00115_group_11673	780	4	0.498	0.959	1	0.962	Tue Jun 14 03:11:20 EDT 2022	Query-centric alignment of 3 hits	TRUE	294	1.65306	61	Tue Jun 14 03:11:20 EDT 2022	60.5838	0	294	OKMBPACL_00115_group_11673	294	12 KB	linear	urn:local:.:3gsy-ext0hhp
OKMBPACL_00114_group_11672	1398	4	0.585	0.892	1	0.93	Tue Jun 14 03:11:20 EDT 2022	Query-centric alignment of 3 hits	TRUE	372	2.75806	327	Tue Jun 14 03:11:20 EDT 2022	107.77	0	372	OKMBPACL_00114_group_11672	372	13 KB	linear	urn:local:.:3gss-ext0hhn
OKMBPACL_00113_group_11671	504	2	0.353	1	1	1	Tue Jun 14 03:11:20 EDT 2022	Query-centric alignment of 1 hits	TRUE	252	1	252	Tue Jun 14 03:11:20 EDT 2022	78.0309	0	252	OKMBPACL_00113_group_11671	252	5 KB	linear	urn:local:.:3gsm-ext0hhl
OKMBPACL_00112_group_11670	660	2	0.397	1	1	1	Tue Jun 14 03:11:20 EDT 2022	Query-centric alignment of 1 hits	TRUE	330	1	330	Tue Jun 14 03:11:20 EDT 2022	102.185	0	330	OKMBPACL_00112_group_11670	330	5 KB	linear	urn:local:.:3gsi-ext0hhk
OKMBPACL_00109_group_11669	6120	15	0.627	0.627	1	0.878	Tue Jun 14 03:11:20 EDT 2022	Query-centric alignment of 14 hits	TRUE	408	14	408	Tue Jun 14 03:11:20 EDT 2022	125.678	0	408	OKMBPACL_00109_group_11669	413	58 KB	linear	urn:local:.:3gse-ext0hhj
OKMBPACL_00106_group_11668	5568	16	0.587	0.624	1	0.88	Tue Jun 14 03:11:20 EDT 2022	Query-centric alignment of 15 hits	TRUE	348	15	348	Tue Jun 14 03:11:20 EDT 2022	107.595	0	348	OKMBPACL_00106_group_11668	356	60 KB	linear	urn:local:.:3grx-ext0hhe
OKMBPACL_00105_group_11667	12854	9	0.568	0.777	1	0.898	Tue Jun 14 03:11:19 EDT 2022	Query-centric alignment of 8 hits	TRUE	1551	7.2882	1244	Tue Jun 14 03:11:19 EDT 2022		0	1551	OKMBPACL_00105_group_11667	1569	45 KB	linear	urn:local:.:3grf-ext0hgg
OKMBPACL_00104_group_11666	658	3	0.398	0.982	1	0.98	Tue Jun 14 03:11:19 EDT 2022	Query-centric alignment of 2 hits	TRUE	276	1.38406	106	Tue Jun 14 03:11:19 EDT 2022	68.2164	0	276	OKMBPACL_00104_group_11666	276	9 KB	linear	urn:local:.:3gr4-ext0hgc
OKMBPACL_00095_group_11665	3522	5	0.581	0.868	1	0.906	Tue Jun 14 03:11:19 EDT 2022	Query-centric alignment of 4 hits	TRUE	948	2.71519	339	Tue Jun 14 03:11:19 EDT 2022	217.953	0	948	OKMBPACL_00095_group_11665	951	19 KB	linear	urn:local:.:3gqz-ext0hgb
OKMBPACL_00093_group_11664	7477	12	0.539	0.749	1	0.904	Tue Jun 14 03:11:19 EDT 2022	Query-centric alignment of 11 hits	TRUE	708	9.63937	138	Tue Jun 14 03:11:19 EDT 2022	193.014	0	696	OKMBPACL_00093_group_11664	708	49 KB	linear	urn:local:.:3gqs-ext0hfg
OKMBPACL_00091_group_11663	1062	3	0.36	0.96	1	0.974	Tue Jun 14 03:11:19 EDT 2022	Query-centric alignment of 2 hits	TRUE	354	2	354	Tue Jun 14 03:11:19 EDT 2022	109.285	0	354	OKMBPACL_00091_group_11663	354	9 KB	linear	urn:local:.:3gqe-ext0hfd
OKMBPACL_00085_group_11662	1232	4	0.379	0.929	1	0.942	Tue Jun 14 03:11:19 EDT 2022	Query-centric alignment of 3 hits	TRUE	396	2.11111	218	Tue Jun 14 03:11:19 EDT 2022	95.4605	0	396	OKMBPACL_00085_group_11662	396	13 KB	linear	urn:local:.:3gq9-ext0hfb
OKMBPACL_00079_group_11661	4773	10	0.624	0.739	1	0.894	Tue Jun 14 03:11:19 EDT 2022	Query-centric alignment of 9 hits	TRUE	549	7.69581	411	Tue Jun 14 03:11:19 EDT 2022	147.245	0	549	OKMBPACL_00079_group_11661	551	41 KB	linear	urn:local:.:3gq3-ext0hev
OKMBPACL_00078_group_11660	7742	5	0.604	0.89	1	0.947	Tue Jun 14 03:11:19 EDT 2022	Query-centric alignment of 4 hits	TRUE	1550	3.99548	1548	Tue Jun 14 03:11:19 EDT 2022	480.713	0	1548	OKMBPACL_00078_group_11660	1559	24 KB	linear	urn:local:.:3gpr-ext0hes
OKAOLJDP_04673_group_12704	11435	3	0.549	0.837	1	0.891	Tue Jun 14 03:11:43 EDT 2022	Query-centric alignment of 2 hits	TRUE	3816	1.99659	3803	Tue Jun 14 03:11:43 EDT 2022		0	3816	OKAOLJDP_04673_group_12704	3821	20 KB	linear	urn:local:.:3lvv-ext0j99
OKAOLJDP_04672_group_12703	234	2	0.436	1	1	1	Tue Jun 14 03:11:43 EDT 2022	Query-centric alignment of 1 hits	TRUE	117	1	117	Tue Jun 14 03:11:43 EDT 2022	36.0744	0	117	OKAOLJDP_04672_group_12703	117	4 KB	linear	urn:local:.:3lvq-ext0j8x
OKAOLJDP_04671_group_12702	2698	3	0.467	0.939	1	0.959	Tue Jun 14 03:11:43 EDT 2022	Query-centric alignment of 2 hits	TRUE	903	1.98782	892	Tue Jun 14 03:11:43 EDT 2022	277.799	0	903	OKAOLJDP_04671_group_12702	903	11 KB	linear	urn:local:.:3lvm-ext0j8w
OKAOLJDP_04060_group_12701	9484	7	0.561	0.715	1	0.868	Tue Jun 14 03:11:43 EDT 2022	Query-centric alignment of 6 hits	TRUE	1365	5.94799	1337	Tue Jun 14 03:11:43 EDT 2022	418.991	0	1365	OKAOLJDP_04060_group_12701	1371	33 KB	linear	urn:local:.:3lvh-ext0j8v
OKAOLJDP_04059_group_12700	17368	15	0.549	0.597	1	0.84	Tue Jun 14 03:11:43 EDT 2022	Query-centric alignment of 14 hits	TRUE	1713	9.14971	376	Tue Jun 14 03:11:43 EDT 2022		0	1710	OKAOLJDP_04059_group_12700	1763	73 KB	linear	urn:local:.:3lv8-ext0j8s
OKAOLJDP_04058_group_12699	1548	6	0.586	0.756	1	0.882	Tue Jun 14 03:11:43 EDT 2022	Query-centric alignment of 5 hits	TRUE	258	5	258	Tue Jun 14 03:11:43 EDT 2022	80.0238	0	258	OKAOLJDP_04058_group_12699	258	20 KB	linear	urn:local:.:3lur-ext0j8m
OKAOLJDP_04057_group_12698	5952	8	0.618	0.697	1	0.874	Tue Jun 14 03:11:43 EDT 2022	Query-centric alignment of 7 hits	TRUE	744	7	744	Tue Jun 14 03:11:43 EDT 2022	230.448	0	744	OKAOLJDP_04057_group_12698	757	33 KB	linear	urn:local:.:3luj-ext0j8k
OKAOLJDP_04056_group_12697	4144	7	0.59	0.761	1	0.893	Tue Jun 14 03:11:43 EDT 2022	Query-centric alignment of 6 hits	TRUE	597	5.94137	562	Tue Jun 14 03:11:43 EDT 2022	183.285	0	597	OKAOLJDP_04056_group_12697	598	27 KB	linear	urn:local:.:3lu9-ext0j8h
OKAOLJDP_04054_group_12696	15164	13	0.579	0.702	1	0.898	Tue Jun 14 03:11:43 EDT 2022	Query-centric alignment of 12 hits	TRUE	1257	11.0732	1071	Tue Jun 14 03:11:43 EDT 2022		0	1257	OKAOLJDP_04054_group_12696	1264	62 KB	linear	urn:local:.:3lu0-ext0j8f
OKAOLJDP_04032_group_12695	3708	6	0.614	0.841	1	0.92	Tue Jun 14 03:11:42 EDT 2022	Query-centric alignment of 5 hits	TRUE	618	5	618	Tue Jun 14 03:11:42 EDT 2022	190.835	0	618	OKAOLJDP_04032_group_12695	618	23 KB	linear	urn:local:.:3ltl-ext0j8a
OKAOLJDP_04029_group_12694	4597	10	0.501	0.699	1	0.91	Tue Jun 14 03:11:42 EDT 2022	Query-centric alignment of 9 hits	TRUE	471	8.98911	454	Tue Jun 14 03:11:42 EDT 2022	141.805	0	459	OKAOLJDP_04029_group_12694	471	38 KB	linear	urn:local:.:3ltd-ext0j88
OKAOLJDP_04016_group_12693	1710	7	0.552	0.813	1	0.918	Tue Jun 14 03:11:42 EDT 2022	Query-centric alignment of 6 hits	TRUE	267	5.40449	132	Tue Jun 14 03:11:42 EDT 2022	75.8381	0	267	OKAOLJDP_04016_group_12693	267	25 KB	linear	urn:local:.:3lt1-ext0j85
OKAOLJDP_03598_group_12692	1098	6	0.526	0.935	1	0.963	Tue Jun 14 03:11:42 EDT 2022	Query-centric alignment of 5 hits	TRUE	294	2.76871	86	Tue Jun 14 03:11:42 EDT 2022	56.2572	0	294	OKAOLJDP_03598_group_12692	294	20 KB	linear	urn:local:.:3lss-ext0j83
OKAOLJDP_03518_group_12691	781	3	0.32	1	1	1	Tue Jun 14 03:11:42 EDT 2022	Query-centric alignment of 2 hits	TRUE	372	1.09946	37	Tue Jun 14 03:11:42 EDT 2022	80.507	0	372	OKAOLJDP_03518_group_12691	372	8 KB	linear	urn:local:.:3lsk-ext0j81
OKAOLJDP_03517_group_12690	589	3	0.403	1	1	1	Tue Jun 14 03:11:42 EDT 2022	Query-centric alignment of 2 hits	TRUE	276	1.13406	37	Tue Jun 14 03:11:42 EDT 2022	60.6812	0	276	OKAOLJDP_03517_group_12690	276	8 KB	linear	urn:local:.:3lsf-ext0j80
OKAOLJDP_03516_group_12689	816	2	0.355	1	1	1	Tue Jun 14 03:11:42 EDT 2022	Query-centric alignment of 1 hits	TRUE	408	1	408	Tue Jun 14 03:11:42 EDT 2022	126.039	0	408	OKAOLJDP_03516_group_12689	408	5 KB	linear	urn:local:.:3lsa-ext0j7y
OKAOLJDP_03515_group_12688	1044	5	0.468	0.929	1	0.95	Tue Jun 14 03:11:42 EDT 2022	Query-centric alignment of 4 hits	TRUE	336	2.11012	62	Tue Jun 14 03:11:42 EDT 2022	64.5955	0	336	OKAOLJDP_03515_group_12688	336	16 KB	linear	urn:local:.:3ls6-ext0j7y
OKAOLJDP_03514_group_12687	969	3	0.301	1	1	1	Tue Jun 14 03:11:42 EDT 2022	Query-centric alignment of 2 hits	TRUE	438	1.21233	93	Tue Jun 14 03:11:42 EDT 2022	100.078	0	438	OKAOLJDP_03514_group_12687	438	9 KB	linear	urn:local:.:3lrz-ext0j7w
OKAOLJDP_03513_group_12686	558	2	0.362	1	1	1	Tue Jun 14 03:11:42 EDT 2022	Query-centric alignment of 1 hits	TRUE	279	1	279	Tue Jun 14 03:11:42 EDT 2022	86.4474	0	279	OKAOLJDP_03513_group_12686	279	5 KB	linear	urn:local:.:3lru-ext0j7v
OKAOLJDP_03512_group_12685	1896	2	0.323	1	1	1	Tue Jun 14 03:11:42 EDT 2022	Query-centric alignment of 1 hits	TRUE	948	1	948	Tue Jun 14 03:11:42 EDT 2022	292.86	0	948	OKAOLJDP_03512_group_12685	948	6 KB	linear	urn:local:.:3lrq-ext0j7u
OKAOLJDP_03511_group_12684	1512	2	0.368	1	1	1	Tue Jun 14 03:11:42 EDT 2022	Query-centric alignment of 1 hits	TRUE	756	1	756	Tue Jun 14 03:11:42 EDT 2022	234.408	0	756	OKAOLJDP_03511_group_12684	756	6 KB	linear	urn:local:.:3lrm-ext0j7s
OKAOLJDP_03510_group_12683	2142	2	0.349	1	1	1	Tue Jun 14 03:11:42 EDT 2022	Query-centric alignment of 1 hits	TRUE	1071	1	1071	Tue Jun 14 03:11:42 EDT 2022	331.187	0	1071	OKAOLJDP_03510_group_12683	1071	7 KB	linear	urn:local:.:3lri-ext0j7r
OKAOLJDP_03509_group_12682	7540	4	0.431	0.684	1	0.819	Tue Jun 14 03:11:42 EDT 2022	Query-centric alignment of 3 hits	TRUE	1890	2.98942	1874	Tue Jun 14 03:11:42 EDT 2022	583.894	0	1890	OKAOLJDP_03509_group_12682	1911	20 KB	linear	urn:local:.:3lre-ext0j7q
OKAOLJDP_03508_group_12681	11875	4	0.445	0.741	1	0.853	Tue Jun 14 03:11:42 EDT 2022	Query-centric alignment of 3 hits	TRUE	2970	2.99832	2965	Tue Jun 14 03:11:42 EDT 2022		0	2970	OKAOLJDP_03508_group_12681	2982	24 KB	linear	urn:local:.:3lr8-ext0j7o
OKAOLJDP_03507_group_12680	2292	2	0.455	1	1	1	Tue Jun 14 03:11:42 EDT 2022	Query-centric alignment of 1 hits	TRUE	1146	1	1146	Tue Jun 14 03:11:42 EDT 2022	354.791	0	1146	OKAOLJDP_03507_group_12680	1146	7 KB	linear	urn:local:.:3lr2-ext0j7m
OKAOLJDP_03504_group_12679	1118	5	0.682	0.929	1	0.964	Tue Jun 14 03:11:42 EDT 2022	Query-centric alignment of 4 hits	TRUE	225	3.96889	218	Tue Jun 14 03:11:42 EDT 2022	68.9074	0	225	OKAOLJDP_03504_group_12679	225	16 KB	linear	urn:local:.:3lqy-ext0j7k
OKAOLJDP_03503_group_12678	956	5	0.668	0.836	1	0.915	Tue Jun 14 03:11:42 EDT 2022	Query-centric alignment of 4 hits	TRUE	195	3.90256	178	Tue Jun 14 03:11:42 EDT 2022	58.6976	0	195	OKAOLJDP_03503_group_12678	195	16 KB	linear	urn:local:.:3lqr-ext0j7j
OKAOLJDP_03500_group_12677	1722	2	0.317	1	1	1	Tue Jun 14 03:11:42 EDT 2022	Query-centric alignment of 1 hits	TRUE	861	1	861	Tue Jun 14 03:11:42 EDT 2022	265.692	0	861	OKAOLJDP_03500_group_12677	861	6 KB	linear	urn:local:.:3lqk-ext0j7i
OKAOLJDP_03499_group_12676	3348	2	0.305	1	1	1	Tue Jun 14 03:11:42 EDT 2022	Query-centric alignment of 1 hits	TRUE	1674	1	1674	Tue Jun 14 03:11:42 EDT 2022	516.854	0	1674	OKAOLJDP_03499_group_12676	1674	8 KB	linear	urn:local:.:3lqg-ext0j7g
OKAOLJDP_03498_group_12675	4734	4	0.454	0.715	1	0.831	Tue Jun 14 03:11:42 EDT 2022	Query-centric alignment of 3 hits	TRUE	1197	2.95572	1167	Tue Jun 14 03:11:42 EDT 2022	366.08	0	1197	OKAOLJDP_03498_group_12675	1205	17 KB	linear	urn:local:.:3lqc-ext0j7f
OKAOLJDP_02924_group_12674	2701	15	0.543	0.724	1	0.936	Tue Jun 14 03:11:42 EDT 2022	Query-centric alignment of 14 hits	TRUE	181	14	180	Tue Jun 14 03:11:42 EDT 2022	55.714	0	180	OKAOLJDP_02924_group_12674	181	51 KB	linear	urn:local:.:3lq6-ext0j7d
OKAOLJDP_02919_group_12673	3747	7	0.569	0.804	1	0.877	Tue Jun 14 03:11:42 EDT 2022	Query-centric alignment of 6 hits	TRUE	1053	2.56125	120	Tue Jun 14 03:11:42 EDT 2022	165.625	0	1053	OKAOLJDP_02919_group_12673	1062	28 KB	linear	urn:local:.:3lpp-ext0j79
OKAOLJDP_02913_group_12672	1416	2	0.352	1	1	1	Tue Jun 14 03:11:42 EDT 2022	Query-centric alignment of 1 hits	TRUE	708	1	708	Tue Jun 14 03:11:42 EDT 2022	219.623	0	708	OKAOLJDP_02913_group_12672	708	6 KB	linear	urn:local:.:3lpg-ext0j77
OKAOLJDP_02900_group_12671	2022	2	0.35	1	1	1	Tue Jun 14 03:11:42 EDT 2022	Query-centric alignment of 1 hits	TRUE	1011	1	1011	Tue Jun 14 03:11:42 EDT 2022	312.149	0	1011	OKAOLJDP_02900_group_12671	1011	7 KB	linear	urn:local:.:3lpc-ext0j76
OKAOLJDP_02899_group_12670	1326	2	0.345	1	1	1	Tue Jun 14 03:11:42 EDT 2022	Query-centric alignment of 1 hits	TRUE	663	1	663	Tue Jun 14 03:11:42 EDT 2022	204.826	0	663	OKAOLJDP_02899_group_12670	663	6 KB	linear	urn:local:.:3lp8-ext0j74
OKAOLJDP_02773_group_2263	752	4	0.501	1	1	1	Tue Jun 14 03:11:42 EDT 2022	Query-centric alignment of 3 hits	TRUE	207	2.63285	169	Tue Jun 14 03:11:42 EDT 2022	58.1111	0	207	OKAOLJDP_02773_group_2263	207	12 KB	linear	urn:local:.:3lp4-ext0j74
OKAOLJDP_02767_group_12669	2318	9	0.473	0.807	1	0.937	Tue Jun 14 03:11:42 EDT 2022	Query-centric alignment of 8 hits	TRUE	279	7.30824	162	Tue Jun 14 03:11:42 EDT 2022	79.6372	0	279	OKAOLJDP_02767_group_12669	280	31 KB	linear	urn:local:.:3loy-ext0j72
OKAOLJDP_02766_group_193	3914	10	0.553	0.889	1	0.947	Tue Jun 14 03:11:42 EDT 2022	Query-centric alignment of 9 hits	TRUE	501	6.82635	230	Tue Jun 14 03:11:42 EDT 2022	121.307	0	501	OKAOLJDP_02766_group_193	504	39 KB	linear	urn:local:.:3lon-ext0j6z
OKAOLJDP_02765_insK	2657	12	0.443	0.822	1	0.948	Tue Jun 14 03:11:42 EDT 2022	Query-centric alignment of 11 hits	TRUE	264	9.09848	51	Tue Jun 14 03:11:42 EDT 2022	68.7376	0	264	OKAOLJDP_02765_insK	264	43 KB	linear	urn:local:.:3lob-ext0j6w
OKAOLJDP_02764_rpoE_1	1056	2	0.456	1	1	1	Tue Jun 14 03:11:42 EDT 2022	Query-centric alignment of 1 hits	TRUE	528	1	528	Tue Jun 14 03:11:42 EDT 2022	163.228	0	528	OKAOLJDP_02764_rpoE_1	528	5 KB	linear	urn:local:.:3lnx-ext0j6t
OKAOLJDP_02763_group_12667	1458	2	0.498	1	1	1	Tue Jun 14 03:11:42 EDT 2022	Query-centric alignment of 1 hits	TRUE	729	1	729	Tue Jun 14 03:11:42 EDT 2022	225.322	0	729	OKAOLJDP_02763_group_12667	729	6 KB	linear	urn:local:.:3lnt-ext0j6s
OKAOLJDP_02762_group_12666	774	2	0.432	1	1	1	Tue Jun 14 03:11:42 EDT 2022	Query-centric alignment of 1 hits	TRUE	387	1	387	Tue Jun 14 03:11:42 EDT 2022	119.563	0	387	OKAOLJDP_02762_group_12666	387	5 KB	linear	urn:local:.:3lnp-ext0j6r
OKAOLJDP_02761_hadL	1566	2	0.481	1	1	1	Tue Jun 14 03:11:42 EDT 2022	Query-centric alignment of 1 hits	TRUE	783	1	783	Tue Jun 14 03:11:42 EDT 2022	241.409	0	783	OKAOLJDP_02761_hadL	783	6 KB	linear	urn:local:.:3lnl-ext0j6q
OKAOLJDP_02760_group_12664	1104	2	0.453	1	1	1	Tue Jun 14 03:11:42 EDT 2022	Query-centric alignment of 1 hits	TRUE	552	1	552	Tue Jun 14 03:11:42 EDT 2022	170.539	0	552	OKAOLJDP_02760_group_12664	552	5 KB	linear	urn:local:.:3lnh-ext0j6p
OKAOLJDP_02759_group_12663	1362	2	0.492	1	1	1	Tue Jun 14 03:11:42 EDT 2022	Query-centric alignment of 1 hits	TRUE	681	1	681	Tue Jun 14 03:11:42 EDT 2022	210.364	0	681	OKAOLJDP_02759_group_12663	681	6 KB	linear	urn:local:.:3lnd-ext0j6p
OKAOLJDP_02758_group_12662	1260	2	0.459	1	1	1	Tue Jun 14 03:11:42 EDT 2022	Query-centric alignment of 1 hits	TRUE	630	1	630	Tue Jun 14 03:11:42 EDT 2022	194.793	0	630	OKAOLJDP_02758_group_12662	630	6 KB	linear	urn:local:.:3ln9-ext0j6o
OKAOLJDP_02757_group_12661	990	2	0.491	1	1	1	Tue Jun 14 03:11:42 EDT 2022	Query-centric alignment of 1 hits	TRUE	495	1	495	Tue Jun 14 03:11:42 EDT 2022	153.084	0	495	OKAOLJDP_02757_group_12661	495	5 KB	linear	urn:local:.:3ln5-ext0j6n
OKAOLJDP_02756_group_12660	1584	2	0.476	1	1	1	Tue Jun 14 03:11:42 EDT 2022	Query-centric alignment of 1 hits	TRUE	792	1	792	Tue Jun 14 03:11:42 EDT 2022	244.048	0	792	OKAOLJDP_02756_group_12660	792	6 KB	linear	urn:local:.:3ln1-ext0j6m
OKAOLJDP_02755_group_12659	1764	2	0.489	1	1	1	Tue Jun 14 03:11:42 EDT 2022	Query-centric alignment of 1 hits	TRUE	882	1	882	Tue Jun 14 03:11:42 EDT 2022	272.424	0	882	OKAOLJDP_02755_group_12659	882	6 KB	linear	urn:local:.:3lmx-ext0j6l
OKAOLJDP_02754_group_12658	594	2	0.532	1	1	1	Tue Jun 14 03:11:42 EDT 2022	Query-centric alignment of 1 hits	TRUE	297	1	297	Tue Jun 14 03:11:42 EDT 2022	91.8224	0	297	OKAOLJDP_02754_group_12658	297	5 KB	linear	urn:local:.:3lmt-ext0j6k
OKAOLJDP_02753_group_12657	1284	2	0.494	1	1	1	Tue Jun 14 03:11:42 EDT 2022	Query-centric alignment of 1 hits	TRUE	642	1	642	Tue Jun 14 03:11:42 EDT 2022	198.88	0	642	OKAOLJDP_02753_group_12657	642	6 KB	linear	urn:local:.:3lmp-ext0j6j
OKAOLJDP_02752_group_12656	414	2	0.517	1	1	1	Tue Jun 14 03:11:42 EDT 2022	Query-centric alignment of 1 hits	TRUE	207	1	207	Tue Jun 14 03:11:42 EDT 2022	63.6761	0	207	OKAOLJDP_02752_group_12656	207	5 KB	linear	urn:local:.:3lml-ext0j6i
OKAOLJDP_02751_group_12655	4282	5	0.562	0.775	1	0.838	Tue Jun 14 03:11:42 EDT 2022	Query-centric alignment of 4 hits	TRUE	1305	2.28352	103	Tue Jun 14 03:11:42 EDT 2022	265.046	0	1305	OKAOLJDP_02751_group_12655	1317	21 KB	linear	urn:local:.:3lmh-ext0j6h
OKAOLJDP_02750_group_12654	1902	2	0.453	1	1	1	Tue Jun 14 03:11:42 EDT 2022	Query-centric alignment of 1 hits	TRUE	951	1	951	Tue Jun 14 03:11:42 EDT 2022	293.634	0	951	OKAOLJDP_02750_group_12654	951	6 KB	linear	urn:local:.:3lma-ext0j6f
OKAOLJDP_02749_group_12653	1446	3	0.55	0.866	1	0.898	Tue Jun 14 03:11:42 EDT 2022	Query-centric alignment of 2 hits	TRUE	513	1.81871	420	Tue Jun 14 03:11:42 EDT 2022	148.728	0	513	OKAOLJDP_02749_group_12653	515	10 KB	linear	urn:local:.:3lm6-ext0j6e
OKAOLJDP_02748_group_12652	1583	3	0.609	0.917	1	0.944	Tue Jun 14 03:11:42 EDT 2022	Query-centric alignment of 2 hits	TRUE	528	1.99811	527	Tue Jun 14 03:11:42 EDT 2022	162.593	0	528	OKAOLJDP_02748_group_12652	528	10 KB	linear	urn:local:.:3lm1-ext0j6d
OKAOLJDP_02745_fimA_2	1602	3	0.599	0.942	1	0.961	Tue Jun 14 03:11:42 EDT 2022	Query-centric alignment of 2 hits	TRUE	534	2	534	Tue Jun 14 03:11:42 EDT 2022	165.163	0	534	OKAOLJDP_02745_fimA_2	534	10 KB	linear	urn:local:.:3llw-ext0j6c
OKAOLJDP_02740_group_12650	15039	7	0.613	0.907	1	0.933	Tue Jun 14 03:11:42 EDT 2022	Query-centric alignment of 6 hits	TRUE	4482	2.35858	63	Tue Jun 14 03:11:42 EDT 2022		0	4476	OKAOLJDP_02740_group_12650	4485	38 KB	linear	urn:local:.:3llr-ext0j6b
OKAOLJDP_02737_group_12649	476	4	0.446	0.841	1	0.906	Tue Jun 14 03:11:42 EDT 2022	Query-centric alignment of 3 hits	TRUE	126	2.77778	98	Tue Jun 14 03:11:42 EDT 2022	36.6858	0	126	OKAOLJDP_02737_group_12649	126	12 KB	linear	urn:local:.:3lli-ext0j67
OKAOLJDP_02736_group_12648	7641	12	0.54	0.737	1	0.902	Tue Jun 14 03:11:42 EDT 2022	Query-centric alignment of 11 hits	TRUE	717	9.73617	138	Tue Jun 14 03:11:42 EDT 2022	197.31	0	705	OKAOLJDP_02736_group_12648	722	49 KB	linear	urn:local:.:3llc-ext0j66
OKAOLJDP_02735_group_12647	8134	11	0.581	0.822	1	0.929	Tue Jun 14 03:11:42 EDT 2022	Query-centric alignment of 10 hits	TRUE	948	7.59471	34	Tue Jun 14 03:11:42 EDT 2022		0	945	OKAOLJDP_02735_group_12647	952	45 KB	linear	urn:local:.:3lky-ext0j62
OKAOLJDP_02358_group_123	35504	11	0.472	0.934	1	0.977	Tue Jun 14 03:11:42 EDT 2022	Query-centric alignment of 10 hits	TRUE	5166	5.87263	171	Tue Jun 14 03:11:42 EDT 2022		0	5166	OKAOLJDP_02358_group_123	5166	75 KB	linear	urn:local:.:3lkl-ext0j5z
OKAOLJDP_01603_group_12645	372	2	0.511	1	1	1	Tue Jun 14 03:11:42 EDT 2022	Query-centric alignment of 1 hits	TRUE	186	1	186	Tue Jun 14 03:11:42 EDT 2022	57.3751	0	186	OKAOLJDP_01603_group_12645	186	4 KB	linear	urn:local:.:3lk8-ext0j5t
OKAOLJDP_01406_group_12644	414	2	0.454	1	1	1	Tue Jun 14 03:11:42 EDT 2022	Query-centric alignment of 1 hits	TRUE	207	1	207	Tue Jun 14 03:11:42 EDT 2022	63.9385	0	207	OKAOLJDP_01406_group_12644	207	5 KB	linear	urn:local:.:3lk4-ext0j5t
OKAOLJDP_01085_group_12643	2013	3	0.431	0.973	1	0.978	Tue Jun 14 03:11:42 EDT 2022	Query-centric alignment of 2 hits	TRUE	744	1.70565	525	Tue Jun 14 03:11:42 EDT 2022	207.755	0	744	OKAOLJDP_01085_group_12643	744	10 KB	linear	urn:local:.:3lk0-ext0j5r
OKAOLJDP_01072_group_12642	619	3	0.369	0.966	1	0.977	Tue Jun 14 03:11:42 EDT 2022	Query-centric alignment of 2 hits	TRUE	207	1.99034	205	Tue Jun 14 03:11:42 EDT 2022	63.9297	0	207	OKAOLJDP_01072_group_12642	207	8 KB	linear	urn:local:.:3ljv-ext0j5q
OKAOLJDP_01071_group_12641	318	2	0.314	1	1	1	Tue Jun 14 03:11:42 EDT 2022	Query-centric alignment of 1 hits	TRUE	159	1	159	Tue Jun 14 03:11:42 EDT 2022	49.014	0	159	OKAOLJDP_01071_group_12641	159	4 KB	linear	urn:local:.:3ljq-ext0j5p
OKAOLJDP_00691_group_12640	864	2	0.285	1	1	1	Tue Jun 14 03:11:42 EDT 2022	Query-centric alignment of 1 hits	TRUE	432	1	432	Tue Jun 14 03:11:42 EDT 2022	133.465	0	432	OKAOLJDP_00691_group_12640	432	5 KB	linear	urn:local:.:3ljm-ext0j5o
OKAOLJDP_00690_group_12639	765	3	0.296	0.882	1	0.922	Tue Jun 14 03:11:42 EDT 2022	Query-centric alignment of 2 hits	TRUE	255	2	255	Tue Jun 14 03:11:42 EDT 2022	78.9533	0	255	OKAOLJDP_00690_group_12639	255	8 KB	linear	urn:local:.:3lji-ext0j5n
OKAOLJDP_00689_group_12638	5796	16	0.439	0.656	1	0.896	Tue Jun 14 03:11:42 EDT 2022	Query-centric alignment of 15 hits	TRUE	393	13.7506	237	Tue Jun 14 03:11:42 EDT 2022	111.738	0	393	OKAOLJDP_00689_group_12638	398	62 KB	linear	urn:local:.:3ljd-ext0j5m
OKAOLJDP_00688_group_12637	17303	16	0.44	0.641	1	0.899	Tue Jun 14 03:11:41 EDT 2022	Query-centric alignment of 15 hits	TRUE	1101	14.7003	957	Tue Jun 14 03:11:41 EDT 2022		0	1101	OKAOLJDP_00688_group_12637	1128	76 KB	linear	urn:local:.:3liv-ext0j5i
OKAOLJDP_00685_group_12636	3048	4	0.311	0.895	1	0.942	Tue Jun 14 03:11:41 EDT 2022	Query-centric alignment of 3 hits	TRUE	762	3	762	Tue Jun 14 03:11:41 EDT 2022	235.657	0	762	OKAOLJDP_00685_group_12636	764	15 KB	linear	urn:local:.:3lid-ext0j5d
OKAOLJDP_00679_group_12635	14205	11	0.345	0.797	1	0.93	Tue Jun 14 03:11:41 EDT 2022	Query-centric alignment of 10 hits	TRUE	1314	9.8105	1071	Tue Jun 14 03:11:41 EDT 2022		0	1314	OKAOLJDP_00679_group_12635	1319	53 KB	linear	urn:local:.:3li7-ext0j5b
OKAOLJDP_00647_group_12634	432	4	0.457	0.963	1	0.98	Tue Jun 14 03:11:41 EDT 2022	Query-centric alignment of 3 hits	TRUE	108	3	108	Tue Jun 14 03:11:41 EDT 2022	33.7007	0	108	OKAOLJDP_00647_group_12634	108	11 KB	linear	urn:local:.:3lhu-ext0j57
OKAOLJDP_00307_group_12632	769	4	0.577	0.912	1	0.951	Tue Jun 14 03:11:41 EDT 2022	Query-centric alignment of 3 hits	TRUE	193	3	192	Tue Jun 14 03:11:41 EDT 2022	59.2319	0	192	OKAOLJDP_00307_group_12632	194	12 KB	linear	urn:local:.:3lho-ext0j55
OKAMJKCE_04328_group_172	4044	10	0.612	0.924	1	0.965	Tue Jun 14 03:10:51 EDT 2022	Query-centric alignment of 9 hits	TRUE	726	4.57025	63	Tue Jun 14 03:10:51 EDT 2022	125.181	0	726	OKAMJKCE_04328_group_172	726	39 KB	linear	urn:local:.:3b7j-ext0f84
OKAMJKCE_04203_group_159	12815	16	0.603	0.843	1	0.931	Tue Jun 14 03:10:51 EDT 2022	Query-centric alignment of 15 hits	TRUE	1389	8.22606	357	Tue Jun 14 03:10:51 EDT 2022		0	1389	OKAMJKCE_04203_group_159	1392	73 KB	linear	urn:local:.:3b77-ext0f81
OKAMJKCE_03829_group_10486	282	2	0.312	1	1	1	Tue Jun 14 03:10:51 EDT 2022	Query-centric alignment of 1 hits	TRUE	141	1	141	Tue Jun 14 03:10:51 EDT 2022	43.7276	0	141	OKAMJKCE_03829_group_10486	141	4 KB	linear	urn:local:.:3b6p-ext0f7w
OKAMJKCE_00778_group_10485	432	2	0.37	1	1	1	Tue Jun 14 03:10:51 EDT 2022	Query-centric alignment of 1 hits	TRUE	216	1	216	Tue Jun 14 03:10:51 EDT 2022	67.0808	0	216	OKAMJKCE_00778_group_10485	216	5 KB	linear	urn:local:.:3b6l-ext0f7w
OGPHOHPI_04465_group_8733	3085	6	0.402	0.702	1	0.85	Tue Jun 14 03:10:13 EDT 2022	Query-centric alignment of 5 hits	TRUE	609	4.06568	150	Tue Jun 14 03:10:13 EDT 2022	159.661	0	609	OGPHOHPI_04465_group_8733	625	23 KB	linear	urn:local:.:326p-ext0cb5
OGPHOHPI_04464_group_4218	288	2	0.319	1	1	1	Tue Jun 14 03:10:13 EDT 2022	Query-centric alignment of 1 hits	TRUE	144	1	144	Tue Jun 14 03:10:13 EDT 2022	44.5381	0	144	OGPHOHPI_04464_group_4218	144	4 KB	linear	urn:local:.:326h-ext0cb4
OGPHOHPI_04441_group_4217	342	3	0.246	0.947	1	0.965	Tue Jun 14 03:10:13 EDT 2022	Query-centric alignment of 2 hits	TRUE	114	2	114	Tue Jun 14 03:10:13 EDT 2022	35.047	0	114	OGPHOHPI_04441_group_4217	114	8 KB	linear	urn:local:.:326d-ext0cb3
OGPHOHPI_04366_gdhI	1500	2	0.539	1	1	1	Tue Jun 14 03:10:13 EDT 2022	Query-centric alignment of 1 hits	TRUE	750	1	750	Tue Jun 14 03:10:13 EDT 2022	232.278	0	750	OGPHOHPI_04366_gdhI	750	6 KB	linear	urn:local:.:3268-ext0cb2
OGPHOHPI_04365_ytcD	654	2	0.492	1	1	1	Tue Jun 14 03:10:13 EDT 2022	Query-centric alignment of 1 hits	TRUE	327	1	327	Tue Jun 14 03:10:13 EDT 2022	101.317	0	327	OGPHOHPI_04365_ytcD	327	5 KB	linear	urn:local:.:3264-ext0cb1
OGPHOHPI_04364_ubiA_1	1830	2	0.529	1	1	1	Tue Jun 14 03:10:13 EDT 2022	Query-centric alignment of 1 hits	TRUE	915	1	915	Tue Jun 14 03:10:13 EDT 2022	282.617	0	915	OGPHOHPI_04364_ubiA_1	915	6 KB	linear	urn:local:.:3260-ext0cb0
OGPHOHPI_04363_group_8730	2772	3	0.499	0.945	1	0.963	Tue Jun 14 03:10:13 EDT 2022	Query-centric alignment of 2 hits	TRUE	924	2	924	Tue Jun 14 03:10:13 EDT 2022	285.559	0	924	OGPHOHPI_04363_group_8730	924	11 KB	linear	urn:local:.:325w-ext0caz
OGPHOHPI_04362_rutD_4	2455	4	0.536	0.941	1	0.961	Tue Jun 14 03:10:13 EDT 2022	Query-centric alignment of 3 hits	TRUE	792	2.09975	79	Tue Jun 14 03:10:13 EDT 2022	190.193	0	792	OGPHOHPI_04362_rutD_4	792	14 KB	linear	urn:local:.:325r-ext0cay
OGPHOHPI_04358_group_8728	1878	6	0.564	0.827	1	0.921	Tue Jun 14 03:10:13 EDT 2022	Query-centric alignment of 5 hits	TRUE	339	4.53982	261	Tue Jun 14 03:10:13 EDT 2022	96.5542	0	339	OGPHOHPI_04358_group_8728	341	20 KB	linear	urn:local:.:325l-ext0cax
OGPHOHPI_04351_group_8727	759	4	0.579	0.92	1	0.946	Tue Jun 14 03:10:13 EDT 2022	Query-centric alignment of 3 hits	TRUE	201	2.77612	156	Tue Jun 14 03:10:13 EDT 2022	58.7917	0	201	OGPHOHPI_04351_group_8727	201	12 KB	linear	urn:local:.:325d-ext0cav
OGPHOHPI_04343_group_8726	2916	4	0.564	0.929	1	0.959	Tue Jun 14 03:10:13 EDT 2022	Query-centric alignment of 3 hits	TRUE	729	3	729	Tue Jun 14 03:10:13 EDT 2022	225.898	0	729	OGPHOHPI_04343_group_8726	729	15 KB	linear	urn:local:.:3257-ext0cau
OGPHOHPI_04340_group_8725	2646	6	0.638	0.786	1	0.905	Tue Jun 14 03:10:13 EDT 2022	Query-centric alignment of 5 hits	TRUE	456	4.85333	384	Tue Jun 14 03:10:13 EDT 2022	136.936	0	450	OGPHOHPI_04340_group_8725	457	22 KB	linear	urn:local:.:3251-ext0cas
OGPHOHPI_04328_group_4215	1374	2	0.428	1	1	1	Tue Jun 14 03:10:13 EDT 2022	Query-centric alignment of 1 hits	TRUE	687	1	687	Tue Jun 14 03:10:13 EDT 2022	213.197	0	687	OGPHOHPI_04328_group_4215	687	6 KB	linear	urn:local:.:324t-ext0car
OGPHOHPI_04327_group_4214	1542	2	0.422	1	1	1	Tue Jun 14 03:10:13 EDT 2022	Query-centric alignment of 1 hits	TRUE	771	1	771	Tue Jun 14 03:10:13 EDT 2022	238.794	0	771	OGPHOHPI_04327_group_4214	771	6 KB	linear	urn:local:.:324p-ext0caq
OGPHOHPI_04326_group_4213	1859	4	0.505	0.826	1	0.893	Tue Jun 14 03:10:13 EDT 2022	Query-centric alignment of 3 hits	TRUE	465	2.99785	464	Tue Jun 14 03:10:13 EDT 2022	144.108	0	465	OGPHOHPI_04326_group_4213	466	14 KB	linear	urn:local:.:324l-ext0cap
OGPHOHPI_04325_group_8724	1368	3	0.509	0.928	1	0.952	Tue Jun 14 03:10:13 EDT 2022	Query-centric alignment of 2 hits	TRUE	456	2	456	Tue Jun 14 03:10:13 EDT 2022	140.754	0	456	OGPHOHPI_04325_group_8724	456	9 KB	linear	urn:local:.:324f-ext0cao
OGPHOHPI_04324_group_8723	2538	2	0.426	1	1	1	Tue Jun 14 03:10:13 EDT 2022	Query-centric alignment of 1 hits	TRUE	1269	1	1269	Tue Jun 14 03:10:13 EDT 2022	391.759	0	1269	OGPHOHPI_04324_group_8723	1269	7 KB	linear	urn:local:.:324a-ext0can
OGPHOHPI_04323_group_8722	1197	3	0.407	0.927	1	0.952	Tue Jun 14 03:10:13 EDT 2022	Query-centric alignment of 2 hits	TRUE	399	2	399	Tue Jun 14 03:10:13 EDT 2022	123.817	0	399	OGPHOHPI_04323_group_8722	399	9 KB	linear	urn:local:.:3246-ext0cam
OGPHOHPI_04315_group_8721	821	5	0.517	0.815	1	0.897	Tue Jun 14 03:10:13 EDT 2022	Query-centric alignment of 4 hits	TRUE	165	3.97576	163	Tue Jun 14 03:10:13 EDT 2022	51.1861	0	165	OGPHOHPI_04315_group_8721	168	15 KB	linear	urn:local:.:3241-ext0cal
OGPHOHPI_04314_group_8720	4177	14	0.606	0.829	1	0.921	Tue Jun 14 03:10:13 EDT 2022	Query-centric alignment of 13 hits	TRUE	462	8.04113	44	Tue Jun 14 03:10:13 EDT 2022	92.2481	0	462	OGPHOHPI_04314_group_8720	463	53 KB	linear	urn:local:.:323u-ext0caj
OGPHOHPI_04313_group_2509	2334	10	0.57	0.816	1	0.936	Tue Jun 14 03:10:13 EDT 2022	Query-centric alignment of 9 hits	TRUE	234	8.98291	231	Tue Jun 14 03:10:13 EDT 2022	72.46	0	234	OGPHOHPI_04313_group_2509	234	35 KB	linear	urn:local:.:323e-ext0cag
OGPHOHPI_04303_group_8719	2647	10	0.561	0.704	1	0.889	Tue Jun 14 03:10:13 EDT 2022	Query-centric alignment of 9 hits	TRUE	330	7.02424	130	Tue Jun 14 03:10:13 EDT 2022	82.1659	0	330	OGPHOHPI_04303_group_8719	334	35 KB	linear	urn:local:.:3232-ext0cae
OGPHOHPI_04299_group_8718	192	2	0.49	1	1	1	Tue Jun 14 03:10:12 EDT 2022	Query-centric alignment of 1 hits	TRUE	96	1	96	Tue Jun 14 03:10:12 EDT 2022	29.8834	0	96	OGPHOHPI_04299_group_8718	96	4 KB	linear	urn:local:.:322q-ext0cab
OGPHOHPI_04296_group_8717	2931	3	0.545	0.941	1	0.96	Tue Jun 14 03:10:12 EDT 2022	Query-centric alignment of 2 hits	TRUE	978	1.99693	975	Tue Jun 14 03:10:12 EDT 2022	301.299	0	978	OGPHOHPI_04296_group_8717	978	11 KB	linear	urn:local:.:322m-ext0caa
OGPHOHPI_04295_group_4212	4136	3	0.545	0.893	1	0.929	Tue Jun 14 03:10:12 EDT 2022	Query-centric alignment of 2 hits	TRUE	1380	1.99638	1376	Tue Jun 14 03:10:12 EDT 2022	425.823	0	1380	OGPHOHPI_04295_group_4212	1385	13 KB	linear	urn:local:.:322h-ext0ca9
OGPHOHPI_04294_group_8716	2148	3	0.532	0.883	1	0.916	Tue Jun 14 03:10:12 EDT 2022	Query-centric alignment of 2 hits	TRUE	744	1.8871	660	Tue Jun 14 03:10:12 EDT 2022	221.676	0	744	OGPHOHPI_04294_group_8716	746	11 KB	linear	urn:local:.:322c-ext0ca8
OGPHOHPI_04293_group_8715	600	2	0.51	1	1	1	Tue Jun 14 03:10:12 EDT 2022	Query-centric alignment of 1 hits	TRUE	300	1	300	Tue Jun 14 03:10:12 EDT 2022	93.0683	0	300	OGPHOHPI_04293_group_8715	300	5 KB	linear	urn:local:.:3227-ext0ca7
OGPHOHPI_04292_kdpB_2	5262	2	0.581	1	1	1	Tue Jun 14 03:10:12 EDT 2022	Query-centric alignment of 1 hits	TRUE	2631	1	2631	Tue Jun 14 03:10:12 EDT 2022	815.838	0	2631	OGPHOHPI_04292_kdpB_2	2631	10 KB	linear	urn:local:.:3223-ext0ca6
OGPHOHPI_04291_zntR	918	2	0.545	1	1	1	Tue Jun 14 03:10:12 EDT 2022	Query-centric alignment of 1 hits	TRUE	459	1	459	Tue Jun 14 03:10:12 EDT 2022	142.162	0	459	OGPHOHPI_04291_zntR	459	5 KB	linear	urn:local:.:321z-ext0ca5
OGPHOHPI_04290_group_8713	708	2	0.531	1	1	1	Tue Jun 14 03:10:12 EDT 2022	Query-centric alignment of 1 hits	TRUE	354	1	354	Tue Jun 14 03:10:12 EDT 2022	109.401	0	354	OGPHOHPI_04290_group_8713	354	5 KB	linear	urn:local:.:321v-ext0ca4
OGPHOHPI_04289_arsB_2	5133	4	0.583	0.813	1	0.887	Tue Jun 14 03:10:12 EDT 2022	Query-centric alignment of 3 hits	TRUE	1284	2.99844	1281	Tue Jun 14 03:10:12 EDT 2022	396.699	0	1284	OGPHOHPI_04289_arsB_2	1285	17 KB	linear	urn:local:.:321r-ext0ca3
OGPHOHPI_04288_group_8711	1287	3	0.579	0.9	1	0.933	Tue Jun 14 03:10:12 EDT 2022	Query-centric alignment of 2 hits	TRUE	429	2	429	Tue Jun 14 03:10:12 EDT 2022	132.498	0	429	OGPHOHPI_04288_group_8711	429	9 KB	linear	urn:local:.:321l-ext0ca2
OGPHOHPI_04287_group_4210	2888	4	0.578	0.796	1	0.876	Tue Jun 14 03:10:12 EDT 2022	Query-centric alignment of 3 hits	TRUE	723	2.99447	721	Tue Jun 14 03:10:12 EDT 2022	223.532	0	723	OGPHOHPI_04287_group_4210	725	15 KB	linear	urn:local:.:321g-ext0ca0
OGPHOHPI_04286_group_8710	1308	4	0.572	0.731	1	0.841	Tue Jun 14 03:10:12 EDT 2022	Query-centric alignment of 3 hits	TRUE	336	2.90179	303	Tue Jun 14 03:10:12 EDT 2022	100.925	0	336	OGPHOHPI_04286_group_8710	338	13 KB	linear	urn:local:.:321a-ext0c9z
OGPHOHPI_04285_group_8709	3643	3	0.563	0.807	1	0.868	Tue Jun 14 03:10:12 EDT 2022	Query-centric alignment of 2 hits	TRUE	1233	1.95945	1177	Tue Jun 14 03:10:12 EDT 2022	374.5	0	1233	OGPHOHPI_04285_group_8709	1234	12 KB	linear	urn:local:.:3214-ext0c9y
OGPHOHPI_04284_group_8708	1571	3	0.54	0.826	1	0.882	Tue Jun 14 03:10:12 EDT 2022	Query-centric alignment of 2 hits	TRUE	528	1.97538	515	Tue Jun 14 03:10:12 EDT 2022	162.183	0	528	OGPHOHPI_04284_group_8708	529	10 KB	linear	urn:local:.:320z-ext0c9w
OGPHOHPI_04283_yofA	2666	3	0.535	0.835	1	0.887	Tue Jun 14 03:10:12 EDT 2022	Query-centric alignment of 2 hits	TRUE	900	1.96222	866	Tue Jun 14 03:10:12 EDT 2022	275.383	0	900	OGPHOHPI_04283_yofA	902	11 KB	linear	urn:local:.:320u-ext0c9v
OGPHOHPI_04282_group_8706	882	2	0.553	1	1	1	Tue Jun 14 03:10:12 EDT 2022	Query-centric alignment of 1 hits	TRUE	441	1	441	Tue Jun 14 03:10:12 EDT 2022	135.876	0	441	OGPHOHPI_04282_group_8706	441	5 KB	linear	urn:local:.:320p-ext0c9u
OGPHOHPI_04281_group_8705	474	2	0.544	1	1	1	Tue Jun 14 03:10:12 EDT 2022	Query-centric alignment of 1 hits	TRUE	237	1	237	Tue Jun 14 03:10:12 EDT 2022	73.2773	0	237	OGPHOHPI_04281_group_8705	237	5 KB	linear	urn:local:.:320l-ext0c9t
OGPHOHPI_04280_group_8704	3861	4	0.585	0.82	1	0.881	Tue Jun 14 03:10:12 EDT 2022	Query-centric alignment of 3 hits	TRUE	984	2.92378	939	Tue Jun 14 03:10:12 EDT 2022	297.444	0	984	OGPHOHPI_04280_group_8704	984	16 KB	linear	urn:local:.:320h-ext0c9s
OGPHOHPI_04279_group_8703	8349	4	0.577	0.776	1	0.86	Tue Jun 14 03:10:12 EDT 2022	Query-centric alignment of 3 hits	TRUE	2118	2.94193	2049	Tue Jun 14 03:10:12 EDT 2022	645.359	0	2118	OGPHOHPI_04279_group_8703	2124	21 KB	linear	urn:local:.:320b-ext0c9q
OGPHOHPI_04276_group_4209	3072	5	0.647	0.907	1	0.944	Tue Jun 14 03:10:12 EDT 2022	Query-centric alignment of 4 hits	TRUE	780	2.9359	35	Tue Jun 14 03:10:12 EDT 2022	190.239	0	780	OGPHOHPI_04276_group_4209	782	19 KB	linear	urn:local:.:3205-ext0c9o
OGPHOHPI_04272_group_8702	2400	4	0.696	0.893	1	0.936	Tue Jun 14 03:10:12 EDT 2022	Query-centric alignment of 3 hits	TRUE	600	3	600	Tue Jun 14 03:10:12 EDT 2022	185.902	0	600	OGPHOHPI_04272_group_8702	600	14 KB	linear	urn:local:.:31zy-ext0c9n
OGPHOHPI_04270_group_8701	3996	4	0.586	0.907	1	0.942	Tue Jun 14 03:10:12 EDT 2022	Query-centric alignment of 3 hits	TRUE	999	3	999	Tue Jun 14 03:10:12 EDT 2022	308.637	0	999	OGPHOHPI_04270_group_8701	999	16 KB	linear	urn:local:.:31zs-ext0c9m
OGPHOHPI_04264_group_8700	2844	4	0.477	0.916	1	0.954	Tue Jun 14 03:10:12 EDT 2022	Query-centric alignment of 3 hits	TRUE	717	2.96653	705	Tue Jun 14 03:10:12 EDT 2022	220.14	0	717	OGPHOHPI_04264_group_8700	717	15 KB	linear	urn:local:.:31zm-ext0c9k
OGPHOHPI_04262_group_8699	954	3	0.524	0.972	1	0.981	Tue Jun 14 03:10:12 EDT 2022	Query-centric alignment of 2 hits	TRUE	318	2	318	Tue Jun 14 03:10:12 EDT 2022	98.3342	0	318	OGPHOHPI_04262_group_8699	318	9 KB	linear	urn:local:.:31zg-ext0c9j
OGPHOHPI_04261_group_8698	1878	2	0.492	1	1	1	Tue Jun 14 03:10:12 EDT 2022	Query-centric alignment of 1 hits	TRUE	939	1	939	Tue Jun 14 03:10:12 EDT 2022	290.005	0	939	OGPHOHPI_04261_group_8698	939	6 KB	linear	urn:local:.:31zb-ext0c9i
OGPHOHPI_04260_group_8697	342	2	0.556	1	1	1	Tue Jun 14 03:10:12 EDT 2022	Query-centric alignment of 1 hits	TRUE	171	1	171	Tue Jun 14 03:10:12 EDT 2022	53.1714	0	171	OGPHOHPI_04260_group_8697	171	4 KB	linear	urn:local:.:31z7-ext0c9h
OGPHOHPI_04259_group_8696	1710	2	0.526	1	1	1	Tue Jun 14 03:10:12 EDT 2022	Query-centric alignment of 1 hits	TRUE	855	1	855	Tue Jun 14 03:10:12 EDT 2022	264.604	0	855	OGPHOHPI_04259_group_8696	855	6 KB	linear	urn:local:.:31z3-ext0c9g
OGPHOHPI_04258_group_8695	1380	2	0.471	1	1	1	Tue Jun 14 03:10:12 EDT 2022	Query-centric alignment of 1 hits	TRUE	690	1	690	Tue Jun 14 03:10:12 EDT 2022	213.732	0	690	OGPHOHPI_04258_group_8695	690	6 KB	linear	urn:local:.:31yz-ext0c9f
OGPHOHPI_04257_group_8694	1421	3	0.451	1	1	1	Tue Jun 14 03:10:12 EDT 2022	Query-centric alignment of 2 hits	TRUE	690	1.05942	41	Tue Jun 14 03:10:12 EDT 2022	146.996	0	690	OGPHOHPI_04257_group_8694	690	9 KB	linear	urn:local:.:31yv-ext0c9e
OGPHOHPI_04256_group_8693	647	3	0.41	1	1	1	Tue Jun 14 03:10:12 EDT 2022	Query-centric alignment of 2 hits	TRUE	303	1.13531	41	Tue Jun 14 03:10:12 EDT 2022	66.5523	0	303	OGPHOHPI_04256_group_8693	303	8 KB	linear	urn:local:.:31yq-ext0c9e
OGPHOHPI_04255_group_8692	2322	2	0.35	1	1	1	Tue Jun 14 03:10:12 EDT 2022	Query-centric alignment of 1 hits	TRUE	1161	1	1161	Tue Jun 14 03:10:12 EDT 2022	360.368	0	1161	OGPHOHPI_04255_group_8692	1161	7 KB	linear	urn:local:.:31yl-ext0c9c
OGPHOHPI_04254_group_8691	510	2	0.341	1	1	1	Tue Jun 14 03:10:12 EDT 2022	Query-centric alignment of 1 hits	TRUE	255	1	255	Tue Jun 14 03:10:12 EDT 2022	78.9515	0	255	OGPHOHPI_04254_group_8691	255	5 KB	linear	urn:local:.:31yh-ext0c9c
OGPHOHPI_04253_group_8690	522	2	0.326	1	1	1	Tue Jun 14 03:10:12 EDT 2022	Query-centric alignment of 1 hits	TRUE	261	1	261	Tue Jun 14 03:10:12 EDT 2022	80.7967	0	261	OGPHOHPI_04253_group_8690	261	5 KB	linear	urn:local:.:31yd-ext0c9b
OGPHOHPI_04252_group_267	18837	16	0.609	0.629	1	0.886	Tue Jun 14 03:10:12 EDT 2022	Query-centric alignment of 15 hits	TRUE	1305	13.4345	747	Tue Jun 14 03:10:12 EDT 2022		0	1305	OGPHOHPI_04252_group_267	1318	80 KB	linear	urn:local:.:31y9-ext0c9a
OGPHOHPI_04251_group_2508	4782	10	0.537	0.804	1	0.929	Tue Jun 14 03:10:12 EDT 2022	Query-centric alignment of 9 hits	TRUE	525	8.10667	57	Tue Jun 14 03:10:12 EDT 2022	148.36	0	525	OGPHOHPI_04251_group_2508	526	39 KB	linear	urn:local:.:31xr-ext0c95
OGPHOHPI_04250_group_8689	8228	12	0.588	0.692	1	0.883	Tue Jun 14 03:10:12 EDT 2022	Query-centric alignment of 11 hits	TRUE	744	10.0524	605	Tue Jun 14 03:10:12 EDT 2022	211.82	0	744	OGPHOHPI_04250_group_8689	756	50 KB	linear	urn:local:.:31xf-ext0c92
OGPHOHPI_04245_group_8688	2061	3	0.309	0.858	1	0.904	Tue Jun 14 03:10:12 EDT 2022	Query-centric alignment of 2 hits	TRUE	690	1.98261	681	Tue Jun 14 03:10:12 EDT 2022	212.157	0	690	OGPHOHPI_04245_group_8688	695	10 KB	linear	urn:local:.:31x1-ext0c8z
OGPHOHPI_04244_group_8687	585	3	0.459	0.933	1	0.956	Tue Jun 14 03:10:12 EDT 2022	Query-centric alignment of 2 hits	TRUE	195	2	195	Tue Jun 14 03:10:12 EDT 2022	60.24	0	195	OGPHOHPI_04244_group_8687	195	8 KB	linear	urn:local:.:31ww-ext0c8x
OGPHOHPI_04243_group_698	2062	4	0.461	0.937	1	0.957	Tue Jun 14 03:10:12 EDT 2022	Query-centric alignment of 3 hits	TRUE	693	1.97547	196	Tue Jun 14 03:10:12 EDT 2022	159.66	0	693	OGPHOHPI_04243_group_698	693	14 KB	linear	urn:local:.:31wr-ext0c8w
OGPHOHPI_04242_group_8686	1050	2	0.337	1	1	1	Tue Jun 14 03:10:12 EDT 2022	Query-centric alignment of 1 hits	TRUE	525	1	525	Tue Jun 14 03:10:12 EDT 2022	162.175	0	525	OGPHOHPI_04242_group_8686	525	5 KB	linear	urn:local:.:31wl-ext0c8v
OGPHOHPI_04241_group_4208	1655	8	0.505	0.754	1	0.897	Tue Jun 14 03:10:12 EDT 2022	Query-centric alignment of 7 hits	TRUE	222	6.45495	175	Tue Jun 14 03:10:12 EDT 2022	64.3288	0	222	OGPHOHPI_04241_group_4208	224	26 KB	linear	urn:local:.:31wh-ext0c8u
OGPHOHPI_04237_group_8685	1170	3	0.412	0.95	1	0.961	Tue Jun 14 03:10:12 EDT 2022	Query-centric alignment of 2 hits	TRUE	420	1.79048	330	Tue Jun 14 03:10:12 EDT 2022	121.011	0	420	OGPHOHPI_04237_group_8685	420	9 KB	linear	urn:local:.:31w7-ext0c8s
OGPHOHPI_04236_group_8684	900	2	0.36	1	1	1	Tue Jun 14 03:10:12 EDT 2022	Query-centric alignment of 1 hits	TRUE	450	1	450	Tue Jun 14 03:10:12 EDT 2022	139.508	0	450	OGPHOHPI_04236_group_8684	450	5 KB	linear	urn:local:.:31w2-ext0c8r
OGPHOHPI_04235_group_8683	186	2	0.419	1	1	1	Tue Jun 14 03:10:12 EDT 2022	Query-centric alignment of 1 hits	TRUE	93	1	93	Tue Jun 14 03:10:12 EDT 2022	28.7847	0	93	OGPHOHPI_04235_group_8683	93	4 KB	linear	urn:local:.:31vy-ext0c8q
OGPHOHPI_04234_group_8682	1929	3	0.407	0.898	1	0.931	Tue Jun 14 03:10:12 EDT 2022	Query-centric alignment of 2 hits	TRUE	648	1.97685	633	Tue Jun 14 03:10:12 EDT 2022	198.834	0	648	OGPHOHPI_04234_group_8682	649	10 KB	linear	urn:local:.:31vu-ext0c8n
OGPHOHPI_04233_group_8681	1384	3	0.394	0.849	1	0.899	Tue Jun 14 03:10:12 EDT 2022	Query-centric alignment of 2 hits	TRUE	462	1.99351	460	Tue Jun 14 03:10:12 EDT 2022	143.132	0	462	OGPHOHPI_04233_group_8681	463	9 KB	linear	urn:local:.:31vp-ext0c8m
OGPHOHPI_03797_group_8680	2436	2	0.431	1	1	1	Tue Jun 14 03:10:12 EDT 2022	Query-centric alignment of 1 hits	TRUE	1218	1	1218	Tue Jun 14 03:10:12 EDT 2022	376.937	0	1218	OGPHOHPI_03797_group_8680	1218	7 KB	linear	urn:local:.:31vk-ext0c8l
OGPHOHPI_03398_group_8679	449	4	0.47	1	1	1	Tue Jun 14 03:10:12 EDT 2022	Query-centric alignment of 3 hits	TRUE	147	2.05442	60	Tue Jun 14 03:10:12 EDT 2022	34.719	0	147	OGPHOHPI_03398_group_8679	147	12 KB	linear	urn:local:.:31vg-ext0c8k
OGPHOHPI_03268_group_8678	2190	2	0.336	1	1	1	Tue Jun 14 03:10:12 EDT 2022	Query-centric alignment of 1 hits	TRUE	1095	1	1095	Tue Jun 14 03:10:12 EDT 2022	338.774	0	1095	OGPHOHPI_03268_group_8678	1095	7 KB	linear	urn:local:.:31va-ext0c8j
OGPHOHPI_02869_group_8677	456	2	0.544	1	1	1	Tue Jun 14 03:10:12 EDT 2022	Query-centric alignment of 1 hits	TRUE	228	1	228	Tue Jun 14 03:10:12 EDT 2022	70.6817	0	228	OGPHOHPI_02869_group_8677	228	5 KB	linear	urn:local:.:31v6-ext0c8i
OGPHOHPI_02868_cbtA	762	2	0.543	1	1	1	Tue Jun 14 03:10:12 EDT 2022	Query-centric alignment of 1 hits	TRUE	381	1	381	Tue Jun 14 03:10:12 EDT 2022	117.534	0	381	OGPHOHPI_02868_cbtA	381	5 KB	linear	urn:local:.:31v2-ext0c8h
OGPHOHPI_02867_group_8675	654	2	0.52	1	1	1	Tue Jun 14 03:10:12 EDT 2022	Query-centric alignment of 1 hits	TRUE	327	1	327	Tue Jun 14 03:10:12 EDT 2022	100.896	0	327	OGPHOHPI_02867_group_8675	327	5 KB	linear	urn:local:.:31uy-ext0c8g
OGPHOHPI_02866_group_8674	936	2	0.579	1	1	1	Tue Jun 14 03:10:12 EDT 2022	Query-centric alignment of 1 hits	TRUE	468	1	468	Tue Jun 14 03:10:12 EDT 2022	144.227	0	468	OGPHOHPI_02866_group_8674	468	5 KB	linear	urn:local:.:31uu-ext0c8g
OGPHOHPI_02865_group_8673	828	2	0.522	1	1	1	Tue Jun 14 03:10:12 EDT 2022	Query-centric alignment of 1 hits	TRUE	414	1	414	Tue Jun 14 03:10:12 EDT 2022	127.969	0	414	OGPHOHPI_02865_group_8673	414	5 KB	linear	urn:local:.:31uq-ext0c8f
OGPHOHPI_02864_group_8672	882	2	0.463	1	1	1	Tue Jun 14 03:10:12 EDT 2022	Query-centric alignment of 1 hits	TRUE	441	1	441	Tue Jun 14 03:10:12 EDT 2022	136.707	0	441	OGPHOHPI_02864_group_8672	441	5 KB	linear	urn:local:.:31um-ext0c8e
OGPHOHPI_02863_yafY	900	2	0.427	1	1	1	Tue Jun 14 03:10:12 EDT 2022	Query-centric alignment of 1 hits	TRUE	450	1	450	Tue Jun 14 03:10:12 EDT 2022	139.276	0	450	OGPHOHPI_02863_yafY	450	5 KB	linear	urn:local:.:31ui-ext0c8d
OGPHOHPI_02862_group_8670	1260	2	0.508	1	1	1	Tue Jun 14 03:10:12 EDT 2022	Query-centric alignment of 1 hits	TRUE	630	1	630	Tue Jun 14 03:10:12 EDT 2022	195.452	0	630	OGPHOHPI_02862_group_8670	630	6 KB	linear	urn:local:.:31ue-ext0c8c
OGPHOHPI_02861_group_8669	1434	2	0.526	1	1	1	Tue Jun 14 03:10:12 EDT 2022	Query-centric alignment of 1 hits	TRUE	717	1	717	Tue Jun 14 03:10:12 EDT 2022	221.571	0	717	OGPHOHPI_02861_group_8669	717	6 KB	linear	urn:local:.:31ua-ext0c8b
OGPHOHPI_02860_group_8668	1674	2	0.526	1	1	1	Tue Jun 14 03:10:12 EDT 2022	Query-centric alignment of 1 hits	TRUE	837	1	837	Tue Jun 14 03:10:12 EDT 2022	258.993	0	837	OGPHOHPI_02860_group_8668	837	6 KB	linear	urn:local:.:31u6-ext0c8b
OGPHOHPI_02859_era_2	1752	2	0.457	1	1	1	Tue Jun 14 03:10:12 EDT 2022	Query-centric alignment of 1 hits	TRUE	876	1	876	Tue Jun 14 03:10:12 EDT 2022	270.181	0	876	OGPHOHPI_02859_era_2	876	6 KB	linear	urn:local:.:31u2-ext0c8a
OGPHOHPI_02858_rgy	5172	2	0.456	1	1	1	Tue Jun 14 03:10:12 EDT 2022	Query-centric alignment of 1 hits	TRUE	2586	1	2586	Tue Jun 14 03:10:12 EDT 2022	799.138	0	2586	OGPHOHPI_02858_rgy	2586	10 KB	linear	urn:local:.:31ty-ext0c89
OGPHOHPI_02857_group_8665	1242	2	0.38	1	1	1	Tue Jun 14 03:10:12 EDT 2022	Query-centric alignment of 1 hits	TRUE	621	1	621	Tue Jun 14 03:10:12 EDT 2022	192.62	0	621	OGPHOHPI_02857_group_8665	621	6 KB	linear	urn:local:.:31tu-ext0c88
OGPHOHPI_02856_group_8664	1140	2	0.377	1	1	1	Tue Jun 14 03:10:12 EDT 2022	Query-centric alignment of 1 hits	TRUE	570	1	570	Tue Jun 14 03:10:12 EDT 2022	177.084	0	570	OGPHOHPI_02856_group_8664	570	6 KB	linear	urn:local:.:31tq-ext0c87
OGPHOHPI_02855_group_8663	1524	2	0.354	1	1	1	Tue Jun 14 03:10:12 EDT 2022	Query-centric alignment of 1 hits	TRUE	762	1	762	Tue Jun 14 03:10:12 EDT 2022	236.546	0	762	OGPHOHPI_02855_group_8663	762	6 KB	linear	urn:local:.:31tm-ext0c86
OGPHOHPI_02854_group_8662	492	2	0.48	1	1	1	Tue Jun 14 03:10:12 EDT 2022	Query-centric alignment of 1 hits	TRUE	246	1	246	Tue Jun 14 03:10:12 EDT 2022	76.1204	0	246	OGPHOHPI_02854_group_8662	246	5 KB	linear	urn:local:.:31ti-ext0c85
OGPHOHPI_02853_group_8661	1794	2	0.357	1	1	1	Tue Jun 14 03:10:12 EDT 2022	Query-centric alignment of 1 hits	TRUE	897	1	897	Tue Jun 14 03:10:12 EDT 2022	277.682	0	897	OGPHOHPI_02853_group_8661	897	6 KB	linear	urn:local:.:31te-ext0c84
OGPHOHPI_02852_group_8660	3816	2	0.492	1	1	1	Tue Jun 14 03:10:12 EDT 2022	Query-centric alignment of 1 hits	TRUE	1908	1	1908	Tue Jun 14 03:10:12 EDT 2022	590.757	0	1908	OGPHOHPI_02852_group_8660	1908	8 KB	linear	urn:local:.:31ta-ext0c83
OGPHOHPI_02851_group_8659	1200	2	0.502	1	1	1	Tue Jun 14 03:10:12 EDT 2022	Query-centric alignment of 1 hits	TRUE	600	1	600	Tue Jun 14 03:10:12 EDT 2022	185.715	0	600	OGPHOHPI_02851_group_8659	600	6 KB	linear	urn:local:.:31t6-ext0c83
OGPHOHPI_02850_group_8658	5964	2	0.504	1	1	1	Tue Jun 14 03:10:12 EDT 2022	Query-centric alignment of 1 hits	TRUE	2982	1	2982	Tue Jun 14 03:10:12 EDT 2022	922.524	0	2982	OGPHOHPI_02850_group_8658	2982	10 KB	linear	urn:local:.:31t2-ext0c81
OGPHOHPI_02849_group_8657	1836	2	0.455	1	1	1	Tue Jun 14 03:10:12 EDT 2022	Query-centric alignment of 1 hits	TRUE	918	1	918	Tue Jun 14 03:10:12 EDT 2022	284.728	0	918	OGPHOHPI_02849_group_8657	918	6 KB	linear	urn:local:.:31sy-ext0c81
OGPHOHPI_02848_group_8656	3570	2	0.452	1	1	1	Tue Jun 14 03:10:12 EDT 2022	Query-centric alignment of 1 hits	TRUE	1785	1	1785	Tue Jun 14 03:10:12 EDT 2022	553.15	0	1785	OGPHOHPI_02848_group_8656	1785	8 KB	linear	urn:local:.:31su-ext0c7z
OGPHOHPI_02847_group_8655	1506	2	0.463	1	1	1	Tue Jun 14 03:10:12 EDT 2022	Query-centric alignment of 1 hits	TRUE	753	1	753	Tue Jun 14 03:10:12 EDT 2022	233.911	0	753	OGPHOHPI_02847_group_8655	753	6 KB	linear	urn:local:.:31sq-ext0c7z
OGPHOHPI_02846_queC_2	2598	2	0.435	1	1	1	Tue Jun 14 03:10:12 EDT 2022	Query-centric alignment of 1 hits	TRUE	1299	1	1299	Tue Jun 14 03:10:12 EDT 2022	402.389	0	1299	OGPHOHPI_02846_queC_2	1299	7 KB	linear	urn:local:.:31sm-ext0c7y
OGPHOHPI_02845_dtd3	1428	2	0.445	1	1	1	Tue Jun 14 03:10:12 EDT 2022	Query-centric alignment of 1 hits	TRUE	714	1	714	Tue Jun 14 03:10:12 EDT 2022	221.497	0	714	OGPHOHPI_02845_dtd3	714	6 KB	linear	urn:local:.:31si-ext0c7x
OGPHOHPI_02844_group_8652	4926	2	0.309	1	1	1	Tue Jun 14 03:10:12 EDT 2022	Query-centric alignment of 1 hits	TRUE	2463	1	2463	Tue Jun 14 03:10:12 EDT 2022	762.832	0	2463	OGPHOHPI_02844_group_8652	2463	9 KB	linear	urn:local:.:31se-ext0c7w
OGPHOHPI_02776_group_8651	3120	2	0.323	1	1	1	Tue Jun 14 03:10:12 EDT 2022	Query-centric alignment of 1 hits	TRUE	1560	1	1560	Tue Jun 14 03:10:12 EDT 2022	480.638	0	1560	OGPHOHPI_02776_group_8651	1560	8 KB	linear	urn:local:.:31sa-ext0c7v
OGPHOHPI_02775_group_8650	276	2	0.362	1	1	1	Tue Jun 14 03:10:12 EDT 2022	Query-centric alignment of 1 hits	TRUE	138	1	138	Tue Jun 14 03:10:12 EDT 2022	42.5367	0	138	OGPHOHPI_02775_group_8650	138	4 KB	linear	urn:local:.:31s6-ext0c7u
OGPHOHPI_02774_group_8649	684	2	0.45	1	1	1	Tue Jun 14 03:10:12 EDT 2022	Query-centric alignment of 1 hits	TRUE	342	1	342	Tue Jun 14 03:10:12 EDT 2022	105.974	0	342	OGPHOHPI_02774_group_8649	342	5 KB	linear	urn:local:.:31s2-ext0c7t
OGPHOHPI_02773_group_8648	2442	2	0.316	1	1	1	Tue Jun 14 03:10:12 EDT 2022	Query-centric alignment of 1 hits	TRUE	1221	1	1221	Tue Jun 14 03:10:12 EDT 2022	376.078	0	1221	OGPHOHPI_02773_group_8648	1221	7 KB	linear	urn:local:.:31ry-ext0c7s
OGPHOHPI_02772_group_8647	882	2	0.336	1	1	1	Tue Jun 14 03:10:12 EDT 2022	Query-centric alignment of 1 hits	TRUE	441	1	441	Tue Jun 14 03:10:12 EDT 2022	136.568	0	441	OGPHOHPI_02772_group_8647	441	5 KB	linear	urn:local:.:31ru-ext0c7r
OGPHOHPI_02771_yfdH_2	1848	2	0.39	1	1	1	Tue Jun 14 03:10:12 EDT 2022	Query-centric alignment of 1 hits	TRUE	924	1	924	Tue Jun 14 03:10:12 EDT 2022	286.185	0	924	OGPHOHPI_02771_yfdH_2	924	6 KB	linear	urn:local:.:31rq-ext0c7q
OGPHOHPI_02770_group_8645	612	5	0.497	0.911	1	0.953	Tue Jun 14 03:10:12 EDT 2022	Query-centric alignment of 4 hits	TRUE	123	3.97561	122	Tue Jun 14 03:10:12 EDT 2022	37.8635	0	123	OGPHOHPI_02770_group_8645	123	15 KB	linear	urn:local:.:31rm-ext0c7p
OGPHOHPI_02332_group_8644	546	2	0.542	1	1	1	Tue Jun 14 03:10:12 EDT 2022	Query-centric alignment of 1 hits	TRUE	273	1	273	Tue Jun 14 03:10:12 EDT 2022	83.9471	0	273	OGPHOHPI_02332_group_8644	273	5 KB	linear	urn:local:.:31rf-ext0c7o
OGPHOHPI_02275_group_8643	1842	2	0.413	1	1	1	Tue Jun 14 03:10:12 EDT 2022	Query-centric alignment of 1 hits	TRUE	921	1	921	Tue Jun 14 03:10:12 EDT 2022	285.802	0	921	OGPHOHPI_02275_group_8643	921	6 KB	linear	urn:local:.:31rb-ext0c7n
OGPHOHPI_02274_group_8642	828	2	0.312	1	1	1	Tue Jun 14 03:10:12 EDT 2022	Query-centric alignment of 1 hits	TRUE	414	1	414	Tue Jun 14 03:10:12 EDT 2022	127.72	0	414	OGPHOHPI_02274_group_8642	414	5 KB	linear	urn:local:.:31r7-ext0c7m
OGPHOHPI_02273_group_8641	1146	2	0.375	1	1	1	Tue Jun 14 03:10:12 EDT 2022	Query-centric alignment of 1 hits	TRUE	573	1	573	Tue Jun 14 03:10:12 EDT 2022	177.557	0	573	OGPHOHPI_02273_group_8641	573	6 KB	linear	urn:local:.:31r3-ext0c7m
OGPHOHPI_02272_group_4207	798	2	0.343	1	1	1	Tue Jun 14 03:10:12 EDT 2022	Query-centric alignment of 1 hits	TRUE	399	1	399	Tue Jun 14 03:10:12 EDT 2022	123.929	0	399	OGPHOHPI_02272_group_4207	399	5 KB	linear	urn:local:.:31qz-ext0c7l
OGPHOHPI_01845_group_8640	2874	2	0.431	1	1	1	Tue Jun 14 03:10:12 EDT 2022	Query-centric alignment of 1 hits	TRUE	1437	1	1437	Tue Jun 14 03:10:12 EDT 2022	444.197	0	1437	OGPHOHPI_01845_group_8640	1437	7 KB	linear	urn:local:.:31qv-ext0c7k
OGPHOHPI_01844_group_8639	1974	2	0.426	1	1	1	Tue Jun 14 03:10:11 EDT 2022	Query-centric alignment of 1 hits	TRUE	987	1	987	Tue Jun 14 03:10:11 EDT 2022	305.45	0	987	OGPHOHPI_01844_group_8639	987	6 KB	linear	urn:local:.:31qr-ext0c7j
OGPHOHPI_01843_group_8638	186	2	0.247	1	1	1	Tue Jun 14 03:10:11 EDT 2022	Query-centric alignment of 1 hits	TRUE	93	1	93	Tue Jun 14 03:10:11 EDT 2022	28.7679	0	93	OGPHOHPI_01843_group_8638	93	4 KB	linear	urn:local:.:31qn-ext0c7i
OGPHOHPI_01842_group_8637	4278	2	0.462	1	1	1	Tue Jun 14 03:10:11 EDT 2022	Query-centric alignment of 1 hits	TRUE	2139	1	2139	Tue Jun 14 03:10:11 EDT 2022	660.878	0	2139	OGPHOHPI_01842_group_8637	2139	9 KB	linear	urn:local:.:31qj-ext0c7h
OGPHOHPI_01841_novN	3666	2	0.421	1	1	1	Tue Jun 14 03:10:11 EDT 2022	Query-centric alignment of 1 hits	TRUE	1833	1	1833	Tue Jun 14 03:10:11 EDT 2022	567.044	0	1833	OGPHOHPI_01841_novN	1833	8 KB	linear	urn:local:.:31qf-ext0c7g
OGPHOHPI_01840_group_8635	300	2	0.413	1	1	1	Tue Jun 14 03:10:11 EDT 2022	Query-centric alignment of 1 hits	TRUE	150	1	150	Tue Jun 14 03:10:11 EDT 2022	46.157	0	150	OGPHOHPI_01840_group_8635	150	4 KB	linear	urn:local:.:31qb-ext0c7f
OGPHOHPI_01839_bioA_2	2646	2	0.485	1	1	1	Tue Jun 14 03:10:11 EDT 2022	Query-centric alignment of 1 hits	TRUE	1323	1	1323	Tue Jun 14 03:10:11 EDT 2022	409.565	0	1323	OGPHOHPI_01839_bioA_2	1323	7 KB	linear	urn:local:.:31q7-ext0c7e
OGPHOHPI_01838_fmt_1	1206	2	0.449	1	1	1	Tue Jun 14 03:10:11 EDT 2022	Query-centric alignment of 1 hits	TRUE	603	1	603	Tue Jun 14 03:10:11 EDT 2022	186.736	0	603	OGPHOHPI_01838_fmt_1	603	6 KB	linear	urn:local:.:31q3-ext0c7d
OGPHOHPI_01837_group_8632	1254	2	0.483	1	1	1	Tue Jun 14 03:10:11 EDT 2022	Query-centric alignment of 1 hits	TRUE	627	1	627	Tue Jun 14 03:10:11 EDT 2022	194.097	0	627	OGPHOHPI_01837_group_8632	627	6 KB	linear	urn:local:.:31pz-ext0c7d
OGPHOHPI_01836_group_8631	1584	2	0.331	1	1	1	Tue Jun 14 03:10:11 EDT 2022	Query-centric alignment of 1 hits	TRUE	792	1	792	Tue Jun 14 03:10:11 EDT 2022	244.625	0	792	OGPHOHPI_01836_group_8631	792	6 KB	linear	urn:local:.:31pv-ext0c7c
OGPHOHPI_01810_group_8630	285	3	0.423	0.979	1	0.986	Tue Jun 14 03:10:11 EDT 2022	Query-centric alignment of 2 hits	TRUE	96	1.96875	93	Tue Jun 14 03:10:11 EDT 2022	29.4118	0	96	OGPHOHPI_01810_group_8630	96	8 KB	linear	urn:local:.:31pr-ext0c7b
OGPHOHPI_01809_group_8629	4014	2	0.284	1	1	1	Tue Jun 14 03:10:11 EDT 2022	Query-centric alignment of 1 hits	TRUE	2007	1	2007	Tue Jun 14 03:10:11 EDT 2022	621.721	0	2007	OGPHOHPI_01809_group_8629	2007	8 KB	linear	urn:local:.:31pm-ext0c7a
OGPHOHPI_01808_group_8628	1200	2	0.273	1	1	1	Tue Jun 14 03:10:11 EDT 2022	Query-centric alignment of 1 hits	TRUE	600	1	600	Tue Jun 14 03:10:11 EDT 2022	185.715	0	600	OGPHOHPI_01808_group_8628	600	6 KB	linear	urn:local:.:31pi-ext0c79
OGPHOHPI_01807_group_8627	2244	2	0.295	1	1	1	Tue Jun 14 03:10:11 EDT 2022	Query-centric alignment of 1 hits	TRUE	1122	1	1122	Tue Jun 14 03:10:11 EDT 2022	347.366	0	1122	OGPHOHPI_01807_group_8627	1122	7 KB	linear	urn:local:.:31pe-ext0c78
OGPHOHPI_01806_group_8626	2592	2	0.302	1	1	1	Tue Jun 14 03:10:11 EDT 2022	Query-centric alignment of 1 hits	TRUE	1296	1	1296	Tue Jun 14 03:10:11 EDT 2022	401.871	0	1296	OGPHOHPI_01806_group_8626	1296	7 KB	linear	urn:local:.:31pa-ext0c77
OGPHOHPI_01760_group_8625	951	5	0.59	0.938	1	0.969	Tue Jun 14 03:10:11 EDT 2022	Query-centric alignment of 4 hits	TRUE	225	3.22667	56	Tue Jun 14 03:10:11 EDT 2022	58.9048	0	225	OGPHOHPI_01760_group_8625	225	16 KB	linear	urn:local:.:31p6-ext0c76
OGPHOHPI_01370_group_8624	405	3	0.522	0.941	1	0.96	Tue Jun 14 03:10:11 EDT 2022	Query-centric alignment of 2 hits	TRUE	135	2	135	Tue Jun 14 03:10:11 EDT 2022	41.5996	0	135	OGPHOHPI_01370_group_8624	135	8 KB	linear	urn:local:.:31oz-ext0c74
OGPHOHPI_00884_group_8623	1092	3	0.514	0.99	1	0.985	Tue Jun 14 03:10:11 EDT 2022	Query-centric alignment of 2 hits	TRUE	510	1.13922	72	Tue Jun 14 03:10:11 EDT 2022	112.672	0	510	OGPHOHPI_00884_group_8623	511	9 KB	linear	urn:local:.:31ou-ext0c73
OGPHOHPI_00883_group_8622	2100	2	0.368	1	1	1	Tue Jun 14 03:10:11 EDT 2022	Query-centric alignment of 1 hits	TRUE	1050	1	1050	Tue Jun 14 03:10:11 EDT 2022	325.088	0	1050	OGPHOHPI_00883_group_8622	1050	7 KB	linear	urn:local:.:31op-ext0c72
OGPHOHPI_00882_group_8621	2058	2	0.355	1	1	1	Tue Jun 14 03:10:11 EDT 2022	Query-centric alignment of 1 hits	TRUE	1029	1	1029	Tue Jun 14 03:10:11 EDT 2022	319.092	0	1029	OGPHOHPI_00882_group_8621	1029	7 KB	linear	urn:local:.:31ol-ext0c71
OGPHOHPI_00881_group_8620	2886	2	0.43	1	1	1	Tue Jun 14 03:10:11 EDT 2022	Query-centric alignment of 1 hits	TRUE	1443	1	1443	Tue Jun 14 03:10:11 EDT 2022	446.706	0	1443	OGPHOHPI_00881_group_8620	1443	7 KB	linear	urn:local:.:31oh-ext0c70
OGPHOHPI_00880_group_8619	264	2	0.553	1	1	1	Tue Jun 14 03:10:11 EDT 2022	Query-centric alignment of 1 hits	TRUE	132	1	132	Tue Jun 14 03:10:11 EDT 2022	41.0495	0	132	OGPHOHPI_00880_group_8619	132	4 KB	linear	urn:local:.:31od-ext0c6z
OGPHOHPI_00879_group_8618	1842	2	0.415	1	1	1	Tue Jun 14 03:10:11 EDT 2022	Query-centric alignment of 1 hits	TRUE	921	1	921	Tue Jun 14 03:10:11 EDT 2022	285.408	0	921	OGPHOHPI_00879_group_8618	921	6 KB	linear	urn:local:.:31o9-ext0c6y
OGPHOHPI_00878_group_8617	2196	2	0.508	1	1	1	Tue Jun 14 03:10:11 EDT 2022	Query-centric alignment of 1 hits	TRUE	1098	1	1098	Tue Jun 14 03:10:11 EDT 2022	341.021	0	1098	OGPHOHPI_00878_group_8617	1098	7 KB	linear	urn:local:.:31o5-ext0c6y
OGPHOHPI_00877_group_8616	3144	2	0.503	1	1	1	Tue Jun 14 03:10:11 EDT 2022	Query-centric alignment of 1 hits	TRUE	1572	1	1572	Tue Jun 14 03:10:11 EDT 2022	487.577	0	1572	OGPHOHPI_00877_group_8616	1572	8 KB	linear	urn:local:.:31o1-ext0c6x
OGPHOHPI_00876_group_8615	534	2	0.453	1	1	1	Tue Jun 14 03:10:11 EDT 2022	Query-centric alignment of 1 hits	TRUE	267	1	267	Tue Jun 14 03:10:11 EDT 2022	82.3524	0	267	OGPHOHPI_00876_group_8615	267	5 KB	linear	urn:local:.:31nx-ext0c6w
OGPHOHPI_00875_intS_2	570	2	0.453	1	1	1	Tue Jun 14 03:10:11 EDT 2022	Query-centric alignment of 1 hits	TRUE	285	1	285	Tue Jun 14 03:10:11 EDT 2022	88.9639	0	285	OGPHOHPI_00875_intS_2	285	5 KB	linear	urn:local:.:31nt-ext0c6v
OGPHOHPI_00874_intS_1	2189	3	0.494	0.964	1	0.959	Tue Jun 14 03:10:11 EDT 2022	Query-centric alignment of 2 hits	TRUE	927	1.36246	335	Tue Jun 14 03:10:11 EDT 2022	226.13	0	927	OGPHOHPI_00874_intS_1	927	10 KB	linear	urn:local:.:31np-ext0c6u
OGPHOHPI_00721_group_482	6376	8	0.542	0.978	1	0.981	Tue Jun 14 03:10:11 EDT 2022	Query-centric alignment of 7 hits	TRUE	1338	3.76532	420	Tue Jun 14 03:10:11 EDT 2022		0	1338	OGPHOHPI_00721_group_482	1338	35 KB	linear	urn:local:.:31nk-ext0c6t
OGPHOHPI_00720_cdiA1_2	5070	13	0.563	0.946	1	0.929	Tue Jun 14 03:10:11 EDT 2022	Query-centric alignment of 12 hits	TRUE	978	4.21984	119	Tue Jun 14 03:10:11 EDT 2022		0	978	OGPHOHPI_00720_cdiA1_2	978	52 KB	linear	urn:local:.:31na-ext0c6q
OGPHOHPI_00719_group_8612	1266	2	0.335	1	1	1	Tue Jun 14 03:10:11 EDT 2022	Query-centric alignment of 1 hits	TRUE	633	1	633	Tue Jun 14 03:10:11 EDT 2022	196.787	0	633	OGPHOHPI_00719_group_8612	633	6 KB	linear	urn:local:.:31mv-ext0c6n
OGPHOHPI_00718_group_201	2503	11	0.443	0.806	1	0.948	Tue Jun 14 03:10:11 EDT 2022	Query-centric alignment of 10 hits	TRUE	232	9.8355	195	Tue Jun 14 03:10:11 EDT 2022	70.649	0	231	OGPHOHPI_00718_group_201	232	39 KB	linear	urn:local:.:31mr-ext0c6m
OGPHOHPI_00717_group_4205	1206	2	0.342	1	1	1	Tue Jun 14 03:10:11 EDT 2022	Query-centric alignment of 1 hits	TRUE	603	1	603	Tue Jun 14 03:10:11 EDT 2022	187.117	0	603	OGPHOHPI_00717_group_4205	603	6 KB	linear	urn:local:.:31me-ext0c6k
OGPHOHPI_00177_group_8611	723	4	0.758	0.898	1	0.941	Tue Jun 14 03:10:11 EDT 2022	Query-centric alignment of 3 hits	TRUE	186	3	171	Tue Jun 14 03:10:11 EDT 2022	56.8369	0	186	OGPHOHPI_00177_group_8611	186	12 KB	linear	urn:local:.:31ma-ext0c6j
OGPHOHPI_00022_group_2490	1449	3	0.414	1	1	1	Tue Jun 14 03:10:11 EDT 2022	Query-centric alignment of 2 hits	TRUE	483	2	483	Tue Jun 14 03:10:11 EDT 2022	149.938	0	483	OGPHOHPI_00022_group_2490	483	10 KB	linear	urn:local:.:31m4-ext0c6i
OGPHOHPI_00015_group_8610	630	2	0.425	1	1	1	Tue Jun 14 03:10:11 EDT 2022	Query-centric alignment of 1 hits	TRUE	315	1	315	Tue Jun 14 03:10:11 EDT 2022	97.6094	0	315	OGPHOHPI_00015_group_8610	315	5 KB	linear	urn:local:.:31lz-ext0c6g
OGPHOHPI_00014_group_8609	3216	2	0.331	1	1	1	Tue Jun 14 03:10:11 EDT 2022	Query-centric alignment of 1 hits	TRUE	1608	1	1608	Tue Jun 14 03:10:11 EDT 2022	497.934	0	1608	OGPHOHPI_00014_group_8609	1608	8 KB	linear	urn:local:.:31lv-ext0c6g
OALLHGHJ_03590_group_12631	1270	3	0.532	0.993	1	0.995	Tue Jun 14 03:11:41 EDT 2022	Query-centric alignment of 2 hits	TRUE	424	2	423	Tue Jun 14 03:11:41 EDT 2022	130.966	0	423	OALLHGHJ_03590_group_12631	424	9 KB	linear	urn:local:.:3lhi-ext0j54
OALLHGHJ_01223_group_126	9801	6	0.402	0.999	1	1	Tue Jun 14 03:11:41 EDT 2022	Query-centric alignment of 5 hits	TRUE	1917	4.11268	222	Tue Jun 14 03:11:41 EDT 2022		0	1917	OALLHGHJ_01223_group_126	1917	29 KB	linear	urn:local:.:3lhd-ext0j53
OALLHGHJ_01090_group_12629	708	2	0.523	1	1	1	Tue Jun 14 03:11:41 EDT 2022	Query-centric alignment of 1 hits	TRUE	354	1	354	Tue Jun 14 03:11:41 EDT 2022	109.527	0	354	OALLHGHJ_01090_group_12629	354	5 KB	linear	urn:local:.:3lh5-ext0j51
OALLHGHJ_01089_group_12628	1506	2	0.571	1	1	1	Tue Jun 14 03:11:41 EDT 2022	Query-centric alignment of 1 hits	TRUE	753	1	753	Tue Jun 14 03:11:41 EDT 2022	232.427	0	753	OALLHGHJ_01089_group_12628	753	6 KB	linear	urn:local:.:3lh1-ext0j50
OALLHGHJ_01088_group_12627	636	2	0.409	1	1	1	Tue Jun 14 03:11:41 EDT 2022	Query-centric alignment of 1 hits	TRUE	318	1	318	Tue Jun 14 03:11:41 EDT 2022	98.5362	0	318	OALLHGHJ_01088_group_12627	318	5 KB	linear	urn:local:.:3lgx-ext0j4z
OALLHGHJ_01087_group_12626	708	2	0.46	1	1	1	Tue Jun 14 03:11:41 EDT 2022	Query-centric alignment of 1 hits	TRUE	354	1	354	Tue Jun 14 03:11:41 EDT 2022	109.493	0	354	OALLHGHJ_01087_group_12626	354	5 KB	linear	urn:local:.:3lgt-ext0j4y
OALLHGHJ_01086_group_12625	2136	2	0.537	1	1	1	Tue Jun 14 03:11:41 EDT 2022	Query-centric alignment of 1 hits	TRUE	1068	1	1068	Tue Jun 14 03:11:41 EDT 2022	330.998	0	1068	OALLHGHJ_01086_group_12625	1068	7 KB	linear	urn:local:.:3lgp-ext0j4x
OALLHGHJ_01085_group_12624	606	2	0.538	1	1	1	Tue Jun 14 03:11:41 EDT 2022	Query-centric alignment of 1 hits	TRUE	303	1	303	Tue Jun 14 03:11:41 EDT 2022	93.8156	0	303	OALLHGHJ_01085_group_12624	303	5 KB	linear	urn:local:.:3lgl-ext0j4w
OALLHGHJ_01084_group_12623	1146	2	0.515	1	1	1	Tue Jun 14 03:11:41 EDT 2022	Query-centric alignment of 1 hits	TRUE	573	1	573	Tue Jun 14 03:11:41 EDT 2022	177.134	0	573	OALLHGHJ_01084_group_12623	573	6 KB	linear	urn:local:.:3lgh-ext0j4v
OALLHGHJ_01083_group_12622	3936	2	0.545	1	1	1	Tue Jun 14 03:11:41 EDT 2022	Query-centric alignment of 1 hits	TRUE	1968	1	1968	Tue Jun 14 03:11:41 EDT 2022	609.073	0	1968	OALLHGHJ_01083_group_12622	1968	8 KB	linear	urn:local:.:3lgd-ext0j4u
OALLHGHJ_01082_group_12621	1753	5	0.555	0.696	1	0.813	Tue Jun 14 03:11:41 EDT 2022	Query-centric alignment of 4 hits	TRUE	426	3.10563	112	Tue Jun 14 03:11:41 EDT 2022	108.624	0	426	OALLHGHJ_01082_group_12621	437	17 KB	linear	urn:local:.:3lg9-ext0j4t
OALLHGHJ_01081_group_12620	882	2	0.531	1	1	1	Tue Jun 14 03:11:41 EDT 2022	Query-centric alignment of 1 hits	TRUE	441	1	441	Tue Jun 14 03:11:41 EDT 2022	136.442	0	441	OALLHGHJ_01081_group_12620	441	5 KB	linear	urn:local:.:3lg2-ext0j4r
OALLHGHJ_01080_group_12619	2292	2	0.548	1	1	1	Tue Jun 14 03:11:41 EDT 2022	Query-centric alignment of 1 hits	TRUE	1146	1	1146	Tue Jun 14 03:11:41 EDT 2022	353.835	0	1146	OALLHGHJ_01080_group_12619	1146	7 KB	linear	urn:local:.:3lfy-ext0j4r
OALLHGHJ_01079_group_12618	1092	2	0.549	1	1	1	Tue Jun 14 03:11:41 EDT 2022	Query-centric alignment of 1 hits	TRUE	546	1	546	Tue Jun 14 03:11:41 EDT 2022	168.639	0	546	OALLHGHJ_01079_group_12618	546	5 KB	linear	urn:local:.:3lfu-ext0j4p
OALLHGHJ_01078_group_12617	768	2	0.581	1	1	1	Tue Jun 14 03:11:41 EDT 2022	Query-centric alignment of 1 hits	TRUE	384	1	384	Tue Jun 14 03:11:41 EDT 2022	118.622	0	384	OALLHGHJ_01078_group_12617	384	5 KB	linear	urn:local:.:3lfq-ext0j4p
OALLHGHJ_01077_group_12616	990	2	0.58	1	1	1	Tue Jun 14 03:11:41 EDT 2022	Query-centric alignment of 1 hits	TRUE	495	1	495	Tue Jun 14 03:11:41 EDT 2022	153.301	0	495	OALLHGHJ_01077_group_12616	495	5 KB	linear	urn:local:.:3lfm-ext0j4n
OALLHGHJ_01076_group_12615	845	3	0.545	1	1	1	Tue Jun 14 03:11:41 EDT 2022	Query-centric alignment of 2 hits	TRUE	405	1.08642	35	Tue Jun 14 03:11:41 EDT 2022	87.193	0	405	OALLHGHJ_01076_group_12615	405	9 KB	linear	urn:local:.:3lfi-ext0j4m
OALLHGHJ_01075_group_12614	797	3	0.555	1	1	1	Tue Jun 14 03:11:41 EDT 2022	Query-centric alignment of 2 hits	TRUE	381	1.09186	35	Tue Jun 14 03:11:41 EDT 2022	82.2692	0	381	OALLHGHJ_01075_group_12614	381	8 KB	linear	urn:local:.:3lfd-ext0j4l
OALLHGHJ_01074_group_12613	2818	3	0.552	0.719	1	0.811	Tue Jun 14 03:11:41 EDT 2022	Query-centric alignment of 2 hits	TRUE	940	1.99787	939	Tue Jun 14 03:11:41 EDT 2022	290.073	0	939	OALLHGHJ_01074_group_12613	962	11 KB	linear	urn:local:.:3lf8-ext0j4k
OALLHGHJ_01073_group_12612	990	2	0.586	1	1	1	Tue Jun 14 03:11:41 EDT 2022	Query-centric alignment of 1 hits	TRUE	495	1	495	Tue Jun 14 03:11:41 EDT 2022	152.507	0	495	OALLHGHJ_01073_group_12612	495	5 KB	linear	urn:local:.:3lf3-ext0j4j
OALLHGHJ_01072_group_12611	2478	2	0.55	1	1	1	Tue Jun 14 03:11:41 EDT 2022	Query-centric alignment of 1 hits	TRUE	1239	1	1239	Tue Jun 14 03:11:41 EDT 2022	383.411	0	1239	OALLHGHJ_01072_group_12611	1239	7 KB	linear	urn:local:.:3lez-ext0j4i
OALLHGHJ_01071_group_12610	1182	2	0.584	1	1	1	Tue Jun 14 03:11:41 EDT 2022	Query-centric alignment of 1 hits	TRUE	591	1	591	Tue Jun 14 03:11:41 EDT 2022	183.021	0	591	OALLHGHJ_01071_group_12610	591	6 KB	linear	urn:local:.:3lev-ext0j4h
OALLHGHJ_01070_group_12609	2946	2	0.563	1	1	1	Tue Jun 14 03:11:41 EDT 2022	Query-centric alignment of 1 hits	TRUE	1473	1	1473	Tue Jun 14 03:11:41 EDT 2022	455.505	0	1473	OALLHGHJ_01070_group_12609	1473	7 KB	linear	urn:local:.:3ler-ext0j4g
OALLHGHJ_01069_group_12608	2498	3	0.542	1	1	1	Tue Jun 14 03:11:41 EDT 2022	Query-centric alignment of 2 hits	TRUE	1230	1.03089	38	Tue Jun 14 03:11:41 EDT 2022	257.563	0	1230	OALLHGHJ_01069_group_12608	1230	11 KB	linear	urn:local:.:3len-ext0j4f
OALLHGHJ_01068_group_12607	986	3	0.5	1	1	1	Tue Jun 14 03:11:41 EDT 2022	Query-centric alignment of 2 hits	TRUE	474	1.08017	38	Tue Jun 14 03:11:41 EDT 2022	101.991	0	474	OALLHGHJ_01068_group_12607	474	9 KB	linear	urn:local:.:3lei-ext0j4e
OALLHGHJ_01067_group_12606	372	2	0.462	1	1	1	Tue Jun 14 03:11:41 EDT 2022	Query-centric alignment of 1 hits	TRUE	186	1	186	Tue Jun 14 03:11:41 EDT 2022	57.8136	0	186	OALLHGHJ_01067_group_12606	186	4 KB	linear	urn:local:.:3led-ext0j4d
OALLHGHJ_01066_group_12605	576	2	0.417	1	1	1	Tue Jun 14 03:11:41 EDT 2022	Query-centric alignment of 1 hits	TRUE	288	1	288	Tue Jun 14 03:11:41 EDT 2022	88.8587	0	288	OALLHGHJ_01066_group_12605	288	5 KB	linear	urn:local:.:3le9-ext0j4c
OALLHGHJ_01065_group_12604	1409	3	0.548	0.854	1	0.902	Tue Jun 14 03:11:41 EDT 2022	Query-centric alignment of 2 hits	TRUE	471	1.99363	467	Tue Jun 14 03:11:41 EDT 2022	144.707	0	471	OALLHGHJ_01065_group_12604	471	9 KB	linear	urn:local:.:3le5-ext0j4b
OALLHGHJ_01064_group_12603	1020	2	0.539	1	1	1	Tue Jun 14 03:11:41 EDT 2022	Query-centric alignment of 1 hits	TRUE	510	1	510	Tue Jun 14 03:11:41 EDT 2022	158.399	0	510	OALLHGHJ_01064_group_12603	510	5 KB	linear	urn:local:.:3le0-ext0j4a
OALLHGHJ_01063_group_12602	462	2	0.541	1	1	1	Tue Jun 14 03:11:41 EDT 2022	Query-centric alignment of 1 hits	TRUE	231	1	231	Tue Jun 14 03:11:41 EDT 2022	71.4372	0	231	OALLHGHJ_01063_group_12602	231	5 KB	linear	urn:local:.:3ldw-ext0j49
OALLHGHJ_01062_group_4025	1867	3	0.479	0.952	1	0.968	Tue Jun 14 03:11:41 EDT 2022	Query-centric alignment of 2 hits	TRUE	624	1.99199	619	Tue Jun 14 03:11:41 EDT 2022	193.26	0	624	OALLHGHJ_01062_group_4025	624	10 KB	linear	urn:local:.:3lds-ext0j48
OALLHGHJ_01061_group_4027	661	6	0.488	0.864	1	0.934	Tue Jun 14 03:11:41 EDT 2022	Query-centric alignment of 5 hits	TRUE	132	4.00758	68	Tue Jun 14 03:11:41 EDT 2022	34.2629	0	132	OALLHGHJ_01061_group_4027	132	18 KB	linear	urn:local:.:3ldn-ext0j47
OALLHGHJ_01060_group_12601	2084	4	0.529	0.91	1	0.946	Tue Jun 14 03:11:41 EDT 2022	Query-centric alignment of 3 hits	TRUE	579	2.60449	386	Tue Jun 14 03:11:41 EDT 2022	160.824	0	579	OALLHGHJ_01060_group_12601	579	14 KB	linear	urn:local:.:3ldf-ext0j45
OALLHGHJ_01059_group_12600	936	3	0.463	0.933	1	0.955	Tue Jun 14 03:11:41 EDT 2022	Query-centric alignment of 2 hits	TRUE	312	2	312	Tue Jun 14 03:11:41 EDT 2022	97.059	0	312	OALLHGHJ_01059_group_12600	312	9 KB	linear	urn:local:.:3ld9-ext0j43
OALLHGHJ_01058_group_12599	825	4	0.55	0.861	1	0.911	Tue Jun 14 03:11:41 EDT 2022	Query-centric alignment of 3 hits	TRUE	270	2.03333	119	Tue Jun 14 03:11:41 EDT 2022	63.7042	0	270	OALLHGHJ_01058_group_12599	280	13 KB	linear	urn:local:.:3ld4-ext0j42
OALLHGHJ_01057_group_12598	621	3	0.502	0.918	1	0.945	Tue Jun 14 03:11:41 EDT 2022	Query-centric alignment of 2 hits	TRUE	207	2	207	Tue Jun 14 03:11:41 EDT 2022	63.5982	0	207	OALLHGHJ_01057_group_12598	207	8 KB	linear	urn:local:.:3lcy-ext0j41
OALLHGHJ_01054_group_12597	985	6	0.517	0.778	1	0.878	Tue Jun 14 03:11:41 EDT 2022	Query-centric alignment of 5 hits	TRUE	201	3.9005	116	Tue Jun 14 03:11:41 EDT 2022	50.4932	0	201	OALLHGHJ_01054_group_12597	203	19 KB	linear	urn:local:.:3lct-ext0j40
OALLHGHJ_01053_group_12596	2231	3	0.514	0.814	1	0.871	Tue Jun 14 03:11:41 EDT 2022	Query-centric alignment of 2 hits	TRUE	756	1.95106	719	Tue Jun 14 03:11:41 EDT 2022	229.94	0	756	OALLHGHJ_01053_group_12596	762	10 KB	linear	urn:local:.:3lcl-ext0j3y
OALLHGHJ_01051_group_12595	1764	2	0.509	1	1	1	Tue Jun 14 03:11:41 EDT 2022	Query-centric alignment of 1 hits	TRUE	882	1	882	Tue Jun 14 03:11:41 EDT 2022	273.481	0	882	OALLHGHJ_01051_group_12595	882	6 KB	linear	urn:local:.:3lcg-ext0j3x
OALLHGHJ_01050_group_12594	1764	2	0.461	1	1	1	Tue Jun 14 03:11:41 EDT 2022	Query-centric alignment of 1 hits	TRUE	882	1	882	Tue Jun 14 03:11:41 EDT 2022	272.321	0	882	OALLHGHJ_01050_group_12594	882	6 KB	linear	urn:local:.:3lcc-ext0j3w
OALLHGHJ_01046_group_12593	1770	2	0.418	1	1	1	Tue Jun 14 03:11:41 EDT 2022	Query-centric alignment of 1 hits	TRUE	885	1	885	Tue Jun 14 03:11:41 EDT 2022	274.376	0	885	OALLHGHJ_01046_group_12593	885	6 KB	linear	urn:local:.:3lc8-ext0j3v
OALLHGHJ_01045_group_12592	348	2	0.414	1	1	1	Tue Jun 14 03:11:41 EDT 2022	Query-centric alignment of 1 hits	TRUE	174	1	174	Tue Jun 14 03:11:41 EDT 2022	53.8931	0	174	OALLHGHJ_01045_group_12592	174	4 KB	linear	urn:local:.:3lc4-ext0j3u
OALLHGHJ_01044_group_12591	414	2	0.498	1	1	1	Tue Jun 14 03:11:41 EDT 2022	Query-centric alignment of 1 hits	TRUE	207	1	207	Tue Jun 14 03:11:41 EDT 2022	64.8901	0	207	OALLHGHJ_01044_group_12591	207	5 KB	linear	urn:local:.:3lc0-ext0j3t
OALLHGHJ_01043_group_12590	871	5	0.541	0.947	1	0.972	Tue Jun 14 03:11:41 EDT 2022	Query-centric alignment of 4 hits	TRUE	243	2.58436	95	Tue Jun 14 03:11:41 EDT 2022	53.9125	0	243	OALLHGHJ_01043_group_12590	243	16 KB	linear	urn:local:.:3lbw-ext0j3s
OALLHGHJ_01042_group_12589	528	2	0.447	1	1	1	Tue Jun 14 03:11:41 EDT 2022	Query-centric alignment of 1 hits	TRUE	264	1	264	Tue Jun 14 03:11:41 EDT 2022	81.4779	0	264	OALLHGHJ_01042_group_12589	264	5 KB	linear	urn:local:.:3lbp-ext0j3r
OALLHGHJ_01041_group_12588	330	2	0.448	1	1	1	Tue Jun 14 03:11:41 EDT 2022	Query-centric alignment of 1 hits	TRUE	165	1	165	Tue Jun 14 03:11:41 EDT 2022	51.1382	0	165	OALLHGHJ_01041_group_12588	165	4 KB	linear	urn:local:.:3lbl-ext0j3q
OALLHGHJ_01040_group_12587	468	2	0.491	1	1	1	Tue Jun 14 03:11:41 EDT 2022	Query-centric alignment of 1 hits	TRUE	234	1	234	Tue Jun 14 03:11:41 EDT 2022	72.3449	0	234	OALLHGHJ_01040_group_12587	234	5 KB	linear	urn:local:.:3lbh-ext0j3p
OALLHGHJ_01039_group_12586	294	2	0.483	1	1	1	Tue Jun 14 03:11:41 EDT 2022	Query-centric alignment of 1 hits	TRUE	147	1	147	Tue Jun 14 03:11:41 EDT 2022	45.7107	0	147	OALLHGHJ_01039_group_12586	147	4 KB	linear	urn:local:.:3lbd-ext0j3o
OALLHGHJ_01038_group_12585	2595	3	0.553	0.955	1	0.961	Tue Jun 14 03:11:41 EDT 2022	Query-centric alignment of 2 hits	TRUE	972	1.66975	651	Tue Jun 14 03:11:41 EDT 2022	268.685	0	972	OALLHGHJ_01038_group_12585	972	11 KB	linear	urn:local:.:3lb9-ext0j3n
OALLHGHJ_01037_group_12584	473	4	0.525	0.957	1	0.97	Tue Jun 14 03:11:41 EDT 2022	Query-centric alignment of 3 hits	TRUE	138	2.42754	74	Tue Jun 14 03:11:41 EDT 2022	36.3452	0	138	OALLHGHJ_01037_group_12584	138	12 KB	linear	urn:local:.:3lb4-ext0j3m
OALLHGHJ_01036_group_12583	1092	2	0.441	1	1	1	Tue Jun 14 03:11:41 EDT 2022	Query-centric alignment of 1 hits	TRUE	546	1	546	Tue Jun 14 03:11:41 EDT 2022	169.421	0	546	OALLHGHJ_01036_group_12583	546	5 KB	linear	urn:local:.:3lay-ext0j3k
OALLHGHJ_01034_group_12582	1284	2	0.497	1	1	1	Tue Jun 14 03:11:41 EDT 2022	Query-centric alignment of 1 hits	TRUE	642	1	642	Tue Jun 14 03:11:41 EDT 2022	198.72	0	642	OALLHGHJ_01034_group_12582	642	6 KB	linear	urn:local:.:3lau-ext0j3j
OALLHGHJ_01033_group_12581	792	2	0.52	1	1	1	Tue Jun 14 03:11:41 EDT 2022	Query-centric alignment of 1 hits	TRUE	396	1	396	Tue Jun 14 03:11:41 EDT 2022	122.346	0	396	OALLHGHJ_01033_group_12581	396	5 KB	linear	urn:local:.:3laq-ext0j3j
OALLHGHJ_01032_group_12580	1260	4	0.557	0.924	1	0.957	Tue Jun 14 03:11:41 EDT 2022	Query-centric alignment of 3 hits	TRUE	315	3	315	Tue Jun 14 03:11:41 EDT 2022	97.9937	0	315	OALLHGHJ_01032_group_12580	315	13 KB	linear	urn:local:.:3lam-ext0j3i
OALLHGHJ_01030_group_12579	2049	16	0.553	0.963	1	0.971	Tue Jun 14 03:11:41 EDT 2022	Query-centric alignment of 15 hits	TRUE	585	2.50085	28	Tue Jun 14 03:11:41 EDT 2022	39.676	0	585	OALLHGHJ_01030_group_12579	588	58 KB	linear	urn:local:.:3lag-ext0j3g
OALLHGHJ_01029_group_12578	2700	16	0.548	0.914	1	0.947	Tue Jun 14 03:11:41 EDT 2022	Query-centric alignment of 15 hits	TRUE	735	2.67483	46	Tue Jun 14 03:11:41 EDT 2022		0	735	OALLHGHJ_01029_group_12578	735	58 KB	linear	urn:local:.:3l9y-ext0j3b
OALLHGHJ_01028_group_12577	1125	12	0.519	0.991	1	0.99	Tue Jun 14 03:11:41 EDT 2022	Query-centric alignment of 11 hits	TRUE	339	2.31858	41	Tue Jun 14 03:11:41 EDT 2022	28.9266	0	339	OALLHGHJ_01028_group_12577	339	39 KB	linear	urn:local:.:3l9g-ext0j35
OALLHGHJ_01027_group_12576	1026	2	0.45	1	1	1	Tue Jun 14 03:11:41 EDT 2022	Query-centric alignment of 1 hits	TRUE	513	1	513	Tue Jun 14 03:11:41 EDT 2022	159.114	0	513	OALLHGHJ_01027_group_12576	513	5 KB	linear	urn:local:.:3l92-ext0j32
OALLHGHJ_01026_group_12575	844	9	0.569	0.986	1	0.991	Tue Jun 14 03:11:41 EDT 2022	Query-centric alignment of 8 hits	TRUE	294	1.87075	28	Tue Jun 14 03:11:41 EDT 2022	29.1836	0	294	OALLHGHJ_01026_group_12575	294	31 KB	linear	urn:local:.:3l8y-ext0j31
OALLHGHJ_01025_group_12574	552	2	0.489	1	1	1	Tue Jun 14 03:11:41 EDT 2022	Query-centric alignment of 1 hits	TRUE	276	1	276	Tue Jun 14 03:11:41 EDT 2022	85.4634	0	276	OALLHGHJ_01025_group_12574	276	5 KB	linear	urn:local:.:3l8n-ext0j2z
OALLHGHJ_01024_group_12573	1206	6	0.52	0.783	1	0.897	Tue Jun 14 03:11:41 EDT 2022	Query-centric alignment of 5 hits	TRUE	210	4.74286	156	Tue Jun 14 03:11:41 EDT 2022	62.2141	0	210	OALLHGHJ_01024_group_12573	212	19 KB	linear	urn:local:.:3l8j-ext0j2y
OALLHGHJ_01022_group_12572	468	2	0.462	1	1	1	Tue Jun 14 03:11:41 EDT 2022	Query-centric alignment of 1 hits	TRUE	234	1	234	Tue Jun 14 03:11:41 EDT 2022	71.8135	0	234	OALLHGHJ_01022_group_12572	234	5 KB	linear	urn:local:.:3l8b-ext0j2w
OALLHGHJ_01021_group_12571	726	2	0.479	1	1	1	Tue Jun 14 03:11:41 EDT 2022	Query-centric alignment of 1 hits	TRUE	363	1	363	Tue Jun 14 03:11:41 EDT 2022	112.781	0	363	OALLHGHJ_01021_group_12571	363	5 KB	linear	urn:local:.:3l87-ext0j2v
OALLHGHJ_01020_group_12570	390	2	0.503	1	1	1	Tue Jun 14 03:11:41 EDT 2022	Query-centric alignment of 1 hits	TRUE	195	1	195	Tue Jun 14 03:11:41 EDT 2022	60.277	0	195	OALLHGHJ_01020_group_12570	195	4 KB	linear	urn:local:.:3l83-ext0j2v
OALLHGHJ_01019_group_12569	2484	2	0.516	1	1	1	Tue Jun 14 03:11:41 EDT 2022	Query-centric alignment of 1 hits	TRUE	1242	1	1242	Tue Jun 14 03:11:41 EDT 2022	386.173	0	1242	OALLHGHJ_01019_group_12569	1242	7 KB	linear	urn:local:.:3l7z-ext0j2u
OALLHGHJ_00432_group_12568	4907	4	0.457	0.931	1	0.955	Tue Jun 14 03:11:41 EDT 2022	Query-centric alignment of 3 hits	TRUE	1278	2.83959	1172	Tue Jun 14 03:11:41 EDT 2022	379.174	0	1278	OALLHGHJ_00432_group_12568	1280	17 KB	linear	urn:local:.:3l7v-ext0j2t
OALLHGHJ_00431_group_12567	2280	2	0.343	1	1	1	Tue Jun 14 03:11:40 EDT 2022	Query-centric alignment of 1 hits	TRUE	1140	1	1140	Tue Jun 14 03:11:40 EDT 2022	352.839	0	1140	OALLHGHJ_00431_group_12567	1140	7 KB	linear	urn:local:.:3l7p-ext0j2r
OALLHGHJ_00430_group_12566	1710	2	0.32	1	1	1	Tue Jun 14 03:11:40 EDT 2022	Query-centric alignment of 1 hits	TRUE	855	1	855	Tue Jun 14 03:11:40 EDT 2022	263.931	0	855	OALLHGHJ_00430_group_12566	855	6 KB	linear	urn:local:.:3l7l-ext0j2q
OALLHGHJ_00429_group_12565	372	2	0.371	1	1	1	Tue Jun 14 03:11:40 EDT 2022	Query-centric alignment of 1 hits	TRUE	186	1	186	Tue Jun 14 03:11:40 EDT 2022	57.8658	0	186	OALLHGHJ_00429_group_12565	186	4 KB	linear	urn:local:.:3l7h-ext0j2o
OALLHGHJ_00428_group_12564	786	2	0.412	1	1	1	Tue Jun 14 03:11:40 EDT 2022	Query-centric alignment of 1 hits	TRUE	393	1	393	Tue Jun 14 03:11:40 EDT 2022	121.525	0	393	OALLHGHJ_00428_group_12564	393	5 KB	linear	urn:local:.:3l7d-ext0j2o
OALLHGHJ_00427_group_12563	7074	8	0.461	0.703	1	0.865	Tue Jun 14 03:11:40 EDT 2022	Query-centric alignment of 7 hits	TRUE	1020	5.93529	132	Tue Jun 14 03:11:40 EDT 2022	273.076	0	1020	OALLHGHJ_00427_group_12563	1031	34 KB	linear	urn:local:.:3l79-ext0j2m
OALLHGHJ_00426_group_12562	4537	8	0.409	0.573	1	0.802	Tue Jun 14 03:11:40 EDT 2022	Query-centric alignment of 7 hits	TRUE	582	6.82302	506	Tue Jun 14 03:11:40 EDT 2022	175.701	0	582	OALLHGHJ_00426_group_12562	590	31 KB	linear	urn:local:.:3l6z-ext0j2j
OALLHGHJ_00425_group_12561	300	2	0.26	1	1	1	Tue Jun 14 03:11:40 EDT 2022	Query-centric alignment of 1 hits	TRUE	150	1	150	Tue Jun 14 03:11:40 EDT 2022	46.3563	0	150	OALLHGHJ_00425_group_12561	150	4 KB	linear	urn:local:.:3l6p-ext0j2h
OALLHGHJ_00418_group_12560	1017	4	0.36	0.92	1	0.956	Tue Jun 14 03:11:40 EDT 2022	Query-centric alignment of 3 hits	TRUE	264	2.85227	225	Tue Jun 14 03:11:40 EDT 2022	78.4604	0	264	OALLHGHJ_00418_group_12560	264	12 KB	linear	urn:local:.:3l6l-ext0j2g
OALLHGHJ_00415_group_12559	6180	4	0.417	0.918	1	0.954	Tue Jun 14 03:11:40 EDT 2022	Query-centric alignment of 3 hits	TRUE	1545	3	1545	Tue Jun 14 03:11:40 EDT 2022	477.71	0	1545	OALLHGHJ_00415_group_12559	1545	18 KB	linear	urn:local:.:3l6f-ext0j2e
OALLHGHJ_00410_group_12558	840	5	0.468	0.924	1	0.964	Tue Jun 14 03:11:40 EDT 2022	Query-centric alignment of 4 hits	TRUE	171	3.91228	162	Tue Jun 14 03:11:40 EDT 2022	51.7127	0	171	OALLHGHJ_00410_group_12558	171	15 KB	linear	urn:local:.:3l69-ext0j2d
OAJFLJLB_04519_group_10750	240	2	0.417	1	1	1	Tue Jun 14 03:10:54 EDT 2022	Query-centric alignment of 1 hits	TRUE	120	1	120	Tue Jun 14 03:10:54 EDT 2022	37.1852	0	120	OAJFLJLB_04519_group_10750	120	4 KB	linear	urn:local:.:3ccb-ext0fi7
OAJFLJLB_04425_tufB_1	414	3	0.518	0.993	1	0.995	Tue Jun 14 03:10:54 EDT 2022	Query-centric alignment of 2 hits	TRUE	138	2	138	Tue Jun 14 03:10:54 EDT 2022	42.7176	0	138	OAJFLJLB_04425_tufB_1	138	8 KB	linear	urn:local:.:3cc7-ext0fi6
OAJFLJLB_04124_group_10749	234	2	0.419	1	1	1	Tue Jun 14 03:10:54 EDT 2022	Query-centric alignment of 1 hits	TRUE	117	1	117	Tue Jun 14 03:10:54 EDT 2022	36.1705	0	117	OAJFLJLB_04124_group_10749	117	4 KB	linear	urn:local:.:3cc2-ext0fi5
OAJFLJLB_04123_group_10748	2076	2	0.462	1	1	1	Tue Jun 14 03:10:54 EDT 2022	Query-centric alignment of 1 hits	TRUE	1038	1	1038	Tue Jun 14 03:10:54 EDT 2022	320.902	0	1038	OAJFLJLB_04123_group_10748	1038	7 KB	linear	urn:local:.:3cby-ext0fi4
OAJFLJLB_04122_group_10747	1158	2	0.547	1	1	1	Tue Jun 14 03:10:54 EDT 2022	Query-centric alignment of 1 hits	TRUE	579	1	579	Tue Jun 14 03:10:54 EDT 2022	179.023	0	579	OAJFLJLB_04122_group_10747	579	6 KB	linear	urn:local:.:3cbu-ext0fi4
OAJFLJLB_04121_group_10746	1662	2	0.546	1	1	1	Tue Jun 14 03:10:54 EDT 2022	Query-centric alignment of 1 hits	TRUE	831	1	831	Tue Jun 14 03:10:54 EDT 2022	256.86	0	831	OAJFLJLB_04121_group_10746	831	6 KB	linear	urn:local:.:3cbq-ext0fi3
OAJFLJLB_04120_group_10745	2286	2	0.59	1	1	1	Tue Jun 14 03:10:54 EDT 2022	Query-centric alignment of 1 hits	TRUE	1143	1	1143	Tue Jun 14 03:10:54 EDT 2022	353.827	0	1143	OAJFLJLB_04120_group_10745	1143	7 KB	linear	urn:local:.:3cbm-ext0fi2
OAJFLJLB_04119_group_10744	912	2	0.564	1	1	1	Tue Jun 14 03:10:54 EDT 2022	Query-centric alignment of 1 hits	TRUE	456	1	456	Tue Jun 14 03:10:54 EDT 2022	140.653	0	456	OAJFLJLB_04119_group_10744	456	5 KB	linear	urn:local:.:3cbi-ext0fi1
OAJFLJLB_04118_papD_3	1440	2	0.582	1	1	1	Tue Jun 14 03:10:54 EDT 2022	Query-centric alignment of 1 hits	TRUE	720	1	720	Tue Jun 14 03:10:54 EDT 2022	221.955	0	720	OAJFLJLB_04118_papD_3	720	6 KB	linear	urn:local:.:3cbe-ext0fi0
OAJFLJLB_04117_group_10742	4944	2	0.578	1	1	1	Tue Jun 14 03:10:54 EDT 2022	Query-centric alignment of 1 hits	TRUE	2472	1	2472	Tue Jun 14 03:10:54 EDT 2022	764.206	0	2472	OAJFLJLB_04117_group_10742	2472	9 KB	linear	urn:local:.:3cba-ext0fhz
OAJFLJLB_04116_group_10741	1200	2	0.513	1	1	1	Tue Jun 14 03:10:54 EDT 2022	Query-centric alignment of 1 hits	TRUE	600	1	600	Tue Jun 14 03:10:54 EDT 2022	184.959	0	600	OAJFLJLB_04116_group_10741	600	6 KB	linear	urn:local:.:3cb6-ext0fhy
OAJFLJLB_04115_group_10740	522	2	0.552	1	1	1	Tue Jun 14 03:10:54 EDT 2022	Query-centric alignment of 1 hits	TRUE	261	1	261	Tue Jun 14 03:10:54 EDT 2022	80.9633	0	261	OAJFLJLB_04115_group_10740	261	5 KB	linear	urn:local:.:3cb2-ext0fhx
OAJFLJLB_04114_group_10739	510	2	0.463	1	1	1	Tue Jun 14 03:10:54 EDT 2022	Query-centric alignment of 1 hits	TRUE	255	1	255	Tue Jun 14 03:10:54 EDT 2022	78.693	0	255	OAJFLJLB_04114_group_10739	255	5 KB	linear	urn:local:.:3cay-ext0fhw
OAJFLJLB_04113_group_10738	438	2	0.457	1	1	1	Tue Jun 14 03:10:54 EDT 2022	Query-centric alignment of 1 hits	TRUE	219	1	219	Tue Jun 14 03:10:54 EDT 2022	67.2936	0	219	OAJFLJLB_04113_group_10738	219	5 KB	linear	urn:local:.:3cau-ext0fhv
OAJFLJLB_04109_group_10737	5639	10	0.558	0.747	1	0.869	Tue Jun 14 03:10:54 EDT 2022	Query-centric alignment of 9 hits	TRUE	849	5.64075	97	Tue Jun 14 03:10:54 EDT 2022	174.967	0	849	OAJFLJLB_04109_group_10737	855	41 KB	linear	urn:local:.:3caq-ext0fhu
OAJFLJLB_04103_group_10736	2340	3	0.471	0.945	1	0.963	Tue Jun 14 03:10:54 EDT 2022	Query-centric alignment of 2 hits	TRUE	780	2	780	Tue Jun 14 03:10:54 EDT 2022	240.868	0	780	OAJFLJLB_04103_group_10736	780	10 KB	linear	urn:local:.:3cae-ext0fhr
OAJFLJLB_04102_group_10735	728	4	0.542	0.857	1	0.902	Tue Jun 14 03:10:54 EDT 2022	Query-centric alignment of 3 hits	TRUE	189	2.85185	175	Tue Jun 14 03:10:54 EDT 2022	56.3212	0	189	OAJFLJLB_04102_group_10735	189	12 KB	linear	urn:local:.:3ca9-ext0fhq
OAJFLJLB_04095_group_10734	3212	12	0.57	0.706	1	0.889	Tue Jun 14 03:10:54 EDT 2022	Query-centric alignment of 11 hits	TRUE	327	8.82569	112	Tue Jun 14 03:10:54 EDT 2022	83.1439	0	327	OAJFLJLB_04095_group_10734	330	44 KB	linear	urn:local:.:3ca3-ext0fho
OAJFLJLB_04086_group_10733	1161	3	0.603	0.959	1	0.972	Tue Jun 14 03:10:54 EDT 2022	Query-centric alignment of 2 hits	TRUE	387	2	387	Tue Jun 14 03:10:54 EDT 2022	119.852	0	387	OAJFLJLB_04086_group_10733	387	9 KB	linear	urn:local:.:3c9p-ext0fhm
OAJFLJLB_04084_group_10732	2166	3	0.516	0.902	1	0.934	Tue Jun 14 03:10:54 EDT 2022	Query-centric alignment of 2 hits	TRUE	723	1.99585	720	Tue Jun 14 03:10:54 EDT 2022	222.97	0	723	OAJFLJLB_04084_group_10732	723	10 KB	linear	urn:local:.:3c9k-ext0fhl
OAJFLJLB_04006_group_10731	450	2	0.56	1	1	1	Tue Jun 14 03:10:54 EDT 2022	Query-centric alignment of 1 hits	TRUE	225	1	225	Tue Jun 14 03:10:54 EDT 2022	69.3247	0	225	OAJFLJLB_04006_group_10731	225	5 KB	linear	urn:local:.:3c9f-ext0fhj
OAJFLJLB_03896_group_10730	14573	12	0.524	0.768	1	0.928	Tue Jun 14 03:10:54 EDT 2022	Query-centric alignment of 11 hits	TRUE	1215	10.9992	1209	Tue Jun 14 03:10:54 EDT 2022		0	1215	OAJFLJLB_03896_group_10730	1215	60 KB	linear	urn:local:.:3c9b-ext0fhi
OAJFLJLB_03894_trpB_3	888	2	0.448	1	1	1	Tue Jun 14 03:10:54 EDT 2022	Query-centric alignment of 1 hits	TRUE	444	1	444	Tue Jun 14 03:10:54 EDT 2022	137.843	0	444	OAJFLJLB_03894_trpB_3	444	5 KB	linear	urn:local:.:3c8x-ext0fhe
OAJFLJLB_03893_trpB_2	408	2	0.353	1	1	1	Tue Jun 14 03:10:54 EDT 2022	Query-centric alignment of 1 hits	TRUE	204	1	204	Tue Jun 14 03:10:54 EDT 2022	63.1582	0	204	OAJFLJLB_03893_trpB_2	204	5 KB	linear	urn:local:.:3c8t-ext0fhd
OAJFLJLB_03892_group_10727	1680	2	0.349	1	1	1	Tue Jun 14 03:10:54 EDT 2022	Query-centric alignment of 1 hits	TRUE	840	1	840	Tue Jun 14 03:10:54 EDT 2022	260.222	0	840	OAJFLJLB_03892_group_10727	840	6 KB	linear	urn:local:.:3c8p-ext0fh3
OAJFLJLB_03891_group_10726	762	2	0.283	1	1	1	Tue Jun 14 03:10:54 EDT 2022	Query-centric alignment of 1 hits	TRUE	381	1	381	Tue Jun 14 03:10:54 EDT 2022	118.068	0	381	OAJFLJLB_03891_group_10726	381	5 KB	linear	urn:local:.:3c8l-ext0fh2
OAJFLJLB_03890_metC_1	2220	2	0.356	1	1	1	Tue Jun 14 03:10:54 EDT 2022	Query-centric alignment of 1 hits	TRUE	1110	1	1110	Tue Jun 14 03:10:54 EDT 2022	342.982	0	1110	OAJFLJLB_03890_metC_1	1110	7 KB	linear	urn:local:.:3c8h-ext0fh1
OAJFLJLB_03889_group_10724	1542	2	0.35	1	1	1	Tue Jun 14 03:10:54 EDT 2022	Query-centric alignment of 1 hits	TRUE	771	1	771	Tue Jun 14 03:10:54 EDT 2022	239.027	0	771	OAJFLJLB_03889_group_10724	771	6 KB	linear	urn:local:.:3c8d-ext0fh1
OAJFLJLB_03888_lysJ	2550	2	0.382	1	1	1	Tue Jun 14 03:10:54 EDT 2022	Query-centric alignment of 1 hits	TRUE	1275	1	1275	Tue Jun 14 03:10:54 EDT 2022	394.98	0	1275	OAJFLJLB_03888_lysJ	1275	7 KB	linear	urn:local:.:3c89-ext0fh0
OAJFLJLB_03887_group_10722	2616	2	0.372	1	1	1	Tue Jun 14 03:10:54 EDT 2022	Query-centric alignment of 1 hits	TRUE	1308	1	1308	Tue Jun 14 03:10:54 EDT 2022	405.139	0	1308	OAJFLJLB_03887_group_10722	1308	7 KB	linear	urn:local:.:3c85-ext0fgz
OAJFLJLB_03886_prpB	3102	2	0.371	1	1	1	Tue Jun 14 03:10:54 EDT 2022	Query-centric alignment of 1 hits	TRUE	1551	1	1551	Tue Jun 14 03:10:54 EDT 2022	480.375	0	1551	OAJFLJLB_03886_prpB	1551	8 KB	linear	urn:local:.:3c81-ext0fgy
OAJFLJLB_03885_group_10720	3780	2	0.345	1	1	1	Tue Jun 14 03:10:54 EDT 2022	Query-centric alignment of 1 hits	TRUE	1890	1	1890	Tue Jun 14 03:10:54 EDT 2022	583.85	0	1890	OAJFLJLB_03885_group_10720	1890	8 KB	linear	urn:local:.:3c7x-ext0fgx
OAJFLJLB_03884_group_10719	1248	2	0.345	1	1	1	Tue Jun 14 03:10:54 EDT 2022	Query-centric alignment of 1 hits	TRUE	624	1	624	Tue Jun 14 03:10:54 EDT 2022	191.823	0	624	OAJFLJLB_03884_group_10719	624	6 KB	linear	urn:local:.:3c7t-ext0fgw
OAJFLJLB_03740_group_10718	684	2	0.5	1	1	1	Tue Jun 14 03:10:54 EDT 2022	Query-centric alignment of 1 hits	TRUE	342	1	342	Tue Jun 14 03:10:54 EDT 2022	105.225	0	342	OAJFLJLB_03740_group_10718	342	5 KB	linear	urn:local:.:3c7p-ext0fgv
OAJFLJLB_03630_group_10717	629	3	0.465	0.995	1	0.997	Tue Jun 14 03:10:54 EDT 2022	Query-centric alignment of 2 hits	TRUE	210	2	209	Tue Jun 14 03:10:54 EDT 2022	64.8417	0	210	OAJFLJLB_03630_group_10717	210	8 KB	linear	urn:local:.:3c7l-ext0fgu
OAJFLJLB_03628_group_10716	1476	3	0.481	0.831	1	0.888	Tue Jun 14 03:10:54 EDT 2022	Query-centric alignment of 2 hits	TRUE	492	2	492	Tue Jun 14 03:10:54 EDT 2022	152.313	0	492	OAJFLJLB_03628_group_10716	492	10 KB	linear	urn:local:.:3c7g-ext0fgt
OAJFLJLB_03596_group_10715	1712	3	0.382	0.945	1	0.96	Tue Jun 14 03:10:54 EDT 2022	Query-centric alignment of 2 hits	TRUE	597	1.86935	518	Tue Jun 14 03:10:54 EDT 2022	176.309	0	597	OAJFLJLB_03596_group_10715	597	10 KB	linear	urn:local:.:3c7b-ext0fgr
OAJFLJLB_03595_group_10714	1323	3	0.416	0.943	1	0.962	Tue Jun 14 03:10:54 EDT 2022	Query-centric alignment of 2 hits	TRUE	441	2	441	Tue Jun 14 03:10:54 EDT 2022	136.635	0	441	OAJFLJLB_03595_group_10714	441	9 KB	linear	urn:local:.:3c76-ext0fgr
OAJFLJLB_03594_group_4380	1332	2	0.47	1	1	1	Tue Jun 14 03:10:54 EDT 2022	Query-centric alignment of 1 hits	TRUE	666	1	666	Tue Jun 14 03:10:54 EDT 2022	205.824	0	666	OAJFLJLB_03594_group_4380	666	6 KB	linear	urn:local:.:3c71-ext0fgp
OAJFLJLB_03593_group_10713	294	2	0.51	1	1	1	Tue Jun 14 03:10:54 EDT 2022	Query-centric alignment of 1 hits	TRUE	147	1	147	Tue Jun 14 03:10:54 EDT 2022	45.2532	0	147	OAJFLJLB_03593_group_10713	147	4 KB	linear	urn:local:.:3c6x-ext0fgo
OAJFLJLB_03592_group_10712	348	2	0.5	1	1	1	Tue Jun 14 03:10:54 EDT 2022	Query-centric alignment of 1 hits	TRUE	174	1	174	Tue Jun 14 03:10:54 EDT 2022	54.1601	0	174	OAJFLJLB_03592_group_10712	174	4 KB	linear	urn:local:.:3c6t-ext0fgo
OAJFLJLB_03591_group_10711	3450	2	0.357	1	1	1	Tue Jun 14 03:10:54 EDT 2022	Query-centric alignment of 1 hits	TRUE	1725	1	1725	Tue Jun 14 03:10:54 EDT 2022	534.162	0	1725	OAJFLJLB_03591_group_10711	1725	8 KB	linear	urn:local:.:3c6p-ext0fgn
OAJFLJLB_03386_group_10710	1314	2	0.317	1	1	1	Tue Jun 14 03:10:54 EDT 2022	Query-centric alignment of 1 hits	TRUE	657	1	657	Tue Jun 14 03:10:54 EDT 2022	203.876	0	657	OAJFLJLB_03386_group_10710	657	6 KB	linear	urn:local:.:3c6l-ext0fgm
OAJFLJLB_03385_group_10709	2304	2	0.316	1	1	1	Tue Jun 14 03:10:54 EDT 2022	Query-centric alignment of 1 hits	TRUE	1152	1	1152	Tue Jun 14 03:10:54 EDT 2022	356.766	0	1152	OAJFLJLB_03385_group_10709	1152	7 KB	linear	urn:local:.:3c6h-ext0fgl
OAJFLJLB_03384_group_687	1123	4	0.566	0.881	1	0.935	Tue Jun 14 03:10:54 EDT 2022	Query-centric alignment of 3 hits	TRUE	285	2.94035	269	Tue Jun 14 03:10:54 EDT 2022	86.7234	0	285	OAJFLJLB_03384_group_687	285	12 KB	linear	urn:local:.:3c6d-ext0fgk
OAJFLJLB_03186_group_10708	2922	2	0.372	1	1	1	Tue Jun 14 03:10:54 EDT 2022	Query-centric alignment of 1 hits	TRUE	1461	1	1461	Tue Jun 14 03:10:54 EDT 2022	452.442	0	1461	OAJFLJLB_03186_group_10708	1461	7 KB	linear	urn:local:.:3c67-ext0fgi
OAJFLJLB_03185_group_10707	3522	2	0.332	1	1	1	Tue Jun 14 03:10:54 EDT 2022	Query-centric alignment of 1 hits	TRUE	1761	1	1761	Tue Jun 14 03:10:54 EDT 2022	545.947	0	1761	OAJFLJLB_03185_group_10707	1761	8 KB	linear	urn:local:.:3c63-ext0fgh
OAJFLJLB_03184_group_10706	2994	2	0.309	1	1	1	Tue Jun 14 03:10:54 EDT 2022	Query-centric alignment of 1 hits	TRUE	1497	1	1497	Tue Jun 14 03:10:54 EDT 2022	463.722	0	1497	OAJFLJLB_03184_group_10706	1497	7 KB	linear	urn:local:.:3c5z-ext0fgg
OAJFLJLB_03183_group_10705	2138	4	0.433	0.788	1	0.86	Tue Jun 14 03:10:54 EDT 2022	Query-centric alignment of 3 hits	TRUE	576	2.71181	486	Tue Jun 14 03:10:54 EDT 2022	165.873	0	576	OAJFLJLB_03183_group_10705	579	15 KB	linear	urn:local:.:3c5v-ext0fgf
OAJFLJLB_03182_group_10704	1083	4	0.469	0.818	1	0.901	Tue Jun 14 03:10:54 EDT 2022	Query-centric alignment of 3 hits	TRUE	285	2.8	228	Tue Jun 14 03:10:54 EDT 2022	83.9892	0	285	OAJFLJLB_03182_group_10704	286	13 KB	linear	urn:local:.:3c5p-ext0fge
OAJFLJLB_03181_group_10703	516	2	0.295	1	1	1	Tue Jun 14 03:10:54 EDT 2022	Query-centric alignment of 1 hits	TRUE	258	1	258	Tue Jun 14 03:10:54 EDT 2022	80.0725	0	258	OAJFLJLB_03181_group_10703	258	5 KB	linear	urn:local:.:3c5j-ext0fgd
OAJFLJLB_03180_group_10702	612	2	0.265	1	1	1	Tue Jun 14 03:10:54 EDT 2022	Query-centric alignment of 1 hits	TRUE	306	1	306	Tue Jun 14 03:10:54 EDT 2022	95.2346	0	306	OAJFLJLB_03180_group_10702	306	5 KB	linear	urn:local:.:3c5f-ext0fgc
OAJFLJLB_03179_group_10701	360	2	0.283	1	1	1	Tue Jun 14 03:10:54 EDT 2022	Query-centric alignment of 1 hits	TRUE	180	1	180	Tue Jun 14 03:10:54 EDT 2022	56.1558	0	180	OAJFLJLB_03179_group_10701	180	4 KB	linear	urn:local:.:3c5b-ext0fgb
OAJFLJLB_03178_group_10700	2586	2	0.34	1	1	1	Tue Jun 14 03:10:54 EDT 2022	Query-centric alignment of 1 hits	TRUE	1293	1	1293	Tue Jun 14 03:10:54 EDT 2022	400.759	0	1293	OAJFLJLB_03178_group_10700	1293	7 KB	linear	urn:local:.:3c57-ext0fga
OAJFLJLB_02369_group_10699	2772	2	0.465	1	1	1	Tue Jun 14 03:10:54 EDT 2022	Query-centric alignment of 1 hits	TRUE	1386	1	1386	Tue Jun 14 03:10:54 EDT 2022	429.223	0	1386	OAJFLJLB_02369_group_10699	1386	7 KB	linear	urn:local:.:3c53-ext0fg9
OAJFLJLB_02368_group_10698	996	2	0.51	1	1	1	Tue Jun 14 03:10:53 EDT 2022	Query-centric alignment of 1 hits	TRUE	498	1	498	Tue Jun 14 03:10:53 EDT 2022	154.777	0	498	OAJFLJLB_02368_group_10698	498	5 KB	linear	urn:local:.:3c4z-ext0fg7
OAJFLJLB_02367_group_10697	1026	2	0.435	1	1	1	Tue Jun 14 03:10:53 EDT 2022	Query-centric alignment of 1 hits	TRUE	513	1	513	Tue Jun 14 03:10:53 EDT 2022	158.006	0	513	OAJFLJLB_02367_group_10697	513	5 KB	linear	urn:local:.:3c4v-ext0fg7
OAJFLJLB_02239_group_10696	3503	3	0.492	0.932	1	0.942	Tue Jun 14 03:10:53 EDT 2022	Query-centric alignment of 2 hits	TRUE	1308	1.67813	887	Tue Jun 14 03:10:53 EDT 2022	361.485	0	1308	OAJFLJLB_02239_group_10696	1312	12 KB	linear	urn:local:.:3c4r-ext0fg6
OAJFLJLB_02238_group_10695	2160	2	0.456	1	1	1	Tue Jun 14 03:10:53 EDT 2022	Query-centric alignment of 1 hits	TRUE	1080	1	1080	Tue Jun 14 03:10:53 EDT 2022	334.606	0	1080	OAJFLJLB_02238_group_10695	1080	7 KB	linear	urn:local:.:3c4m-ext0fg4
OAJFLJLB_02237_group_10694	6270	2	0.51	1	1	1	Tue Jun 14 03:10:53 EDT 2022	Query-centric alignment of 1 hits	TRUE	3135	1	3135	Tue Jun 14 03:10:53 EDT 2022	970.257	0	3135	OAJFLJLB_02237_group_10694	3135	11 KB	linear	urn:local:.:3c4i-ext0fg3
OAJFLJLB_02236_group_10693	1108	3	0.516	1	1	1	Tue Jun 14 03:10:53 EDT 2022	Query-centric alignment of 2 hits	TRUE	525	1.11048	58	Tue Jun 14 03:10:53 EDT 2022	114.074	0	525	OAJFLJLB_02236_group_10693	525	9 KB	linear	urn:local:.:3c4e-ext0fg2
OAJFLJLB_02235_group_10692	1510	3	0.519	1	1	1	Tue Jun 14 03:10:53 EDT 2022	Query-centric alignment of 2 hits	TRUE	726	1.07989	58	Tue Jun 14 03:10:53 EDT 2022	155.668	0	726	OAJFLJLB_02235_group_10692	726	9 KB	linear	urn:local:.:3c49-ext0fg1
OAJFLJLB_02234_group_10691	1410	2	0.522	1	1	1	Tue Jun 14 03:10:53 EDT 2022	Query-centric alignment of 1 hits	TRUE	705	1	705	Tue Jun 14 03:10:53 EDT 2022	218.391	0	705	OAJFLJLB_02234_group_10691	705	6 KB	linear	urn:local:.:3c44-ext0fg0
OAJFLJLB_02233_group_10690	426	2	0.394	1	1	1	Tue Jun 14 03:10:53 EDT 2022	Query-centric alignment of 1 hits	TRUE	213	1	213	Tue Jun 14 03:10:53 EDT 2022	65.9199	0	213	OAJFLJLB_02233_group_10690	213	5 KB	linear	urn:local:.:3c40-ext0ffz
OAJFLJLB_02232_group_10689	450	2	0.502	1	1	1	Tue Jun 14 03:10:53 EDT 2022	Query-centric alignment of 1 hits	TRUE	225	1	225	Tue Jun 14 03:10:53 EDT 2022	70.1005	0	225	OAJFLJLB_02232_group_10689	225	5 KB	linear	urn:local:.:3c3w-ext0ffz
OAJFLJLB_02231_group_10688	1012	3	0.538	0.89	1	0.919	Tue Jun 14 03:10:53 EDT 2022	Query-centric alignment of 2 hits	TRUE	354	1.85876	304	Tue Jun 14 03:10:53 EDT 2022	104.454	0	354	OAJFLJLB_02231_group_10688	354	9 KB	linear	urn:local:.:3c3s-ext0ffx
OAJFLJLB_02230_group_10687	8010	3	0.495	0.85	1	0.9	Tue Jun 14 03:10:53 EDT 2022	Query-centric alignment of 2 hits	TRUE	2670	2	2670	Tue Jun 14 03:10:53 EDT 2022	827.578	0	2670	OAJFLJLB_02230_group_10687	2675	16 KB	linear	urn:local:.:3c3n-ext0ffw
OAJFLJLB_02229_group_10686	726	2	0.394	1	1	1	Tue Jun 14 03:10:53 EDT 2022	Query-centric alignment of 1 hits	TRUE	363	1	363	Tue Jun 14 03:10:53 EDT 2022	112.382	0	363	OAJFLJLB_02229_group_10686	363	5 KB	linear	urn:local:.:3c3i-ext0ffv
OAJFLJLB_02228_group_10685	804	2	0.42	1	1	1	Tue Jun 14 03:10:53 EDT 2022	Query-centric alignment of 1 hits	TRUE	402	1	402	Tue Jun 14 03:10:53 EDT 2022	124.7	0	402	OAJFLJLB_02228_group_10685	402	5 KB	linear	urn:local:.:3c3e-ext0fft
OAJFLJLB_02223_group_10684	1488	2	0.527	1	1	1	Tue Jun 14 03:10:53 EDT 2022	Query-centric alignment of 1 hits	TRUE	744	1	744	Tue Jun 14 03:10:53 EDT 2022	230.098	0	744	OAJFLJLB_02223_group_10684	744	6 KB	linear	urn:local:.:3c3a-ext0fft
OAJFLJLB_02222_group_10683	768	2	0.5	1	1	1	Tue Jun 14 03:10:53 EDT 2022	Query-centric alignment of 1 hits	TRUE	384	1	384	Tue Jun 14 03:10:53 EDT 2022	118.544	0	384	OAJFLJLB_02222_group_10683	384	5 KB	linear	urn:local:.:3c36-ext0ffs
OAJFLJLB_02221_group_10682	738	2	0.477	1	1	1	Tue Jun 14 03:10:53 EDT 2022	Query-centric alignment of 1 hits	TRUE	369	1	369	Tue Jun 14 03:10:53 EDT 2022	114.369	0	369	OAJFLJLB_02221_group_10682	369	5 KB	linear	urn:local:.:3c32-ext0ffr
OAJFLJLB_02220_group_10681	696	2	0.529	1	1	1	Tue Jun 14 03:10:53 EDT 2022	Query-centric alignment of 1 hits	TRUE	348	1	348	Tue Jun 14 03:10:53 EDT 2022	107.725	0	348	OAJFLJLB_02220_group_10681	348	5 KB	linear	urn:local:.:3c2y-ext0ffq
OAJFLJLB_02219_group_10680	756	2	0.529	1	1	1	Tue Jun 14 03:10:53 EDT 2022	Query-centric alignment of 1 hits	TRUE	378	1	378	Tue Jun 14 03:10:53 EDT 2022	116.787	0	378	OAJFLJLB_02219_group_10680	378	5 KB	linear	urn:local:.:3c2u-ext0ffp
OAJFLJLB_02218_group_10679	738	2	0.491	1	1	1	Tue Jun 14 03:10:53 EDT 2022	Query-centric alignment of 1 hits	TRUE	369	1	369	Tue Jun 14 03:10:53 EDT 2022	114.508	0	369	OAJFLJLB_02218_group_10679	369	5 KB	linear	urn:local:.:3c2q-ext0ffo
OAJFLJLB_02217_group_10678	2430	3	0.556	0.981	1	0.974	Tue Jun 14 03:10:53 EDT 2022	Query-centric alignment of 2 hits	TRUE	1077	1.25627	276	Tue Jun 14 03:10:53 EDT 2022	250.136	0	1077	OAJFLJLB_02217_group_10678	1077	10 KB	linear	urn:local:.:3c2m-ext0ffn
OAJFLJLB_02216_group_10677	989	3	0.553	0.984	1	0.979	Tue Jun 14 03:10:53 EDT 2022	Query-centric alignment of 2 hits	TRUE	441	1.24263	107	Tue Jun 14 03:10:53 EDT 2022	101.75	0	441	OAJFLJLB_02216_group_10677	441	9 KB	linear	urn:local:.:3c2h-ext0ffm
OAJFLJLB_02215_group_10676	2394	2	0.536	1	1	1	Tue Jun 14 03:10:53 EDT 2022	Query-centric alignment of 1 hits	TRUE	1197	1	1197	Tue Jun 14 03:10:53 EDT 2022	370.157	0	1197	OAJFLJLB_02215_group_10676	1197	7 KB	linear	urn:local:.:3c2c-ext0ffl
OAJFLJLB_02214_group_10675	666	2	0.396	1	1	1	Tue Jun 14 03:10:53 EDT 2022	Query-centric alignment of 1 hits	TRUE	333	1	333	Tue Jun 14 03:10:53 EDT 2022	102.984	0	333	OAJFLJLB_02214_group_10675	333	5 KB	linear	urn:local:.:3c28-ext0ffk
OAJFLJLB_02213_group_10674	1979	3	0.52	1	1	1	Tue Jun 14 03:10:53 EDT 2022	Query-centric alignment of 2 hits	TRUE	963	1.05504	53	Tue Jun 14 03:10:53 EDT 2022	204.432	0	963	OAJFLJLB_02213_group_10674	963	10 KB	linear	urn:local:.:3c24-ext0ffj
OAJFLJLB_02212_group_10673	2933	3	0.54	1	1	1	Tue Jun 14 03:10:53 EDT 2022	Query-centric alignment of 2 hits	TRUE	1440	1.03681	53	Tue Jun 14 03:10:53 EDT 2022	302.578	0	1440	OAJFLJLB_02212_group_10673	1440	11 KB	linear	urn:local:.:3c1z-ext0ffi
OAJFLJLB_02204_group_10672	800	4	0.514	0.935	1	0.956	Tue Jun 14 03:10:53 EDT 2022	Query-centric alignment of 3 hits	TRUE	273	1.9304	53	Tue Jun 14 03:10:53 EDT 2022	62.2023	0	273	OAJFLJLB_02204_group_10672	275	12 KB	linear	urn:local:.:3c1u-ext0ffg
OAJFLJLB_02202_group_10671	936	2	0.504	1	1	1	Tue Jun 14 03:10:53 EDT 2022	Query-centric alignment of 1 hits	TRUE	468	1	468	Tue Jun 14 03:10:53 EDT 2022	144.818	0	468	OAJFLJLB_02202_group_10671	468	5 KB	linear	urn:local:.:3c1o-ext0fff
OAJFLJLB_02199_group_10670	1410	2	0.513	1	1	1	Tue Jun 14 03:10:53 EDT 2022	Query-centric alignment of 1 hits	TRUE	705	1	705	Tue Jun 14 03:10:53 EDT 2022	218.457	0	705	OAJFLJLB_02199_group_10670	705	6 KB	linear	urn:local:.:3c1k-ext0ffe
OAJFLJLB_02198_group_10669	1458	2	0.46	1	1	1	Tue Jun 14 03:10:53 EDT 2022	Query-centric alignment of 1 hits	TRUE	729	1	729	Tue Jun 14 03:10:53 EDT 2022	225.512	0	729	OAJFLJLB_02198_group_10669	729	6 KB	linear	urn:local:.:3c1g-ext0ffd
OAJFLJLB_02197_group_10668	324	2	0.414	1	1	1	Tue Jun 14 03:10:53 EDT 2022	Query-centric alignment of 1 hits	TRUE	162	1	162	Tue Jun 14 03:10:53 EDT 2022	50.4959	0	162	OAJFLJLB_02197_group_10668	162	4 KB	linear	urn:local:.:3c1c-ext0ffc
OAJFLJLB_02196_group_10667	720	2	0.381	1	1	1	Tue Jun 14 03:10:53 EDT 2022	Query-centric alignment of 1 hits	TRUE	360	1	360	Tue Jun 14 03:10:53 EDT 2022	111.61	0	360	OAJFLJLB_02196_group_10667	360	5 KB	linear	urn:local:.:3c18-ext0ffb
OAJFLJLB_02195_group_10666	1644	2	0.496	1	1	1	Tue Jun 14 03:10:53 EDT 2022	Query-centric alignment of 1 hits	TRUE	822	1	822	Tue Jun 14 03:10:53 EDT 2022	255.282	0	822	OAJFLJLB_02195_group_10666	822	6 KB	linear	urn:local:.:3c14-ext0ffb
OAJFLJLB_02194_group_10665	424	4	0.483	0.905	1	0.946	Tue Jun 14 03:10:53 EDT 2022	Query-centric alignment of 3 hits	TRUE	126	2.36508	74	Tue Jun 14 03:10:53 EDT 2022	33.0084	0	126	OAJFLJLB_02194_group_10665	126	12 KB	linear	urn:local:.:3c10-ext0ffa
OAJFLJLB_02193_group_10664	2076	4	0.526	0.906	1	0.938	Tue Jun 14 03:10:53 EDT 2022	Query-centric alignment of 3 hits	TRUE	570	2.63158	393	Tue Jun 14 03:10:53 EDT 2022	160.262	0	570	OAJFLJLB_02193_group_10664	574	14 KB	linear	urn:local:.:3c0u-ext0ff8
OAJFLJLB_02192_group_10663	1145	5	0.53	0.805	1	0.892	Tue Jun 14 03:10:53 EDT 2022	Query-centric alignment of 4 hits	TRUE	273	3.21612	160	Tue Jun 14 03:10:53 EDT 2022	70.7085	0	273	OAJFLJLB_02192_group_10663	277	16 KB	linear	urn:local:.:3c0o-ext0ff7
OAJFLJLB_02191_group_10662	576	2	0.493	1	1	1	Tue Jun 14 03:10:53 EDT 2022	Query-centric alignment of 1 hits	TRUE	288	1	288	Tue Jun 14 03:10:53 EDT 2022	89.3599	0	288	OAJFLJLB_02191_group_10662	288	5 KB	linear	urn:local:.:3c0h-ext0ff5
OAJFLJLB_02189_group_10661	711	3	0.532	0.941	1	0.961	Tue Jun 14 03:10:53 EDT 2022	Query-centric alignment of 2 hits	TRUE	237	2	237	Tue Jun 14 03:10:53 EDT 2022	73.5156	0	237	OAJFLJLB_02189_group_10661	237	8 KB	linear	urn:local:.:3c0d-ext0ff4
OAJFLJLB_02188_group_10660	1002	2	0.409	1	1	1	Tue Jun 14 03:10:53 EDT 2022	Query-centric alignment of 1 hits	TRUE	501	1	501	Tue Jun 14 03:10:53 EDT 2022	155.505	0	501	OAJFLJLB_02188_group_10660	501	5 KB	linear	urn:local:.:3c08-ext0ff4
OAJFLJLB_02187_group_10659	1386	5	0.542	0.907	1	0.937	Tue Jun 14 03:10:53 EDT 2022	Query-centric alignment of 4 hits	TRUE	432	2.21065	29	Tue Jun 14 03:10:53 EDT 2022	85.7627	0	432	OAJFLJLB_02187_group_10659	432	16 KB	linear	urn:local:.:3c04-ext0ff3
OAJFLJLB_02186_group_10658	785	6	0.5	0.817	1	0.907	Tue Jun 14 03:10:53 EDT 2022	Query-centric alignment of 5 hits	TRUE	177	3.43503	29	Tue Jun 14 03:10:53 EDT 2022	40.3081	0	177	OAJFLJLB_02186_group_10658	180	19 KB	linear	urn:local:.:3bzx-ext0ff1
OAJFLJLB_02185_group_10657	724	4	0.498	0.813	1	0.868	Tue Jun 14 03:10:53 EDT 2022	Query-centric alignment of 3 hits	TRUE	192	2.77083	170	Tue Jun 14 03:10:53 EDT 2022	55.8152	0	192	OAJFLJLB_02185_group_10657	192	12 KB	linear	urn:local:.:3bzp-ext0fez
OAJFLJLB_02182_group_10656	1716	2	0.485	1	1	1	Tue Jun 14 03:10:53 EDT 2022	Query-centric alignment of 1 hits	TRUE	858	1	858	Tue Jun 14 03:10:53 EDT 2022	265.15	0	858	OAJFLJLB_02182_group_10656	858	6 KB	linear	urn:local:.:3bzj-ext0fey
OAJFLJLB_02181_group_10655	1212	2	0.459	1	1	1	Tue Jun 14 03:10:53 EDT 2022	Query-centric alignment of 1 hits	TRUE	606	1	606	Tue Jun 14 03:10:53 EDT 2022	187.728	0	606	OAJFLJLB_02181_group_10655	606	6 KB	linear	urn:local:.:3bzf-ext0fex
OAJFLJLB_02180_group_10654	788	3	0.513	0.978	1	0.984	Tue Jun 14 03:10:53 EDT 2022	Query-centric alignment of 2 hits	TRUE	273	1.88645	242	Tue Jun 14 03:10:53 EDT 2022	81.8027	0	273	OAJFLJLB_02180_group_10654	273	8 KB	linear	urn:local:.:3bzb-ext0few
OAJFLJLB_02179_group_10653	420	2	0.471	1	1	1	Tue Jun 14 03:10:53 EDT 2022	Query-centric alignment of 1 hits	TRUE	210	1	210	Tue Jun 14 03:10:53 EDT 2022	65.0082	0	210	OAJFLJLB_02179_group_10653	210	5 KB	linear	urn:local:.:3bz6-ext0fev
OAJFLJLB_02178_group_10652	1314	2	0.467	1	1	1	Tue Jun 14 03:10:53 EDT 2022	Query-centric alignment of 1 hits	TRUE	657	1	657	Tue Jun 14 03:10:53 EDT 2022	204.054	0	657	OAJFLJLB_02178_group_10652	657	6 KB	linear	urn:local:.:3bz2-ext0feu
OAJFLJLB_02177_group_10651	192	2	0.427	1	1	1	Tue Jun 14 03:10:53 EDT 2022	Query-centric alignment of 1 hits	TRUE	96	1	96	Tue Jun 14 03:10:53 EDT 2022	29.5472	0	96	OAJFLJLB_02177_group_10651	96	4 KB	linear	urn:local:.:3byy-ext0fet
OAJFLJLB_02176_group_10650	756	2	0.423	1	1	1	Tue Jun 14 03:10:53 EDT 2022	Query-centric alignment of 1 hits	TRUE	378	1	378	Tue Jun 14 03:10:53 EDT 2022	117.04	0	378	OAJFLJLB_02176_group_10650	378	5 KB	linear	urn:local:.:3byu-ext0fes
OAJFLJLB_02175_group_10649	240	2	0.358	1	1	1	Tue Jun 14 03:10:53 EDT 2022	Query-centric alignment of 1 hits	TRUE	120	1	120	Tue Jun 14 03:10:53 EDT 2022	37.3224	0	120	OAJFLJLB_02175_group_10649	120	4 KB	linear	urn:local:.:3byq-ext0fer
OAJFLJLB_02174_group_10648	613	3	0.496	0.926	1	0.945	Tue Jun 14 03:10:53 EDT 2022	Query-centric alignment of 2 hits	TRUE	216	1.83796	181	Tue Jun 14 03:10:53 EDT 2022	63.9442	0	216	OAJFLJLB_02174_group_10648	216	8 KB	linear	urn:local:.:3bym-ext0feq
OAJFLJLB_02173_group_10647	336	2	0.333	1	1	1	Tue Jun 14 03:10:53 EDT 2022	Query-centric alignment of 1 hits	TRUE	168	1	168	Tue Jun 14 03:10:53 EDT 2022	52.0179	0	168	OAJFLJLB_02173_group_10647	168	4 KB	linear	urn:local:.:3byh-ext0fep
OAJFLJLB_02172_group_10646	913	5	0.553	0.978	1	0.985	Tue Jun 14 03:10:53 EDT 2022	Query-centric alignment of 4 hits	TRUE	276	2.30797	54	Tue Jun 14 03:10:53 EDT 2022	56.4605	0	276	OAJFLJLB_02172_group_10646	276	16 KB	linear	urn:local:.:3byd-ext0feo
OAJFLJLB_02171_group_10645	558	2	0.448	1	1	1	Tue Jun 14 03:10:53 EDT 2022	Query-centric alignment of 1 hits	TRUE	279	1	279	Tue Jun 14 03:10:53 EDT 2022	86.6333	0	279	OAJFLJLB_02171_group_10645	279	5 KB	linear	urn:local:.:3by6-ext0fem
OAJFLJLB_02170_group_10644	606	2	0.482	1	1	1	Tue Jun 14 03:10:53 EDT 2022	Query-centric alignment of 1 hits	TRUE	303	1	303	Tue Jun 14 03:10:53 EDT 2022	94.3922	0	303	OAJFLJLB_02170_group_10644	303	5 KB	linear	urn:local:.:3by2-ext0fem
OAJFLJLB_02169_group_10643	354	2	0.475	1	1	1	Tue Jun 14 03:10:53 EDT 2022	Query-centric alignment of 1 hits	TRUE	177	1	177	Tue Jun 14 03:10:53 EDT 2022	54.9186	0	177	OAJFLJLB_02169_group_10643	177	4 KB	linear	urn:local:.:3bxy-ext0fek
OAJFLJLB_02168_group_10642	396	2	0.49	1	1	1	Tue Jun 14 03:10:53 EDT 2022	Query-centric alignment of 1 hits	TRUE	198	1	198	Tue Jun 14 03:10:53 EDT 2022	61.4188	0	198	OAJFLJLB_02168_group_10642	198	5 KB	linear	urn:local:.:3bxu-ext0fek
OAJFLJLB_02167_group_4379	2661	3	0.551	0.956	1	0.962	Tue Jun 14 03:10:53 EDT 2022	Query-centric alignment of 2 hits	TRUE	1005	1.64776	651	Tue Jun 14 03:10:53 EDT 2022	275.574	0	1005	OAJFLJLB_02167_group_4379	1005	11 KB	linear	urn:local:.:3bxq-ext0fej
OAJFLJLB_02166_group_10641	487	4	0.547	0.935	1	0.953	Tue Jun 14 03:10:53 EDT 2022	Query-centric alignment of 3 hits	TRUE	138	2.52899	88	Tue Jun 14 03:10:53 EDT 2022	37.4452	0	138	OAJFLJLB_02166_group_10641	138	12 KB	linear	urn:local:.:3bxl-ext0feh
OAJFLJLB_02164_group_10640	624	2	0.519	1	1	1	Tue Jun 14 03:10:53 EDT 2022	Query-centric alignment of 1 hits	TRUE	312	1	312	Tue Jun 14 03:10:53 EDT 2022	96.7786	0	312	OAJFLJLB_02164_group_10640	312	5 KB	linear	urn:local:.:3bxf-ext0feg
OAJFLJLB_02163_group_10639	1482	2	0.506	1	1	1	Tue Jun 14 03:10:53 EDT 2022	Query-centric alignment of 1 hits	TRUE	741	1	741	Tue Jun 14 03:10:53 EDT 2022	229.657	0	741	OAJFLJLB_02163_group_10639	741	6 KB	linear	urn:local:.:3bxb-ext0fef
OAJFLJLB_02162_group_10638	1248	2	0.466	1	1	1	Tue Jun 14 03:10:53 EDT 2022	Query-centric alignment of 1 hits	TRUE	624	1	624	Tue Jun 14 03:10:53 EDT 2022	193.834	0	624	OAJFLJLB_02162_group_10638	624	6 KB	linear	urn:local:.:3bx7-ext0fee
OAJFLJLB_02161_group_10637	1224	3	0.518	0.929	1	0.953	Tue Jun 14 03:10:53 EDT 2022	Query-centric alignment of 2 hits	TRUE	408	2	408	Tue Jun 14 03:10:53 EDT 2022	126.365	0	408	OAJFLJLB_02161_group_10637	408	9 KB	linear	urn:local:.:3bx3-ext0fed
OAJFLJLB_02159_group_10636	1597	13	0.557	0.924	1	0.953	Tue Jun 14 03:10:53 EDT 2022	Query-centric alignment of 12 hits	TRUE	447	2.57271	35	Tue Jun 14 03:10:53 EDT 2022	37.9987	0	447	OAJFLJLB_02159_group_10636	448	46 KB	linear	urn:local:.:3bwy-ext0fec
OAJFLJLB_02157_group_10635	522	2	0.429	1	1	1	Tue Jun 14 03:10:53 EDT 2022	Query-centric alignment of 1 hits	TRUE	261	1	261	Tue Jun 14 03:10:53 EDT 2022	81.0677	0	261	OAJFLJLB_02157_group_10635	261	5 KB	linear	urn:local:.:3bwj-ext0fe9
OAJFLJLB_02156_group_10634	1164	3	0.471	0.998	1	0.997	Tue Jun 14 03:10:53 EDT 2022	Query-centric alignment of 2 hits	TRUE	561	1.07487	42	Tue Jun 14 03:10:53 EDT 2022	120.662	0	561	OAJFLJLB_02156_group_10634	561	9 KB	linear	urn:local:.:3bwf-ext0fe8
OAJFLJLB_02155_group_10633	1107	14	0.545	0.972	1	0.987	Tue Jun 14 03:10:53 EDT 2022	Query-centric alignment of 13 hits	TRUE	321	2.4486	28	Tue Jun 14 03:10:53 EDT 2022	24.5549	0	321	OAJFLJLB_02155_group_10633	321	49 KB	linear	urn:local:.:3bwa-ext0fe6
OAJFLJLB_02154_group_10632	954	2	0.455	1	1	1	Tue Jun 14 03:10:53 EDT 2022	Query-centric alignment of 1 hits	TRUE	477	1	477	Tue Jun 14 03:10:53 EDT 2022	147.526	0	477	OAJFLJLB_02154_group_10632	477	5 KB	linear	urn:local:.:3bvu-ext0fe3
OAJFLJLB_02153_group_10631	1050	5	0.519	0.798	1	0.893	Tue Jun 14 03:10:53 EDT 2022	Query-centric alignment of 4 hits	TRUE	210	4	210	Tue Jun 14 03:10:53 EDT 2022	64.9903	0	210	OAJFLJLB_02153_group_10631	213	16 KB	linear	urn:local:.:3bvq-ext0fe2
OAJFLJLB_02152_group_10630	1092	2	0.482	1	1	1	Tue Jun 14 03:10:53 EDT 2022	Query-centric alignment of 1 hits	TRUE	546	1	546	Tue Jun 14 03:10:53 EDT 2022	169.216	0	546	OAJFLJLB_02152_group_10630	546	5 KB	linear	urn:local:.:3bvj-ext0fe0
OAJFLJLB_02151_group_10629	588	2	0.466	1	1	1	Tue Jun 14 03:10:53 EDT 2022	Query-centric alignment of 1 hits	TRUE	294	1	294	Tue Jun 14 03:10:53 EDT 2022	91.3904	0	294	OAJFLJLB_02151_group_10629	294	5 KB	linear	urn:local:.:3bvf-ext0fe0
OAJFLJLB_02150_group_10628	696	2	0.54	1	1	1	Tue Jun 14 03:10:53 EDT 2022	Query-centric alignment of 1 hits	TRUE	348	1	348	Tue Jun 14 03:10:53 EDT 2022	107.839	0	348	OAJFLJLB_02150_group_10628	348	5 KB	linear	urn:local:.:3bvb-ext0fdz
OAJFLJLB_01705_group_10627	900	4	0.559	0.938	1	0.956	Tue Jun 14 03:10:53 EDT 2022	Query-centric alignment of 3 hits	TRUE	258	2.49612	192	Tue Jun 14 03:10:53 EDT 2022	69.2729	0	258	OAJFLJLB_01705_group_10627	258	12 KB	linear	urn:local:.:3bv7-ext0fdy
OAJFLJLB_01693_group_10626	2618	6	0.467	0.712	1	0.857	Tue Jun 14 03:10:53 EDT 2022	Query-centric alignment of 5 hits	TRUE	465	4.63011	311	Tue Jun 14 03:10:53 EDT 2022	135.357	0	465	OAJFLJLB_01693_group_10626	468	22 KB	linear	urn:local:.:3bv1-ext0fdw
OAJFLJLB_01692_group_10625	2118	2	0.459	1	1	1	Tue Jun 14 03:10:53 EDT 2022	Query-centric alignment of 1 hits	TRUE	1059	1	1059	Tue Jun 14 03:10:53 EDT 2022	327.943	0	1059	OAJFLJLB_01692_group_10625	1059	7 KB	linear	urn:local:.:3but-ext0fds
OAJFLJLB_01691_group_10624	2400	2	0.399	1	1	1	Tue Jun 14 03:10:53 EDT 2022	Query-centric alignment of 1 hits	TRUE	1200	1	1200	Tue Jun 14 03:10:53 EDT 2022	371.444	0	1200	OAJFLJLB_01691_group_10624	1200	7 KB	linear	urn:local:.:3bup-ext0fdq
OAJFLJLB_01690_group_10623	1386	2	0.404	1	1	1	Tue Jun 14 03:10:53 EDT 2022	Query-centric alignment of 1 hits	TRUE	693	1	693	Tue Jun 14 03:10:53 EDT 2022	214.777	0	693	OAJFLJLB_01690_group_10623	693	6 KB	linear	urn:local:.:3bul-ext0fdp
OAJFLJLB_01689_ykfI	1284	4	0.499	0.829	1	0.902	Tue Jun 14 03:10:53 EDT 2022	Query-centric alignment of 3 hits	TRUE	321	3	321	Tue Jun 14 03:10:53 EDT 2022	99.1167	0	321	OAJFLJLB_01689_ykfI	321	13 KB	linear	urn:local:.:3buh-ext0fdo
OAJFLJLB_01688_group_10621	606	2	0.465	1	1	1	Tue Jun 14 03:10:53 EDT 2022	Query-centric alignment of 1 hits	TRUE	303	1	303	Tue Jun 14 03:10:53 EDT 2022	93.7378	0	303	OAJFLJLB_01688_group_10621	303	5 KB	linear	urn:local:.:3bub-ext0fdm
OAJFLJLB_01686_group_10620	3152	4	0.529	0.754	1	0.846	Tue Jun 14 03:10:53 EDT 2022	Query-centric alignment of 3 hits	TRUE	816	2.86275	712	Tue Jun 14 03:10:53 EDT 2022	243.915	0	816	OAJFLJLB_01686_group_10620	818	16 KB	linear	urn:local:.:3bu7-ext0fdl
OAJFLJLB_01685_group_10619	930	2	0.514	1	1	1	Tue Jun 14 03:10:53 EDT 2022	Query-centric alignment of 1 hits	TRUE	465	1	465	Tue Jun 14 03:10:53 EDT 2022	143.637	0	465	OAJFLJLB_01685_group_10619	465	5 KB	linear	urn:local:.:3bu1-ext0fdj
OAJFLJLB_01684_group_10618	798	2	0.494	1	1	1	Tue Jun 14 03:10:53 EDT 2022	Query-centric alignment of 1 hits	TRUE	399	1	399	Tue Jun 14 03:10:53 EDT 2022	123.108	0	399	OAJFLJLB_01684_group_10618	399	5 KB	linear	urn:local:.:3btx-ext0fdi
OAJFLJLB_01683_group_10617	1776	2	0.552	1	1	1	Tue Jun 14 03:10:53 EDT 2022	Query-centric alignment of 1 hits	TRUE	888	1	888	Tue Jun 14 03:10:53 EDT 2022	274.061	0	888	OAJFLJLB_01683_group_10617	888	6 KB	linear	urn:local:.:3btt-ext0fdh
OAJFLJLB_01682_group_10616	2010	2	0.331	1	1	1	Tue Jun 14 03:10:53 EDT 2022	Query-centric alignment of 1 hits	TRUE	1005	1	1005	Tue Jun 14 03:10:53 EDT 2022	311.063	0	1005	OAJFLJLB_01682_group_10616	1005	7 KB	linear	urn:local:.:3btp-ext0fdg
OAJFLJLB_01681_group_10615	2412	2	0.439	1	1	1	Tue Jun 14 03:10:52 EDT 2022	Query-centric alignment of 1 hits	TRUE	1206	1	1206	Tue Jun 14 03:10:52 EDT 2022	373.594	0	1206	OAJFLJLB_01681_group_10615	1206	7 KB	linear	urn:local:.:3btl-ext0fdf
OAJFLJLB_01677_group_10614	3479	4	0.461	0.87	1	0.91	Tue Jun 14 03:10:52 EDT 2022	Query-centric alignment of 3 hits	TRUE	939	2.7082	795	Tue Jun 14 03:10:52 EDT 2022	268.909	0	939	OAJFLJLB_01677_group_10614	944	15 KB	linear	urn:local:.:3bth-ext0fde
OAJFLJLB_01676_group_10613	10542	3	0.471	0.757	1	0.837	Tue Jun 14 03:10:52 EDT 2022	Query-centric alignment of 2 hits	TRUE	3516	1.99744	3510	Tue Jun 14 03:10:52 EDT 2022		0	3516	OAJFLJLB_01676_group_10613	3543	19 KB	linear	urn:local:.:3btb-ext0fdd
OAJFLJLB_01675_group_10612	228	2	0.482	1	1	1	Tue Jun 14 03:10:52 EDT 2022	Query-centric alignment of 1 hits	TRUE	114	1	114	Tue Jun 14 03:10:52 EDT 2022	35.3509	0	114	OAJFLJLB_01675_group_10612	114	4 KB	linear	urn:local:.:3bt6-ext0fdb
OAJFLJLB_01674_dgt_1	3024	2	0.321	1	1	1	Tue Jun 14 03:10:52 EDT 2022	Query-centric alignment of 1 hits	TRUE	1512	1	1512	Tue Jun 14 03:10:52 EDT 2022	467.837	0	1512	OAJFLJLB_01674_dgt_1	1512	7 KB	linear	urn:local:.:3bt2-ext0fda
OAJFLJLB_01673_group_10610	1338	2	0.335	1	1	1	Tue Jun 14 03:10:52 EDT 2022	Query-centric alignment of 1 hits	TRUE	669	1	669	Tue Jun 14 03:10:52 EDT 2022	207.052	0	669	OAJFLJLB_01673_group_10610	669	6 KB	linear	urn:local:.:3bsy-ext0fd9
OAJFLJLB_01672_group_10609	6126	2	0.465	1	1	1	Tue Jun 14 03:10:52 EDT 2022	Query-centric alignment of 1 hits	TRUE	3063	1	3063	Tue Jun 14 03:10:52 EDT 2022	949.109	0	3063	OAJFLJLB_01672_group_10609	3063	11 KB	linear	urn:local:.:3bsu-ext0fd8
OAJFLJLB_01671_group_10608	2388	2	0.392	1	1	1	Tue Jun 14 03:10:52 EDT 2022	Query-centric alignment of 1 hits	TRUE	1194	1	1194	Tue Jun 14 03:10:52 EDT 2022	370.084	0	1194	OAJFLJLB_01671_group_10608	1194	7 KB	linear	urn:local:.:3bsq-ext0fd7
OAJFLJLB_01670_group_10607	2982	2	0.453	1	1	1	Tue Jun 14 03:10:52 EDT 2022	Query-centric alignment of 1 hits	TRUE	1491	1	1491	Tue Jun 14 03:10:52 EDT 2022	461.552	0	1491	OAJFLJLB_01670_group_10607	1491	7 KB	linear	urn:local:.:3bsm-ext0fd6
OAJFLJLB_01669_group_10606	3000	2	0.465	1	1	1	Tue Jun 14 03:10:52 EDT 2022	Query-centric alignment of 1 hits	TRUE	1500	1	1500	Tue Jun 14 03:10:52 EDT 2022	464.848	0	1500	OAJFLJLB_01669_group_10606	1500	7 KB	linear	urn:local:.:3bsi-ext0fd5
OAJFLJLB_01668_group_10605	456	2	0.447	1	1	1	Tue Jun 14 03:10:52 EDT 2022	Query-centric alignment of 1 hits	TRUE	228	1	228	Tue Jun 14 03:10:52 EDT 2022	70.6129	0	228	OAJFLJLB_01668_group_10605	228	5 KB	linear	urn:local:.:3bse-ext0fd4
OAJFLJLB_01667_group_10604	210	2	0.333	1	1	1	Tue Jun 14 03:10:52 EDT 2022	Query-centric alignment of 1 hits	TRUE	105	1	105	Tue Jun 14 03:10:52 EDT 2022	32.5323	0	105	OAJFLJLB_01667_group_10604	105	4 KB	linear	urn:local:.:3bsa-ext0fd3
OAJFLJLB_01567_group_4378	396	2	0.227	1	1	1	Tue Jun 14 03:10:52 EDT 2022	Query-centric alignment of 1 hits	TRUE	198	1	198	Tue Jun 14 03:10:52 EDT 2022	61.175	0	198	OAJFLJLB_01567_group_4378	198	5 KB	linear	urn:local:.:3bs6-ext0fd2
OAJFLJLB_01536_group_10603	2208	2	0.35	1	1	1	Tue Jun 14 03:10:52 EDT 2022	Query-centric alignment of 1 hits	TRUE	1104	1	1104	Tue Jun 14 03:10:52 EDT 2022	342.045	0	1104	OAJFLJLB_01536_group_10603	1104	7 KB	linear	urn:local:.:3bs2-ext0fd1
OAJFLJLB_01528_group_10602	3540	2	0.346	1	1	1	Tue Jun 14 03:10:52 EDT 2022	Query-centric alignment of 1 hits	TRUE	1770	1	1770	Tue Jun 14 03:10:52 EDT 2022	547.024	0	1770	OAJFLJLB_01528_group_10602	1770	8 KB	linear	urn:local:.:3bry-ext0fd0
OAJFLJLB_01527_group_10601	3367	3	0.319	0.81	1	0.873	Tue Jun 14 03:10:52 EDT 2022	Query-centric alignment of 2 hits	TRUE	1123	1.99822	1122	Tue Jun 14 03:10:52 EDT 2022	347.021	0	1122	OAJFLJLB_01527_group_10601	1126	12 KB	linear	urn:local:.:3bru-ext0fcz
OAJFLJLB_01526_group_10600	3555	3	0.455	0.794	1	0.861	Tue Jun 14 03:10:52 EDT 2022	Query-centric alignment of 2 hits	TRUE	1194	1.97739	1167	Tue Jun 14 03:10:52 EDT 2022	366.589	0	1194	OAJFLJLB_01526_group_10600	1196	12 KB	linear	urn:local:.:3brp-ext0fcx
OAJFLJLB_01071_poxB_1	2078	4	0.598	0.993	1	0.995	Tue Jun 14 03:10:52 EDT 2022	Query-centric alignment of 3 hits	TRUE	574	2.62304	358	Tue Jun 14 03:10:52 EDT 2022	160.628	0	573	OAJFLJLB_01071_poxB_1	574	14 KB	linear	urn:local:.:3brk-ext0fcw
OAJFLJLB_00889_group_10599	252	2	0.579	1	1	1	Tue Jun 14 03:10:52 EDT 2022	Query-centric alignment of 1 hits	TRUE	126	1	126	Tue Jun 14 03:10:52 EDT 2022	38.9221	0	126	OAJFLJLB_00889_group_10599	126	4 KB	linear	urn:local:.:3bre-ext0fcu
OAJFLJLB_00793_group_10598	825	7	0.527	0.957	1	0.967	Tue Jun 14 03:10:52 EDT 2022	Query-centric alignment of 6 hits	TRUE	258	2.19767	34	Tue Jun 14 03:10:52 EDT 2022	36.2992	0	258	OAJFLJLB_00793_group_10598	258	23 KB	linear	urn:local:.:3bra-ext0fcu
OAJFLJLB_00792_lip1	2455	4	0.536	0.941	1	0.962	Tue Jun 14 03:10:52 EDT 2022	Query-centric alignment of 3 hits	TRUE	792	2.09975	79	Tue Jun 14 03:10:52 EDT 2022	190.261	0	792	OAJFLJLB_00792_lip1	792	14 KB	linear	urn:local:.:3br1-ext0fcs
OAJFLJLB_00791_group_10596	2772	3	0.499	0.945	1	0.963	Tue Jun 14 03:10:52 EDT 2022	Query-centric alignment of 2 hits	TRUE	924	2	924	Tue Jun 14 03:10:52 EDT 2022	285.533	0	924	OAJFLJLB_00791_group_10596	924	11 KB	linear	urn:local:.:3bqv-ext0fcq
OAJFLJLB_00748_group_10595	1008	3	0.487	0.902	1	0.935	Tue Jun 14 03:10:52 EDT 2022	Query-centric alignment of 2 hits	TRUE	336	1.99702	336	Tue Jun 14 03:10:52 EDT 2022	104.36	0	336	OAJFLJLB_00748_group_10595	337	9 KB	linear	urn:local:.:3bqq-ext0fcp
OAJFLJLB_00747_group_10594	2340	2	0.389	1	1	1	Tue Jun 14 03:10:52 EDT 2022	Query-centric alignment of 1 hits	TRUE	1170	1	1170	Tue Jun 14 03:10:52 EDT 2022	362.298	0	1170	OAJFLJLB_00747_group_10594	1170	7 KB	linear	urn:local:.:3bql-ext0fco
OAJFLJLB_00746_group_10593	936	2	0.361	1	1	1	Tue Jun 14 03:10:52 EDT 2022	Query-centric alignment of 1 hits	TRUE	468	1	468	Tue Jun 14 03:10:52 EDT 2022	145.021	0	468	OAJFLJLB_00746_group_10593	468	5 KB	linear	urn:local:.:3bqh-ext0fcn
OAJFLJLB_00745_group_10592	3888	2	0.392	1	1	1	Tue Jun 14 03:10:52 EDT 2022	Query-centric alignment of 1 hits	TRUE	1944	1	1944	Tue Jun 14 03:10:52 EDT 2022	601.62	0	1944	OAJFLJLB_00745_group_10592	1944	8 KB	linear	urn:local:.:3bqd-ext0fcm
OAJFLJLB_00457_group_10591	1473	4	0.368	0.791	1	0.861	Tue Jun 14 03:10:52 EDT 2022	Query-centric alignment of 3 hits	TRUE	381	2.86614	330	Tue Jun 14 03:10:52 EDT 2022	114.473	0	381	OAJFLJLB_00457_group_10591	383	13 KB	linear	urn:local:.:3bq9-ext0fcl
OAJFLJLB_00432_group_10590	809	4	0.518	0.974	1	0.977	Tue Jun 14 03:10:52 EDT 2022	Query-centric alignment of 3 hits	TRUE	303	1.66997	82	Tue Jun 14 03:10:52 EDT 2022	62.4952	0	303	OAJFLJLB_00432_group_10590	303	12 KB	linear	urn:local:.:3bq3-ext0fck
OAJFLJLB_00428_group_10589	1818	2	0.333	1	1	1	Tue Jun 14 03:10:52 EDT 2022	Query-centric alignment of 1 hits	TRUE	909	1	909	Tue Jun 14 03:10:52 EDT 2022	281.397	0	909	OAJFLJLB_00428_group_10589	909	6 KB	linear	urn:local:.:3bpx-ext0fci
OAJFLJLB_00427_group_10588	930	2	0.344	1	1	1	Tue Jun 14 03:10:52 EDT 2022	Query-centric alignment of 1 hits	TRUE	465	1	465	Tue Jun 14 03:10:52 EDT 2022	144.209	0	465	OAJFLJLB_00427_group_10588	465	5 KB	linear	urn:local:.:3bpt-ext0fci
OAJFLJLB_00426_group_10587	4056	2	0.339	1	1	1	Tue Jun 14 03:10:52 EDT 2022	Query-centric alignment of 1 hits	TRUE	2028	1	2028	Tue Jun 14 03:10:52 EDT 2022	628.985	0	2028	OAJFLJLB_00426_group_10587	2028	9 KB	linear	urn:local:.:3bpp-ext0fch
OAJFLJLB_00425_group_10586	2184	2	0.342	1	1	1	Tue Jun 14 03:10:52 EDT 2022	Query-centric alignment of 1 hits	TRUE	1092	1	1092	Tue Jun 14 03:10:52 EDT 2022	337.682	0	1092	OAJFLJLB_00425_group_10586	1092	7 KB	linear	urn:local:.:3bpl-ext0fcg
OAJFLJLB_00424_group_10585	1944	2	0.39	1	1	1	Tue Jun 14 03:10:52 EDT 2022	Query-centric alignment of 1 hits	TRUE	972	1	972	Tue Jun 14 03:10:52 EDT 2022	300.147	0	972	OAJFLJLB_00424_group_10585	972	6 KB	linear	urn:local:.:3bph-ext0fcf
OAJFLJLB_00423_group_10584	2934	2	0.44	1	1	1	Tue Jun 14 03:10:52 EDT 2022	Query-centric alignment of 1 hits	TRUE	1467	1	1467	Tue Jun 14 03:10:52 EDT 2022	453.171	0	1467	OAJFLJLB_00423_group_10584	1467	7 KB	linear	urn:local:.:3bpd-ext0fce
OAJFLJLB_00422_group_10583	2218	4	0.492	0.767	1	0.855	Tue Jun 14 03:10:52 EDT 2022	Query-centric alignment of 3 hits	TRUE	684	2.24415	169	Tue Jun 14 03:10:52 EDT 2022	172.198	0	684	OAJFLJLB_00422_group_10583	691	14 KB	linear	urn:local:.:3bp9-ext0fcd
OAJFLJLB_00421_group_10582	204	2	0.196	1	1	1	Tue Jun 14 03:10:52 EDT 2022	Query-centric alignment of 1 hits	TRUE	102	1	102	Tue Jun 14 03:10:52 EDT 2022	31.4797	0	102	OAJFLJLB_00421_group_10582	102	4 KB	linear	urn:local:.:3bp3-ext0fcb
OAJFLJLB_00420_group_10581	3810	2	0.472	1	1	1	Tue Jun 14 03:10:52 EDT 2022	Query-centric alignment of 1 hits	TRUE	1905	1	1905	Tue Jun 14 03:10:52 EDT 2022	589.128	0	1905	OAJFLJLB_00420_group_10581	1905	8 KB	linear	urn:local:.:3boz-ext0fcb
OAJFLJLB_00419_group_10580	3330	2	0.43	1	1	1	Tue Jun 14 03:10:52 EDT 2022	Query-centric alignment of 1 hits	TRUE	1665	1	1665	Tue Jun 14 03:10:52 EDT 2022	515.476	0	1665	OAJFLJLB_00419_group_10580	1665	8 KB	linear	urn:local:.:3bov-ext0fc9
OAJFLJLB_00418_group_10579	264	2	0.288	1	1	1	Tue Jun 14 03:10:52 EDT 2022	Query-centric alignment of 1 hits	TRUE	132	1	132	Tue Jun 14 03:10:52 EDT 2022	41.213	0	132	OAJFLJLB_00418_group_10579	132	4 KB	linear	urn:local:.:3bor-ext0fc9
OAJFLJLB_00417_group_10578	756	2	0.362	1	1	1	Tue Jun 14 03:10:52 EDT 2022	Query-centric alignment of 1 hits	TRUE	378	1	378	Tue Jun 14 03:10:52 EDT 2022	116.774	0	378	OAJFLJLB_00417_group_10578	378	5 KB	linear	urn:local:.:3bon-ext0fc8
OAJFLJLB_00416_group_10577	1842	2	0.351	1	1	1	Tue Jun 14 03:10:52 EDT 2022	Query-centric alignment of 1 hits	TRUE	921	1	921	Tue Jun 14 03:10:52 EDT 2022	284.99	0	921	OAJFLJLB_00416_group_10577	921	6 KB	linear	urn:local:.:3boj-ext0fc7
OAJFLJLB_00415_group_10576	672	2	0.506	1	1	1	Tue Jun 14 03:10:52 EDT 2022	Query-centric alignment of 1 hits	TRUE	336	1	336	Tue Jun 14 03:10:52 EDT 2022	103.89	0	336	OAJFLJLB_00415_group_10576	336	5 KB	linear	urn:local:.:3bof-ext0fc6
OAJFLJLB_00414_group_10575	1506	2	0.514	1	1	1	Tue Jun 14 03:10:52 EDT 2022	Query-centric alignment of 1 hits	TRUE	753	1	753	Tue Jun 14 03:10:52 EDT 2022	233.489	0	753	OAJFLJLB_00414_group_10575	753	6 KB	linear	urn:local:.:3bob-ext0fc5
OAJFLJLB_00012_group_10574	1133	4	0.436	0.948	1	0.968	Tue Jun 14 03:10:52 EDT 2022	Query-centric alignment of 3 hits	TRUE	324	2.49691	161	Tue Jun 14 03:10:52 EDT 2022	87.6132	0	324	OAJFLJLB_00012_group_10574	324	12 KB	linear	urn:local:.:3bo7-ext0fc5
OAJFLJLB_00011_group_10573	504	2	0.373	1	1	1	Tue Jun 14 03:10:52 EDT 2022	Query-centric alignment of 1 hits	TRUE	252	1	252	Tue Jun 14 03:10:52 EDT 2022	78.3272	0	252	OAJFLJLB_00011_group_10573	252	5 KB	linear	urn:local:.:3bo1-ext0fc3
OAJFLJLB_00010_group_10572	552	2	0.315	1	1	1	Tue Jun 14 03:10:52 EDT 2022	Query-centric alignment of 1 hits	TRUE	276	1	276	Tue Jun 14 03:10:52 EDT 2022	86.1225	0	276	OAJFLJLB_00010_group_10572	276	5 KB	linear	urn:local:.:3bnx-ext0fc2
OAJFLJLB_00009_group_10571	1246	3	0.436	0.893	1	0.927	Tue Jun 14 03:10:52 EDT 2022	Query-centric alignment of 2 hits	TRUE	420	1.96905	406	Tue Jun 14 03:10:52 EDT 2022	129.066	0	420	OAJFLJLB_00009_group_10571	420	9 KB	linear	urn:local:.:3bnt-ext0fc2
NLPCCFPL_04720_group_8287	180	2	0.556	1	1	1	Tue Jun 14 03:07:43 EDT 2022	Query-centric alignment of 1 hits	TRUE	90	1	90	Tue Jun 14 03:07:43 EDT 2022	27.9551	0	90	NLPCCFPL_04720_group_8287	90	4 KB	linear	urn:local:.:2zor-ext00s1
NLPCCFPL_04715_group_8286	6691	16	0.515	0.644	1	0.891	Tue Jun 14 03:07:43 EDT 2022	Query-centric alignment of 15 hits	TRUE	426	14.7113	389	Tue Jun 14 03:07:43 EDT 2022	129.443	0	426	NLPCCFPL_04715_group_8286	433	67 KB	linear	urn:local:.:2zon-ext00s0
NLPCCFPL_04648_group_96	2016	16	0.569	0.787	1	0.912	Tue Jun 14 03:07:43 EDT 2022	Query-centric alignment of 15 hits	TRUE	126	15	126	Tue Jun 14 03:07:43 EDT 2022	39.2619	0	126	NLPCCFPL_04648_group_96	127	57 KB	linear	urn:local:.:2zo5-ext00rw
NLPCCFPL_04569_group_8285	521	4	0.578	0.936	1	0.953	Tue Jun 14 03:07:43 EDT 2022	Query-centric alignment of 3 hits	TRUE	156	2.33974	104	Tue Jun 14 03:07:43 EDT 2022	40.1344	0	156	NLPCCFPL_04569_group_8285	156	11 KB	linear	urn:local:.:2znn-ext00rs
NLPCCFPL_03730_group_8284	486	2	0.403	1	1	1	Tue Jun 14 03:07:43 EDT 2022	Query-centric alignment of 1 hits	TRUE	243	1	243	Tue Jun 14 03:07:43 EDT 2022	75.1249	0	243	NLPCCFPL_03730_group_8284	243	5 KB	linear	urn:local:.:2znh-ext00rr
NKELAFCK_04712_group_2548	540	2	0.304	1	1	1	Tue Jun 14 03:11:36 EDT 2022	Query-centric alignment of 1 hits	TRUE	270	1	270	Tue Jun 14 03:11:36 EDT 2022	83.93	0	270	NKELAFCK_04712_group_2548	270	5 KB	linear	urn:local:.:3jr9-ext0ip1
NKELAFCK_04711_group_12242	3438	2	0.324	1	1	1	Tue Jun 14 03:11:36 EDT 2022	Query-centric alignment of 1 hits	TRUE	1719	1	1719	Tue Jun 14 03:11:36 EDT 2022	532.602	0	1719	NKELAFCK_04711_group_12242	1719	8 KB	linear	urn:local:.:3jr5-ext0ioz
NKELAFCK_04710_group_12241	2412	2	0.303	1	1	1	Tue Jun 14 03:11:36 EDT 2022	Query-centric alignment of 1 hits	TRUE	1206	1	1206	Tue Jun 14 03:11:36 EDT 2022	373.039	0	1206	NKELAFCK_04710_group_12241	1206	7 KB	linear	urn:local:.:3jr1-ext0ioz
NKELAFCK_04576_group_495	6746	16	0.578	0.69	1	0.913	Tue Jun 14 03:11:36 EDT 2022	Query-centric alignment of 15 hits	TRUE	543	11.4254	173	Tue Jun 14 03:11:36 EDT 2022	130.338	0	543	NKELAFCK_04576_group_495	545	63 KB	linear	urn:local:.:3jqx-ext0iox
NKELAFCK_04529_group_12240	7011	11	0.642	0.967	1	0.947	Tue Jun 14 03:11:35 EDT 2022	Query-centric alignment of 10 hits	TRUE	2271	2.08719	35	Tue Jun 14 03:11:35 EDT 2022		0	2271	NKELAFCK_04529_group_12240	2271	45 KB	linear	urn:local:.:3jqf-ext0ior
NKELAFCK_04528_group_12239	1067	3	0.521	1	1	1	Tue Jun 14 03:11:35 EDT 2022	Query-centric alignment of 2 hits	TRUE	516	1.06783	35	Tue Jun 14 03:11:35 EDT 2022	109.956	0	516	NKELAFCK_04528_group_12239	516	9 KB	linear	urn:local:.:3jq2-ext0ion
NKELAFCK_04527_group_12238	846	2	0.461	1	1	1	Tue Jun 14 03:11:35 EDT 2022	Query-centric alignment of 1 hits	TRUE	423	1	423	Tue Jun 14 03:11:35 EDT 2022	130.772	0	423	NKELAFCK_04527_group_12238	423	5 KB	linear	urn:local:.:3jpx-ext0iom
NKELAFCK_04526_group_12237	1428	2	0.473	1	1	1	Tue Jun 14 03:11:35 EDT 2022	Query-centric alignment of 1 hits	TRUE	714	1	714	Tue Jun 14 03:11:35 EDT 2022	220.605	0	714	NKELAFCK_04526_group_12237	714	6 KB	linear	urn:local:.:3jpt-ext0iol
NKELAFCK_04525_group_12236	2310	2	0.549	1	1	1	Tue Jun 14 03:11:35 EDT 2022	Query-centric alignment of 1 hits	TRUE	1155	1	1155	Tue Jun 14 03:11:35 EDT 2022	355.47	0	1155	NKELAFCK_04525_group_12236	1155	7 KB	linear	urn:local:.:3jpp-ext0iok
NKELAFCK_04524_group_12235	2838	2	0.548	1	1	1	Tue Jun 14 03:11:35 EDT 2022	Query-centric alignment of 1 hits	TRUE	1419	1	1419	Tue Jun 14 03:11:35 EDT 2022	439.112	0	1419	NKELAFCK_04524_group_12235	1419	7 KB	linear	urn:local:.:3jpl-ext0ioj
NKELAFCK_04523_group_12234	1398	2	0.476	1	1	1	Tue Jun 14 03:11:35 EDT 2022	Query-centric alignment of 1 hits	TRUE	699	1	699	Tue Jun 14 03:11:35 EDT 2022	216.216	0	699	NKELAFCK_04523_group_12234	699	6 KB	linear	urn:local:.:3jph-ext0ioh
NKELAFCK_04522_group_12233	1074	2	0.521	1	1	1	Tue Jun 14 03:11:35 EDT 2022	Query-centric alignment of 1 hits	TRUE	537	1	537	Tue Jun 14 03:11:35 EDT 2022	166.538	0	537	NKELAFCK_04522_group_12233	537	5 KB	linear	urn:local:.:3jpd-ext0ioh
NKELAFCK_04521_group_12232	816	2	0.5	1	1	1	Tue Jun 14 03:11:35 EDT 2022	Query-centric alignment of 1 hits	TRUE	408	1	408	Tue Jun 14 03:11:35 EDT 2022	126.74	0	408	NKELAFCK_04521_group_12232	408	5 KB	linear	urn:local:.:3jp9-ext0iog
NKELAFCK_04520_group_12231	984	2	0.48	1	1	1	Tue Jun 14 03:11:35 EDT 2022	Query-centric alignment of 1 hits	TRUE	492	1	492	Tue Jun 14 03:11:35 EDT 2022	151.791	0	492	NKELAFCK_04520_group_12231	492	5 KB	linear	urn:local:.:3jp5-ext0iof
NKELAFCK_04519_group_12230	6090	2	0.509	1	1	1	Tue Jun 14 03:11:35 EDT 2022	Query-centric alignment of 1 hits	TRUE	3045	1	3045	Tue Jun 14 03:11:35 EDT 2022	941.38	0	3045	NKELAFCK_04519_group_12230	3045	10 KB	linear	urn:local:.:3jp1-ext0ioe
NKELAFCK_04518_group_12229	2460	2	0.542	1	1	1	Tue Jun 14 03:11:35 EDT 2022	Query-centric alignment of 1 hits	TRUE	1230	1	1230	Tue Jun 14 03:11:35 EDT 2022	381.01	0	1230	NKELAFCK_04518_group_12229	1230	7 KB	linear	urn:local:.:3jox-ext0ioc
NKELAFCK_04517_group_12228	1194	2	0.466	1	1	1	Tue Jun 14 03:11:35 EDT 2022	Query-centric alignment of 1 hits	TRUE	597	1	597	Tue Jun 14 03:11:35 EDT 2022	185.132	0	597	NKELAFCK_04517_group_12228	597	6 KB	linear	urn:local:.:3jot-ext0iob
NKELAFCK_04516_group_12227	4380	2	0.505	1	1	1	Tue Jun 14 03:11:35 EDT 2022	Query-centric alignment of 1 hits	TRUE	2190	1	2190	Tue Jun 14 03:11:35 EDT 2022	678.926	0	2190	NKELAFCK_04516_group_12227	2190	9 KB	linear	urn:local:.:3jop-ext0ioa
NKELAFCK_04515_group_12226	1266	2	0.461	1	1	1	Tue Jun 14 03:11:35 EDT 2022	Query-centric alignment of 1 hits	TRUE	633	1	633	Tue Jun 14 03:11:35 EDT 2022	196.609	0	633	NKELAFCK_04515_group_12226	633	6 KB	linear	urn:local:.:3jol-ext0io9
NKELAFCK_04514_group_12225	468	2	0.483	1	1	1	Tue Jun 14 03:11:35 EDT 2022	Query-centric alignment of 1 hits	TRUE	234	1	234	Tue Jun 14 03:11:35 EDT 2022	72.7733	0	234	NKELAFCK_04514_group_12225	234	5 KB	linear	urn:local:.:3joh-ext0io8
NKELAFCK_04513_group_12224	2088	2	0.555	1	1	1	Tue Jun 14 03:11:35 EDT 2022	Query-centric alignment of 1 hits	TRUE	1044	1	1044	Tue Jun 14 03:11:35 EDT 2022	322.598	0	1044	NKELAFCK_04513_group_12224	1044	7 KB	linear	urn:local:.:3jod-ext0io7
NKELAFCK_04512_group_12223	4176	2	0.551	1	1	1	Tue Jun 14 03:11:35 EDT 2022	Query-centric alignment of 1 hits	TRUE	2088	1	2088	Tue Jun 14 03:11:35 EDT 2022	646.009	0	2088	NKELAFCK_04512_group_12223	2088	9 KB	linear	urn:local:.:3jo9-ext0io6
NKELAFCK_04511_group_12222	2046	2	0.597	1	1	1	Tue Jun 14 03:11:35 EDT 2022	Query-centric alignment of 1 hits	TRUE	1023	1	1023	Tue Jun 14 03:11:35 EDT 2022	315.298	0	1023	NKELAFCK_04511_group_12222	1023	7 KB	linear	urn:local:.:3jo5-ext0io3
NKELAFCK_04510_group_12221	2586	2	0.565	1	1	1	Tue Jun 14 03:11:35 EDT 2022	Query-centric alignment of 1 hits	TRUE	1293	1	1293	Tue Jun 14 03:11:35 EDT 2022	398.66	0	1293	NKELAFCK_04510_group_12221	1293	7 KB	linear	urn:local:.:3jo1-ext0io2
NKELAFCK_04509_group_12220	792	2	0.513	1	1	1	Tue Jun 14 03:11:35 EDT 2022	Query-centric alignment of 1 hits	TRUE	396	1	396	Tue Jun 14 03:11:35 EDT 2022	122.176	0	396	NKELAFCK_04509_group_12220	396	5 KB	linear	urn:local:.:3jnx-ext0io1
NKELAFCK_04508_group_12219	702	2	0.513	1	1	1	Tue Jun 14 03:11:35 EDT 2022	Query-centric alignment of 1 hits	TRUE	351	1	351	Tue Jun 14 03:11:35 EDT 2022	108.635	0	351	NKELAFCK_04508_group_12219	351	5 KB	linear	urn:local:.:3jnt-ext0io0
NKELAFCK_04507_group_12218	1320	2	0.545	1	1	1	Tue Jun 14 03:11:35 EDT 2022	Query-centric alignment of 1 hits	TRUE	660	1	660	Tue Jun 14 03:11:35 EDT 2022	203.587	0	660	NKELAFCK_04507_group_12218	660	6 KB	linear	urn:local:.:3jnp-ext0inz
NKELAFCK_04506_group_12217	876	2	0.58	1	1	1	Tue Jun 14 03:11:35 EDT 2022	Query-centric alignment of 1 hits	TRUE	438	1	438	Tue Jun 14 03:11:35 EDT 2022	135.039	0	438	NKELAFCK_04506_group_12217	438	5 KB	linear	urn:local:.:3jnl-ext0inz
NKELAFCK_04505_group_12216	2532	2	0.596	1	1	1	Tue Jun 14 03:11:35 EDT 2022	Query-centric alignment of 1 hits	TRUE	1266	1	1266	Tue Jun 14 03:11:35 EDT 2022	392.887	0	1266	NKELAFCK_04505_group_12216	1266	7 KB	linear	urn:local:.:3jnh-ext0iny
NKELAFCK_04504_group_12215	630	2	0.502	1	1	1	Tue Jun 14 03:11:35 EDT 2022	Query-centric alignment of 1 hits	TRUE	315	1	315	Tue Jun 14 03:11:35 EDT 2022	97.3911	0	315	NKELAFCK_04504_group_12215	315	5 KB	linear	urn:local:.:3jnd-ext0inx
NKELAFCK_04503_group_12214	822	2	0.56	1	1	1	Tue Jun 14 03:11:35 EDT 2022	Query-centric alignment of 1 hits	TRUE	411	1	411	Tue Jun 14 03:11:35 EDT 2022	127.038	0	411	NKELAFCK_04503_group_12214	411	5 KB	linear	urn:local:.:3jn9-ext0inw
NKELAFCK_04502_group_12213	636	2	0.582	1	1	1	Tue Jun 14 03:11:35 EDT 2022	Query-centric alignment of 1 hits	TRUE	318	1	318	Tue Jun 14 03:11:35 EDT 2022	98.1913	0	318	NKELAFCK_04502_group_12213	318	5 KB	linear	urn:local:.:3jn5-ext0inv
NKELAFCK_04501_group_12212	1410	2	0.583	1	1	1	Tue Jun 14 03:11:35 EDT 2022	Query-centric alignment of 1 hits	TRUE	705	1	705	Tue Jun 14 03:11:35 EDT 2022	218.492	0	705	NKELAFCK_04501_group_12212	705	6 KB	linear	urn:local:.:3jn1-ext0inu
NKELAFCK_04500_group_12211	372	2	0.554	1	1	1	Tue Jun 14 03:11:35 EDT 2022	Query-centric alignment of 1 hits	TRUE	186	1	186	Tue Jun 14 03:11:35 EDT 2022	57.7523	0	186	NKELAFCK_04500_group_12211	186	4 KB	linear	urn:local:.:3jmx-ext0int
NKELAFCK_04499_group_12210	1824	2	0.584	1	1	1	Tue Jun 14 03:11:35 EDT 2022	Query-centric alignment of 1 hits	TRUE	912	1	912	Tue Jun 14 03:11:35 EDT 2022	282.163	0	912	NKELAFCK_04499_group_12210	912	6 KB	linear	urn:local:.:3jmt-ext0ins
NKELAFCK_04498_group_12209	732	2	0.53	1	1	1	Tue Jun 14 03:11:35 EDT 2022	Query-centric alignment of 1 hits	TRUE	366	1	366	Tue Jun 14 03:11:35 EDT 2022	113.227	0	366	NKELAFCK_04498_group_12209	366	5 KB	linear	urn:local:.:3jmp-ext0inr
NKELAFCK_04497_group_12208	1356	2	0.647	1	1	1	Tue Jun 14 03:11:35 EDT 2022	Query-centric alignment of 1 hits	TRUE	678	1	678	Tue Jun 14 03:11:35 EDT 2022	209.448	0	678	NKELAFCK_04497_group_12208	678	6 KB	linear	urn:local:.:3jml-ext0inq
NKELAFCK_04496_group_12207	1266	2	0.575	1	1	1	Tue Jun 14 03:11:35 EDT 2022	Query-centric alignment of 1 hits	TRUE	633	1	633	Tue Jun 14 03:11:35 EDT 2022	195.768	0	633	NKELAFCK_04496_group_12207	633	6 KB	linear	urn:local:.:3jmh-ext0inp
NKELAFCK_04495_group_12206	852	2	0.599	1	1	1	Tue Jun 14 03:11:35 EDT 2022	Query-centric alignment of 1 hits	TRUE	426	1	426	Tue Jun 14 03:11:35 EDT 2022	132.077	0	426	NKELAFCK_04495_group_12206	426	5 KB	linear	urn:local:.:3jmd-ext0ino
NKELAFCK_04494_group_12205	1356	2	0.571	1	1	1	Tue Jun 14 03:11:35 EDT 2022	Query-centric alignment of 1 hits	TRUE	678	1	678	Tue Jun 14 03:11:35 EDT 2022	209.42	0	678	NKELAFCK_04494_group_12205	678	6 KB	linear	urn:local:.:3jm9-ext0ino
NKELAFCK_04493_group_12204	690	2	0.574	1	1	1	Tue Jun 14 03:11:35 EDT 2022	Query-centric alignment of 1 hits	TRUE	345	1	345	Tue Jun 14 03:11:35 EDT 2022	106.882	0	345	NKELAFCK_04493_group_12204	345	5 KB	linear	urn:local:.:3jm5-ext0inn
NKELAFCK_04492_group_12203	654	2	0.633	1	1	1	Tue Jun 14 03:11:35 EDT 2022	Query-centric alignment of 1 hits	TRUE	327	1	327	Tue Jun 14 03:11:35 EDT 2022	101.476	0	327	NKELAFCK_04492_group_12203	327	5 KB	linear	urn:local:.:3jm1-ext0inm
NKELAFCK_04491_group_12202	336	2	0.601	1	1	1	Tue Jun 14 03:11:35 EDT 2022	Query-centric alignment of 1 hits	TRUE	168	1	168	Tue Jun 14 03:11:35 EDT 2022	52.0385	0	168	NKELAFCK_04491_group_12202	168	4 KB	linear	urn:local:.:3jlx-ext0inl
NKELAFCK_04490_group_12201	300	2	0.52	1	1	1	Tue Jun 14 03:11:35 EDT 2022	Query-centric alignment of 1 hits	TRUE	150	1	150	Tue Jun 14 03:11:35 EDT 2022	46.5971	0	150	NKELAFCK_04490_group_12201	150	4 KB	linear	urn:local:.:3jlt-ext0ink
NKELAFCK_04489_group_12200	930	2	0.667	1	1	1	Tue Jun 14 03:11:35 EDT 2022	Query-centric alignment of 1 hits	TRUE	465	1	465	Tue Jun 14 03:11:35 EDT 2022	144.155	0	465	NKELAFCK_04489_group_12200	465	5 KB	linear	urn:local:.:3jlp-ext0inj
NKELAFCK_04488_group_12199	1146	2	0.644	1	1	1	Tue Jun 14 03:11:35 EDT 2022	Query-centric alignment of 1 hits	TRUE	573	1	573	Tue Jun 14 03:11:35 EDT 2022	177.071	0	573	NKELAFCK_04488_group_12199	573	6 KB	linear	urn:local:.:3jll-ext0ini
NKELAFCK_04487_group_12198	510	2	0.494	1	1	1	Tue Jun 14 03:11:35 EDT 2022	Query-centric alignment of 1 hits	TRUE	255	1	255	Tue Jun 14 03:11:35 EDT 2022	79.3305	0	255	NKELAFCK_04487_group_12198	255	5 KB	linear	urn:local:.:3jlh-ext0inh
NKELAFCK_04486_group_12197	894	2	0.553	1	1	1	Tue Jun 14 03:11:35 EDT 2022	Query-centric alignment of 1 hits	TRUE	447	1	447	Tue Jun 14 03:11:35 EDT 2022	138.415	0	447	NKELAFCK_04486_group_12197	447	5 KB	linear	urn:local:.:3jld-ext0inh
NKELAFCK_04485_group_12196	816	2	0.586	1	1	1	Tue Jun 14 03:11:35 EDT 2022	Query-centric alignment of 1 hits	TRUE	408	1	408	Tue Jun 14 03:11:35 EDT 2022	126.646	0	408	NKELAFCK_04485_group_12196	408	5 KB	linear	urn:local:.:3jl9-ext0ing
NKELAFCK_04484_group_12195	534	2	0.625	1	1	1	Tue Jun 14 03:11:35 EDT 2022	Query-centric alignment of 1 hits	TRUE	267	1	267	Tue Jun 14 03:11:35 EDT 2022	82.8253	0	267	NKELAFCK_04484_group_12195	267	5 KB	linear	urn:local:.:3jl5-ext0inf
NKELAFCK_04483_group_12194	1110	2	0.607	1	1	1	Tue Jun 14 03:11:35 EDT 2022	Query-centric alignment of 1 hits	TRUE	555	1	555	Tue Jun 14 03:11:35 EDT 2022	171.24	0	555	NKELAFCK_04483_group_12194	555	5 KB	linear	urn:local:.:3jl1-ext0ine
NKELAFCK_04482_group_12193	972	2	0.601	1	1	1	Tue Jun 14 03:11:35 EDT 2022	Query-centric alignment of 1 hits	TRUE	486	1	486	Tue Jun 14 03:11:35 EDT 2022	150.491	0	486	NKELAFCK_04482_group_12193	486	5 KB	linear	urn:local:.:3jkx-ext0ind
NKELAFCK_04481_group_12192	444	2	0.617	1	1	1	Tue Jun 14 03:11:35 EDT 2022	Query-centric alignment of 1 hits	TRUE	222	1	222	Tue Jun 14 03:11:35 EDT 2022	68.8733	0	222	NKELAFCK_04481_group_12192	222	5 KB	linear	urn:local:.:3jkt-ext0inc
NKELAFCK_04480_group_12191	1488	2	0.602	1	1	1	Tue Jun 14 03:11:35 EDT 2022	Query-centric alignment of 1 hits	TRUE	744	1	744	Tue Jun 14 03:11:35 EDT 2022	229.576	0	744	NKELAFCK_04480_group_12191	744	6 KB	linear	urn:local:.:3jkp-ext0inb
NKELAFCK_04479_group_12190	1950	2	0.554	1	1	1	Tue Jun 14 03:11:35 EDT 2022	Query-centric alignment of 1 hits	TRUE	975	1	975	Tue Jun 14 03:11:35 EDT 2022	301.314	0	975	NKELAFCK_04479_group_12190	975	6 KB	linear	urn:local:.:3jkl-ext0ina
NKELAFCK_04478_group_12189	906	2	0.589	1	1	1	Tue Jun 14 03:11:35 EDT 2022	Query-centric alignment of 1 hits	TRUE	453	1	453	Tue Jun 14 03:11:35 EDT 2022	140.53	0	453	NKELAFCK_04478_group_12189	453	5 KB	linear	urn:local:.:3jkh-ext0ina
NKELAFCK_04477_group_12188	1098	2	0.636	1	1	1	Tue Jun 14 03:11:35 EDT 2022	Query-centric alignment of 1 hits	TRUE	549	1	549	Tue Jun 14 03:11:35 EDT 2022	170.289	0	549	NKELAFCK_04477_group_12188	549	5 KB	linear	urn:local:.:3jkd-ext0in8
NKELAFCK_04476_group_12187	1194	2	0.576	1	1	1	Tue Jun 14 03:11:35 EDT 2022	Query-centric alignment of 1 hits	TRUE	597	1	597	Tue Jun 14 03:11:35 EDT 2022	184.111	0	597	NKELAFCK_04476_group_12187	597	6 KB	linear	urn:local:.:3jk9-ext0in8
NKELAFCK_04475_group_12186	510	2	0.545	1	1	1	Tue Jun 14 03:11:35 EDT 2022	Query-centric alignment of 1 hits	TRUE	255	1	255	Tue Jun 14 03:11:35 EDT 2022	78.942	0	255	NKELAFCK_04475_group_12186	255	5 KB	linear	urn:local:.:3jk5-ext0in7
NKELAFCK_04474_group_12185	972	2	0.56	1	1	1	Tue Jun 14 03:11:35 EDT 2022	Query-centric alignment of 1 hits	TRUE	486	1	486	Tue Jun 14 03:11:35 EDT 2022	150.482	0	486	NKELAFCK_04474_group_12185	486	5 KB	linear	urn:local:.:3jk1-ext0in6
NKELAFCK_04473_group_12184	654	2	0.404	1	1	1	Tue Jun 14 03:11:35 EDT 2022	Query-centric alignment of 1 hits	TRUE	327	1	327	Tue Jun 14 03:11:35 EDT 2022	101.051	0	327	NKELAFCK_04473_group_12184	327	5 KB	linear	urn:local:.:3jjx-ext0in5
NKELAFCK_04472_group_12183	792	2	0.556	1	1	1	Tue Jun 14 03:11:35 EDT 2022	Query-centric alignment of 1 hits	TRUE	396	1	396	Tue Jun 14 03:11:35 EDT 2022	122.762	0	396	NKELAFCK_04472_group_12183	396	5 KB	linear	urn:local:.:3jjt-ext0in4
NKELAFCK_04471_group_12182	876	2	0.566	1	1	1	Tue Jun 14 03:11:35 EDT 2022	Query-centric alignment of 1 hits	TRUE	438	1	438	Tue Jun 14 03:11:35 EDT 2022	134.978	0	438	NKELAFCK_04471_group_12182	438	5 KB	linear	urn:local:.:3jjp-ext0in3
NKELAFCK_04470_group_12181	546	2	0.48	1	1	1	Tue Jun 14 03:11:35 EDT 2022	Query-centric alignment of 1 hits	TRUE	273	1	273	Tue Jun 14 03:11:35 EDT 2022	84.3326	0	273	NKELAFCK_04470_group_12181	273	5 KB	linear	urn:local:.:3jjl-ext0in2
NKELAFCK_04469_group_12180	606	2	0.578	1	1	1	Tue Jun 14 03:11:35 EDT 2022	Query-centric alignment of 1 hits	TRUE	303	1	303	Tue Jun 14 03:11:35 EDT 2022	93.137	0	303	NKELAFCK_04469_group_12180	303	5 KB	linear	urn:local:.:3jjh-ext0in1
NKELAFCK_04468_group_12179	486	2	0.584	1	1	1	Tue Jun 14 03:11:35 EDT 2022	Query-centric alignment of 1 hits	TRUE	243	1	243	Tue Jun 14 03:11:35 EDT 2022	74.8333	0	243	NKELAFCK_04468_group_12179	243	5 KB	linear	urn:local:.:3jjd-ext0in0
NKELAFCK_04467_group_12178	2112	2	0.609	1	1	1	Tue Jun 14 03:11:35 EDT 2022	Query-centric alignment of 1 hits	TRUE	1056	1	1056	Tue Jun 14 03:11:35 EDT 2022	326.485	0	1056	NKELAFCK_04467_group_12178	1056	7 KB	linear	urn:local:.:3jj9-ext0in0
NKELAFCK_04466_group_12177	1026	2	0.558	1	1	1	Tue Jun 14 03:11:35 EDT 2022	Query-centric alignment of 1 hits	TRUE	513	1	513	Tue Jun 14 03:11:35 EDT 2022	158.831	0	513	NKELAFCK_04466_group_12177	513	5 KB	linear	urn:local:.:3jj5-ext0imy
NKELAFCK_04465_group_12176	672	2	0.539	1	1	1	Tue Jun 14 03:11:35 EDT 2022	Query-centric alignment of 1 hits	TRUE	336	1	336	Tue Jun 14 03:11:35 EDT 2022	103.866	0	336	NKELAFCK_04465_group_12176	336	5 KB	linear	urn:local:.:3jj1-ext0imw
NKELAFCK_04464_group_12175	468	2	0.585	1	1	1	Tue Jun 14 03:11:35 EDT 2022	Query-centric alignment of 1 hits	TRUE	234	1	234	Tue Jun 14 03:11:35 EDT 2022	72.5428	0	234	NKELAFCK_04464_group_12175	234	5 KB	linear	urn:local:.:3jix-ext0imu
NKELAFCK_04463_group_12174	240	2	0.567	1	1	1	Tue Jun 14 03:11:35 EDT 2022	Query-centric alignment of 1 hits	TRUE	120	1	120	Tue Jun 14 03:11:35 EDT 2022	36.7137	0	120	NKELAFCK_04463_group_12174	120	4 KB	linear	urn:local:.:3jit-ext0imt
NKELAFCK_04462_group_12173	426	2	0.531	1	1	1	Tue Jun 14 03:11:35 EDT 2022	Query-centric alignment of 1 hits	TRUE	213	1	213	Tue Jun 14 03:11:35 EDT 2022	65.8626	0	213	NKELAFCK_04462_group_12173	213	5 KB	linear	urn:local:.:3jip-ext0imt
NKELAFCK_04461_group_12172	888	2	0.579	1	1	1	Tue Jun 14 03:11:35 EDT 2022	Query-centric alignment of 1 hits	TRUE	444	1	444	Tue Jun 14 03:11:35 EDT 2022	137.193	0	444	NKELAFCK_04461_group_12172	444	5 KB	linear	urn:local:.:3jil-ext0ims
NKELAFCK_04460_group_12171	540	2	0.522	1	1	1	Tue Jun 14 03:11:35 EDT 2022	Query-centric alignment of 1 hits	TRUE	270	1	270	Tue Jun 14 03:11:35 EDT 2022	83.8533	0	270	NKELAFCK_04460_group_12171	270	5 KB	linear	urn:local:.:3jih-ext0imr
NKELAFCK_04459_group_12170	582	2	0.584	1	1	1	Tue Jun 14 03:11:35 EDT 2022	Query-centric alignment of 1 hits	TRUE	291	1	291	Tue Jun 14 03:11:35 EDT 2022	89.4075	0	291	NKELAFCK_04459_group_12170	291	5 KB	linear	urn:local:.:3jid-ext0imq
NKELAFCK_04458_group_12169	612	2	0.614	1	1	1	Tue Jun 14 03:11:35 EDT 2022	Query-centric alignment of 1 hits	TRUE	306	1	306	Tue Jun 14 03:11:35 EDT 2022	94.9211	0	306	NKELAFCK_04458_group_12169	306	5 KB	linear	urn:local:.:3ji9-ext0imp
NKELAFCK_04457_group_12168	510	2	0.467	1	1	1	Tue Jun 14 03:11:35 EDT 2022	Query-centric alignment of 1 hits	TRUE	255	1	255	Tue Jun 14 03:11:35 EDT 2022	78.666	0	255	NKELAFCK_04457_group_12168	255	5 KB	linear	urn:local:.:3ji5-ext0imo
NKELAFCK_04456_group_12167	708	2	0.613	1	1	1	Tue Jun 14 03:11:35 EDT 2022	Query-centric alignment of 1 hits	TRUE	354	1	354	Tue Jun 14 03:11:35 EDT 2022	109.753	0	354	NKELAFCK_04456_group_12167	354	5 KB	linear	urn:local:.:3ji1-ext0imn
NKELAFCK_04455_group_12166	708	2	0.548	1	1	1	Tue Jun 14 03:11:35 EDT 2022	Query-centric alignment of 1 hits	TRUE	354	1	354	Tue Jun 14 03:11:35 EDT 2022	109.649	0	354	NKELAFCK_04455_group_12166	354	5 KB	linear	urn:local:.:3jhx-ext0imm
NKELAFCK_04454_group_12165	1050	2	0.495	1	1	1	Tue Jun 14 03:11:35 EDT 2022	Query-centric alignment of 1 hits	TRUE	525	1	525	Tue Jun 14 03:11:35 EDT 2022	162.804	0	525	NKELAFCK_04454_group_12165	525	5 KB	linear	urn:local:.:3jht-ext0iml
NKELAFCK_04453_group_12164	270	2	0.489	1	1	1	Tue Jun 14 03:11:35 EDT 2022	Query-centric alignment of 1 hits	TRUE	135	1	135	Tue Jun 14 03:11:35 EDT 2022	42.0893	0	135	NKELAFCK_04453_group_12164	135	4 KB	linear	urn:local:.:3jhp-ext0iml
NKELAFCK_04452_group_12163	654	2	0.502	1	1	1	Tue Jun 14 03:11:35 EDT 2022	Query-centric alignment of 1 hits	TRUE	327	1	327	Tue Jun 14 03:11:35 EDT 2022	101.532	0	327	NKELAFCK_04452_group_12163	327	5 KB	linear	urn:local:.:3jhl-ext0imk
NKELAFCK_04451_group_12162	660	2	0.461	1	1	1	Tue Jun 14 03:11:35 EDT 2022	Query-centric alignment of 1 hits	TRUE	330	1	330	Tue Jun 14 03:11:35 EDT 2022	102.154	0	330	NKELAFCK_04451_group_12162	330	5 KB	linear	urn:local:.:3jhh-ext0imj
NKELAFCK_04450_group_12161	3954	2	0.535	1	1	1	Tue Jun 14 03:11:35 EDT 2022	Query-centric alignment of 1 hits	TRUE	1977	1	1977	Tue Jun 14 03:11:35 EDT 2022	611.544	0	1977	NKELAFCK_04450_group_12161	1977	8 KB	linear	urn:local:.:3jhd-ext0imi
NKELAFCK_04449_group_12160	990	2	0.515	1	1	1	Tue Jun 14 03:11:35 EDT 2022	Query-centric alignment of 1 hits	TRUE	495	1	495	Tue Jun 14 03:11:35 EDT 2022	152.804	0	495	NKELAFCK_04449_group_12160	495	5 KB	linear	urn:local:.:3jh9-ext0imh
NKELAFCK_04448_group_12159	1566	2	0.544	1	1	1	Tue Jun 14 03:11:35 EDT 2022	Query-centric alignment of 1 hits	TRUE	783	1	783	Tue Jun 14 03:11:35 EDT 2022	242.16	0	783	NKELAFCK_04448_group_12159	783	6 KB	linear	urn:local:.:3jh5-ext0img
NKELAFCK_04447_group_12158	2382	2	0.544	1	1	1	Tue Jun 14 03:11:35 EDT 2022	Query-centric alignment of 1 hits	TRUE	1191	1	1191	Tue Jun 14 03:11:35 EDT 2022	367.99	0	1191	NKELAFCK_04447_group_12158	1191	7 KB	linear	urn:local:.:3jh1-ext0imf
NKELAFCK_04446_group_12157	522	2	0.506	1	1	1	Tue Jun 14 03:11:35 EDT 2022	Query-centric alignment of 1 hits	TRUE	261	1	261	Tue Jun 14 03:11:35 EDT 2022	80.421	0	261	NKELAFCK_04446_group_12157	261	5 KB	linear	urn:local:.:3jgx-ext0ime
NKELAFCK_04445_group_12156	954	2	0.558	1	1	1	Tue Jun 14 03:11:35 EDT 2022	Query-centric alignment of 1 hits	TRUE	477	1	477	Tue Jun 14 03:11:35 EDT 2022	147.19	0	477	NKELAFCK_04445_group_12156	477	5 KB	linear	urn:local:.:3jgt-ext0imd
NKELAFCK_04331_group_12155	1686	2	0.38	1	1	1	Tue Jun 14 03:11:35 EDT 2022	Query-centric alignment of 1 hits	TRUE	843	1	843	Tue Jun 14 03:11:35 EDT 2022	261.437	0	843	NKELAFCK_04331_group_12155	843	6 KB	linear	urn:local:.:3jgp-ext0imc
NKELAFCK_04330_group_12154	1260	2	0.503	1	1	1	Tue Jun 14 03:11:35 EDT 2022	Query-centric alignment of 1 hits	TRUE	630	1	630	Tue Jun 14 03:11:35 EDT 2022	195.925	0	630	NKELAFCK_04330_group_12154	630	6 KB	linear	urn:local:.:3jgl-ext0imb
NKELAFCK_04329_mcrA	1668	2	0.42	1	1	1	Tue Jun 14 03:11:35 EDT 2022	Query-centric alignment of 1 hits	TRUE	834	1	834	Tue Jun 14 03:11:35 EDT 2022	258.453	0	834	NKELAFCK_04329_mcrA	834	6 KB	linear	urn:local:.:3jgh-ext0ima
NKELAFCK_04328_group_12152	402	2	0.433	1	1	1	Tue Jun 14 03:11:35 EDT 2022	Query-centric alignment of 1 hits	TRUE	201	1	201	Tue Jun 14 03:11:35 EDT 2022	62.4095	0	201	NKELAFCK_04328_group_12152	201	5 KB	linear	urn:local:.:3jgd-ext0im9
NKELAFCK_04327_group_12151	11688	2	0.473	1	1	1	Tue Jun 14 03:11:35 EDT 2022	Query-centric alignment of 1 hits	TRUE	5844	1	5844	Tue Jun 14 03:11:35 EDT 2022		0	5844	NKELAFCK_04327_group_12151	5844	16 KB	linear	urn:local:.:3jg9-ext0im8
NKELAFCK_04326_group_12150	4182	2	0.484	1	1	1	Tue Jun 14 03:11:35 EDT 2022	Query-centric alignment of 1 hits	TRUE	2091	1	2091	Tue Jun 14 03:11:35 EDT 2022	647.327	0	2091	NKELAFCK_04326_group_12150	2091	9 KB	linear	urn:local:.:3jg5-ext0im7
NKELAFCK_04325_group_12149	5118	2	0.508	1	1	1	Tue Jun 14 03:11:35 EDT 2022	Query-centric alignment of 1 hits	TRUE	2559	1	2559	Tue Jun 14 03:11:35 EDT 2022	791.702	0	2559	NKELAFCK_04325_group_12149	2559	10 KB	linear	urn:local:.:3jg1-ext0im6
NKELAFCK_04324_group_12148	2436	2	0.495	1	1	1	Tue Jun 14 03:11:35 EDT 2022	Query-centric alignment of 1 hits	TRUE	1218	1	1218	Tue Jun 14 03:11:35 EDT 2022	376.652	0	1218	NKELAFCK_04324_group_12148	1218	7 KB	linear	urn:local:.:3jfx-ext0im5
NKELAFCK_04323_group_12147	2016	2	0.426	1	1	1	Tue Jun 14 03:11:34 EDT 2022	Query-centric alignment of 1 hits	TRUE	1008	1	1008	Tue Jun 14 03:11:34 EDT 2022	312.334	0	1008	NKELAFCK_04323_group_12147	1008	7 KB	linear	urn:local:.:3jft-ext0im3
NKELAFCK_04252_group_12146	1620	2	0.293	1	1	1	Tue Jun 14 03:11:34 EDT 2022	Query-centric alignment of 1 hits	TRUE	810	1	810	Tue Jun 14 03:11:34 EDT 2022	250.427	0	810	NKELAFCK_04252_group_12146	810	6 KB	linear	urn:local:.:3jfp-ext0im3
NKELAFCK_04251_group_12145	1896	2	0.304	1	1	1	Tue Jun 14 03:11:34 EDT 2022	Query-centric alignment of 1 hits	TRUE	948	1	948	Tue Jun 14 03:11:34 EDT 2022	293.389	0	948	NKELAFCK_04251_group_12145	948	6 KB	linear	urn:local:.:3jfl-ext0im2
NKELAFCK_04250_group_12144	300	2	0.507	1	1	1	Tue Jun 14 03:11:34 EDT 2022	Query-centric alignment of 1 hits	TRUE	150	1	150	Tue Jun 14 03:11:34 EDT 2022	46.2539	0	150	NKELAFCK_04250_group_12144	150	4 KB	linear	urn:local:.:3jfh-ext0im1
NKELAFCK_04125_group_1529	1767	5	0.581	0.926	1	0.964	Tue Jun 14 03:11:34 EDT 2022	Query-centric alignment of 4 hits	TRUE	363	3.87603	335	Tue Jun 14 03:11:34 EDT 2022	109.409	0	363	NKELAFCK_04125_group_1529	363	17 KB	linear	urn:local:.:3jfd-ext0im0
NKELAFCK_03927_group_12143	3168	2	0.316	1	1	1	Tue Jun 14 03:11:34 EDT 2022	Query-centric alignment of 1 hits	TRUE	1584	1	1584	Tue Jun 14 03:11:34 EDT 2022	490.389	0	1584	NKELAFCK_03927_group_12143	1584	8 KB	linear	urn:local:.:3jf6-ext0ily
NKELAFCK_03926_group_12142	2136	2	0.355	1	1	1	Tue Jun 14 03:11:34 EDT 2022	Query-centric alignment of 1 hits	TRUE	1068	1	1068	Tue Jun 14 03:11:34 EDT 2022	331.231	0	1068	NKELAFCK_03926_group_12142	1068	7 KB	linear	urn:local:.:3jf2-ext0ilx
NKELAFCK_03922_group_12141	5568	16	0.587	0.618	1	0.882	Tue Jun 14 03:11:34 EDT 2022	Query-centric alignment of 15 hits	TRUE	348	15	348	Tue Jun 14 03:11:34 EDT 2022	107.597	0	348	NKELAFCK_03922_group_12141	351	60 KB	linear	urn:local:.:3jey-ext0ilw
NKELAFCK_03914_group_12140	545	3	0.434	0.907	1	0.937	Tue Jun 14 03:11:34 EDT 2022	Query-centric alignment of 2 hits	TRUE	183	1.97814	179	Tue Jun 14 03:11:34 EDT 2022	56.3003	0	183	NKELAFCK_03914_group_12140	183	8 KB	linear	urn:local:.:3jeg-ext0ils
NKELAFCK_03908_group_12139	1098	6	0.506	0.882	1	0.924	Tue Jun 14 03:11:34 EDT 2022	Query-centric alignment of 5 hits	TRUE	228	3.81579	138	Tue Jun 14 03:11:34 EDT 2022	56.4668	0	228	NKELAFCK_03908_group_12139	228	19 KB	linear	urn:local:.:3jeb-ext0ilq
NKELAFCK_03905_group_12138	3919	9	0.527	0.674	1	0.842	Tue Jun 14 03:11:34 EDT 2022	Query-centric alignment of 8 hits	TRUE	474	7.2963	348	Tue Jun 14 03:11:34 EDT 2022	134.793	0	459	NKELAFCK_03905_group_12138	494	36 KB	linear	urn:local:.:3je3-ext0ilp
NKELAFCK_03895_group_12137	765	3	0.225	0.941	1	0.961	Tue Jun 14 03:11:34 EDT 2022	Query-centric alignment of 2 hits	TRUE	255	2	255	Tue Jun 14 03:11:34 EDT 2022	78.684	0	255	NKELAFCK_03895_group_12137	256	8 KB	linear	urn:local:.:3jds-ext0ilm
NKELAFCK_03889_group_12136	18278	12	0.547	0.774	1	0.93	Tue Jun 14 03:11:34 EDT 2022	Query-centric alignment of 11 hits	TRUE	1554	10.7658	1215	Tue Jun 14 03:11:34 EDT 2022		0	1554	NKELAFCK_03889_group_12136	1554	61 KB	linear	urn:local:.:3jdn-ext0ilk
NKELAFCK_03020_group_12135	1557	3	0.383	0.937	1	0.958	Tue Jun 14 03:11:34 EDT 2022	Query-centric alignment of 2 hits	TRUE	519	1.99807	519	Tue Jun 14 03:11:34 EDT 2022	160.347	0	519	NKELAFCK_03020_group_12135	520	10 KB	linear	urn:local:.:3jd9-ext0ilg
NKELAFCK_03019_group_12134	1323	3	0.416	0.943	1	0.962	Tue Jun 14 03:11:34 EDT 2022	Query-centric alignment of 2 hits	TRUE	441	2	441	Tue Jun 14 03:11:34 EDT 2022	136.604	0	441	NKELAFCK_03019_group_12134	441	9 KB	linear	urn:local:.:3jd4-ext0ilf
NKELAFCK_03017_group_12133	888	2	0.475	1	1	1	Tue Jun 14 03:11:34 EDT 2022	Query-centric alignment of 1 hits	TRUE	444	1	444	Tue Jun 14 03:11:34 EDT 2022	137.341	0	444	NKELAFCK_03017_group_12133	444	5 KB	linear	urn:local:.:3jcz-ext0ile
NKELAFCK_03016_group_12132	1494	2	0.345	1	1	1	Tue Jun 14 03:11:34 EDT 2022	Query-centric alignment of 1 hits	TRUE	747	1	747	Tue Jun 14 03:11:34 EDT 2022	231.646	0	747	NKELAFCK_03016_group_12132	747	6 KB	linear	urn:local:.:3jcv-ext0ild
NKELAFCK_03015_group_12131	1080	2	0.3	1	1	1	Tue Jun 14 03:11:34 EDT 2022	Query-centric alignment of 1 hits	TRUE	540	1	540	Tue Jun 14 03:11:34 EDT 2022	167.185	0	540	NKELAFCK_03015_group_12131	540	5 KB	linear	urn:local:.:3jcr-ext0ilc
NKELAFCK_03014_group_12130	1116	2	0.358	1	1	1	Tue Jun 14 03:11:34 EDT 2022	Query-centric alignment of 1 hits	TRUE	558	1	558	Tue Jun 14 03:11:34 EDT 2022	173.229	0	558	NKELAFCK_03014_group_12130	558	5 KB	linear	urn:local:.:3jcn-ext0ilb
NKELAFCK_03013_group_12129	1293	3	0.415	0.815	1	0.876	Tue Jun 14 03:11:34 EDT 2022	Query-centric alignment of 2 hits	TRUE	432	1.99306	429	Tue Jun 14 03:11:34 EDT 2022	133.606	0	432	NKELAFCK_03013_group_12129	433	9 KB	linear	urn:local:.:3jcj-ext0ila
NKELAFCK_03012_group_12128	1762	3	0.379	0.939	1	0.959	Tue Jun 14 03:11:34 EDT 2022	Query-centric alignment of 2 hits	TRUE	588	1.9966	586	Tue Jun 14 03:11:34 EDT 2022	181.748	0	588	NKELAFCK_03012_group_12128	588	10 KB	linear	urn:local:.:3jce-ext0il9
NKELAFCK_02761_group_12127	5036	4	0.51	0.938	1	0.96	Tue Jun 14 03:11:34 EDT 2022	Query-centric alignment of 3 hits	TRUE	1671	2.01376	29	Tue Jun 14 03:11:34 EDT 2022	389.813	0	1671	NKELAFCK_02761_group_12127	1672	17 KB	linear	urn:local:.:3jc9-ext0il8
NKELAFCK_02714_group_12126	684	4	0.502	0.919	1	0.939	Tue Jun 14 03:11:34 EDT 2022	Query-centric alignment of 3 hits	TRUE	198	2.58081	105	Tue Jun 14 03:11:34 EDT 2022	52.8562	0	198	NKELAFCK_02714_group_12126	198	12 KB	linear	urn:local:.:3jc3-ext0il6
NKELAFCK_02690_group_12125	2090	4	0.51	0.983	1	0.987	Tue Jun 14 03:11:34 EDT 2022	Query-centric alignment of 3 hits	TRUE	630	2.31429	314	Tue Jun 14 03:11:34 EDT 2022	161.06	0	630	NKELAFCK_02690_group_12125	631	14 KB	linear	urn:local:.:3jbx-ext0il4
NKELAFCK_01347_group_12124	2098	3	0.358	0.898	1	0.931	Tue Jun 14 03:11:34 EDT 2022	Query-centric alignment of 2 hits	TRUE	705	1.97589	688	Tue Jun 14 03:11:34 EDT 2022	216.165	0	705	NKELAFCK_01347_group_12124	705	10 KB	linear	urn:local:.:3jbr-ext0il2
NKELAFCK_01346_group_12123	1476	2	0.344	1	1	1	Tue Jun 14 03:11:34 EDT 2022	Query-centric alignment of 1 hits	TRUE	738	1	738	Tue Jun 14 03:11:34 EDT 2022	227.353	0	738	NKELAFCK_01346_group_12123	738	6 KB	linear	urn:local:.:3jbm-ext0il1
NKELAFCK_01345_group_12122	1512	2	0.382	1	1	1	Tue Jun 14 03:11:34 EDT 2022	Query-centric alignment of 1 hits	TRUE	756	1	756	Tue Jun 14 03:11:34 EDT 2022	233.942	0	756	NKELAFCK_01345_group_12122	756	6 KB	linear	urn:local:.:3jbi-ext0il1
NKELAFCK_01344_wbbD	1590	2	0.328	1	1	1	Tue Jun 14 03:11:34 EDT 2022	Query-centric alignment of 1 hits	TRUE	795	1	795	Tue Jun 14 03:11:34 EDT 2022	245.483	0	795	NKELAFCK_01344_wbbD	795	6 KB	linear	urn:local:.:3jbe-ext0il0
NKELAFCK_01343_group_12120	2058	2	0.306	1	1	1	Tue Jun 14 03:11:34 EDT 2022	Query-centric alignment of 1 hits	TRUE	1029	1	1029	Tue Jun 14 03:11:34 EDT 2022	318.017	0	1029	NKELAFCK_01343_group_12120	1029	7 KB	linear	urn:local:.:3jba-ext0ikz
NKELAFCK_01342_group_12119	1986	2	0.337	1	1	1	Tue Jun 14 03:11:34 EDT 2022	Query-centric alignment of 1 hits	TRUE	993	1	993	Tue Jun 14 03:11:34 EDT 2022	306.698	0	993	NKELAFCK_01342_group_12119	993	6 KB	linear	urn:local:.:3jb6-ext0iky
NKELAFCK_01221_group_2547	1359	4	0.35	1	1	1	Tue Jun 14 03:11:34 EDT 2022	Query-centric alignment of 3 hits	TRUE	642	1.11682	37	Tue Jun 14 03:11:34 EDT 2022	105.201	0	642	NKELAFCK_01221_group_2547	642	13 KB	linear	urn:local:.:3jb2-ext0ikx
NKELAFCK_01217_group_12118	2154	8	0.45	0.7	1	0.874	Tue Jun 14 03:11:34 EDT 2022	Query-centric alignment of 7 hits	TRUE	273	6.89011	263	Tue Jun 14 03:11:34 EDT 2022	83.6141	0	273	NKELAFCK_01217_group_12118	273	27 KB	linear	urn:local:.:3jaw-ext0ikv
NKELAFCK_01215_group_12117	1512	2	0.304	1	1	1	Tue Jun 14 03:11:34 EDT 2022	Query-centric alignment of 1 hits	TRUE	756	1	756	Tue Jun 14 03:11:34 EDT 2022	234.464	0	756	NKELAFCK_01215_group_12117	756	6 KB	linear	urn:local:.:3jam-ext0ikt
NKELAFCK_01213_group_12116	7069	8	0.464	0.706	1	0.871	Tue Jun 14 03:11:34 EDT 2022	Query-centric alignment of 7 hits	TRUE	1020	5.93039	135	Tue Jun 14 03:11:34 EDT 2022	272.788	0	1020	NKELAFCK_01213_group_12116	1029	34 KB	linear	urn:local:.:3jai-ext0iks
NKELAFCK_01208_group_12115	324	3	0.36	1	1	1	Tue Jun 14 03:11:34 EDT 2022	Query-centric alignment of 2 hits	TRUE	138	1.34783	48	Tue Jun 14 03:11:34 EDT 2022	33.1953	0	138	NKELAFCK_01208_group_12115	138	8 KB	linear	urn:local:.:3ja8-ext0ikp
NKELAFCK_01207_group_12114	2368	7	0.339	0.77	1	0.894	Tue Jun 14 03:11:34 EDT 2022	Query-centric alignment of 6 hits	TRUE	408	4.79902	48	Tue Jun 14 03:11:34 EDT 2022	104.6	0	408	NKELAFCK_01207_group_12114	413	25 KB	linear	urn:local:.:3ja3-ext0iko
NKELAFCK_01202_group_12113	3393	3	0.328	0.878	1	0.919	Tue Jun 14 03:11:34 EDT 2022	Query-centric alignment of 2 hits	TRUE	1131	2	1131	Tue Jun 14 03:11:34 EDT 2022	348.713	0	1131	NKELAFCK_01202_group_12113	1134	12 KB	linear	urn:local:.:3j9u-ext0ikm
NKELAFCK_01201_group_12112	1224	2	0.35	1	1	1	Tue Jun 14 03:11:34 EDT 2022	Query-centric alignment of 1 hits	TRUE	612	1	612	Tue Jun 14 03:11:34 EDT 2022	189.759	0	612	NKELAFCK_01201_group_12112	612	6 KB	linear	urn:local:.:3j9p-ext0ikl
NKELAFCK_01200_group_12111	570	2	0.323	1	1	1	Tue Jun 14 03:11:34 EDT 2022	Query-centric alignment of 1 hits	TRUE	285	1	285	Tue Jun 14 03:11:34 EDT 2022	88.7781	0	285	NKELAFCK_01200_group_12111	285	5 KB	linear	urn:local:.:3j9l-ext0ikk
NKELAFCK_01199_group_12110	2804	6	0.441	0.765	1	0.864	Tue Jun 14 03:11:34 EDT 2022	Query-centric alignment of 5 hits	TRUE	582	3.811	305	Tue Jun 14 03:11:34 EDT 2022	145.038	0	582	NKELAFCK_01199_group_12110	591	22 KB	linear	urn:local:.:3j9h-ext0iki
NKELAFCK_01042_group_12109	1085	4	0.62	0.855	1	0.92	Tue Jun 14 03:11:34 EDT 2022	Query-centric alignment of 3 hits	TRUE	285	2.92884	266	Tue Jun 14 03:11:34 EDT 2022	83.2767	0	267	NKELAFCK_01042_group_12109	303	13 KB	linear	urn:local:.:3j99-ext0ikh
NKELAFCK_00961_group_12108	1380	5	0.5	0.713	1	0.875	Tue Jun 14 03:11:34 EDT 2022	Query-centric alignment of 4 hits	TRUE	276	4	276	Tue Jun 14 03:11:34 EDT 2022	85.7046	0	276	NKELAFCK_00961_group_12108	279	16 KB	linear	urn:local:.:3j93-ext0ikf
NKELAFCK_00918_group_12107	1446	2	0.393	1	1	1	Tue Jun 14 03:11:34 EDT 2022	Query-centric alignment of 1 hits	TRUE	723	1	723	Tue Jun 14 03:11:34 EDT 2022	224.314	0	723	NKELAFCK_00918_group_12107	723	6 KB	linear	urn:local:.:3j8w-ext0ikd
NKELAFCK_00917_group_12106	444	2	0.396	1	1	1	Tue Jun 14 03:11:34 EDT 2022	Query-centric alignment of 1 hits	TRUE	222	1	222	Tue Jun 14 03:11:34 EDT 2022	69.065	0	222	NKELAFCK_00917_group_12106	222	5 KB	linear	urn:local:.:3j8s-ext0ikc
NKELAFCK_00916_group_12105	664	3	0.544	0.889	1	0.923	Tue Jun 14 03:11:34 EDT 2022	Query-centric alignment of 2 hits	TRUE	225	1.95111	214	Tue Jun 14 03:11:34 EDT 2022	68.7565	0	225	NKELAFCK_00916_group_12105	225	8 KB	linear	urn:local:.:3j8o-ext0ikb
NKELAFCK_00915_group_12104	9681	5	0.591	0.841	1	0.905	Tue Jun 14 03:11:34 EDT 2022	Query-centric alignment of 4 hits	TRUE	2451	2.94982	438	Tue Jun 14 03:11:34 EDT 2022		0	2451	NKELAFCK_00915_group_12104	2458	26 KB	linear	urn:local:.:3j8j-ext0ika
NKELAFCK_00914_group_12103	780	2	0.438	1	1	1	Tue Jun 14 03:11:34 EDT 2022	Query-centric alignment of 1 hits	TRUE	390	1	390	Tue Jun 14 03:11:34 EDT 2022	120.57	0	390	NKELAFCK_00914_group_12103	390	5 KB	linear	urn:local:.:3j8c-ext0ik8
NKELAFCK_00913_group_12102	2364	2	0.344	1	1	1	Tue Jun 14 03:11:34 EDT 2022	Query-centric alignment of 1 hits	TRUE	1182	1	1182	Tue Jun 14 03:11:34 EDT 2022	367.361	0	1182	NKELAFCK_00913_group_12102	1182	7 KB	linear	urn:local:.:3j88-ext0ik7
NKELAFCK_00912_group_4441	1968	2	0.346	1	1	1	Tue Jun 14 03:11:34 EDT 2022	Query-centric alignment of 1 hits	TRUE	984	1	984	Tue Jun 14 03:11:34 EDT 2022	305.48	0	984	NKELAFCK_00912_group_4441	984	6 KB	linear	urn:local:.:3j84-ext0ik6
NKELAFCK_00911_group_4440	5712	14	0.629	0.658	1	0.883	Tue Jun 14 03:11:34 EDT 2022	Query-centric alignment of 13 hits	TRUE	408	13	408	Tue Jun 14 03:11:34 EDT 2022	125.669	0	408	NKELAFCK_00911_group_4440	409	54 KB	linear	urn:local:.:3j80-ext0ik5
NKELAFCK_00908_group_12101	5568	16	0.582	0.607	1	0.864	Tue Jun 14 03:11:34 EDT 2022	Query-centric alignment of 15 hits	TRUE	348	15	348	Tue Jun 14 03:11:34 EDT 2022	107.641	0	348	NKELAFCK_00908_group_12101	356	60 KB	linear	urn:local:.:3j7k-ext0ik1
NKELAFCK_00906_group_12100	745	5	0.44	0.96	1	0.969	Tue Jun 14 03:11:34 EDT 2022	Query-centric alignment of 4 hits	TRUE	225	2.31111	29	Tue Jun 14 03:11:34 EDT 2022	46.5339	0	225	NKELAFCK_00906_group_12100	225	15 KB	linear	urn:local:.:3j72-ext0ijx
NKELAFCK_00901_group_12099	3458	10	0.51	0.769	1	0.915	Tue Jun 14 03:11:34 EDT 2022	Query-centric alignment of 9 hits	TRUE	375	8.22133	269	Tue Jun 14 03:11:34 EDT 2022	106.99	0	375	NKELAFCK_00901_group_12099	377	37 KB	linear	urn:local:.:3j6v-ext0ijv
NKELAFCK_00894_group_12098	5196	2	0.395	1	1	1	Tue Jun 14 03:11:34 EDT 2022	Query-centric alignment of 1 hits	TRUE	2598	1	2598	Tue Jun 14 03:11:34 EDT 2022	805.084	0	2598	NKELAFCK_00894_group_12098	2598	10 KB	linear	urn:local:.:3j6j-ext0ijs
NKELAFCK_00893_group_12097	2010	2	0.417	1	1	1	Tue Jun 14 03:11:34 EDT 2022	Query-centric alignment of 1 hits	TRUE	1005	1	1005	Tue Jun 14 03:11:34 EDT 2022	311.291	0	1005	NKELAFCK_00893_group_12097	1005	7 KB	linear	urn:local:.:3j6f-ext0ijr
NKELAFCK_00892_group_3551	972	4	0.471	0.942	1	0.969	Tue Jun 14 03:11:34 EDT 2022	Query-centric alignment of 3 hits	TRUE	243	3	243	Tue Jun 14 03:11:34 EDT 2022	75.5521	0	243	NKELAFCK_00892_group_3551	243	12 KB	linear	urn:local:.:3j6b-ext0ijq
NKELAFCK_00890_group_12096	1248	4	0.38	0.857	1	0.922	Tue Jun 14 03:11:34 EDT 2022	Query-centric alignment of 3 hits	TRUE	342	2.64912	222	Tue Jun 14 03:11:34 EDT 2022	96.7396	0	342	NKELAFCK_00890_group_12096	342	13 KB	linear	urn:local:.:3j65-ext0ijp
NKELAFCK_00888_group_12095	3458	5	0.447	0.771	1	0.883	Tue Jun 14 03:11:34 EDT 2022	Query-centric alignment of 4 hits	TRUE	750	3.60933	458	Tue Jun 14 03:11:34 EDT 2022	214.155	0	750	NKELAFCK_00888_group_12095	752	20 KB	linear	urn:local:.:3j5z-ext0ijn
NKELAFCK_00883_group_12094	7749	5	0.604	0.889	1	0.948	Tue Jun 14 03:11:34 EDT 2022	Query-centric alignment of 4 hits	TRUE	1557	4	1548	Tue Jun 14 03:11:34 EDT 2022	481.152	0	1548	NKELAFCK_00883_group_12094	1559	24 KB	linear	urn:local:.:3j5s-ext0ijm
NFGMKIKC_01607_group_130	47306	14	0.46	0.955	1	0.981	Tue Jun 14 03:11:39 EDT 2022	Query-centric alignment of 13 hits	TRUE	7530	5.28234	171	Tue Jun 14 03:11:39 EDT 2022		0	7530	NFGMKIKC_01607_group_130	7530	20 KB	linear	urn:local:.:3kmg-ext0ixh
NFGMKIKC_00606_yhjQ	654	2	0.508	1	1	1	Tue Jun 14 03:11:39 EDT 2022	Query-centric alignment of 1 hits	TRUE	327	1	327	Tue Jun 14 03:11:39 EDT 2022	101.523	0	327	NFGMKIKC_00606_yhjQ	327	5 KB	linear	urn:local:.:3km0-ext0ixa
NFGMKIKC_00605_group_12424	462	2	0.506	1	1	1	Tue Jun 14 03:11:39 EDT 2022	Query-centric alignment of 1 hits	TRUE	231	1	231	Tue Jun 14 03:11:39 EDT 2022	71.3362	0	231	NFGMKIKC_00605_group_12424	231	5 KB	linear	urn:local:.:3klw-ext0ix9
NFGMKIKC_00604_group_12423	198	2	0.354	1	1	1	Tue Jun 14 03:11:39 EDT 2022	Query-centric alignment of 1 hits	TRUE	99	1	99	Tue Jun 14 03:11:39 EDT 2022	30.6069	0	99	NFGMKIKC_00604_group_12423	99	4 KB	linear	urn:local:.:3kls-ext0ix8
NFGMKIKC_00603_copA_1	3642	2	0.548	1	1	1	Tue Jun 14 03:11:38 EDT 2022	Query-centric alignment of 1 hits	TRUE	1821	1	1821	Tue Jun 14 03:11:38 EDT 2022	563.097	0	1821	NFGMKIKC_00603_copA_1	1821	8 KB	linear	urn:local:.:3klo-ext0ix7
NFGMKIKC_00602_copB	1920	2	0.593	1	1	1	Tue Jun 14 03:11:38 EDT 2022	Query-centric alignment of 1 hits	TRUE	960	1	960	Tue Jun 14 03:11:38 EDT 2022	297.875	0	960	NFGMKIKC_00602_copB	960	6 KB	linear	urn:local:.:3klk-ext0ix6
NFGMKIKC_00601_copC	834	2	0.537	1	1	1	Tue Jun 14 03:11:38 EDT 2022	Query-centric alignment of 1 hits	TRUE	417	1	417	Tue Jun 14 03:11:38 EDT 2022	128.808	0	417	NFGMKIKC_00601_copC	417	5 KB	linear	urn:local:.:3klg-ext0ix5
NFGMKIKC_00600_copD	1866	2	0.551	1	1	1	Tue Jun 14 03:11:38 EDT 2022	Query-centric alignment of 1 hits	TRUE	933	1	933	Tue Jun 14 03:11:38 EDT 2022	288.113	0	933	NFGMKIKC_00600_copD	933	6 KB	linear	urn:local:.:3klc-ext0ix4
NFGMKIKC_00599_group_12418	1362	2	0.542	1	1	1	Tue Jun 14 03:11:38 EDT 2022	Query-centric alignment of 1 hits	TRUE	681	1	681	Tue Jun 14 03:11:38 EDT 2022	210.74	0	681	NFGMKIKC_00599_group_12418	681	6 KB	linear	urn:local:.:3kl8-ext0ix3
NFGMKIKC_00598_cusS	2796	2	0.547	1	1	1	Tue Jun 14 03:11:38 EDT 2022	Query-centric alignment of 1 hits	TRUE	1398	1	1398	Tue Jun 14 03:11:38 EDT 2022	432.528	0	1398	NFGMKIKC_00598_cusS	1398	7 KB	linear	urn:local:.:3kl4-ext0ix2
NFGMKIKC_00597_group_12416	702	2	0.49	1	1	1	Tue Jun 14 03:11:38 EDT 2022	Query-centric alignment of 1 hits	TRUE	351	1	351	Tue Jun 14 03:11:38 EDT 2022	109.319	0	351	NFGMKIKC_00597_group_12416	351	5 KB	linear	urn:local:.:3kl0-ext0ix1
NFGMKIKC_00596_group_12415	6289	4	0.542	0.89	1	0.924	Tue Jun 14 03:11:38 EDT 2022	Query-centric alignment of 3 hits	TRUE	2127	1.95722	660	Tue Jun 14 03:11:38 EDT 2022	486.182	0	2127	NFGMKIKC_00596_group_12415	2132	18 KB	linear	urn:local:.:3kkw-ext0ix0
NFGMKIKC_00595_group_12414	2955	3	0.544	0.941	1	0.961	Tue Jun 14 03:11:38 EDT 2022	Query-centric alignment of 2 hits	TRUE	990	1.98485	975	Tue Jun 14 03:11:38 EDT 2022	303.739	0	990	NFGMKIKC_00595_group_12414	990	11 KB	linear	urn:local:.:3kkq-ext0iwy
NDCHHJGD_02318_group_12040	1829	4	0.566	0.997	1	0.997	Tue Jun 14 03:11:32 EDT 2022	Query-centric alignment of 3 hits	TRUE	606	2.01815	232	Tue Jun 14 03:11:32 EDT 2022	141.51	0	606	NDCHHJGD_02318_group_12040	606	14 KB	linear	urn:local:.:3isw-ext0ifz
MFKNNFJP_04115_group_537	518	6	0.433	0.968	1	0.988	Tue Jun 14 03:06:23 EDT 2022	Query-centric alignment of 5 hits	TRUE	93	4.56989	73	Tue Jun 14 03:06:23 EDT 2022	26.9162	0	93	MFKNNFJP_04115_group_537	93	18 KB	linear	urn:local:.:2ha6-exszujh
MFKNNFJP_03377_group_6790	531	3	0.387	0.972	1	0.981	Tue Jun 14 03:06:22 EDT 2022	Query-centric alignment of 2 hits	TRUE	177	2	177	Tue Jun 14 03:06:22 EDT 2022	54.5345	0	177	MFKNNFJP_03377_group_6790	177	8 KB	linear	urn:local:.:2h9y-exszujf
MFKNNFJP_00051_group_7299	486	2	0.473	1	1	1	Tue Jun 14 03:06:22 EDT 2022	Query-centric alignment of 1 hits	TRUE	243	1	243	Tue Jun 14 03:06:22 EDT 2022	75.4299	0	243	MFKNNFJP_00051_group_7299	243	5 KB	linear	urn:local:.:2h9t-exszuje
MFKNNFJP_00001_group_308	920	5	0.538	0.877	1	0.93	Tue Jun 14 03:06:22 EDT 2022	Query-centric alignment of 4 hits	TRUE	249	2.68675	46	Tue Jun 14 03:06:22 EDT 2022	56.5031	0	249	MFKNNFJP_00001_group_308	253	16 KB	linear	urn:local:.:2h9p-exszujd
MCJLIOOP_05822_group_1094	1095	5	0.525	0.977	1	0.991	Tue Jun 14 03:06:58 EDT 2022	Query-centric alignment of 4 hits	TRUE	219	4	219	Tue Jun 14 03:06:58 EDT 2022	67.5599	0	219	MCJLIOOP_05822_group_1094	219	16 KB	linear	urn:local:.:2pnk-exszx9p
MCJLIOOP_05820_group_3377	4023	9	0.551	0.975	1	0.987	Tue Jun 14 03:06:58 EDT 2022	Query-centric alignment of 8 hits	TRUE	447	8	447	Tue Jun 14 03:06:58 EDT 2022	137.806	0	447	MCJLIOOP_05820_group_3377	447	34 KB	linear	urn:local:.:2pnd-exszx9o
MCJLIOOP_05819_group_3376	4023	9	0.551	0.975	1	0.987	Tue Jun 14 03:06:58 EDT 2022	Query-centric alignment of 8 hits	TRUE	447	8	447	Tue Jun 14 03:06:58 EDT 2022	137.8	0	447	MCJLIOOP_05819_group_3376	447	34 KB	linear	urn:local:.:2pn2-exszx9l
MCJLIOOP_05817_group_768	2592	6	0.506	0.984	1	0.993	Tue Jun 14 03:06:58 EDT 2022	Query-centric alignment of 5 hits	TRUE	432	5	432	Tue Jun 14 03:06:58 EDT 2022	133.873	0	432	MCJLIOOP_05817_group_768	432	23 KB	linear	urn:local:.:2pmr-exszx9j
MCJLIOOP_05813_group_1433	432	3	0.556	0.965	1	0.977	Tue Jun 14 03:06:58 EDT 2022	Query-centric alignment of 2 hits	TRUE	144	2	144	Tue Jun 14 03:06:58 EDT 2022	44.6388	0	144	MCJLIOOP_05813_group_1433	144	8 KB	linear	urn:local:.:2pmj-exszx9h
MCJLIOOP_05812_blh_2	1998	9	0.553	0.928	1	0.964	Tue Jun 14 03:06:58 EDT 2022	Query-centric alignment of 8 hits	TRUE	222	8	222	Tue Jun 14 03:06:58 EDT 2022	68.7384	0	222	MCJLIOOP_05812_blh_2	222	31 KB	linear	urn:local:.:2pme-exszx9g
MCJLIOOP_05811_blh_1	1998	9	0.553	0.928	1	0.96	Tue Jun 14 03:06:58 EDT 2022	Query-centric alignment of 8 hits	TRUE	222	8	222	Tue Jun 14 03:06:58 EDT 2022	68.748	0	222	MCJLIOOP_05811_blh_1	222	31 KB	linear	urn:local:.:2pm3-exszx9e
MCJLIOOP_05810_group_6250	1440	5	0.566	0.948	1	0.971	Tue Jun 14 03:06:58 EDT 2022	Query-centric alignment of 4 hits	TRUE	288	4	288	Tue Jun 14 03:06:58 EDT 2022	88.5058	0	288	MCJLIOOP_05810_group_6250	288	16 KB	linear	urn:local:.:2pls-exszx9c
MCJLIOOP_05807_btuR_1	1452	8	0.587	0.965	1	0.984	Tue Jun 14 03:06:58 EDT 2022	Query-centric alignment of 7 hits	TRUE	198	6.33333	66	Tue Jun 14 03:06:58 EDT 2022	56.2934	0	198	MCJLIOOP_05807_btuR_1	198	27 KB	linear	urn:local:.:2pll-exszx9a
MCJLIOOP_05805_group_104	4224	16	0.551	0.774	1	0.946	Tue Jun 14 03:06:58 EDT 2022	Query-centric alignment of 15 hits	TRUE	264	15	264	Tue Jun 14 03:06:58 EDT 2022	81.9211	0	264	MCJLIOOP_05805_group_104	265	57 KB	linear	urn:local:.:2plb-exszx98
MCJLIOOP_05804_group_6249	622	3	0.564	0.971	1	0.981	Tue Jun 14 03:06:58 EDT 2022	Query-centric alignment of 2 hits	TRUE	208	2	207	Tue Jun 14 03:06:58 EDT 2022	64.4603	0	207	MCJLIOOP_05804_group_6249	208	8 KB	linear	urn:local:.:2pkt-exszx94
MCJLIOOP_05800_group_1124	849	5	0.558	0.995	1	0.997	Tue Jun 14 03:06:58 EDT 2022	Query-centric alignment of 4 hits	TRUE	195	3.35385	69	Tue Jun 14 03:06:58 EDT 2022	52.652	0	195	MCJLIOOP_05800_group_1124	195	16 KB	linear	urn:local:.:2pko-exszx93
MCJLIOOP_05798_traC_3	1762	5	0.566	0.782	1	0.909	Tue Jun 14 03:06:58 EDT 2022	Query-centric alignment of 4 hits	TRUE	360	3.89444	323	Tue Jun 14 03:06:58 EDT 2022	108.987	0	360	MCJLIOOP_05798_traC_3	363	18 KB	linear	urn:local:.:2pkh-exszx91
MCJLIOOP_05796_group_2943	3048	8	0.485	0.971	1	0.986	Tue Jun 14 03:06:58 EDT 2022	Query-centric alignment of 7 hits	TRUE	381	7	381	Tue Jun 14 03:06:58 EDT 2022	117.773	0	381	MCJLIOOP_05796_group_2943	381	29 KB	linear	urn:local:.:2pka-exszx90
MCJLIOOP_05795_group_2942	3048	8	0.485	0.971	1	0.987	Tue Jun 14 03:06:58 EDT 2022	Query-centric alignment of 7 hits	TRUE	381	7	381	Tue Jun 14 03:06:58 EDT 2022	117.782	0	381	MCJLIOOP_05795_group_2942	381	29 KB	linear	urn:local:.:2pk0-exszx8y
MCJLIOOP_05793_group_2219	996	4	0.333	1	1	1	Tue Jun 14 03:06:58 EDT 2022	Query-centric alignment of 3 hits	TRUE	249	3	249	Tue Jun 14 03:06:58 EDT 2022	77.4817	0	249	MCJLIOOP_05793_group_2219	249	13 KB	linear	urn:local:.:2pjq-exszx8v
MCJLIOOP_05791_group_6248	1296	4	0.581	0.978	1	0.986	Tue Jun 14 03:06:58 EDT 2022	Query-centric alignment of 3 hits	TRUE	324	3	324	Tue Jun 14 03:06:58 EDT 2022	100.468	0	324	MCJLIOOP_05791_group_6248	324	13 KB	linear	urn:local:.:2pjk-exszx8u
MCJLIOOP_05788_group_374	952	6	0.599	0.969	1	0.988	Tue Jun 14 03:06:58 EDT 2022	Query-centric alignment of 5 hits	TRUE	159	4.98742	158	Tue Jun 14 03:06:58 EDT 2022	48.7472	0	159	MCJLIOOP_05788_group_374	159	19 KB	linear	urn:local:.:2pje-exszx8t
MCJLIOOP_05781_group_710	2247	7	0.51	0.919	1	0.973	Tue Jun 14 03:06:58 EDT 2022	Query-centric alignment of 6 hits	TRUE	321	6	321	Tue Jun 14 03:06:58 EDT 2022	99.0003	0	321	MCJLIOOP_05781_group_710	321	25 KB	linear	urn:local:.:2pj6-exszx8r
MCJLIOOP_05779_group_852	912	8	0.482	0.974	1	0.985	Tue Jun 14 03:06:58 EDT 2022	Query-centric alignment of 7 hits	TRUE	114	7	114	Tue Jun 14 03:06:58 EDT 2022	35.2323	0	114	MCJLIOOP_05779_group_852	114	26 KB	linear	urn:local:.:2pix-exszx8p
MCJLIOOP_05778_group_853	912	8	0.482	0.974	1	0.986	Tue Jun 14 03:06:57 EDT 2022	Query-centric alignment of 7 hits	TRUE	114	7	114	Tue Jun 14 03:06:57 EDT 2022	35.2284	0	114	MCJLIOOP_05778_group_853	114	26 KB	linear	urn:local:.:2pin-exszx8n
MCJLIOOP_05777_pheC_2	3843	7	0.567	0.938	1	0.97	Tue Jun 14 03:06:57 EDT 2022	Query-centric alignment of 6 hits	TRUE	597	5.43719	261	Tue Jun 14 03:06:57 EDT 2022	170.201	0	597	MCJLIOOP_05777_pheC_2	597	27 KB	linear	urn:local:.:2pid-exszx8l
MCJLIOOP_05776_group_645	4550	11	0.556	0.967	1	0.985	Tue Jun 14 03:06:57 EDT 2022	Query-centric alignment of 10 hits	TRUE	480	8.47917	74	Tue Jun 14 03:06:57 EDT 2022	127.552	0	480	MCJLIOOP_05776_group_645	480	42 KB	linear	urn:local:.:2pi4-exszx8i
MCJLIOOP_05774_group_6247	1530	3	0.566	0.992	1	0.995	Tue Jun 14 03:06:57 EDT 2022	Query-centric alignment of 2 hits	TRUE	510	2	510	Tue Jun 14 03:06:57 EDT 2022	157.184	0	510	MCJLIOOP_05774_group_6247	510	10 KB	linear	urn:local:.:2phr-exszx8g
MCJLIOOP_05768_group_3138	1386	7	0.593	0.97	1	0.989	Tue Jun 14 03:06:57 EDT 2022	Query-centric alignment of 6 hits	TRUE	198	6	198	Tue Jun 14 03:06:57 EDT 2022	60.9845	0	198	MCJLIOOP_05768_group_3138	198	23 KB	linear	urn:local:.:2phm-exszx8e
MCJLIOOP_05765_group_1619	786	2	0.489	1	1	1	Tue Jun 14 03:06:57 EDT 2022	Query-centric alignment of 1 hits	TRUE	393	1	393	Tue Jun 14 03:06:57 EDT 2022	121.359	0	393	MCJLIOOP_05765_group_1619	393	5 KB	linear	urn:local:.:2phd-exszx8d
MCJLIOOP_05764_group_6246	495	3	0.524	0.994	1	0.996	Tue Jun 14 03:06:57 EDT 2022	Query-centric alignment of 2 hits	TRUE	165	2	165	Tue Jun 14 03:06:57 EDT 2022	50.9679	0	165	MCJLIOOP_05764_group_6246	165	8 KB	linear	urn:local:.:2ph9-exszx8c
MCJLIOOP_05763_group_6245	846	3	0.592	0.993	1	0.995	Tue Jun 14 03:06:57 EDT 2022	Query-centric alignment of 2 hits	TRUE	282	2	282	Tue Jun 14 03:06:57 EDT 2022	86.6768	0	282	MCJLIOOP_05763_group_6245	282	9 KB	linear	urn:local:.:2ph4-exszx8b
MCJLIOOP_05762_group_2373	738	5	0.503	0.933	1	0.962	Tue Jun 14 03:06:57 EDT 2022	Query-centric alignment of 4 hits	TRUE	148	4	147	Tue Jun 14 03:06:57 EDT 2022	45.3487	0	147	MCJLIOOP_05762_group_2373	149	16 KB	linear	urn:local:.:2pgz-exszx89
MCJLIOOP_05761_group_815	4374	9	0.544	0.825	1	0.939	Tue Jun 14 03:06:57 EDT 2022	Query-centric alignment of 8 hits	TRUE	486	8	486	Tue Jun 14 03:06:57 EDT 2022	150.256	0	486	MCJLIOOP_05761_group_815	487	35 KB	linear	urn:local:.:2pgs-exszx88
MCJLIOOP_05760_group_813	4362	9	0.544	0.833	1	0.941	Tue Jun 14 03:06:57 EDT 2022	Query-centric alignment of 8 hits	TRUE	486	7.97531	474	Tue Jun 14 03:06:57 EDT 2022	149.839	0	486	MCJLIOOP_05760_group_813	490	35 KB	linear	urn:local:.:2pgh-exszx86
MCJLIOOP_05755_group_6244	990	3	0.598	0.985	1	0.99	Tue Jun 14 03:06:57 EDT 2022	Query-centric alignment of 2 hits	TRUE	330	2	330	Tue Jun 14 03:06:57 EDT 2022	101.715	0	330	MCJLIOOP_05755_group_6244	330	9 KB	linear	urn:local:.:2pg6-exszx83
MCJLIOOP_05747_group_586	2904	11	0.494	0.97	1	0.984	Tue Jun 14 03:06:57 EDT 2022	Query-centric alignment of 10 hits	TRUE	264	10	264	Tue Jun 14 03:06:57 EDT 2022	81.4679	0	264	MCJLIOOP_05747_group_586	264	38 KB	linear	urn:local:.:2pg1-exszx82
MCJLIOOP_05746_group_585	2904	11	0.494	0.97	1	0.985	Tue Jun 14 03:06:57 EDT 2022	Query-centric alignment of 10 hits	TRUE	264	10	264	Tue Jun 14 03:06:57 EDT 2022	81.4737	0	264	MCJLIOOP_05746_group_585	264	38 KB	linear	urn:local:.:2pfo-exszx80
MCJLIOOP_05743_group_654	405	3	0.496	1	1	1	Tue Jun 14 03:06:57 EDT 2022	Query-centric alignment of 2 hits	TRUE	135	2	135	Tue Jun 14 03:06:57 EDT 2022	42.0093	0	135	MCJLIOOP_05743_group_654	135	8 KB	linear	urn:local:.:2pfb-exszx7x
MCJLIOOP_05742_group_14096	6441	10	0.593	0.931	1	0.972	Tue Jun 14 03:06:57 EDT 2022	Query-centric alignment of 9 hits	TRUE	669	8.6278	420	Tue Jun 14 03:06:57 EDT 2022	199.733	0	669	MCJLIOOP_05742_group_14096	669	40 KB	linear	urn:local:.:2pf6-exszx7w
MCJLIOOP_05741_group_1221	2232	5	0.602	0.986	1	0.992	Tue Jun 14 03:06:57 EDT 2022	Query-centric alignment of 4 hits	TRUE	576	2.875	195	Tue Jun 14 03:06:57 EDT 2022	137.963	0	576	MCJLIOOP_05741_group_1221	576	18 KB	linear	urn:local:.:2peu-exszx7t
MCJLIOOP_05725_group_2372	1038	3	0.556	0.979	1	0.969	Tue Jun 14 03:06:57 EDT 2022	Query-centric alignment of 2 hits	TRUE	477	1.1761	84	Tue Jun 14 03:06:57 EDT 2022	106.37	0	477	MCJLIOOP_05725_group_2372	477	9 KB	linear	urn:local:.:2pen-exszx7r
MCJLIOOP_05721_group_531	2927	5	0.612	0.893	1	0.939	Tue Jun 14 03:06:57 EDT 2022	Query-centric alignment of 4 hits	TRUE	687	3.26055	179	Tue Jun 14 03:06:57 EDT 2022	180.546	0	687	MCJLIOOP_05721_group_531	692	19 KB	linear	urn:local:.:2pei-exszx7q
MCJLIOOP_05705_group_6243	2313	3	0.512	0.797	1	0.859	Tue Jun 14 03:06:57 EDT 2022	Query-centric alignment of 2 hits	TRUE	786	1.94275	741	Tue Jun 14 03:06:57 EDT 2022	238.071	0	786	MCJLIOOP_05705_group_6243	790	10 KB	linear	urn:local:.:2peb-exszx7o
MCJLIOOP_05702_group_2371	2681	4	0.602	0.992	1	0.995	Tue Jun 14 03:06:57 EDT 2022	Query-centric alignment of 3 hits	TRUE	738	2.63279	467	Tue Jun 14 03:06:57 EDT 2022	206.813	0	738	MCJLIOOP_05702_group_2371	738	15 KB	linear	urn:local:.:2pe6-exszx7n
MCJLIOOP_05700_group_6242	2793	11	0.618	0.74	1	0.922	Tue Jun 14 03:06:57 EDT 2022	Query-centric alignment of 10 hits	TRUE	279	9.01434	110	Tue Jun 14 03:06:57 EDT 2022	77.9632	0	279	MCJLIOOP_05700_group_6242	281	41 KB	linear	urn:local:.:2pe0-exszx7m
MCJLIOOP_05697_group_6241	436	4	0.578	0.978	1	0.984	Tue Jun 14 03:06:57 EDT 2022	Query-centric alignment of 3 hits	TRUE	135	2.22963	83	Tue Jun 14 03:06:57 EDT 2022	33.7483	0	135	MCJLIOOP_05697_group_6241	135	12 KB	linear	urn:local:.:2pdn-exszx7j
MCJLIOOP_05692_group_1519	1782	3	0.551	1	1	1	Tue Jun 14 03:06:57 EDT 2022	Query-centric alignment of 2 hits	TRUE	594	2	594	Tue Jun 14 03:06:57 EDT 2022	183.524	0	594	MCJLIOOP_05692_group_1519	594	10 KB	linear	urn:local:.:2pdh-exszx7i
MCJLIOOP_05691_group_3870	377	3	0.51	0.929	1	0.952	Tue Jun 14 03:06:57 EDT 2022	Query-centric alignment of 2 hits	TRUE	126	1.99206	125	Tue Jun 14 03:06:57 EDT 2022	38.7417	0	126	MCJLIOOP_05691_group_3870	126	8 KB	linear	urn:local:.:2pdc-exszx7h
MCJLIOOP_05690_group_2370	552	4	0.563	0.949	1	0.97	Tue Jun 14 03:06:57 EDT 2022	Query-centric alignment of 3 hits	TRUE	138	3	138	Tue Jun 14 03:06:57 EDT 2022	42.6203	0	138	MCJLIOOP_05690_group_2370	138	12 KB	linear	urn:local:.:2pd7-exszx7g
MCJLIOOP_05689_group_6240	816	4	0.608	0.961	1	0.98	Tue Jun 14 03:06:57 EDT 2022	Query-centric alignment of 3 hits	TRUE	204	3	204	Tue Jun 14 03:06:57 EDT 2022	62.7501	0	204	MCJLIOOP_05689_group_6240	204	12 KB	linear	urn:local:.:2pd1-exszx7e
MCJLIOOP_05683_group_209	5154	10	0.51	0.952	1	0.981	Tue Jun 14 03:06:57 EDT 2022	Query-centric alignment of 9 hits	TRUE	627	7.22169	243	Tue Jun 14 03:06:57 EDT 2022	159.277	0	627	MCJLIOOP_05683_group_209	627	39 KB	linear	urn:local:.:2pcv-exszx7d
MCJLIOOP_05680_group_6239	2794	10	0.548	0.734	1	0.922	Tue Jun 14 03:06:57 EDT 2022	Query-centric alignment of 9 hits	TRUE	297	8.4932	169	Tue Jun 14 03:06:57 EDT 2022	86.3429	0	294	MCJLIOOP_05680_group_6239	297	38 KB	linear	urn:local:.:2pcj-exszx7a
MCJLIOOP_05679_group_156	3169	14	0.481	0.707	1	0.932	Tue Jun 14 03:06:57 EDT 2022	Query-centric alignment of 13 hits	TRUE	267	10.8727	62	Tue Jun 14 03:06:57 EDT 2022	70.1259	0	267	MCJLIOOP_05679_group_156	270	49 KB	linear	urn:local:.:2pc7-exszx78
MCJLIOOP_05675_group_6238	468	3	0.513	1	1	1	Tue Jun 14 03:06:57 EDT 2022	Query-centric alignment of 2 hits	TRUE	156	2	156	Tue Jun 14 03:06:57 EDT 2022	47.98	0	156	MCJLIOOP_05675_group_6238	156	8 KB	linear	urn:local:.:2pbr-exszx74
MCJLIOOP_05671_group_6237	2980	6	0.641	0.801	1	0.909	Tue Jun 14 03:06:57 EDT 2022	Query-centric alignment of 5 hits	TRUE	573	4.2007	128	Tue Jun 14 03:06:57 EDT 2022	153.256	0	573	MCJLIOOP_05671_group_6237	574	23 KB	linear	urn:local:.:2pbm-exszx73
MCJLIOOP_05670_group_6236	7059	14	0.649	0.599	1	0.828	Tue Jun 14 03:06:57 EDT 2022	Query-centric alignment of 13 hits	TRUE	573	11.3211	284	Tue Jun 14 03:06:57 EDT 2022	155.745	0	573	MCJLIOOP_05670_group_6236	589	60 KB	linear	urn:local:.:2pbe-exszx71
MCJLIOOP_05669_group_387	2077	8	0.537	0.949	1	0.972	Tue Jun 14 03:06:57 EDT 2022	Query-centric alignment of 7 hits	TRUE	315	5.57778	103	Tue Jun 14 03:06:57 EDT 2022	80.7128	0	315	MCJLIOOP_05669_group_387	316	29 KB	linear	urn:local:.:2pay-exszx6x
MCJLIOOP_05668_group_1428	1943	9	0.514	0.931	1	0.981	Tue Jun 14 03:06:57 EDT 2022	Query-centric alignment of 8 hits	TRUE	216	8	215	Tue Jun 14 03:06:57 EDT 2022	66.7025	0	216	MCJLIOOP_05668_group_1428	216	30 KB	linear	urn:local:.:2pao-exszx6v
MCJLIOOP_05667_group_1427	1943	9	0.514	0.931	1	0.981	Tue Jun 14 03:06:57 EDT 2022	Query-centric alignment of 8 hits	TRUE	216	8	215	Tue Jun 14 03:06:57 EDT 2022	66.7008	0	216	MCJLIOOP_05667_group_1427	216	30 KB	linear	urn:local:.:2pad-exszx6s
MCJLIOOP_05666_group_388	2220	8	0.548	0.949	1	0.978	Tue Jun 14 03:06:57 EDT 2022	Query-centric alignment of 7 hits	TRUE	333	5.66967	139	Tue Jun 14 03:06:57 EDT 2022	86.2992	0	333	MCJLIOOP_05666_group_388	333	27 KB	linear	urn:local:.:2pa2-exszx6q
MCJLIOOP_05662_group_6235	423	3	0.454	1	1	1	Tue Jun 14 03:06:57 EDT 2022	Query-centric alignment of 2 hits	TRUE	141	2	141	Tue Jun 14 03:06:57 EDT 2022	43.6964	0	141	MCJLIOOP_05662_group_6235	141	8 KB	linear	urn:local:.:2p9s-exszx6o
MCJLIOOP_05661_group_6234	1494	3	0.55	1	1	1	Tue Jun 14 03:06:57 EDT 2022	Query-centric alignment of 2 hits	TRUE	498	2	498	Tue Jun 14 03:06:57 EDT 2022	153.689	0	498	MCJLIOOP_05661_group_6234	498	10 KB	linear	urn:local:.:2p9n-exszx6n
MCJLIOOP_05658_group_6233	846	3	0.512	0.993	1	0.995	Tue Jun 14 03:06:57 EDT 2022	Query-centric alignment of 2 hits	TRUE	282	2	282	Tue Jun 14 03:06:57 EDT 2022	86.9816	0	282	MCJLIOOP_05658_group_6233	282	9 KB	linear	urn:local:.:2p9i-exszx6m
MCJLIOOP_05657_group_469	5227	7	0.587	0.877	1	0.948	Tue Jun 14 03:06:57 EDT 2022	Query-centric alignment of 6 hits	TRUE	831	5.29001	267	Tue Jun 14 03:06:57 EDT 2022	231.093	0	831	MCJLIOOP_05657_group_469	835	28 KB	linear	urn:local:.:2p9d-exszx6l
MCJLIOOP_05648_group_2318	4862	7	0.547	0.83	1	0.9	Tue Jun 14 03:06:57 EDT 2022	Query-centric alignment of 6 hits	TRUE	789	5.16223	131	Tue Jun 14 03:06:57 EDT 2022	214.877	0	789	MCJLIOOP_05648_group_2318	790	27 KB	linear	urn:local:.:2p94-exszx6i
MCJLIOOP_05643_group_14095	6441	10	0.593	0.931	1	0.971	Tue Jun 14 03:06:57 EDT 2022	Query-centric alignment of 9 hits	TRUE	669	8.6278	420	Tue Jun 14 03:06:57 EDT 2022	199.732	0	669	MCJLIOOP_05643_group_14095	669	40 KB	linear	urn:local:.:2p8v-exszx6g
MCJLIOOP_05641_group_6231	2176	7	0.498	0.944	1	0.973	Tue Jun 14 03:06:57 EDT 2022	Query-centric alignment of 6 hits	TRUE	396	4.5101	188	Tue Jun 14 03:06:57 EDT 2022	96.5753	0	396	MCJLIOOP_05641_group_6231	396	25 KB	linear	urn:local:.:2p8j-exszx6d
MCJLIOOP_05638_group_6230	2176	7	0.498	0.944	1	0.974	Tue Jun 14 03:06:57 EDT 2022	Query-centric alignment of 6 hits	TRUE	396	4.5101	188	Tue Jun 14 03:06:57 EDT 2022	96.5823	0	396	MCJLIOOP_05638_group_6230	396	25 KB	linear	urn:local:.:2p8a-exszx6c
MCJLIOOP_05635_group_6229	1320	4	0.503	1	1	1	Tue Jun 14 03:06:57 EDT 2022	Query-centric alignment of 3 hits	TRUE	330	3	330	Tue Jun 14 03:06:57 EDT 2022	101.673	0	330	MCJLIOOP_05635_group_6229	330	13 KB	linear	urn:local:.:2p81-exszx6a
MCJLIOOP_05630_group_571	6225	5	0.55	0.99	1	0.995	Tue Jun 14 03:06:57 EDT 2022	Query-centric alignment of 4 hits	TRUE	1245	4	1245	Tue Jun 14 03:06:57 EDT 2022	386.095	0	1245	MCJLIOOP_05630_group_571	1245	23 KB	linear	urn:local:.:2p7v-exszx68
MCJLIOOP_05620_group_6228	861	4	0.498	0.991	1	0.995	Tue Jun 14 03:06:57 EDT 2022	Query-centric alignment of 3 hits	TRUE	216	2.98611	213	Tue Jun 14 03:06:57 EDT 2022	66.4625	0	216	MCJLIOOP_05620_group_6228	216	13 KB	linear	urn:local:.:2p7o-exszx66
MCJLIOOP_05618_group_6227	885	5	0.499	0.989	1	0.994	Tue Jun 14 03:06:57 EDT 2022	Query-centric alignment of 4 hits	TRUE	177	4	177	Tue Jun 14 03:06:57 EDT 2022	54.7602	0	177	MCJLIOOP_05618_group_6227	177	16 KB	linear	urn:local:.:2p7i-exszx65
MCJLIOOP_05607_group_6226	762	3	0.571	1	1	1	Tue Jun 14 03:06:57 EDT 2022	Query-centric alignment of 2 hits	TRUE	270	1.82222	222	Tue Jun 14 03:06:57 EDT 2022	78.0626	0	270	MCJLIOOP_05607_group_6226	270	9 KB	linear	urn:local:.:2p7b-exszx64
MCJLIOOP_05602_group_6225	1610	3	0.548	0.994	1	0.996	Tue Jun 14 03:06:57 EDT 2022	Query-centric alignment of 2 hits	TRUE	537	1.99814	536	Tue Jun 14 03:06:57 EDT 2022	165.908	0	537	MCJLIOOP_05602_group_6225	537	10 KB	linear	urn:local:.:2p76-exszx63
MCJLIOOP_05589_group_843	3156	4	0.499	0.924	1	0.961	Tue Jun 14 03:06:57 EDT 2022	Query-centric alignment of 3 hits	TRUE	789	3	789	Tue Jun 14 03:06:57 EDT 2022	244.989	0	789	MCJLIOOP_05589_group_843	789	16 KB	linear	urn:local:.:2p71-exszx61
MCJLIOOP_05582_group_6224	3423	7	0.509	0.945	1	0.966	Tue Jun 14 03:06:57 EDT 2022	Query-centric alignment of 6 hits	TRUE	615	4.56585	321	Tue Jun 14 03:06:57 EDT 2022	150.779	0	615	MCJLIOOP_05582_group_6224	615	26 KB	linear	urn:local:.:2p6v-exszx60
MCJLIOOP_05576_group_3869	1215	5	0.535	0.984	1	0.993	Tue Jun 14 03:06:57 EDT 2022	Query-centric alignment of 4 hits	TRUE	243	4	243	Tue Jun 14 03:06:57 EDT 2022	74.9646	0	243	MCJLIOOP_05576_group_3869	243	17 KB	linear	urn:local:.:2p6m-exszx5y
MCJLIOOP_05564_ylpA_3	3022	5	0.573	0.898	1	0.945	Tue Jun 14 03:06:57 EDT 2022	Query-centric alignment of 4 hits	TRUE	735	3.11156	83	Tue Jun 14 03:06:57 EDT 2022	187.31	0	735	MCJLIOOP_05564_ylpA_3	735	18 KB	linear	urn:local:.:2p6f-exszx5w
MCJLIOOP_05563_group_6223	540	3	0.517	0.989	1	0.993	Tue Jun 14 03:06:56 EDT 2022	Query-centric alignment of 2 hits	TRUE	180	2	180	Tue Jun 14 03:06:56 EDT 2022	55.721	0	180	MCJLIOOP_05563_group_6223	180	8 KB	linear	urn:local:.:2p68-exszx5v
MCJLIOOP_05559_group_6222	837	3	0.599	1	1	1	Tue Jun 14 03:06:56 EDT 2022	Query-centric alignment of 2 hits	TRUE	279	2	279	Tue Jun 14 03:06:56 EDT 2022	86.5378	0	279	MCJLIOOP_05559_group_6222	279	9 KB	linear	urn:local:.:2p63-exszx5u
MCJLIOOP_05542_group_508	2107	6	0.509	0.834	1	0.931	Tue Jun 14 03:06:56 EDT 2022	Query-centric alignment of 5 hits	TRUE	377	4.61867	233	Tue Jun 14 03:06:56 EDT 2022	108.75	0	375	MCJLIOOP_05542_group_508	379	22 KB	linear	urn:local:.:2p5y-exszx5s
MCJLIOOP_05541_group_421	7101	7	0.501	0.711	1	0.851	Tue Jun 14 03:06:56 EDT 2022	Query-centric alignment of 6 hits	TRUE	1266	4.609	375	Tue Jun 14 03:06:56 EDT 2022	315.12	0	1266	MCJLIOOP_05541_group_421	1274	31 KB	linear	urn:local:.:2p5q-exszx5q
MCJLIOOP_05533_group_6221	594	3	0.566	1	1	1	Tue Jun 14 03:06:56 EDT 2022	Query-centric alignment of 2 hits	TRUE	198	2	198	Tue Jun 14 03:06:56 EDT 2022	61.2675	0	198	MCJLIOOP_05533_group_6221	198	8 KB	linear	urn:local:.:2p5h-exszx5n
MCJLIOOP_05532_group_6220	999	3	0.551	0.991	1	0.994	Tue Jun 14 03:06:56 EDT 2022	Query-centric alignment of 2 hits	TRUE	333	2	333	Tue Jun 14 03:06:56 EDT 2022	102.813	0	333	MCJLIOOP_05532_group_6220	333	9 KB	linear	urn:local:.:2p5c-exszx5m
MCJLIOOP_05527_group_2368	1935	5	0.579	0.987	1	0.993	Tue Jun 14 03:06:56 EDT 2022	Query-centric alignment of 4 hits	TRUE	387	4	387	Tue Jun 14 03:06:56 EDT 2022	119.425	0	387	MCJLIOOP_05527_group_2368	387	18 KB	linear	urn:local:.:2p57-exszx5k
MCJLIOOP_05524_group_6219	569	4	0.543	1	1	1	Tue Jun 14 03:06:56 EDT 2022	Query-centric alignment of 3 hits	TRUE	201	1.83085	66	Tue Jun 14 03:06:56 EDT 2022	43.9386	0	201	MCJLIOOP_05524_group_6219	201	12 KB	linear	urn:local:.:2p50-exszx5i
MCJLIOOP_05513_group_1585	4631	8	0.49	0.998	1	1	Tue Jun 14 03:06:56 EDT 2022	Query-centric alignment of 7 hits	TRUE	579	6.99827	578	Tue Jun 14 03:06:56 EDT 2022	178.857	0	579	MCJLIOOP_05513_group_1585	579	31 KB	linear	urn:local:.:2p4u-exszx5h
MCJLIOOP_05498_group_6218	981	3	0.59	0.991	1	0.994	Tue Jun 14 03:06:56 EDT 2022	Query-centric alignment of 2 hits	TRUE	327	2	327	Tue Jun 14 03:06:56 EDT 2022	100.736	0	327	MCJLIOOP_05498_group_6218	327	9 KB	linear	urn:local:.:2p4k-exszx5f
MCJLIOOP_05496_group_6217	828	3	0.536	0.989	1	0.993	Tue Jun 14 03:06:56 EDT 2022	Query-centric alignment of 2 hits	TRUE	276	2	276	Tue Jun 14 03:06:56 EDT 2022	85.0105	0	276	MCJLIOOP_05496_group_6217	276	9 KB	linear	urn:local:.:2p4f-exszx5e
MCJLIOOP_05491_group_3868	7170	5	0.49	0.909	1	0.954	Tue Jun 14 03:06:56 EDT 2022	Query-centric alignment of 4 hits	TRUE	1434	4	1434	Tue Jun 14 03:06:56 EDT 2022	442.392	0	1434	MCJLIOOP_05491_group_3868	1434	24 KB	linear	urn:local:.:2p4a-exszx5d
MCJLIOOP_05487_group_6216	1440	5	0.566	0.948	1	0.971	Tue Jun 14 03:06:56 EDT 2022	Query-centric alignment of 4 hits	TRUE	288	4	288	Tue Jun 14 03:06:56 EDT 2022	88.5094	0	288	MCJLIOOP_05487_group_6216	288	16 KB	linear	urn:local:.:2p43-exszx5b
MCJLIOOP_05477_group_470	5258	7	0.587	0.877	1	0.943	Tue Jun 14 03:06:56 EDT 2022	Query-centric alignment of 6 hits	TRUE	846	5.21513	267	Tue Jun 14 03:06:56 EDT 2022	232.456	0	846	MCJLIOOP_05477_group_470	851	28 KB	linear	urn:local:.:2p3w-exszx59
MCJLIOOP_05476_higB	564	2	0.535	1	1	1	Tue Jun 14 03:06:56 EDT 2022	Query-centric alignment of 1 hits	TRUE	282	1	282	Tue Jun 14 03:06:56 EDT 2022	87.2074	0	282	MCJLIOOP_05476_higB	282	5 KB	linear	urn:local:.:2p3n-exszx57
MCJLIOOP_05475_yddM	648	2	0.63	1	1	1	Tue Jun 14 03:06:56 EDT 2022	Query-centric alignment of 1 hits	TRUE	324	1	324	Tue Jun 14 03:06:56 EDT 2022	100.468	0	324	MCJLIOOP_05475_yddM	324	5 KB	linear	urn:local:.:2p3j-exszx56
MCJLIOOP_05470_group_6214	1062	3	0.607	0.986	1	0.991	Tue Jun 14 03:06:56 EDT 2022	Query-centric alignment of 2 hits	TRUE	354	2	354	Tue Jun 14 03:06:56 EDT 2022	109.842	0	354	MCJLIOOP_05470_group_6214	354	9 KB	linear	urn:local:.:2p3f-exszx55
MCJLIOOP_05469_group_6213	315	3	0.505	1	1	1	Tue Jun 14 03:06:56 EDT 2022	Query-centric alignment of 2 hits	TRUE	105	2	105	Tue Jun 14 03:06:56 EDT 2022	32.2198	0	105	MCJLIOOP_05469_group_6213	105	8 KB	linear	urn:local:.:2p3a-exszx54
MCJLIOOP_05467_group_6212	891	3	0.508	0.973	1	0.982	Tue Jun 14 03:06:56 EDT 2022	Query-centric alignment of 2 hits	TRUE	297	2	297	Tue Jun 14 03:06:56 EDT 2022	91.5673	0	297	MCJLIOOP_05467_group_6212	297	9 KB	linear	urn:local:.:2p35-exszx53
MCJLIOOP_05455_group_347	6530	11	0.601	0.78	1	0.892	Tue Jun 14 03:06:56 EDT 2022	Query-centric alignment of 10 hits	TRUE	1173	4.59847	143	Tue Jun 14 03:06:56 EDT 2022		0	1173	MCJLIOOP_05455_group_347	1178	45 KB	linear	urn:local:.:2p30-exszx52
MCJLIOOP_05453_group_6210	1310	4	0.404	0.954	1	0.976	Tue Jun 14 03:06:56 EDT 2022	Query-centric alignment of 3 hits	TRUE	328	3	327	Tue Jun 14 03:06:56 EDT 2022	100.92	0	327	MCJLIOOP_05453_group_6210	328	13 KB	linear	urn:local:.:2p2n-exszx4z
MCJLIOOP_05448_ssb_4	2997	6	0.525	0.872	1	0.941	Tue Jun 14 03:06:56 EDT 2022	Query-centric alignment of 5 hits	TRUE	555	4.4	222	Tue Jun 14 03:06:56 EDT 2022	154.731	0	555	MCJLIOOP_05448_ssb_4	555	22 KB	linear	urn:local:.:2p2h-exszx4x
MCJLIOOP_05437_group_415	8818	6	0.569	0.858	1	0.922	Tue Jun 14 03:06:56 EDT 2022	Query-centric alignment of 5 hits	TRUE	2229	2.97158	345	Tue Jun 14 03:06:56 EDT 2022		0	2217	MCJLIOOP_05437_group_415	2236	30 KB	linear	urn:local:.:2p29-exszx4v
MCJLIOOP_05417_group_6209	1637	5	0.514	0.992	1	0.994	Tue Jun 14 03:06:56 EDT 2022	Query-centric alignment of 4 hits	TRUE	498	2.28715	106	Tue Jun 14 03:06:56 EDT 2022	100.884	0	498	MCJLIOOP_05417_group_6209	498	17 KB	linear	urn:local:.:2p21-exszx4s
MCJLIOOP_05399_group_6208	639	3	0.514	0.995	1	0.997	Tue Jun 14 03:06:56 EDT 2022	Query-centric alignment of 2 hits	TRUE	213	2	213	Tue Jun 14 03:06:56 EDT 2022	65.6038	0	213	MCJLIOOP_05399_group_6208	213	9 KB	linear	urn:local:.:2p1u-exszx4r
MCJLIOOP_05391_fliC2_4	10894	16	0.551	0.837	1	0.953	Tue Jun 14 03:06:56 EDT 2022	Query-centric alignment of 15 hits	TRUE	906	11.0243	488	Tue Jun 14 03:06:56 EDT 2022		0	906	MCJLIOOP_05391_fliC2_4	907	67 KB	linear	urn:local:.:2p1p-exszx4q
MCJLIOOP_05381_group_1161	3327	4	0.546	0.998	1	0.999	Tue Jun 14 03:06:56 EDT 2022	Query-centric alignment of 3 hits	TRUE	840	2.96071	807	Tue Jun 14 03:06:56 EDT 2022	257.221	0	840	MCJLIOOP_05381_group_1161	840	15 KB	linear	urn:local:.:2p17-exszx4j
MCJLIOOP_05375_group_6207	1365	7	0.43	0.949	1	0.984	Tue Jun 14 03:06:56 EDT 2022	Query-centric alignment of 6 hits	TRUE	195	6	195	Tue Jun 14 03:06:56 EDT 2022	60.4605	0	195	MCJLIOOP_05375_group_6207	195	24 KB	linear	urn:local:.:2p11-exszx4i
MCJLIOOP_05374_group_12646	1095	5	0.557	1	1	1	Tue Jun 14 03:06:56 EDT 2022	Query-centric alignment of 4 hits	TRUE	219	4	219	Tue Jun 14 03:06:56 EDT 2022	68.8276	0	219	MCJLIOOP_05374_group_12646	219	17 KB	linear	urn:local:.:2p0s-exszx4g
MCJLIOOP_05373_group_6206	456	2	0.491	1	1	1	Tue Jun 14 03:06:56 EDT 2022	Query-centric alignment of 1 hits	TRUE	228	1	228	Tue Jun 14 03:06:56 EDT 2022	70.3206	0	228	MCJLIOOP_05373_group_6206	228	5 KB	linear	urn:local:.:2p0l-exszx4e
MCJLIOOP_05372_rop_2	372	2	0.575	1	1	1	Tue Jun 14 03:06:56 EDT 2022	Query-centric alignment of 1 hits	TRUE	186	1	186	Tue Jun 14 03:06:56 EDT 2022	57.5011	0	186	MCJLIOOP_05372_rop_2	186	4 KB	linear	urn:local:.:2p0h-exszx4e
MCJLIOOP_05371_group_6204	408	2	0.534	1	1	1	Tue Jun 14 03:06:56 EDT 2022	Query-centric alignment of 1 hits	TRUE	204	1	204	Tue Jun 14 03:06:56 EDT 2022	63.2128	0	204	MCJLIOOP_05371_group_6204	204	5 KB	linear	urn:local:.:2p0d-exszx4d
MCJLIOOP_05368_group_37	10349	16	0.555	0.926	1	0.955	Tue Jun 14 03:06:56 EDT 2022	Query-centric alignment of 15 hits	TRUE	1482	6.0027	270	Tue Jun 14 03:06:56 EDT 2022		0	1482	MCJLIOOP_05368_group_37	1485	68 KB	linear	urn:local:.:2p09-exszx4c
MCJLIOOP_05367_group_3865	786	2	0.364	1	1	1	Tue Jun 14 03:06:56 EDT 2022	Query-centric alignment of 1 hits	TRUE	393	1	393	Tue Jun 14 03:06:56 EDT 2022	121.888	0	393	MCJLIOOP_05367_group_3865	393	5 KB	linear	urn:local:.:2ozr-exszx3k
MCJLIOOP_05366_kptA	1092	2	0.434	1	1	1	Tue Jun 14 03:06:56 EDT 2022	Query-centric alignment of 1 hits	TRUE	546	1	546	Tue Jun 14 03:06:56 EDT 2022	168.716	0	546	MCJLIOOP_05366_kptA	546	5 KB	linear	urn:local:.:2ozn-exszx3j
MCJLIOOP_05362_group_2364	2079	9	0.592	0.927	1	0.976	Tue Jun 14 03:06:56 EDT 2022	Query-centric alignment of 8 hits	TRUE	273	6.61538	147	Tue Jun 14 03:06:56 EDT 2022	71.3051	0	273	MCJLIOOP_05362_group_2364	273	33 KB	linear	urn:local:.:2ozj-exszx3i
MCJLIOOP_05361_group_3863	1892	10	0.537	0.935	1	0.966	Tue Jun 14 03:06:56 EDT 2022	Query-centric alignment of 9 hits	TRUE	231	7.19048	123	Tue Jun 14 03:06:56 EDT 2022	58.359	0	231	MCJLIOOP_05361_group_3863	231	35 KB	linear	urn:local:.:2oz8-exszx3f
MCJLIOOP_05350_group_6203	2268	4	0.576	0.889	1	0.939	Tue Jun 14 03:06:56 EDT 2022	Query-centric alignment of 3 hits	TRUE	567	3	567	Tue Jun 14 03:06:56 EDT 2022	175.981	0	567	MCJLIOOP_05350_group_6203	567	14 KB	linear	urn:local:.:2oyw-exszx3c
MCJLIOOP_05349_group_3760	634	5	0.574	0.913	1	0.941	Tue Jun 14 03:06:56 EDT 2022	Query-centric alignment of 4 hits	TRUE	150	3.22667	92	Tue Jun 14 03:06:56 EDT 2022	39.1028	0	150	MCJLIOOP_05349_group_3760	150	15 KB	linear	urn:local:.:2oyq-exszx3a
MCJLIOOP_05348_group_6202	6707	8	0.602	0.765	1	0.884	Tue Jun 14 03:06:56 EDT 2022	Query-centric alignment of 7 hits	TRUE	954	6.06204	59	Tue Jun 14 03:06:56 EDT 2022	259.446	0	951	MCJLIOOP_05348_group_6202	966	33 KB	linear	urn:local:.:2oyj-exszx39
MCJLIOOP_05331_group_3860	3300	5	0.555	0.988	1	0.993	Tue Jun 14 03:06:56 EDT 2022	Query-centric alignment of 4 hits	TRUE	660	4	660	Tue Jun 14 03:06:56 EDT 2022	203.002	0	660	MCJLIOOP_05331_group_3860	660	20 KB	linear	urn:local:.:2oy9-exszx36
MCJLIOOP_05329_group_6201	498	5	0.609	0.95	1	0.976	Tue Jun 14 03:06:56 EDT 2022	Query-centric alignment of 4 hits	TRUE	100	4	99	Tue Jun 14 03:06:56 EDT 2022	30.969	0	99	MCJLIOOP_05329_group_6201	101	14 KB	linear	urn:local:.:2oy2-exszx34
MCJLIOOP_05319_group_1560	1317	5	0.453	0.925	1	0.962	Tue Jun 14 03:06:55 EDT 2022	Query-centric alignment of 4 hits	TRUE	294	3.47959	141	Tue Jun 14 03:06:55 EDT 2022	81.4242	0	294	MCJLIOOP_05319_group_1560	294	16 KB	linear	urn:local:.:2oxv-exszx32
MCJLIOOP_05309_group_512	1056	6	0.601	0.972	1	0.988	Tue Jun 14 03:06:55 EDT 2022	Query-centric alignment of 5 hits	TRUE	177	4.9661	174	Tue Jun 14 03:06:55 EDT 2022	54.3687	0	177	MCJLIOOP_05309_group_512	177	19 KB	linear	urn:local:.:2oxo-exszx2w
MCJLIOOP_05295_group_6200	2343	3	0.536	0.994	1	0.996	Tue Jun 14 03:06:55 EDT 2022	Query-centric alignment of 2 hits	TRUE	819	1.86081	705	Tue Jun 14 03:06:55 EDT 2022	241.79	0	819	MCJLIOOP_05295_group_6200	819	11 KB	linear	urn:local:.:2oxg-exszx2u
MCJLIOOP_05294_group_6199	648	3	0.532	1	1	1	Tue Jun 14 03:06:55 EDT 2022	Query-centric alignment of 2 hits	TRUE	216	2	216	Tue Jun 14 03:06:55 EDT 2022	66.6161	0	216	MCJLIOOP_05294_group_6199	216	9 KB	linear	urn:local:.:2oxb-exszx2s
MCJLIOOP_05293_group_3859	648	3	0.523	1	1	1	Tue Jun 14 03:06:55 EDT 2022	Query-centric alignment of 2 hits	TRUE	216	2	216	Tue Jun 14 03:06:55 EDT 2022	66.4839	0	216	MCJLIOOP_05293_group_3859	216	9 KB	linear	urn:local:.:2ox6-exszx2r
MCJLIOOP_05292_group_6198	711	3	0.574	0.983	1	0.989	Tue Jun 14 03:06:55 EDT 2022	Query-centric alignment of 2 hits	TRUE	237	2	237	Tue Jun 14 03:06:55 EDT 2022	73.3363	0	237	MCJLIOOP_05292_group_6198	237	9 KB	linear	urn:local:.:2ox1-exszx2q
MCJLIOOP_05288_group_6197	837	3	0.548	0.993	1	0.995	Tue Jun 14 03:06:55 EDT 2022	Query-centric alignment of 2 hits	TRUE	279	2	279	Tue Jun 14 03:06:55 EDT 2022	86.3528	0	279	MCJLIOOP_05288_group_6197	279	9 KB	linear	urn:local:.:2oww-exszx2p
MCJLIOOP_05287_group_15	3603	16	0.549	0.993	1	0.979	Tue Jun 14 03:06:55 EDT 2022	Query-centric alignment of 15 hits	TRUE	885	3.07119	68	Tue Jun 14 03:06:55 EDT 2022		0	885	MCJLIOOP_05287_group_15	885	58 KB	linear	urn:local:.:2owr-exszx2n
MCJLIOOP_05268_group_6196	2239	4	0.531	0.807	1	0.893	Tue Jun 14 03:06:55 EDT 2022	Query-centric alignment of 3 hits	TRUE	585	2.82735	484	Tue Jun 14 03:06:55 EDT 2022	172.444	0	585	MCJLIOOP_05268_group_6196	587	15 KB	linear	urn:local:.:2ow9-exszx2j
MCJLIOOP_05258_group_6195	1136	4	0.598	0.989	1	0.993	Tue Jun 14 03:06:55 EDT 2022	Query-centric alignment of 3 hits	TRUE	357	2.18207	65	Tue Jun 14 03:06:55 EDT 2022	87.3953	0	357	MCJLIOOP_05258_group_6195	357	13 KB	linear	urn:local:.:2ow3-exszx2i
MCJLIOOP_05254_group_6194	1602	3	0.553	0.987	1	0.991	Tue Jun 14 03:06:55 EDT 2022	Query-centric alignment of 2 hits	TRUE	534	2	534	Tue Jun 14 03:06:55 EDT 2022	164.514	0	534	MCJLIOOP_05254_group_6194	534	10 KB	linear	urn:local:.:2ovx-exszx2g
MCJLIOOP_05240_group_898	2796	4	0.587	0.991	1	0.995	Tue Jun 14 03:06:55 EDT 2022	Query-centric alignment of 3 hits	TRUE	699	3	699	Tue Jun 14 03:06:55 EDT 2022	216.145	0	699	MCJLIOOP_05240_group_898	699	15 KB	linear	urn:local:.:2ovs-exszx2f
MCJLIOOP_05200_group_6190	1044	3	0.611	0.983	1	0.989	Tue Jun 14 03:06:55 EDT 2022	Query-centric alignment of 2 hits	TRUE	348	2	348	Tue Jun 14 03:06:55 EDT 2022	107.628	0	348	MCJLIOOP_05200_group_6190	348	9 KB	linear	urn:local:.:2ovm-exszx2d
MCJLIOOP_05192_group_6189	2685	3	0.584	0.991	1	0.994	Tue Jun 14 03:06:55 EDT 2022	Query-centric alignment of 2 hits	TRUE	936	1.86859	813	Tue Jun 14 03:06:55 EDT 2022	276.5	0	936	MCJLIOOP_05192_group_6189	936	11 KB	linear	urn:local:.:2ovh-exszx2c
MCJLIOOP_05185_group_6188	1452	4	0.64	0.997	1	0.999	Tue Jun 14 03:06:55 EDT 2022	Query-centric alignment of 3 hits	TRUE	363	3	363	Tue Jun 14 03:06:55 EDT 2022	112.022	0	363	MCJLIOOP_05185_group_6188	363	14 KB	linear	urn:local:.:2ovc-exszx2a
MCJLIOOP_05167_group_3857	1008	3	0.628	0.994	1	0.996	Tue Jun 14 03:06:55 EDT 2022	Query-centric alignment of 2 hits	TRUE	336	2	336	Tue Jun 14 03:06:55 EDT 2022	103.468	0	336	MCJLIOOP_05167_group_3857	336	9 KB	linear	urn:local:.:2ov6-exszx29
MCJLIOOP_05152_group_6187	886	6	0.531	0.98	1	0.98	Tue Jun 14 03:06:55 EDT 2022	Query-centric alignment of 5 hits	TRUE	201	3.40796	93	Tue Jun 14 03:06:55 EDT 2022	45.8535	0	201	MCJLIOOP_05152_group_6187	201	19 KB	linear	urn:local:.:2ov1-exszx28
MCJLIOOP_05145_group_6186	1116	3	0.516	1	1	1	Tue Jun 14 03:06:55 EDT 2022	Query-centric alignment of 2 hits	TRUE	372	2	372	Tue Jun 14 03:06:55 EDT 2022	114.596	0	372	MCJLIOOP_05145_group_6186	372	9 KB	linear	urn:local:.:2out-exszx26
MCJLIOOP_05140_group_6185	2502	3	0.663	1	1	1	Tue Jun 14 03:06:55 EDT 2022	Query-centric alignment of 2 hits	TRUE	834	2	834	Tue Jun 14 03:06:55 EDT 2022	257.561	0	834	MCJLIOOP_05140_group_6185	834	11 KB	linear	urn:local:.:2ouo-exszx25
MCJLIOOP_05136_group_3856	1785	5	0.549	0.978	1	0.989	Tue Jun 14 03:06:55 EDT 2022	Query-centric alignment of 4 hits	TRUE	357	4	357	Tue Jun 14 03:06:55 EDT 2022	110.057	0	357	MCJLIOOP_05136_group_3856	357	18 KB	linear	urn:local:.:2ouj-exszx23
MCJLIOOP_05112_group_6184	702	3	0.564	0.991	1	0.994	Tue Jun 14 03:06:55 EDT 2022	Query-centric alignment of 2 hits	TRUE	234	2	234	Tue Jun 14 03:06:55 EDT 2022	72.5248	0	234	MCJLIOOP_05112_group_6184	234	9 KB	linear	urn:local:.:2ouc-exszx22
MCJLIOOP_05097_group_6183	1431	3	0.548	0.998	1	0.999	Tue Jun 14 03:06:55 EDT 2022	Query-centric alignment of 2 hits	TRUE	477	2	477	Tue Jun 14 03:06:55 EDT 2022	147.72	0	477	MCJLIOOP_05097_group_6183	477	10 KB	linear	urn:local:.:2ou7-exszx21
MCJLIOOP_05094_group_6182	891	3	0.625	0.987	1	0.991	Tue Jun 14 03:06:55 EDT 2022	Query-centric alignment of 2 hits	TRUE	297	2	297	Tue Jun 14 03:06:55 EDT 2022	92.0943	0	297	MCJLIOOP_05094_group_6182	297	9 KB	linear	urn:local:.:2ou2-exszx20
MCJLIOOP_05093_group_6181	477	3	0.575	0.994	1	0.996	Tue Jun 14 03:06:55 EDT 2022	Query-centric alignment of 2 hits	TRUE	159	2	159	Tue Jun 14 03:06:55 EDT 2022	49.2625	0	159	MCJLIOOP_05093_group_6181	159	8 KB	linear	urn:local:.:2otx-exszx1y
MCJLIOOP_05092_group_6180	2178	3	0.566	0.994	1	0.996	Tue Jun 14 03:06:55 EDT 2022	Query-centric alignment of 2 hits	TRUE	726	2	726	Tue Jun 14 03:06:55 EDT 2022	224.037	0	726	MCJLIOOP_05092_group_6180	726	11 KB	linear	urn:local:.:2ots-exszx1x
MCJLIOOP_05082_group_113	9645	16	0.526	0.894	1	0.938	Tue Jun 14 03:06:55 EDT 2022	Query-centric alignment of 15 hits	TRUE	1004	8.69285	233	Tue Jun 14 03:06:55 EDT 2022		0	993	MCJLIOOP_05082_group_113	1005	69 KB	linear	urn:local:.:2otn-exszx1v
MCJLIOOP_05079_group_3855	479	3	0.513	0.949	1	0.958	Tue Jun 14 03:06:55 EDT 2022	Query-centric alignment of 2 hits	TRUE	177	1.70621	125	Tue Jun 14 03:06:55 EDT 2022	49.2311	0	177	MCJLIOOP_05079_group_3855	177	8 KB	linear	urn:local:.:2ot5-exszx1r
MCJLIOOP_05072_group_995	1287	8	0.612	0.917	1	0.956	Tue Jun 14 03:06:55 EDT 2022	Query-centric alignment of 7 hits	TRUE	228	4.64474	102	Tue Jun 14 03:06:55 EDT 2022	49.6959	0	228	MCJLIOOP_05072_group_995	229	27 KB	linear	urn:local:.:2ot0-exszx1p
MCJLIOOP_05052_group_6179	2406	5	0.403	0.787	1	0.881	Tue Jun 14 03:06:55 EDT 2022	Query-centric alignment of 4 hits	TRUE	609	2.95074	38	Tue Jun 14 03:06:55 EDT 2022	149.349	0	609	MCJLIOOP_05052_group_6179	615	18 KB	linear	urn:local:.:2osq-exszx1m
MCJLIOOP_05051_tfaE_2	1262	3	0.397	1	1	1	Tue Jun 14 03:06:55 EDT 2022	Query-centric alignment of 2 hits	TRUE	612	1.06209	38	Tue Jun 14 03:06:55 EDT 2022	130.438	0	612	MCJLIOOP_05051_tfaE_2	612	9 KB	linear	urn:local:.:2osj-exszx1k
MCJLIOOP_05050_group_1215	1776	5	0.512	1	1	1	Tue Jun 14 03:06:55 EDT 2022	Query-centric alignment of 4 hits	TRUE	711	1.49789	33	Tue Jun 14 03:06:55 EDT 2022	110.593	0	711	MCJLIOOP_05050_group_1215	711	17 KB	linear	urn:local:.:2ose-exszx1j
MCJLIOOP_05035_group_6177	795	3	0.497	0.99	1	0.991	Tue Jun 14 03:06:55 EDT 2022	Query-centric alignment of 2 hits	TRUE	306	1.59804	183	Tue Jun 14 03:06:55 EDT 2022	81.4764	0	306	MCJLIOOP_05035_group_6177	306	9 KB	linear	urn:local:.:2os7-exszx1h
MCJLIOOP_05018_group_6176	1350	3	0.478	0.993	1	0.996	Tue Jun 14 03:06:55 EDT 2022	Query-centric alignment of 2 hits	TRUE	450	2	450	Tue Jun 14 03:06:55 EDT 2022	138.49	0	450	MCJLIOOP_05018_group_6176	450	10 KB	linear	urn:local:.:2os2-exszx1h
MCJLIOOP_05017_group_6175	456	4	0.43	0.982	1	0.991	Tue Jun 14 03:06:55 EDT 2022	Query-centric alignment of 3 hits	TRUE	114	3	114	Tue Jun 14 03:06:55 EDT 2022	35.2509	0	114	MCJLIOOP_05017_group_6175	114	12 KB	linear	urn:local:.:2orx-exszx1f
MCJLIOOP_05001_group_120	10082	16	0.572	0.887	1	0.935	Tue Jun 14 03:06:55 EDT 2022	Query-centric alignment of 15 hits	TRUE	1218	7.27586	233	Tue Jun 14 03:06:55 EDT 2022		0	1218	MCJLIOOP_05001_group_120	1222	69 KB	linear	urn:local:.:2orr-exszx1e
MCJLIOOP_05000_group_3854	654	2	0.3	1	1	1	Tue Jun 14 03:06:55 EDT 2022	Query-centric alignment of 1 hits	TRUE	327	1	327	Tue Jun 14 03:06:55 EDT 2022	102.091	0	327	MCJLIOOP_05000_group_3854	327	5 KB	linear	urn:local:.:2or9-exszx19
MCJLIOOP_04982_group_2359	1330	3	0.559	0.825	1	0.88	Tue Jun 14 03:06:55 EDT 2022	Query-centric alignment of 2 hits	TRUE	450	1.95556	430	Tue Jun 14 03:06:55 EDT 2022	137.071	0	450	MCJLIOOP_04982_group_2359	451	10 KB	linear	urn:local:.:2or5-exszx19
MCJLIOOP_04960_group_6173	990	3	0.624	1	1	1	Tue Jun 14 03:06:55 EDT 2022	Query-centric alignment of 2 hits	TRUE	330	2	330	Tue Jun 14 03:06:55 EDT 2022	101.701	0	330	MCJLIOOP_04960_group_6173	330	9 KB	linear	urn:local:.:2or0-exszx17
MCJLIOOP_04957_group_6172	807	3	0.552	0.993	1	0.995	Tue Jun 14 03:06:55 EDT 2022	Query-centric alignment of 2 hits	TRUE	276	1.92391	255	Tue Jun 14 03:06:55 EDT 2022	82.689	0	276	MCJLIOOP_04957_group_6172	276	9 KB	linear	urn:local:.:2oqv-exszx17
MCJLIOOP_04956_group_6171	498	2	0.538	1	1	1	Tue Jun 14 03:06:55 EDT 2022	Query-centric alignment of 1 hits	TRUE	249	1	249	Tue Jun 14 03:06:55 EDT 2022	76.8987	0	249	MCJLIOOP_04956_group_6171	249	5 KB	linear	urn:local:.:2oqq-exszx15
MCJLIOOP_04955_group_6170	774	2	0.537	1	1	1	Tue Jun 14 03:06:55 EDT 2022	Query-centric alignment of 1 hits	TRUE	387	1	387	Tue Jun 14 03:06:55 EDT 2022	119.897	0	387	MCJLIOOP_04955_group_6170	387	5 KB	linear	urn:local:.:2oqm-exszx15
MCJLIOOP_04954_rop_1	384	2	0.464	1	1	1	Tue Jun 14 03:06:55 EDT 2022	Query-centric alignment of 1 hits	TRUE	192	1	192	Tue Jun 14 03:06:55 EDT 2022	59.5937	0	192	MCJLIOOP_04954_rop_1	192	4 KB	linear	urn:local:.:2oqi-exszx14
MCJLIOOP_04953_group_6168	1566	2	0.346	1	1	1	Tue Jun 14 03:06:55 EDT 2022	Query-centric alignment of 1 hits	TRUE	783	1	783	Tue Jun 14 03:06:55 EDT 2022	242.676	0	783	MCJLIOOP_04953_group_6168	783	6 KB	linear	urn:local:.:2oqe-exszx13
MCJLIOOP_04952_group_6167	2250	2	0.326	1	1	1	Tue Jun 14 03:06:55 EDT 2022	Query-centric alignment of 1 hits	TRUE	1125	1	1125	Tue Jun 14 03:06:55 EDT 2022	349.423	0	1125	MCJLIOOP_04952_group_6167	1125	7 KB	linear	urn:local:.:2oqa-exszx12
MCJLIOOP_04928_group_6166	1089	3	0.584	0.981	1	0.987	Tue Jun 14 03:06:55 EDT 2022	Query-centric alignment of 2 hits	TRUE	363	2	363	Tue Jun 14 03:06:55 EDT 2022	112.056	0	363	MCJLIOOP_04928_group_6166	363	9 KB	linear	urn:local:.:2oq6-exszx11
MCJLIOOP_04895_group_6165	432	2	0.431	1	1	1	Tue Jun 14 03:06:55 EDT 2022	Query-centric alignment of 1 hits	TRUE	216	1	216	Tue Jun 14 03:06:55 EDT 2022	67.0025	0	216	MCJLIOOP_04895_group_6165	216	5 KB	linear	urn:local:.:2oq1-exszx10
MCJLIOOP_04876_group_6164	2909	6	0.573	1	1	1	Tue Jun 14 03:06:55 EDT 2022	Query-centric alignment of 5 hits	TRUE	834	2.48801	129	Tue Jun 14 03:06:55 EDT 2022	149.889	0	834	MCJLIOOP_04876_group_6164	834	22 KB	linear	urn:local:.:2opx-exszx0z
MCJLIOOP_04835_group_6163	963	3	0.584	0.994	1	0.996	Tue Jun 14 03:06:55 EDT 2022	Query-centric alignment of 2 hits	TRUE	321	2	321	Tue Jun 14 03:06:55 EDT 2022	98.6833	0	321	MCJLIOOP_04835_group_6163	321	9 KB	linear	urn:local:.:2opp-exszx0y
MCJLIOOP_04757_group_6161	692	3	0.549	1	1	1	Tue Jun 14 03:06:55 EDT 2022	Query-centric alignment of 2 hits	TRUE	231	1.99567	230	Tue Jun 14 03:06:55 EDT 2022	71.4745	0	231	MCJLIOOP_04757_group_6161	231	9 KB	linear	urn:local:.:2opk-exszx0x
MCJLIOOP_04746_group_6160	3390	5	0.549	0.994	1	0.997	Tue Jun 14 03:06:55 EDT 2022	Query-centric alignment of 4 hits	TRUE	678	4	678	Tue Jun 14 03:06:55 EDT 2022	208.307	0	678	MCJLIOOP_04746_group_6160	678	20 KB	linear	urn:local:.:2opf-exszx0w
MCJLIOOP_04742_group_223	1709	12	0.632	0.853	1	0.947	Tue Jun 14 03:06:55 EDT 2022	Query-centric alignment of 11 hits	TRUE	156	9.95513	131	Tue Jun 14 03:06:55 EDT 2022	43.7423	0	156	MCJLIOOP_04742_group_223	156	40 KB	linear	urn:local:.:2op8-exszx0u
MCJLIOOP_04737_group_1465	1787	8	0.472	0.914	1	0.962	Tue Jun 14 03:06:55 EDT 2022	Query-centric alignment of 7 hits	TRUE	243	6.34979	86	Tue Jun 14 03:06:55 EDT 2022	69.4083	0	243	MCJLIOOP_04737_group_1465	244	27 KB	linear	urn:local:.:2oou-exszx0r
MCJLIOOP_04736_group_580	2667	7	0.556	0.896	1	0.958	Tue Jun 14 03:06:55 EDT 2022	Query-centric alignment of 6 hits	TRUE	384	5.95312	366	Tue Jun 14 03:06:55 EDT 2022	117.852	0	384	MCJLIOOP_04736_group_580	384	25 KB	linear	urn:local:.:2ook-exszx0p
MCJLIOOP_04722_group_2257	4023	3	0.475	1	1	1	Tue Jun 14 03:06:55 EDT 2022	Query-centric alignment of 2 hits	TRUE	1341	2	1341	Tue Jun 14 03:06:55 EDT 2022	413.952	0	1341	MCJLIOOP_04722_group_2257	1341	12 KB	linear	urn:local:.:2oob-exszx0n
MCJLIOOP_04707_group_6159	1032	4	0.566	0.992	1	0.996	Tue Jun 14 03:06:55 EDT 2022	Query-centric alignment of 3 hits	TRUE	258	3	258	Tue Jun 14 03:06:55 EDT 2022	79.8595	0	258	MCJLIOOP_04707_group_6159	258	13 KB	linear	urn:local:.:2oo6-exszx0m
MCJLIOOP_04700_group_6158	630	3	0.44	0.976	1	0.984	Tue Jun 14 03:06:55 EDT 2022	Query-centric alignment of 2 hits	TRUE	210	2	210	Tue Jun 14 03:06:55 EDT 2022	65.1206	0	210	MCJLIOOP_04700_group_6158	210	8 KB	linear	urn:local:.:2oo0-exszx0k
MCJLIOOP_04691_group_6157	378	3	0.54	1	1	1	Tue Jun 14 03:06:55 EDT 2022	Query-centric alignment of 2 hits	TRUE	126	2	126	Tue Jun 14 03:06:55 EDT 2022	39.0462	0	126	MCJLIOOP_04691_group_6157	126	8 KB	linear	urn:local:.:2onv-exszx0j
MCJLIOOP_04690_group_6156	1293	3	0.532	1	1	1	Tue Jun 14 03:06:55 EDT 2022	Query-centric alignment of 2 hits	TRUE	438	1.95205	417	Tue Jun 14 03:06:55 EDT 2022	132.681	0	438	MCJLIOOP_04690_group_6156	438	10 KB	linear	urn:local:.:2onq-exszx0i
MCJLIOOP_04684_group_1139	972	4	0.447	0.947	1	0.969	Tue Jun 14 03:06:55 EDT 2022	Query-centric alignment of 3 hits	TRUE	243	3	243	Tue Jun 14 03:06:55 EDT 2022	75.2176	0	243	MCJLIOOP_04684_group_1139	243	12 KB	linear	urn:local:.:2onl-exszx0h
MCJLIOOP_04683_group_6155	1493	6	0.495	0.843	1	0.921	Tue Jun 14 03:06:55 EDT 2022	Query-centric alignment of 5 hits	TRUE	249	4.99598	248	Tue Jun 14 03:06:55 EDT 2022	77.2346	0	249	MCJLIOOP_04683_group_6155	249	20 KB	linear	urn:local:.:2onf-exszx0f
MCJLIOOP_04682_haeIIIM	2418	2	0.432	1	1	1	Tue Jun 14 03:06:55 EDT 2022	Query-centric alignment of 1 hits	TRUE	1209	1	1209	Tue Jun 14 03:06:55 EDT 2022	373.972	0	1209	MCJLIOOP_04682_haeIIIM	1209	7 KB	linear	urn:local:.:2on7-exszx0e
MCJLIOOP_04681_group_6153	1302	2	0.422	1	1	1	Tue Jun 14 03:06:55 EDT 2022	Query-centric alignment of 1 hits	TRUE	651	1	651	Tue Jun 14 03:06:55 EDT 2022	201.706	0	651	MCJLIOOP_04681_group_6153	651	6 KB	linear	urn:local:.:2on3-exszx0d
MCJLIOOP_04680_group_3852	1574	10	0.587	0.944	1	0.961	Tue Jun 14 03:06:55 EDT 2022	Query-centric alignment of 9 hits	TRUE	267	4.89513	39	Tue Jun 14 03:06:55 EDT 2022	48.6324	0	267	MCJLIOOP_04680_group_3852	267	36 KB	linear	urn:local:.:2omz-exszx0c
MCJLIOOP_04679_group_1138	972	4	0.447	0.947	1	0.969	Tue Jun 14 03:06:54 EDT 2022	Query-centric alignment of 3 hits	TRUE	243	3	243	Tue Jun 14 03:06:54 EDT 2022	75.2191	0	243	MCJLIOOP_04679_group_1138	243	12 KB	linear	urn:local:.:2omn-exszx0a
MCJLIOOP_04678_group_3559	1493	6	0.495	0.843	1	0.926	Tue Jun 14 03:06:54 EDT 2022	Query-centric alignment of 5 hits	TRUE	249	4.99598	248	Tue Jun 14 03:06:54 EDT 2022	77.234	0	249	MCJLIOOP_04678_group_3559	249	20 KB	linear	urn:local:.:2omh-exszx08
MCJLIOOP_04677_group_1140	1296	4	0.464	0.975	1	0.984	Tue Jun 14 03:06:54 EDT 2022	Query-centric alignment of 3 hits	TRUE	324	3	324	Tue Jun 14 03:06:54 EDT 2022	100.402	0	324	MCJLIOOP_04677_group_1140	324	13 KB	linear	urn:local:.:2om9-exszx06
MCJLIOOP_04614_group_3851	1251	3	0.601	0.995	1	0.997	Tue Jun 14 03:06:54 EDT 2022	Query-centric alignment of 2 hits	TRUE	417	2	417	Tue Jun 14 03:06:54 EDT 2022	128.768	0	417	MCJLIOOP_04614_group_3851	417	10 KB	linear	urn:local:.:2om3-exszx05
MCJLIOOP_04613_group_6152	1413	3	0.633	0.996	1	0.997	Tue Jun 14 03:06:54 EDT 2022	Query-centric alignment of 2 hits	TRUE	471	2	471	Tue Jun 14 03:06:54 EDT 2022	144.963	0	471	MCJLIOOP_04613_group_6152	471	10 KB	linear	urn:local:.:2oly-exszx04
MCJLIOOP_04609_group_1614	2622	4	0.439	0.802	1	0.885	Tue Jun 14 03:06:54 EDT 2022	Query-centric alignment of 3 hits	TRUE	666	2.93694	645	Tue Jun 14 03:06:54 EDT 2022	203.336	0	666	MCJLIOOP_04609_group_1614	667	15 KB	linear	urn:local:.:2olt-exszx03
MCJLIOOP_04608_group_3850	3954	2	0.372	1	1	1	Tue Jun 14 03:06:54 EDT 2022	Query-centric alignment of 1 hits	TRUE	1977	1	1977	Tue Jun 14 03:06:54 EDT 2022	612.487	0	1977	MCJLIOOP_04608_group_3850	1977	8 KB	linear	urn:local:.:2oln-exszx02
MCJLIOOP_04607_group_522	2502	6	0.489	0.82	1	0.921	Tue Jun 14 03:06:54 EDT 2022	Query-centric alignment of 5 hits	TRUE	417	5	417	Tue Jun 14 03:06:54 EDT 2022	128.741	0	417	MCJLIOOP_04607_group_522	417	21 KB	linear	urn:local:.:2olj-exszx00
MCJLIOOP_04606_group_6151	3370	10	0.516	0.817	1	0.915	Tue Jun 14 03:06:54 EDT 2022	Query-centric alignment of 9 hits	TRUE	447	6.54586	276	Tue Jun 14 03:06:54 EDT 2022	104.265	0	447	MCJLIOOP_04606_group_6151	448	39 KB	linear	urn:local:.:2olb-exszwzy
MCJLIOOP_04605_group_3849	545	3	0.434	0.907	1	0.937	Tue Jun 14 03:06:54 EDT 2022	Query-centric alignment of 2 hits	TRUE	183	1.97814	179	Tue Jun 14 03:06:54 EDT 2022	56.2776	0	183	MCJLIOOP_04605_group_3849	183	8 KB	linear	urn:local:.:2okz-exszwzw
MCJLIOOP_04603_group_993	1236	4	0.601	0.887	1	0.937	Tue Jun 14 03:06:54 EDT 2022	Query-centric alignment of 3 hits	TRUE	309	3	309	Tue Jun 14 03:06:54 EDT 2022	95.2723	0	309	MCJLIOOP_04603_group_993	309	12 KB	linear	urn:local:.:2oku-exszwzv
MCJLIOOP_04602_group_1613	3059	5	0.521	0.784	1	0.885	Tue Jun 14 03:06:54 EDT 2022	Query-centric alignment of 4 hits	TRUE	612	3.99837	611	Tue Jun 14 03:06:54 EDT 2022	188.693	0	612	MCJLIOOP_04602_group_1613	612	19 KB	linear	urn:local:.:2oko-exszwzt
MCJLIOOP_04528_group_6150	996	4	0.546	0.994	1	0.996	Tue Jun 14 03:06:54 EDT 2022	Query-centric alignment of 3 hits	TRUE	333	1.99099	78	Tue Jun 14 03:06:54 EDT 2022	77.004	0	333	MCJLIOOP_04528_group_6150	333	13 KB	linear	urn:local:.:2okh-exszwzs
MCJLIOOP_04517_group_3848	414	3	0.554	0.993	1	0.995	Tue Jun 14 03:06:54 EDT 2022	Query-centric alignment of 2 hits	TRUE	138	2	138	Tue Jun 14 03:06:54 EDT 2022	42.6205	0	138	MCJLIOOP_04517_group_3848	138	8 KB	linear	urn:local:.:2okb-exszwzq
MCJLIOOP_04504_group_875	1251	3	0.6	0.99	1	0.994	Tue Jun 14 03:06:54 EDT 2022	Query-centric alignment of 2 hits	TRUE	417	2	417	Tue Jun 14 03:06:54 EDT 2022	129.232	0	417	MCJLIOOP_04504_group_875	417	10 KB	linear	urn:local:.:2ok6-exszwzp
MCJLIOOP_04465_group_6149	756	3	0.623	0.996	1	0.997	Tue Jun 14 03:06:54 EDT 2022	Query-centric alignment of 2 hits	TRUE	252	2	252	Tue Jun 14 03:06:54 EDT 2022	77.747	0	252	MCJLIOOP_04465_group_6149	252	9 KB	linear	urn:local:.:2ok1-exszwzo
MCJLIOOP_04454_group_458	3149	5	0.59	0.851	1	0.906	Tue Jun 14 03:06:54 EDT 2022	Query-centric alignment of 4 hits	TRUE	876	2.60731	251	Tue Jun 14 03:06:54 EDT 2022	195.325	0	876	MCJLIOOP_04454_group_458	880	19 KB	linear	urn:local:.:2ojw-exszwzn
MCJLIOOP_04403_group_3847	531	3	0.605	1	1	1	Tue Jun 14 03:06:54 EDT 2022	Query-centric alignment of 2 hits	TRUE	177	2	177	Tue Jun 14 03:06:54 EDT 2022	55.0785	0	177	MCJLIOOP_04403_group_3847	177	8 KB	linear	urn:local:.:2ojp-exszwzl
MCJLIOOP_04402_group_6148	990	3	0.509	0.997	1	0.998	Tue Jun 14 03:06:54 EDT 2022	Query-centric alignment of 2 hits	TRUE	330	2	330	Tue Jun 14 03:06:54 EDT 2022	101.648	0	330	MCJLIOOP_04402_group_6148	330	9 KB	linear	urn:local:.:2ojk-exszwzl
MCJLIOOP_04353_group_16	4513	16	0.567	0.995	1	0.987	Tue Jun 14 03:06:54 EDT 2022	Query-centric alignment of 15 hits	TRUE	918	3.91612	68	Tue Jun 14 03:06:54 EDT 2022		0	918	MCJLIOOP_04353_group_16	918	59 KB	linear	urn:local:.:2ojf-exszwzj
MCJLIOOP_04338_group_6141	558	3	0.543	1	1	1	Tue Jun 14 03:06:54 EDT 2022	Query-centric alignment of 2 hits	TRUE	186	2	186	Tue Jun 14 03:06:54 EDT 2022	57.1549	0	186	MCJLIOOP_04338_group_6141	186	8 KB	linear	urn:local:.:2oix-exszwzf
MCJLIOOP_04337_group_6140	648	3	0.523	0.991	1	0.994	Tue Jun 14 03:06:54 EDT 2022	Query-centric alignment of 2 hits	TRUE	216	2	216	Tue Jun 14 03:06:54 EDT 2022	66.7201	0	216	MCJLIOOP_04337_group_6140	216	9 KB	linear	urn:local:.:2ois-exszwze
MCJLIOOP_04255_group_6139	2751	3	0.515	1	1	1	Tue Jun 14 03:06:54 EDT 2022	Query-centric alignment of 2 hits	TRUE	1302	1.1129	147	Tue Jun 14 03:06:54 EDT 2022	283.486	0	1302	MCJLIOOP_04255_group_6139	1302	11 KB	linear	urn:local:.:2oin-exszwzd
MCJLIOOP_04254_group_6138	1308	3	0.511	1	1	1	Tue Jun 14 03:06:54 EDT 2022	Query-centric alignment of 2 hits	TRUE	639	1.04695	30	Tue Jun 14 03:06:54 EDT 2022	135.086	0	639	MCJLIOOP_04254_group_6138	639	9 KB	linear	urn:local:.:2oii-exszwzb
MCJLIOOP_04253_group_6137	1668	3	0.503	1	1	1	Tue Jun 14 03:06:54 EDT 2022	Query-centric alignment of 2 hits	TRUE	819	1.03663	30	Tue Jun 14 03:06:54 EDT 2022	171.868	0	819	MCJLIOOP_04253_group_6137	819	10 KB	linear	urn:local:.:2oid-exszwza
MCJLIOOP_04252_group_3842	1644	2	0.366	1	1	1	Tue Jun 14 03:06:54 EDT 2022	Query-centric alignment of 1 hits	TRUE	822	1	822	Tue Jun 14 03:06:54 EDT 2022	255.102	0	822	MCJLIOOP_04252_group_3842	822	6 KB	linear	urn:local:.:2oi8-exszwz9
MCJLIOOP_04251_group_6136	2040	2	0.381	1	1	1	Tue Jun 14 03:06:54 EDT 2022	Query-centric alignment of 1 hits	TRUE	1020	1	1020	Tue Jun 14 03:06:54 EDT 2022	316.117	0	1020	MCJLIOOP_04251_group_6136	1020	7 KB	linear	urn:local:.:2oi4-exszwz8
MCJLIOOP_04250_trg_5	3633	4	0.542	0.988	1	0.983	Tue Jun 14 03:06:54 EDT 2022	Query-centric alignment of 3 hits	TRUE	1653	1.19782	86	Tue Jun 14 03:06:54 EDT 2022	281.072	0	1653	MCJLIOOP_04250_trg_5	1653	15 KB	linear	urn:local:.:2oi0-exszwyz
MCJLIOOP_04199_mug_2	3395	8	0.564	0.888	1	0.95	Tue Jun 14 03:06:54 EDT 2022	Query-centric alignment of 7 hits	TRUE	516	5.57946	99	Tue Jun 14 03:06:54 EDT 2022	131.812	0	516	MCJLIOOP_04199_mug_2	516	30 KB	linear	urn:local:.:2ohu-exszwyx
MCJLIOOP_04198_group_1421	2040	10	0.57	0.941	1	0.977	Tue Jun 14 03:06:54 EDT 2022	Query-centric alignment of 9 hits	TRUE	204	9	204	Tue Jun 14 03:06:54 EDT 2022	63.0419	0	204	MCJLIOOP_04198_group_1421	204	36 KB	linear	urn:local:.:2ohk-exszwyv
MCJLIOOP_04197_group_6134	1269	3	0.589	1	1	1	Tue Jun 14 03:06:54 EDT 2022	Query-centric alignment of 2 hits	TRUE	423	2	423	Tue Jun 14 03:06:54 EDT 2022	130.453	0	423	MCJLIOOP_04197_group_6134	423	10 KB	linear	urn:local:.:2oh8-exszwys
MCJLIOOP_04180_group_252	10505	9	0.614	0.865	1	0.946	Tue Jun 14 03:06:54 EDT 2022	Query-centric alignment of 8 hits	TRUE	1296	7.10571	143	Tue Jun 14 03:06:54 EDT 2022		0	1296	MCJLIOOP_04180_group_252	1300	42 KB	linear	urn:local:.:2oh3-exszwyr
MCJLIOOP_04179_group_804	3108	7	0.626	0.879	1	0.947	Tue Jun 14 03:06:54 EDT 2022	Query-centric alignment of 6 hits	TRUE	444	6	444	Tue Jun 14 03:06:54 EDT 2022	137.335	0	444	MCJLIOOP_04179_group_804	445	26 KB	linear	urn:local:.:2ogs-exszwyo
MCJLIOOP_04178_group_955	11361	7	0.584	0.88	1	0.943	Tue Jun 14 03:06:54 EDT 2022	Query-centric alignment of 6 hits	TRUE	1674	5.78674	1317	Tue Jun 14 03:06:54 EDT 2022		0	1674	MCJLIOOP_04178_group_955	1675	35 KB	linear	urn:local:.:2ogj-exszwym
MCJLIOOP_04177_group_255	8410	8	0.582	0.821	1	0.934	Tue Jun 14 03:06:54 EDT 2022	Query-centric alignment of 7 hits	TRUE	1290	5.52403	153	Tue Jun 14 03:06:54 EDT 2022		0	1290	MCJLIOOP_04177_group_255	1294	36 KB	linear	urn:local:.:2oga-exszwyj
MCJLIOOP_04176_group_525	3528	7	0.624	0.901	1	0.957	Tue Jun 14 03:06:54 EDT 2022	Query-centric alignment of 6 hits	TRUE	504	6	504	Tue Jun 14 03:06:54 EDT 2022	155.477	0	504	MCJLIOOP_04176_group_525	504	26 KB	linear	urn:local:.:2og0-exszwyg
MCJLIOOP_04175_group_811	8118	6	0.554	0.946	1	0.968	Tue Jun 14 03:06:54 EDT 2022	Query-centric alignment of 5 hits	TRUE	1563	4.19386	303	Tue Jun 14 03:06:54 EDT 2022	418.238	0	1563	MCJLIOOP_04175_group_811	1563	28 KB	linear	urn:local:.:2ofr-exszwye
MCJLIOOP_04166_group_479	8466	8	0.542	0.983	1	0.989	Tue Jun 14 03:06:54 EDT 2022	Query-centric alignment of 7 hits	TRUE	1440	4.87917	183	Tue Jun 14 03:06:54 EDT 2022		0	1440	MCJLIOOP_04166_group_479	1440	35 KB	linear	urn:local:.:2ofj-exszwyc
MCJLIOOP_04164_group_29	8113	16	0.577	0.892	1	0.943	Tue Jun 14 03:06:54 EDT 2022	Query-centric alignment of 15 hits	TRUE	828	8.71377	263	Tue Jun 14 03:06:54 EDT 2022		0	828	MCJLIOOP_04164_group_29	854	65 KB	linear	urn:local:.:2of9-exszwy9
MCJLIOOP_04101_group_6736	1551	3	0.578	0.991	1	0.993	Tue Jun 14 03:06:54 EDT 2022	Query-centric alignment of 2 hits	TRUE	549	1.82514	453	Tue Jun 14 03:06:54 EDT 2022	158.905	0	549	MCJLIOOP_04101_group_6736	549	10 KB	linear	urn:local:.:2oer-exszwy5
MCJLIOOP_04065_group_6133	2402	4	0.474	0.912	1	0.947	Tue Jun 14 03:06:54 EDT 2022	Query-centric alignment of 3 hits	TRUE	684	2.51316	365	Tue Jun 14 03:06:54 EDT 2022	186.336	0	684	MCJLIOOP_04065_group_6133	684	14 KB	linear	urn:local:.:2oem-exszwy4
MCJLIOOP_04064_umuD_5	756	2	0.593	1	1	1	Tue Jun 14 03:06:54 EDT 2022	Query-centric alignment of 1 hits	TRUE	378	1	378	Tue Jun 14 03:06:54 EDT 2022	116.884	0	378	MCJLIOOP_04064_umuD_5	378	5 KB	linear	urn:local:.:2oeg-exszwy3
MCJLIOOP_04063_umuC_5	2485	3	0.558	0.992	1	0.987	Tue Jun 14 03:06:54 EDT 2022	Query-centric alignment of 2 hits	TRUE	1191	1.08648	103	Tue Jun 14 03:06:54 EDT 2022	256.622	0	1191	MCJLIOOP_04063_umuC_5	1191	11 KB	linear	urn:local:.:2oec-exszwy2
MCJLIOOP_04062_repA_7	12787	16	0.603	0.762	1	0.928	Tue Jun 14 03:06:54 EDT 2022	Query-centric alignment of 15 hits	TRUE	1020	11.5363	318	Tue Jun 14 03:06:54 EDT 2022		0	1020	MCJLIOOP_04062_repA_7	1024	72 KB	linear	urn:local:.:2oe7-exszwy1
MCJLIOOP_04061_group_6130	3648	2	0.535	1	1	1	Tue Jun 14 03:06:54 EDT 2022	Query-centric alignment of 1 hits	TRUE	1824	1	1824	Tue Jun 14 03:06:54 EDT 2022	565.71	0	1824	MCJLIOOP_04061_group_6130	1824	8 KB	linear	urn:local:.:2odp-exszwxw
MCJLIOOP_03997_group_6128	1140	5	0.576	0.952	1	0.975	Tue Jun 14 03:06:54 EDT 2022	Query-centric alignment of 4 hits	TRUE	228	4	228	Tue Jun 14 03:06:54 EDT 2022	70.3202	0	228	MCJLIOOP_03997_group_6128	228	17 KB	linear	urn:local:.:2odl-exszwxv
MCJLIOOP_03996_group_6127	1494	6	0.607	0.94	1	0.973	Tue Jun 14 03:06:54 EDT 2022	Query-centric alignment of 5 hits	TRUE	249	5	249	Tue Jun 14 03:06:54 EDT 2022	76.8958	0	249	MCJLIOOP_03996_group_6127	249	21 KB	linear	urn:local:.:2ode-exszwxu
MCJLIOOP_03960_group_6126	3552	16	0.584	0.977	1	0.967	Tue Jun 14 03:06:54 EDT 2022	Query-centric alignment of 15 hits	TRUE	525	5.76571	177	Tue Jun 14 03:06:54 EDT 2022	68.8392	0	525	MCJLIOOP_03960_group_6126	525	61 KB	linear	urn:local:.:2od6-exszwxs
MCJLIOOP_03908_group_6125	945	3	0.546	0.981	1	0.987	Tue Jun 14 03:06:54 EDT 2022	Query-centric alignment of 2 hits	TRUE	315	2	315	Tue Jun 14 03:06:54 EDT 2022	97.0997	0	315	MCJLIOOP_03908_group_6125	315	9 KB	linear	urn:local:.:2oco-exszwxo
MCJLIOOP_03849_group_6124	4725	9	0.537	0.806	1	0.931	Tue Jun 14 03:06:54 EDT 2022	Query-centric alignment of 8 hits	TRUE	525	8	525	Tue Jun 14 03:06:54 EDT 2022	162.872	0	525	MCJLIOOP_03849_group_6124	525	35 KB	linear	urn:local:.:2ocj-exszwxn
MCJLIOOP_03842_hha_4	1259	7	0.465	0.824	1	0.929	Tue Jun 14 03:06:54 EDT 2022	Query-centric alignment of 6 hits	TRUE	204	5.17157	116	Tue Jun 14 03:06:54 EDT 2022	55.6254	0	204	MCJLIOOP_03842_hha_4	204	23 KB	linear	urn:local:.:2oc8-exszwxk
MCJLIOOP_03831_group_3839	354	2	0.497	1	1	1	Tue Jun 14 03:06:53 EDT 2022	Query-centric alignment of 1 hits	TRUE	177	1	177	Tue Jun 14 03:06:53 EDT 2022	54.6444	0	177	MCJLIOOP_03831_group_3839	177	4 KB	linear	urn:local:.:2obz-exszwxi
MCJLIOOP_03815_group_3838	2286	3	0.528	0.993	1	0.996	Tue Jun 14 03:06:53 EDT 2022	Query-centric alignment of 2 hits	TRUE	762	2	762	Tue Jun 14 03:06:53 EDT 2022	234.995	0	762	MCJLIOOP_03815_group_3838	762	11 KB	linear	urn:local:.:2obv-exszwxh
MCJLIOOP_03764_group_2356	729	3	0.663	0.992	1	0.995	Tue Jun 14 03:06:53 EDT 2022	Query-centric alignment of 2 hits	TRUE	243	2	243	Tue Jun 14 03:06:53 EDT 2022	75.0659	0	243	MCJLIOOP_03764_group_2356	243	9 KB	linear	urn:local:.:2obq-exszwxg
MCJLIOOP_03763_group_6123	468	4	0.604	0.991	1	0.996	Tue Jun 14 03:06:53 EDT 2022	Query-centric alignment of 3 hits	TRUE	117	3	117	Tue Jun 14 03:06:53 EDT 2022	36.2841	0	117	MCJLIOOP_03763_group_6123	117	12 KB	linear	urn:local:.:2obl-exszwxf
MCJLIOOP_03737_group_6122	1062	3	0.61	0.994	1	0.996	Tue Jun 14 03:06:53 EDT 2022	Query-centric alignment of 2 hits	TRUE	354	2	354	Tue Jun 14 03:06:53 EDT 2022	109.472	0	354	MCJLIOOP_03737_group_6122	354	9 KB	linear	urn:local:.:2obf-exszwxe
MCJLIOOP_03736_group_6121	828	4	0.562	0.993	1	0.995	Tue Jun 14 03:06:53 EDT 2022	Query-centric alignment of 3 hits	TRUE	276	2	96	Tue Jun 14 03:06:53 EDT 2022	63.9993	0	276	MCJLIOOP_03736_group_6121	276	12 KB	linear	urn:local:.:2oba-exszwxd
MCJLIOOP_03513_group_6120	669	4	0.583	0.97	1	0.985	Tue Jun 14 03:06:53 EDT 2022	Query-centric alignment of 3 hits	TRUE	168	2.98214	165	Tue Jun 14 03:06:53 EDT 2022	51.3538	0	168	MCJLIOOP_03513_group_6120	168	12 KB	linear	urn:local:.:2ob4-exszwxc
MCJLIOOP_03479_group_6119	1128	2	0.41	1	1	1	Tue Jun 14 03:06:53 EDT 2022	Query-centric alignment of 1 hits	TRUE	564	1	564	Tue Jun 14 03:06:53 EDT 2022	175.16	0	564	MCJLIOOP_03479_group_6119	564	6 KB	linear	urn:local:.:2oay-exszwxa
MCJLIOOP_03478_group_6118	408	2	0.52	1	1	1	Tue Jun 14 03:06:53 EDT 2022	Query-centric alignment of 1 hits	TRUE	204	1	204	Tue Jun 14 03:06:53 EDT 2022	63.1168	0	204	MCJLIOOP_03478_group_6118	204	5 KB	linear	urn:local:.:2oau-exszwx9
MCJLIOOP_03477_group_6117	4194	2	0.465	1	1	1	Tue Jun 14 03:06:53 EDT 2022	Query-centric alignment of 1 hits	TRUE	2097	1	2097	Tue Jun 14 03:06:53 EDT 2022	648.232	0	2097	MCJLIOOP_03477_group_6117	2097	9 KB	linear	urn:local:.:2oaq-exszwx9
MCJLIOOP_03476_group_6116	3678	2	0.459	1	1	1	Tue Jun 14 03:06:53 EDT 2022	Query-centric alignment of 1 hits	TRUE	1839	1	1839	Tue Jun 14 03:06:53 EDT 2022	569.548	0	1839	MCJLIOOP_03476_group_6116	1839	8 KB	linear	urn:local:.:2oam-exszwx8
MCJLIOOP_03475_group_6115	804	2	0.502	1	1	1	Tue Jun 14 03:06:53 EDT 2022	Query-centric alignment of 1 hits	TRUE	402	1	402	Tue Jun 14 03:06:53 EDT 2022	124.52	0	402	MCJLIOOP_03475_group_6115	402	5 KB	linear	urn:local:.:2oai-exszwx7
MCJLIOOP_03474_group_6114	1524	2	0.53	1	1	1	Tue Jun 14 03:06:53 EDT 2022	Query-centric alignment of 1 hits	TRUE	762	1	762	Tue Jun 14 03:06:53 EDT 2022	236.108	0	762	MCJLIOOP_03474_group_6114	762	6 KB	linear	urn:local:.:2oae-exszwx6
MCJLIOOP_03473_group_6113	420	2	0.49	1	1	1	Tue Jun 14 03:06:53 EDT 2022	Query-centric alignment of 1 hits	TRUE	210	1	210	Tue Jun 14 03:06:53 EDT 2022	65.1132	0	210	MCJLIOOP_03473_group_6113	210	5 KB	linear	urn:local:.:2oaa-exszwx5
MCJLIOOP_03472_group_6112	3504	2	0.432	1	1	1	Tue Jun 14 03:06:53 EDT 2022	Query-centric alignment of 1 hits	TRUE	1752	1	1752	Tue Jun 14 03:06:53 EDT 2022	541.782	0	1752	MCJLIOOP_03472_group_6112	1752	8 KB	linear	urn:local:.:2oa6-exszwx4
MCJLIOOP_03471_group_6111	348	2	0.517	1	1	1	Tue Jun 14 03:06:53 EDT 2022	Query-centric alignment of 1 hits	TRUE	174	1	174	Tue Jun 14 03:06:53 EDT 2022	54.1681	0	174	MCJLIOOP_03471_group_6111	174	4 KB	linear	urn:local:.:2oa2-exszwx3
MCJLIOOP_03470_ylpA_1	1464	2	0.474	1	1	1	Tue Jun 14 03:06:53 EDT 2022	Query-centric alignment of 1 hits	TRUE	732	1	732	Tue Jun 14 03:06:53 EDT 2022	226.739	0	732	MCJLIOOP_03470_ylpA_1	732	6 KB	linear	urn:local:.:2o9y-exszwx2
MCJLIOOP_03336_group_6099	15136	13	0.579	0.705	1	0.904	Tue Jun 14 03:06:53 EDT 2022	Query-centric alignment of 12 hits	TRUE	1245	11.1671	1071	Tue Jun 14 03:06:53 EDT 2022		0	1245	MCJLIOOP_03336_group_6099	1250	62 KB	linear	urn:local:.:2o9u-exszwx1
MCJLIOOP_03335_group_2352	693	3	0.589	0.9	1	0.934	Tue Jun 14 03:06:53 EDT 2022	Query-centric alignment of 2 hits	TRUE	231	2	231	Tue Jun 14 03:06:53 EDT 2022	71.5391	0	231	MCJLIOOP_03335_group_2352	231	8 KB	linear	urn:local:.:2o9f-exszwwx
MCJLIOOP_03334_group_1133	4179	7	0.59	0.756	1	0.901	Tue Jun 14 03:06:53 EDT 2022	Query-centric alignment of 6 hits	TRUE	597	6	597	Tue Jun 14 03:06:53 EDT 2022	184.876	0	597	MCJLIOOP_03334_group_1133	598	27 KB	linear	urn:local:.:2o9a-exszwww
MCJLIOOP_03333_group_6098	5952	8	0.618	0.706	1	0.888	Tue Jun 14 03:06:53 EDT 2022	Query-centric alignment of 7 hits	TRUE	744	7	744	Tue Jun 14 03:06:53 EDT 2022	230.451	0	744	MCJLIOOP_03333_group_6098	748	33 KB	linear	urn:local:.:2o91-exszwwu
MCJLIOOP_03332_group_6097	1548	6	0.586	0.75	1	0.874	Tue Jun 14 03:06:53 EDT 2022	Query-centric alignment of 5 hits	TRUE	258	5	258	Tue Jun 14 03:06:53 EDT 2022	79.9967	0	258	MCJLIOOP_03332_group_6097	260	20 KB	linear	urn:local:.:2o8r-exszwwr
MCJLIOOP_03331_group_6096	15587	14	0.559	0.646	1	0.861	Tue Jun 14 03:06:53 EDT 2022	Query-centric alignment of 13 hits	TRUE	1712	8.11053	467	Tue Jun 14 03:06:53 EDT 2022		0	1710	MCJLIOOP_03331_group_6096	1759	70 KB	linear	urn:local:.:2o8j-exszwwp
MCJLIOOP_03330_group_1212	9474	7	0.561	0.716	1	0.868	Tue Jun 14 03:06:53 EDT 2022	Query-centric alignment of 6 hits	TRUE	1365	5.94066	1338	Tue Jun 14 03:06:53 EDT 2022	418.513	0	1365	MCJLIOOP_03330_group_1212	1371	33 KB	linear	urn:local:.:2o83-exszwwk
MCJLIOOP_03329_group_3836	1287	3	0.49	0.876	1	0.918	Tue Jun 14 03:06:53 EDT 2022	Query-centric alignment of 2 hits	TRUE	429	2	429	Tue Jun 14 03:06:53 EDT 2022	132.55	0	429	MCJLIOOP_03329_group_3836	429	9 KB	linear	urn:local:.:2o7u-exszwwh
MCJLIOOP_03328_group_2351	4269	5	0.494	0.634	1	0.788	Tue Jun 14 03:06:53 EDT 2022	Query-centric alignment of 4 hits	TRUE	885	3.82373	823	Tue Jun 14 03:06:53 EDT 2022	263.345	0	885	MCJLIOOP_03328_group_2351	907	20 KB	linear	urn:local:.:2o7p-exszwwg
MCJLIOOP_03286_group_1443	2937	4	0.418	0.997	1	0.998	Tue Jun 14 03:06:53 EDT 2022	Query-centric alignment of 3 hits	TRUE	891	2.29742	264	Tue Jun 14 03:06:53 EDT 2022	227.045	0	891	MCJLIOOP_03286_group_1443	891	15 KB	linear	urn:local:.:2o7i-exszwwf
MCJLIOOP_03274_group_3835	1563	3	0.571	1	1	1	Tue Jun 14 03:06:53 EDT 2022	Query-centric alignment of 2 hits	TRUE	546	1.86264	471	Tue Jun 14 03:06:53 EDT 2022	160.514	0	546	MCJLIOOP_03274_group_3835	546	10 KB	linear	urn:local:.:2o7c-exszwwd
MCJLIOOP_03262_group_3834	451	4	0.565	1	1	1	Tue Jun 14 03:06:53 EDT 2022	Query-centric alignment of 3 hits	TRUE	150	2.00667	46	Tue Jun 14 03:06:53 EDT 2022	34.8512	0	150	MCJLIOOP_03262_group_3834	150	12 KB	linear	urn:local:.:2o77-exszwwc
MCJLIOOP_03261_group_6095	801	3	0.594	0.989	1	0.993	Tue Jun 14 03:06:53 EDT 2022	Query-centric alignment of 2 hits	TRUE	267	2	267	Tue Jun 14 03:06:53 EDT 2022	82.6923	0	267	MCJLIOOP_03261_group_6095	267	9 KB	linear	urn:local:.:2o71-exszwwb
MCJLIOOP_03181_group_6094	5072	7	0.554	0.762	1	0.863	Tue Jun 14 03:06:53 EDT 2022	Query-centric alignment of 6 hits	TRUE	825	5.14788	564	Tue Jun 14 03:06:53 EDT 2022	224.76	0	825	MCJLIOOP_03181_group_6094	827	29 KB	linear	urn:local:.:2o6w-exszwwa
MCJLIOOP_03173_group_3798	1953	5	0.409	0.972	1	0.986	Tue Jun 14 03:06:53 EDT 2022	Query-centric alignment of 4 hits	TRUE	399	3.89474	378	Tue Jun 14 03:06:53 EDT 2022	120.426	0	399	MCJLIOOP_03173_group_3798	399	18 KB	linear	urn:local:.:2o6n-exszww7
MCJLIOOP_03158_group_331	8134	11	0.581	0.822	1	0.934	Tue Jun 14 03:06:53 EDT 2022	Query-centric alignment of 10 hits	TRUE	948	7.59471	34	Tue Jun 14 03:06:53 EDT 2022		0	945	MCJLIOOP_03158_group_331	952	45 KB	linear	urn:local:.:2o6g-exszww6
MCJLIOOP_03146_group_3833	642	2	0.47	1	1	1	Tue Jun 14 03:06:53 EDT 2022	Query-centric alignment of 1 hits	TRUE	321	1	321	Tue Jun 14 03:06:53 EDT 2022	99.0412	0	321	MCJLIOOP_03146_group_3833	321	5 KB	linear	urn:local:.:2o63-exszww3
MCJLIOOP_03145_group_6093	801	3	0.449	0.963	1	0.975	Tue Jun 14 03:06:53 EDT 2022	Query-centric alignment of 2 hits	TRUE	267	2	267	Tue Jun 14 03:06:53 EDT 2022	82.6126	0	267	MCJLIOOP_03145_group_6093	267	8 KB	linear	urn:local:.:2o5z-exszww2
MCJLIOOP_03144_group_3832	4375	3	0.513	0.873	1	0.914	Tue Jun 14 03:06:53 EDT 2022	Query-centric alignment of 2 hits	TRUE	1473	1.98235	1429	Tue Jun 14 03:06:53 EDT 2022	452.082	0	1473	MCJLIOOP_03144_group_3832	1476	13 KB	linear	urn:local:.:2o5u-exszww1
MCJLIOOP_03143_group_6092	1560	2	0.487	1	1	1	Tue Jun 14 03:06:53 EDT 2022	Query-centric alignment of 1 hits	TRUE	780	1	780	Tue Jun 14 03:06:53 EDT 2022	241.227	0	780	MCJLIOOP_03143_group_6092	780	6 KB	linear	urn:local:.:2o5p-exszww0
MCJLIOOP_03142_group_6091	558	2	0.502	1	1	1	Tue Jun 14 03:06:53 EDT 2022	Query-centric alignment of 1 hits	TRUE	279	1	279	Tue Jun 14 03:06:53 EDT 2022	86.452	0	279	MCJLIOOP_03142_group_6091	279	5 KB	linear	urn:local:.:2o5l-exszwvy
MCJLIOOP_03141_group_3831	630	2	0.502	1	1	1	Tue Jun 14 03:06:53 EDT 2022	Query-centric alignment of 1 hits	TRUE	315	1	315	Tue Jun 14 03:06:53 EDT 2022	97.0438	0	315	MCJLIOOP_03141_group_3831	315	5 KB	linear	urn:local:.:2o5h-exszwvy
MCJLIOOP_03140_group_6090	571	3	0.525	0.979	1	0.986	Tue Jun 14 03:06:53 EDT 2022	Query-centric alignment of 2 hits	TRUE	192	1.97396	187	Tue Jun 14 03:06:53 EDT 2022	58.7804	0	192	MCJLIOOP_03140_group_6090	192	8 KB	linear	urn:local:.:2o5d-exszwvx
MCJLIOOP_03139_group_6089	947	3	0.539	0.988	1	0.984	Tue Jun 14 03:06:53 EDT 2022	Query-centric alignment of 2 hits	TRUE	420	1.25476	107	Tue Jun 14 03:06:53 EDT 2022	97.8693	0	420	MCJLIOOP_03139_group_6089	420	9 KB	linear	urn:local:.:2o58-exszwvv
MCJLIOOP_03138_group_6088	3411	3	0.513	0.926	1	0.951	Tue Jun 14 03:06:53 EDT 2022	Query-centric alignment of 2 hits	TRUE	1137	2	1137	Tue Jun 14 03:06:53 EDT 2022	350.95	0	1137	MCJLIOOP_03138_group_6088	1141	12 KB	linear	urn:local:.:2o53-exszwvu
MCJLIOOP_03137_group_6087	1968	2	0.34	1	1	1	Tue Jun 14 03:06:53 EDT 2022	Query-centric alignment of 1 hits	TRUE	984	1	984	Tue Jun 14 03:06:53 EDT 2022	304.141	0	984	MCJLIOOP_03137_group_6087	984	6 KB	linear	urn:local:.:2o4y-exszwvt
MCJLIOOP_03136_group_6086	1548	2	0.478	1	1	1	Tue Jun 14 03:06:53 EDT 2022	Query-centric alignment of 1 hits	TRUE	774	1	774	Tue Jun 14 03:06:53 EDT 2022	240.311	0	774	MCJLIOOP_03136_group_6086	774	6 KB	linear	urn:local:.:2o4u-exszwvs
MCJLIOOP_03135_group_6085	2430	2	0.365	1	1	1	Tue Jun 14 03:06:53 EDT 2022	Query-centric alignment of 1 hits	TRUE	1215	1	1215	Tue Jun 14 03:06:53 EDT 2022	375.32	0	1215	MCJLIOOP_03135_group_6085	1215	7 KB	linear	urn:local:.:2o4q-exszwvq
MCJLIOOP_03134_group_6084	1251	3	0.498	0.914	1	0.942	Tue Jun 14 03:06:53 EDT 2022	Query-centric alignment of 2 hits	TRUE	417	2	417	Tue Jun 14 03:06:53 EDT 2022	128.866	0	417	MCJLIOOP_03134_group_6084	417	9 KB	linear	urn:local:.:2o4m-exszwvp
MCJLIOOP_03133_group_6083	1899	3	0.487	0.959	1	0.973	Tue Jun 14 03:06:53 EDT 2022	Query-centric alignment of 2 hits	TRUE	633	2	633	Tue Jun 14 03:06:53 EDT 2022	195.911	0	633	MCJLIOOP_03133_group_6083	633	10 KB	linear	urn:local:.:2o4h-exszwvo
MCJLIOOP_03119_group_3830	1178	3	0.553	0.995	1	0.997	Tue Jun 14 03:06:53 EDT 2022	Query-centric alignment of 2 hits	TRUE	393	1.99746	392	Tue Jun 14 03:06:53 EDT 2022	121.174	0	393	MCJLIOOP_03119_group_3830	393	9 KB	linear	urn:local:.:2o4c-exszwvn
MCJLIOOP_03026_group_3828	2232	3	0.575	0.995	1	0.996	Tue Jun 14 03:06:53 EDT 2022	Query-centric alignment of 2 hits	TRUE	744	2	744	Tue Jun 14 03:06:53 EDT 2022	228.778	0	744	MCJLIOOP_03026_group_3828	744	11 KB	linear	urn:local:.:2o47-exszwvm
MCJLIOOP_03025_group_3827	1251	3	0.505	0.994	1	0.994	Tue Jun 14 03:06:53 EDT 2022	Query-centric alignment of 2 hits	TRUE	480	1.60625	291	Tue Jun 14 03:06:53 EDT 2022	128.72	0	480	MCJLIOOP_03025_group_3827	480	9 KB	linear	urn:local:.:2o42-exszwvk
MCJLIOOP_03023_group_1798	1188	3	0.51	0.995	1	0.997	Tue Jun 14 03:06:53 EDT 2022	Query-centric alignment of 2 hits	TRUE	396	2	396	Tue Jun 14 03:06:53 EDT 2022	122.48	0	396	MCJLIOOP_03023_group_1798	396	9 KB	linear	urn:local:.:2o3x-exszwvk
MCJLIOOP_03011_group_6082	540	3	0.639	0.945	1	0.964	Tue Jun 14 03:06:53 EDT 2022	Query-centric alignment of 2 hits	TRUE	183	2	174	Tue Jun 14 03:06:53 EDT 2022	56.1772	0	183	MCJLIOOP_03011_group_6082	183	8 KB	linear	urn:local:.:2o3s-exszwvi
MCJLIOOP_03010_group_6081	564	4	0.591	0.986	1	0.993	Tue Jun 14 03:06:53 EDT 2022	Query-centric alignment of 3 hits	TRUE	141	3	141	Tue Jun 14 03:06:53 EDT 2022	43.4876	0	141	MCJLIOOP_03010_group_6081	141	12 KB	linear	urn:local:.:2o3n-exszwvh
MCJLIOOP_02894_group_6080	854	3	0.518	0.996	1	0.998	Tue Jun 14 03:06:53 EDT 2022	Query-centric alignment of 2 hits	TRUE	285	1.99649	284	Tue Jun 14 03:06:53 EDT 2022	88.0239	0	285	MCJLIOOP_02894_group_6080	285	9 KB	linear	urn:local:.:2o3h-exszwvg
MCJLIOOP_02887_group_6079	852	2	0.387	1	1	1	Tue Jun 14 03:06:53 EDT 2022	Query-centric alignment of 1 hits	TRUE	426	1	426	Tue Jun 14 03:06:53 EDT 2022	132.325	0	426	MCJLIOOP_02887_group_6079	426	5 KB	linear	urn:local:.:2o3c-exszwvf
MCJLIOOP_02886_group_1883	2268	3	0.388	1	1	1	Tue Jun 14 03:06:53 EDT 2022	Query-centric alignment of 2 hits	TRUE	756	2	756	Tue Jun 14 03:06:53 EDT 2022	233.696	0	756	MCJLIOOP_02886_group_1883	756	10 KB	linear	urn:local:.:2o38-exszwve
MCJLIOOP_02863_group_6078	1458	3	0.528	0.998	1	0.999	Tue Jun 14 03:06:53 EDT 2022	Query-centric alignment of 2 hits	TRUE	486	2	486	Tue Jun 14 03:06:53 EDT 2022	150.223	0	486	MCJLIOOP_02863_group_6078	486	10 KB	linear	urn:local:.:2o33-exszwvd
MCJLIOOP_02827_group_2123	2511	3	0.556	0.999	1	0.999	Tue Jun 14 03:06:53 EDT 2022	Query-centric alignment of 2 hits	TRUE	837	2	837	Tue Jun 14 03:06:53 EDT 2022	259.063	0	837	MCJLIOOP_02827_group_2123	837	11 KB	linear	urn:local:.:2o2y-exszwvc
MCJLIOOP_02815_group_5406	1416	8	0.598	0.955	1	0.982	Tue Jun 14 03:06:53 EDT 2022	Query-centric alignment of 7 hits	TRUE	177	7	177	Tue Jun 14 03:06:53 EDT 2022	54.6082	0	177	MCJLIOOP_02815_group_5406	177	26 KB	linear	urn:local:.:2o2t-exszwvb
MCJLIOOP_02811_group_6077	1245	6	0.628	0.856	1	0.929	Tue Jun 14 03:06:53 EDT 2022	Query-centric alignment of 5 hits	TRUE	213	4.84507	196	Tue Jun 14 03:06:53 EDT 2022	64.1352	0	213	MCJLIOOP_02811_group_6077	215	20 KB	linear	urn:local:.:2o2j-exszwv9
MCJLIOOP_02810_group_605	2813	13	0.569	0.788	1	0.93	Tue Jun 14 03:06:53 EDT 2022	Query-centric alignment of 12 hits	TRUE	231	11.1775	108	Tue Jun 14 03:06:53 EDT 2022	66.8999	0	231	MCJLIOOP_02810_group_605	231	45 KB	linear	urn:local:.:2o2b-exszwv7
MCJLIOOP_02771_group_6076	1179	3	0.597	0.992	1	0.995	Tue Jun 14 03:06:53 EDT 2022	Query-centric alignment of 2 hits	TRUE	393	2	393	Tue Jun 14 03:06:53 EDT 2022	121.876	0	393	MCJLIOOP_02771_group_6076	393	9 KB	linear	urn:local:.:2o1w-exszwv4
MCJLIOOP_02641_soxB_1	855	3	0.612	0.996	1	0.998	Tue Jun 14 03:06:53 EDT 2022	Query-centric alignment of 2 hits	TRUE	285	2	285	Tue Jun 14 03:06:53 EDT 2022	88.1731	0	285	MCJLIOOP_02641_soxB_1	285	9 KB	linear	urn:local:.:2o1r-exszwv3
MCJLIOOP_02625_group_3826	1408	4	0.59	0.985	1	0.99	Tue Jun 14 03:06:53 EDT 2022	Query-centric alignment of 3 hits	TRUE	468	2.00855	79	Tue Jun 14 03:06:53 EDT 2022	108.278	0	468	MCJLIOOP_02625_group_3826	468	13 KB	linear	urn:local:.:2o1m-exszwv2
MCJLIOOP_02547_bicA_1	9081	7	0.569	0.693	1	0.866	Tue Jun 14 03:06:53 EDT 2022	Query-centric alignment of 6 hits	TRUE	1479	5.13996	207	Tue Jun 14 03:06:53 EDT 2022		0	1479	MCJLIOOP_02547_bicA_1	1493	33 KB	linear	urn:local:.:2o1g-exszwv0
MCJLIOOP_02546_group_6075	1416	4	0.513	0.761	1	0.869	Tue Jun 14 03:06:53 EDT 2022	Query-centric alignment of 3 hits	TRUE	354	3	354	Tue Jun 14 03:06:53 EDT 2022	109.238	0	354	MCJLIOOP_02546_group_6075	356	13 KB	linear	urn:local:.:2o17-exszwuy
MCJLIOOP_02545_group_6074	2648	6	0.57	0.785	1	0.874	Tue Jun 14 03:06:53 EDT 2022	Query-centric alignment of 5 hits	TRUE	570	3.64737	44	Tue Jun 14 03:06:53 EDT 2022	136.275	0	570	MCJLIOOP_02545_group_6074	571	23 KB	linear	urn:local:.:2o11-exszwuw
MCJLIOOP_02544_group_6073	2145	5	0.557	0.767	1	0.887	Tue Jun 14 03:06:53 EDT 2022	Query-centric alignment of 4 hits	TRUE	429	4	429	Tue Jun 14 03:06:53 EDT 2022	132.735	0	429	MCJLIOOP_02544_group_6073	430	17 KB	linear	urn:local:.:2o0t-exszwuu
MCJLIOOP_02543_group_3825	2910	2	0.561	1	1	1	Tue Jun 14 03:06:53 EDT 2022	Query-centric alignment of 1 hits	TRUE	1455	1	1455	Tue Jun 14 03:06:53 EDT 2022	450.976	0	1455	MCJLIOOP_02543_group_3825	1455	7 KB	linear	urn:local:.:2o0m-exszwus
MCJLIOOP_02542_group_1143	1007	3	0.474	0.884	1	0.918	Tue Jun 14 03:06:52 EDT 2022	Query-centric alignment of 2 hits	TRUE	345	1.91884	317	Tue Jun 14 03:06:52 EDT 2022	104.072	0	345	MCJLIOOP_02542_group_1143	345	9 KB	linear	urn:local:.:2o0i-exszwur
MCJLIOOP_02541_group_6072	1447	3	0.567	0.865	1	0.905	Tue Jun 14 03:06:52 EDT 2022	Query-centric alignment of 2 hits	TRUE	495	1.92323	457	Tue Jun 14 03:06:52 EDT 2022	149.237	0	495	MCJLIOOP_02541_group_6072	495	10 KB	linear	urn:local:.:2o0d-exszwuq
MCJLIOOP_02540_group_799	11780	14	0.617	0.65	1	0.816	Tue Jun 14 03:06:52 EDT 2022	Query-centric alignment of 13 hits	TRUE	1545	6.62913	251	Tue Jun 14 03:06:52 EDT 2022		0	1545	MCJLIOOP_02540_group_799	1573	64 KB	linear	urn:local:.:2o08-exszwup
MCJLIOOP_02539_group_6071	960	3	0.537	0.861	1	0.892	Tue Jun 14 03:06:52 EDT 2022	Query-centric alignment of 2 hits	TRUE	345	1.78551	270	Tue Jun 14 03:06:52 EDT 2022	99.1605	0	345	MCJLIOOP_02539_group_6071	345	9 KB	linear	urn:local:.:2nzs-exszwul
MCJLIOOP_02538_group_6070	603	3	0.493	0.9	1	0.934	Tue Jun 14 03:06:52 EDT 2022	Query-centric alignment of 2 hits	TRUE	201	2	201	Tue Jun 14 03:06:52 EDT 2022	62.6947	0	201	MCJLIOOP_02538_group_6070	201	8 KB	linear	urn:local:.:2nzn-exszwuk
MCJLIOOP_02537_group_6069	1104	4	0.488	0.709	1	0.837	Tue Jun 14 03:06:52 EDT 2022	Query-centric alignment of 3 hits	TRUE	276	3	276	Tue Jun 14 03:06:52 EDT 2022	85.6783	0	276	MCJLIOOP_02537_group_6069	278	12 KB	linear	urn:local:.:2nzi-exszwuj
MCJLIOOP_02536_group_842	6603	4	0.47	0.94	1	0.957	Tue Jun 14 03:06:52 EDT 2022	Query-centric alignment of 3 hits	TRUE	1938	2.40712	789	Tue Jun 14 03:06:52 EDT 2022	510.86	0	1938	MCJLIOOP_02536_group_842	1938	19 KB	linear	urn:local:.:2nzc-exszwuh
MCJLIOOP_02535_group_6068	1128	2	0.507	1	1	1	Tue Jun 14 03:06:52 EDT 2022	Query-centric alignment of 1 hits	TRUE	564	1	564	Tue Jun 14 03:06:52 EDT 2022	174.387	0	564	MCJLIOOP_02535_group_6068	564	6 KB	linear	urn:local:.:2nz6-exszwug
MCJLIOOP_02534_group_6067	1404	2	0.543	1	1	1	Tue Jun 14 03:06:52 EDT 2022	Query-centric alignment of 1 hits	TRUE	702	1	702	Tue Jun 14 03:06:52 EDT 2022	216.526	0	702	MCJLIOOP_02534_group_6067	702	6 KB	linear	urn:local:.:2nz2-exszwuf
MCJLIOOP_02496_group_3824	2079	3	0.591	0.993	1	0.995	Tue Jun 14 03:06:52 EDT 2022	Query-centric alignment of 2 hits	TRUE	693	2	693	Tue Jun 14 03:06:52 EDT 2022	213.977	0	693	MCJLIOOP_02496_group_3824	693	10 KB	linear	urn:local:.:2nyy-exszwue
MCJLIOOP_02488_group_6066	10015	10	0.587	0.748	1	0.837	Tue Jun 14 03:06:52 EDT 2022	Query-centric alignment of 9 hits	TRUE	1653	5.05868	152	Tue Jun 14 03:06:52 EDT 2022		0	1653	MCJLIOOP_02488_group_6066	1669	46 KB	linear	urn:local:.:2nyt-exszwuc
MCJLIOOP_02487_group_6065	4680	2	0.541	1	1	1	Tue Jun 14 03:06:52 EDT 2022	Query-centric alignment of 1 hits	TRUE	2340	1	2340	Tue Jun 14 03:06:52 EDT 2022	723.995	0	2340	MCJLIOOP_02487_group_6065	2340	9 KB	linear	urn:local:.:2nyh-exszwu9
MCJLIOOP_02486_group_6064	2460	4	0.544	0.842	1	0.899	Tue Jun 14 03:06:52 EDT 2022	Query-centric alignment of 3 hits	TRUE	768	2.20312	156	Tue Jun 14 03:06:52 EDT 2022	190.043	0	768	MCJLIOOP_02486_group_6064	771	14 KB	linear	urn:local:.:2nyd-exszwu8
MCJLIOOP_02485_group_6063	1124	3	0.463	1	1	1	Tue Jun 14 03:06:52 EDT 2022	Query-centric alignment of 2 hits	TRUE	465	1.4172	194	Tue Jun 14 03:06:52 EDT 2022	115.446	0	465	MCJLIOOP_02485_group_6063	465	9 KB	linear	urn:local:.:2ny7-exszwu7
MCJLIOOP_02484_group_6062	1344	2	0.426	1	1	1	Tue Jun 14 03:06:52 EDT 2022	Query-centric alignment of 1 hits	TRUE	672	1	672	Tue Jun 14 03:06:52 EDT 2022	208.704	0	672	MCJLIOOP_02484_group_6062	672	6 KB	linear	urn:local:.:2ny2-exszwu6
MCJLIOOP_02483_group_6061	1182	2	0.337	1	1	1	Tue Jun 14 03:06:52 EDT 2022	Query-centric alignment of 1 hits	TRUE	591	1	591	Tue Jun 14 03:06:52 EDT 2022	182.466	0	591	MCJLIOOP_02483_group_6061	591	6 KB	linear	urn:local:.:2nxy-exszwu5
MCJLIOOP_02482_envZ_2	2622	2	0.522	1	1	1	Tue Jun 14 03:06:52 EDT 2022	Query-centric alignment of 1 hits	TRUE	1311	1	1311	Tue Jun 14 03:06:52 EDT 2022	405.491	0	1311	MCJLIOOP_02482_envZ_2	1311	7 KB	linear	urn:local:.:2nxu-exszwu4
MCJLIOOP_02481_ompR_3	1464	2	0.499	1	1	1	Tue Jun 14 03:06:52 EDT 2022	Query-centric alignment of 1 hits	TRUE	732	1	732	Tue Jun 14 03:06:52 EDT 2022	226.981	0	732	MCJLIOOP_02481_ompR_3	732	6 KB	linear	urn:local:.:2nxq-exszwu2
MCJLIOOP_02480_bepE	6300	2	0.509	1	1	1	Tue Jun 14 03:06:52 EDT 2022	Query-centric alignment of 1 hits	TRUE	3150	1	3150	Tue Jun 14 03:06:52 EDT 2022	973.268	0	3150	MCJLIOOP_02480_bepE	3150	11 KB	linear	urn:local:.:2nxm-exszwu1
MCJLIOOP_02479_ttgD	2064	2	0.526	1	1	1	Tue Jun 14 03:06:52 EDT 2022	Query-centric alignment of 1 hits	TRUE	1032	1	1032	Tue Jun 14 03:06:52 EDT 2022	318.718	0	1032	MCJLIOOP_02479_ttgD	1032	7 KB	linear	urn:local:.:2nxi-exszwu0
MCJLIOOP_02478_group_6057	570	2	0.449	1	1	1	Tue Jun 14 03:06:52 EDT 2022	Query-centric alignment of 1 hits	TRUE	285	1	285	Tue Jun 14 03:06:52 EDT 2022	87.9371	0	285	MCJLIOOP_02478_group_6057	285	5 KB	linear	urn:local:.:2nxe-exszwtz
MCJLIOOP_02477_group_6056	636	2	0.377	1	1	1	Tue Jun 14 03:06:52 EDT 2022	Query-centric alignment of 1 hits	TRUE	318	1	318	Tue Jun 14 03:06:52 EDT 2022	98.4232	0	318	MCJLIOOP_02477_group_6056	318	5 KB	linear	urn:local:.:2nxa-exszwty
MCJLIOOP_02434_group_3822	560	3	0.488	0.995	1	0.996	Tue Jun 14 03:06:52 EDT 2022	Query-centric alignment of 2 hits	TRUE	222	1.52703	116	Tue Jun 14 03:06:52 EDT 2022	57.9379	0	222	MCJLIOOP_02434_group_3822	222	8 KB	linear	urn:local:.:2nx6-exszwtx
MCJLIOOP_02415_group_3821	1584	3	0.606	0.989	1	0.992	Tue Jun 14 03:06:52 EDT 2022	Query-centric alignment of 2 hits	TRUE	528	2	528	Tue Jun 14 03:06:52 EDT 2022	162.874	0	528	MCJLIOOP_02415_group_3821	528	10 KB	linear	urn:local:.:2nx1-exszwtw
MCJLIOOP_02385_group_6055	1800	3	0.583	0.997	1	0.998	Tue Jun 14 03:06:52 EDT 2022	Query-centric alignment of 2 hits	TRUE	600	2	600	Tue Jun 14 03:06:52 EDT 2022	184.879	0	600	MCJLIOOP_02385_group_6055	600	10 KB	linear	urn:local:.:2nww-exszwtv
MCJLIOOP_02381_group_2471	4131	3	0.598	0.996	1	0.998	Tue Jun 14 03:06:52 EDT 2022	Query-centric alignment of 2 hits	TRUE	1377	2	1377	Tue Jun 14 03:06:52 EDT 2022	426.791	0	1377	MCJLIOOP_02381_group_2471	1377	12 KB	linear	urn:local:.:2nwr-exszwtu
MCJLIOOP_02348_group_1808	5844	4	0.553	0.997	1	0.998	Tue Jun 14 03:06:52 EDT 2022	Query-centric alignment of 3 hits	TRUE	1461	3	1461	Tue Jun 14 03:06:52 EDT 2022	450.569	0	1461	MCJLIOOP_02348_group_1808	1461	18 KB	linear	urn:local:.:2nwm-exszwts
MCJLIOOP_02340_group_6054	585	3	0.597	0.969	1	0.979	Tue Jun 14 03:06:52 EDT 2022	Query-centric alignment of 2 hits	TRUE	195	2	195	Tue Jun 14 03:06:52 EDT 2022	60.419	0	195	MCJLIOOP_02340_group_6054	195	8 KB	linear	urn:local:.:2nwg-exszwtr
MCJLIOOP_02321_group_6053	4132	3	0.351	0.945	1	0.963	Tue Jun 14 03:06:52 EDT 2022	Query-centric alignment of 2 hits	TRUE	1380	1.99348	1372	Tue Jun 14 03:06:52 EDT 2022	426.729	0	1380	MCJLIOOP_02321_group_6053	1382	13 KB	linear	urn:local:.:2nwb-exszwtq
MCJLIOOP_02320_group_6052	2046	2	0.533	1	1	1	Tue Jun 14 03:06:52 EDT 2022	Query-centric alignment of 1 hits	TRUE	1023	1	1023	Tue Jun 14 03:06:52 EDT 2022	316.793	0	1023	MCJLIOOP_02320_group_6052	1023	7 KB	linear	urn:local:.:2nw6-exszwto
MCJLIOOP_02319_bacA_2	3402	2	0.518	1	1	1	Tue Jun 14 03:06:52 EDT 2022	Query-centric alignment of 1 hits	TRUE	1701	1	1701	Tue Jun 14 03:06:52 EDT 2022	525.38	0	1701	MCJLIOOP_02319_bacA_2	1701	8 KB	linear	urn:local:.:2nw2-exszwtn
MCJLIOOP_02318_suhB_4	1596	2	0.561	1	1	1	Tue Jun 14 03:06:52 EDT 2022	Query-centric alignment of 1 hits	TRUE	798	1	798	Tue Jun 14 03:06:52 EDT 2022	247.166	0	798	MCJLIOOP_02318_suhB_4	798	6 KB	linear	urn:local:.:2nvy-exszwtn
MCJLIOOP_02317_group_6050	2124	2	0.546	1	1	1	Tue Jun 14 03:06:52 EDT 2022	Query-centric alignment of 1 hits	TRUE	1062	1	1062	Tue Jun 14 03:06:52 EDT 2022	328.133	0	1062	MCJLIOOP_02317_group_6050	1062	7 KB	linear	urn:local:.:2nvu-exszwtm
MCJLIOOP_02316_group_3820	4014	2	0.541	1	1	1	Tue Jun 14 03:06:52 EDT 2022	Query-centric alignment of 1 hits	TRUE	2007	1	2007	Tue Jun 14 03:06:52 EDT 2022	618.619	0	2007	MCJLIOOP_02316_group_3820	2007	8 KB	linear	urn:local:.:2nvq-exszwtl
MCJLIOOP_02315_group_6049	1914	2	0.533	1	1	1	Tue Jun 14 03:06:52 EDT 2022	Query-centric alignment of 1 hits	TRUE	957	1	957	Tue Jun 14 03:06:52 EDT 2022	295.65	0	957	MCJLIOOP_02315_group_6049	957	6 KB	linear	urn:local:.:2nvm-exszwtk
MCJLIOOP_02314_nagK	2460	2	0.534	1	1	1	Tue Jun 14 03:06:52 EDT 2022	Query-centric alignment of 1 hits	TRUE	1230	1	1230	Tue Jun 14 03:06:52 EDT 2022	380.67	0	1230	MCJLIOOP_02314_nagK	1230	7 KB	linear	urn:local:.:2nvi-exszwtj
MCJLIOOP_02313_group_3819	858	2	0.543	1	1	1	Tue Jun 14 03:06:52 EDT 2022	Query-centric alignment of 1 hits	TRUE	429	1	429	Tue Jun 14 03:06:52 EDT 2022	132.681	0	429	MCJLIOOP_02313_group_3819	429	5 KB	linear	urn:local:.:2nve-exszwti
MCJLIOOP_02312_azoR_3	1308	2	0.564	1	1	1	Tue Jun 14 03:06:52 EDT 2022	Query-centric alignment of 1 hits	TRUE	654	1	654	Tue Jun 14 03:06:52 EDT 2022	201.741	0	654	MCJLIOOP_02312_azoR_3	654	6 KB	linear	urn:local:.:2nva-exszwth
MCJLIOOP_02311_group_6047	1899	3	0.572	0.959	1	0.972	Tue Jun 14 03:06:52 EDT 2022	Query-centric alignment of 2 hits	TRUE	636	1.98585	627	Tue Jun 14 03:06:52 EDT 2022	195.502	0	636	MCJLIOOP_02311_group_6047	636	10 KB	linear	urn:local:.:2nv6-exszwtg
MCJLIOOP_02310_group_6046	630	2	0.435	1	1	1	Tue Jun 14 03:06:52 EDT 2022	Query-centric alignment of 1 hits	TRUE	315	1	315	Tue Jun 14 03:06:52 EDT 2022	97.3732	0	315	MCJLIOOP_02310_group_6046	315	5 KB	linear	urn:local:.:2nv1-exszwtf
MCJLIOOP_02309_group_3818	528	2	0.436	1	1	1	Tue Jun 14 03:06:52 EDT 2022	Query-centric alignment of 1 hits	TRUE	264	1	264	Tue Jun 14 03:06:52 EDT 2022	81.598	0	264	MCJLIOOP_02309_group_3818	264	5 KB	linear	urn:local:.:2nux-exszwte
MCJLIOOP_02308_group_3609	856	3	0.479	0.98	1	0.985	Tue Jun 14 03:06:52 EDT 2022	Query-centric alignment of 2 hits	TRUE	303	1.82508	250	Tue Jun 14 03:06:52 EDT 2022	88.5275	0	303	MCJLIOOP_02308_group_3609	303	9 KB	linear	urn:local:.:2nut-exszwte
MCJLIOOP_02307_group_3611	603	3	0.483	0.98	1	0.987	Tue Jun 14 03:06:52 EDT 2022	Query-centric alignment of 2 hits	TRUE	201	2	201	Tue Jun 14 03:06:52 EDT 2022	62.213	0	201	MCJLIOOP_02307_group_3611	201	8 KB	linear	urn:local:.:2nuo-exszwtc
MCJLIOOP_02306_group_962	3357	4	0.602	0.812	1	0.893	Tue Jun 14 03:06:52 EDT 2022	Query-centric alignment of 3 hits	TRUE	870	2.85862	747	Tue Jun 14 03:06:52 EDT 2022	259.003	0	870	MCJLIOOP_02306_group_962	876	16 KB	linear	urn:local:.:2nuj-exszwtb
MCJLIOOP_02236_xerC_9	3015	5	0.45	0.881	1	0.952	Tue Jun 14 03:06:52 EDT 2022	Query-centric alignment of 4 hits	TRUE	603	4	603	Tue Jun 14 03:06:52 EDT 2022	186.614	0	603	MCJLIOOP_02236_xerC_9	603	18 KB	linear	urn:local:.:2nud-exszwta
MCJLIOOP_02231_group_6045	885	3	0.599	0.997	1	0.998	Tue Jun 14 03:06:52 EDT 2022	Query-centric alignment of 2 hits	TRUE	309	1.86408	267	Tue Jun 14 03:06:52 EDT 2022	91.3539	0	309	MCJLIOOP_02231_group_6045	309	9 KB	linear	urn:local:.:2nu6-exszwt8
MCJLIOOP_02214_group_6044	953	3	0.565	0.997	1	0.998	Tue Jun 14 03:06:52 EDT 2022	Query-centric alignment of 2 hits	TRUE	330	1.88788	293	Tue Jun 14 03:06:52 EDT 2022	97.9234	0	330	MCJLIOOP_02214_group_6044	330	9 KB	linear	urn:local:.:2nu1-exszwt7
MCJLIOOP_02198_group_6043	837	3	0.552	1	1	1	Tue Jun 14 03:06:52 EDT 2022	Query-centric alignment of 2 hits	TRUE	279	2	279	Tue Jun 14 03:06:52 EDT 2022	86.0875	0	279	MCJLIOOP_02198_group_6043	279	9 KB	linear	urn:local:.:2ntw-exszwt6
MCJLIOOP_02178_group_6042	504	3	0.476	0.97	1	0.98	Tue Jun 14 03:06:52 EDT 2022	Query-centric alignment of 2 hits	TRUE	168	2	168	Tue Jun 14 03:06:52 EDT 2022	51.8082	0	168	MCJLIOOP_02178_group_6042	168	8 KB	linear	urn:local:.:2ntr-exszwt5
MCJLIOOP_02172_group_1151	1566	5	0.529	0.899	1	0.953	Tue Jun 14 03:06:52 EDT 2022	Query-centric alignment of 4 hits	TRUE	315	3.96825	306	Tue Jun 14 03:06:52 EDT 2022	97.0117	0	315	MCJLIOOP_02172_group_1151	316	16 KB	linear	urn:local:.:2ntm-exszwt4
MCJLIOOP_02169_group_6041	724	3	0.47	0.967	1	0.978	Tue Jun 14 03:06:52 EDT 2022	Query-centric alignment of 2 hits	TRUE	243	1.97942	238	Tue Jun 14 03:06:52 EDT 2022	74.3151	0	243	MCJLIOOP_02169_group_6041	243	8 KB	linear	urn:local:.:2ntf-exszwt3
MCJLIOOP_02166_group_6040	827	4	0.566	0.953	1	0.969	Tue Jun 14 03:06:52 EDT 2022	Query-centric alignment of 3 hits	TRUE	276	1.99638	41	Tue Jun 14 03:06:52 EDT 2022	64.0791	0	276	MCJLIOOP_02166_group_6040	276	12 KB	linear	urn:local:.:2nta-exszwt2
MCJLIOOP_02165_group_6039	438	2	0.516	1	1	1	Tue Jun 14 03:06:52 EDT 2022	Query-centric alignment of 1 hits	TRUE	219	1	219	Tue Jun 14 03:06:52 EDT 2022	67.6998	0	219	MCJLIOOP_02165_group_6039	219	5 KB	linear	urn:local:.:2nt4-exszwt0
MCJLIOOP_02164_group_3817	1098	2	0.526	1	1	1	Tue Jun 14 03:06:52 EDT 2022	Query-centric alignment of 1 hits	TRUE	549	1	549	Tue Jun 14 03:06:52 EDT 2022	169.507	0	549	MCJLIOOP_02164_group_3817	549	5 KB	linear	urn:local:.:2nt0-exszwt0
MCJLIOOP_02163_group_6038	674	4	0.581	0.938	1	0.965	Tue Jun 14 03:06:52 EDT 2022	Query-centric alignment of 3 hits	TRUE	177	2.80791	143	Tue Jun 14 03:06:52 EDT 2022	52.297	0	177	MCJLIOOP_02163_group_6038	177	12 KB	linear	urn:local:.:2nsw-exszwsz
MCJLIOOP_02162_group_346	2875	10	0.623	0.845	1	0.925	Tue Jun 14 03:06:52 EDT 2022	Query-centric alignment of 9 hits	TRUE	501	4.73453	43	Tue Jun 14 03:06:52 EDT 2022	88.8395	0	501	MCJLIOOP_02162_group_346	503	37 KB	linear	urn:local:.:2nsq-exszwsx
MCJLIOOP_02161_group_6037	258	2	0.473	1	1	1	Tue Jun 14 03:06:52 EDT 2022	Query-centric alignment of 1 hits	TRUE	129	1	129	Tue Jun 14 03:06:52 EDT 2022	40.061	0	129	MCJLIOOP_02161_group_6037	129	4 KB	linear	urn:local:.:2nse-exszwsu
MCJLIOOP_02160_group_6036	342	2	0.427	1	1	1	Tue Jun 14 03:06:52 EDT 2022	Query-centric alignment of 1 hits	TRUE	171	1	171	Tue Jun 14 03:06:52 EDT 2022	53.0816	0	171	MCJLIOOP_02160_group_6036	171	4 KB	linear	urn:local:.:2nsa-exszwst
MCJLIOOP_02159_group_6035	621	3	0.384	0.942	1	0.961	Tue Jun 14 03:06:52 EDT 2022	Query-centric alignment of 2 hits	TRUE	207	2	207	Tue Jun 14 03:06:52 EDT 2022	64.0571	0	207	MCJLIOOP_02159_group_6035	207	8 KB	linear	urn:local:.:2ns6-exszwst
MCJLIOOP_02158_group_2233	810	3	0.478	0.974	1	0.983	Tue Jun 14 03:06:52 EDT 2022	Query-centric alignment of 2 hits	TRUE	270	2	270	Tue Jun 14 03:06:52 EDT 2022	83.8565	0	270	MCJLIOOP_02158_group_2233	270	8 KB	linear	urn:local:.:2ns1-exszwss
MCJLIOOP_02157_group_1146	1356	4	0.469	0.941	1	0.961	Tue Jun 14 03:06:52 EDT 2022	Query-centric alignment of 3 hits	TRUE	339	3	339	Tue Jun 14 03:06:52 EDT 2022	105.348	0	339	MCJLIOOP_02157_group_1146	339	13 KB	linear	urn:local:.:2nrw-exszwsr
MCJLIOOP_02156_group_6034	1359	3	0.405	0.954	1	0.969	Tue Jun 14 03:06:52 EDT 2022	Query-centric alignment of 2 hits	TRUE	453	2	453	Tue Jun 14 03:06:52 EDT 2022	140.008	0	453	MCJLIOOP_02156_group_6034	453	9 KB	linear	urn:local:.:2nrq-exszwsp
MCJLIOOP_02154_group_102	2016	16	0.549	0.817	1	0.944	Tue Jun 14 03:06:52 EDT 2022	Query-centric alignment of 15 hits	TRUE	126	15	126	Tue Jun 14 03:06:52 EDT 2022	39.2197	0	126	MCJLIOOP_02154_group_102	126	56 KB	linear	urn:local:.:2nrl-exszwso
MCJLIOOP_02152_group_3815	693	3	0.569	0.918	1	0.945	Tue Jun 14 03:06:52 EDT 2022	Query-centric alignment of 2 hits	TRUE	231	2	231	Tue Jun 14 03:06:52 EDT 2022	71.6796	0	231	MCJLIOOP_02152_group_3815	231	8 KB	linear	urn:local:.:2nr3-exszwsl
MCJLIOOP_02151_group_6033	954	3	0.524	0.972	1	0.981	Tue Jun 14 03:06:52 EDT 2022	Query-centric alignment of 2 hits	TRUE	318	2	318	Tue Jun 14 03:06:52 EDT 2022	98.3619	0	318	MCJLIOOP_02151_group_6033	318	9 KB	linear	urn:local:.:2nqy-exszwsk
MCJLIOOP_02150_group_6032	282	2	0.553	1	1	1	Tue Jun 14 03:06:52 EDT 2022	Query-centric alignment of 1 hits	TRUE	141	1	141	Tue Jun 14 03:06:52 EDT 2022	43.5081	0	141	MCJLIOOP_02150_group_6032	141	4 KB	linear	urn:local:.:2nqt-exszwsj
MCJLIOOP_02149_group_3814	4426	6	0.639	0.761	1	0.87	Tue Jun 14 03:06:52 EDT 2022	Query-centric alignment of 5 hits	TRUE	771	4.738	706	Tue Jun 14 03:06:52 EDT 2022	227.828	0	771	MCJLIOOP_02149_group_3814	775	25 KB	linear	urn:local:.:2nqp-exszwsi
MCJLIOOP_02148_group_6031	2848	4	0.479	0.916	1	0.95	Tue Jun 14 03:06:52 EDT 2022	Query-centric alignment of 3 hits	TRUE	717	2.97211	705	Tue Jun 14 03:06:52 EDT 2022	220.42	0	717	MCJLIOOP_02148_group_6031	717	15 KB	linear	urn:local:.:2nqh-exszwsg
MCJLIOOP_02145_group_986	1826	8	0.503	0.79	1	0.901	Tue Jun 14 03:06:52 EDT 2022	Query-centric alignment of 7 hits	TRUE	243	6.51852	201	Tue Jun 14 03:06:52 EDT 2022	70.8174	0	243	MCJLIOOP_02145_group_986	243	28 KB	linear	urn:local:.:2nqb-exszwse
MCJLIOOP_02144_group_1606	7800	12	0.53	0.727	1	0.908	Tue Jun 14 03:06:52 EDT 2022	Query-centric alignment of 11 hits	TRUE	687	10.3552	394	Tue Jun 14 03:06:52 EDT 2022	201.344	0	687	MCJLIOOP_02144_group_1606	688	49 KB	linear	urn:local:.:2nq1-exszwsc
MCJLIOOP_02143_group_66	14797	16	0.6	0.793	1	0.928	Tue Jun 14 03:06:52 EDT 2022	Query-centric alignment of 15 hits	TRUE	1281	10.5511	297	Tue Jun 14 03:06:52 EDT 2022		0	1281	MCJLIOOP_02143_group_66	1283	73 KB	linear	urn:local:.:2npn-exszws9
MCJLIOOP_02142_group_227	5332	16	0.632	0.836	1	0.939	Tue Jun 14 03:06:52 EDT 2022	Query-centric alignment of 15 hits	TRUE	450	10.8511	131	Tue Jun 14 03:06:52 EDT 2022	102.855	0	450	MCJLIOOP_02142_group_227	450	60 KB	linear	urn:local:.:2np5-exszws3
MCJLIOOP_02139_group_6028	2442	9	0.588	0.791	1	0.912	Tue Jun 14 03:06:51 EDT 2022	Query-centric alignment of 8 hits	TRUE	285	7.56842	212	Tue Jun 14 03:06:51 EDT 2022	84.2974	0	285	MCJLIOOP_02139_group_6028	287	34 KB	linear	urn:local:.:2non-exszwrz
MCJLIOOP_02137_group_475	1342	12	0.62	0.871	1	0.952	Tue Jun 14 03:06:51 EDT 2022	Query-centric alignment of 11 hits	TRUE	201	5.67164	59	Tue Jun 14 03:06:51 EDT 2022	35.0212	0	201	MCJLIOOP_02137_group_475	202	41 KB	linear	urn:local:.:2noc-exszwrx
MCJLIOOP_02136_group_3813	1725	6	0.634	0.862	1	0.931	Tue Jun 14 03:06:51 EDT 2022	Query-centric alignment of 5 hits	TRUE	339	4.0885	56	Tue Jun 14 03:06:51 EDT 2022	89.3163	0	339	MCJLIOOP_02136_group_3813	340	20 KB	linear	urn:local:.:2nny-exszwru
MCJLIOOP_02134_group_2348	774	2	0.574	1	1	1	Tue Jun 14 03:06:51 EDT 2022	Query-centric alignment of 1 hits	TRUE	387	1	387	Tue Jun 14 03:06:51 EDT 2022	120.091	0	387	MCJLIOOP_02134_group_2348	387	5 KB	linear	urn:local:.:2nnq-exszwrs
MCJLIOOP_02133_group_2347	1002	2	0.533	1	1	1	Tue Jun 14 03:06:51 EDT 2022	Query-centric alignment of 1 hits	TRUE	501	1	501	Tue Jun 14 03:06:51 EDT 2022	155.546	0	501	MCJLIOOP_02133_group_2347	501	5 KB	linear	urn:local:.:2nnm-exszwrr
MCJLIOOP_02131_group_1132	1344	4	0.498	0.908	1	0.948	Tue Jun 14 03:06:51 EDT 2022	Query-centric alignment of 3 hits	TRUE	336	3	336	Tue Jun 14 03:06:51 EDT 2022	103.36	0	336	MCJLIOOP_02131_group_1132	336	13 KB	linear	urn:local:.:2nni-exszwrq
MCJLIOOP_02130_group_5405	1416	8	0.598	0.955	1	0.982	Tue Jun 14 03:06:51 EDT 2022	Query-centric alignment of 7 hits	TRUE	177	7	177	Tue Jun 14 03:06:51 EDT 2022	54.6082	0	177	MCJLIOOP_02130_group_5405	177	26 KB	linear	urn:local:.:2nnc-exszwrp
MCJLIOOP_02129_group_3812	2332	10	0.568	0.817	1	0.937	Tue Jun 14 03:06:51 EDT 2022	Query-centric alignment of 9 hits	TRUE	234	8.96154	232	Tue Jun 14 03:06:51 EDT 2022	72.3807	0	234	MCJLIOOP_02129_group_3812	235	37 KB	linear	urn:local:.:2nn2-exszwrm
MCJLIOOP_02128_noc	15076	13	0.613	0.832	1	0.927	Tue Jun 14 03:06:51 EDT 2022	Query-centric alignment of 12 hits	TRUE	2064	6.32025	203	Tue Jun 14 03:06:51 EDT 2022		0	2064	MCJLIOOP_02128_noc	2072	61 KB	linear	urn:local:.:2nmq-exszwrk
MCJLIOOP_02127_psiB	1752	4	0.661	0.92	1	0.959	Tue Jun 14 03:06:51 EDT 2022	Query-centric alignment of 3 hits	TRUE	438	3	438	Tue Jun 14 03:06:51 EDT 2022	135.801	0	438	MCJLIOOP_02127_psiB	439	13 KB	linear	urn:local:.:2nmb-exszwrf
MCJLIOOP_02126_group_621	2414	5	0.63	0.951	1	0.969	Tue Jun 14 03:06:51 EDT 2022	Query-centric alignment of 4 hits	TRUE	729	2.31276	74	Tue Jun 14 03:06:51 EDT 2022	149.772	0	729	MCJLIOOP_02126_group_621	731	18 KB	linear	urn:local:.:2nm5-exszwre
MCJLIOOP_02125_group_3811	870	5	0.51	0.818	1	0.89	Tue Jun 14 03:06:51 EDT 2022	Query-centric alignment of 4 hits	TRUE	212	3.20896	44	Tue Jun 14 03:06:51 EDT 2022	53.7434	0	201	MCJLIOOP_02125_group_3811	214	16 KB	linear	urn:local:.:2nly-exszwrd
MCJLIOOP_02124_group_2346	820	5	0.527	0.762	1	0.892	Tue Jun 14 03:06:51 EDT 2022	Query-centric alignment of 4 hits	TRUE	165	3.9697	162	Tue Jun 14 03:06:51 EDT 2022	51.0981	0	165	MCJLIOOP_02124_group_2346	168	15 KB	linear	urn:local:.:2nlr-exszwrb
MCJLIOOP_02029_group_3810	1689	3	0.553	0.995	1	0.996	Tue Jun 14 03:06:51 EDT 2022	Query-centric alignment of 2 hits	TRUE	564	1.99468	561	Tue Jun 14 03:06:51 EDT 2022	173.54	0	564	MCJLIOOP_02029_group_3810	564	10 KB	linear	urn:local:.:2nlk-exszwr9
MCJLIOOP_02012_trg_6	9735	13	0.632	0.813	1	0.864	Tue Jun 14 03:06:51 EDT 2022	Query-centric alignment of 12 hits	TRUE	1563	5.23289	156	Tue Jun 14 03:06:51 EDT 2022		0	1563	MCJLIOOP_02012_trg_6	1578	57 KB	linear	urn:local:.:2nlf-exszwr8
MCJLIOOP_02011_group_3809	1566	3	0.441	0.946	1	0.964	Tue Jun 14 03:06:51 EDT 2022	Query-centric alignment of 2 hits	TRUE	522	2	522	Tue Jun 14 03:06:51 EDT 2022	161.387	0	522	MCJLIOOP_02011_group_3809	522	10 KB	linear	urn:local:.:2nl0-exszwr4
MCJLIOOP_02010_group_6027	895	3	0.453	0.876	1	0.913	Tue Jun 14 03:06:51 EDT 2022	Query-centric alignment of 2 hits	TRUE	306	1.92484	283	Tue Jun 14 03:06:51 EDT 2022	92.2562	0	306	MCJLIOOP_02010_group_6027	307	9 KB	linear	urn:local:.:2nkv-exszwr3
MCJLIOOP_02009_group_6026	4982	3	0.59	0.869	1	0.912	Tue Jun 14 03:06:51 EDT 2022	Query-centric alignment of 2 hits	TRUE	1665	1.99219	1652	Tue Jun 14 03:06:51 EDT 2022	512.977	0	1665	MCJLIOOP_02009_group_6026	1669	13 KB	linear	urn:local:.:2nkq-exszwr2
MCJLIOOP_02008_group_6025	1794	2	0.512	1	1	1	Tue Jun 14 03:06:51 EDT 2022	Query-centric alignment of 1 hits	TRUE	897	1	897	Tue Jun 14 03:06:51 EDT 2022	277.492	0	897	MCJLIOOP_02008_group_6025	897	6 KB	linear	urn:local:.:2nkl-exszwr1
MCJLIOOP_02007_acuR	984	2	0.449	1	1	1	Tue Jun 14 03:06:51 EDT 2022	Query-centric alignment of 1 hits	TRUE	492	1	492	Tue Jun 14 03:06:51 EDT 2022	152.296	0	492	MCJLIOOP_02007_acuR	492	5 KB	linear	urn:local:.:2nkh-exszwr0
MCJLIOOP_02006_xynR_1	1704	2	0.542	1	1	1	Tue Jun 14 03:06:51 EDT 2022	Query-centric alignment of 1 hits	TRUE	852	1	852	Tue Jun 14 03:06:51 EDT 2022	263.678	0	852	MCJLIOOP_02006_xynR_1	852	6 KB	linear	urn:local:.:2nkd-exszwqz
MCJLIOOP_02005_davD_1	2910	2	0.56	1	1	1	Tue Jun 14 03:06:51 EDT 2022	Query-centric alignment of 1 hits	TRUE	1455	1	1455	Tue Jun 14 03:06:51 EDT 2022	450.747	0	1455	MCJLIOOP_02005_davD_1	1455	7 KB	linear	urn:local:.:2nk9-exszwqy
MCJLIOOP_02004_adh1_1	3483	3	0.574	0.825	1	0.883	Tue Jun 14 03:06:51 EDT 2022	Query-centric alignment of 2 hits	TRUE	1161	2	1161	Tue Jun 14 03:06:51 EDT 2022	359.001	0	1161	MCJLIOOP_02004_adh1_1	1163	12 KB	linear	urn:local:.:2nk5-exszwqx
MCJLIOOP_02003_attM_1	2376	3	0.549	0.85	1	0.9	Tue Jun 14 03:06:51 EDT 2022	Query-centric alignment of 2 hits	TRUE	792	2	792	Tue Jun 14 03:06:51 EDT 2022	244.762	0	792	MCJLIOOP_02003_attM_1	793	10 KB	linear	urn:local:.:2nk0-exszwqw
MCJLIOOP_02002_group_6020	5970	7	0.558	0.776	1	0.884	Tue Jun 14 03:06:51 EDT 2022	Query-centric alignment of 6 hits	TRUE	1038	4.75145	174	Tue Jun 14 03:06:51 EDT 2022	263.73	0	1038	MCJLIOOP_02002_group_6020	1041	29 KB	linear	urn:local:.:2njv-exszwqu
MCJLIOOP_02001_group_6019	498	2	0.414	1	1	1	Tue Jun 14 03:06:51 EDT 2022	Query-centric alignment of 1 hits	TRUE	249	1	249	Tue Jun 14 03:06:51 EDT 2022	77.3854	0	249	MCJLIOOP_02001_group_6019	249	5 KB	linear	urn:local:.:2njm-exszwqs
MCJLIOOP_02000_group_6018	2286	2	0.29	1	1	1	Tue Jun 14 03:06:51 EDT 2022	Query-centric alignment of 1 hits	TRUE	1143	1	1143	Tue Jun 14 03:06:51 EDT 2022	353.867	0	1143	MCJLIOOP_02000_group_6018	1143	7 KB	linear	urn:local:.:2nji-exszwqr
MCJLIOOP_01999_group_6017	930	2	0.284	1	1	1	Tue Jun 14 03:06:51 EDT 2022	Query-centric alignment of 1 hits	TRUE	465	1	465	Tue Jun 14 03:06:51 EDT 2022	143.889	0	465	MCJLIOOP_01999_group_6017	465	5 KB	linear	urn:local:.:2nje-exszwqq
MCJLIOOP_01998_group_6016	6654	2	0.31	1	1	1	Tue Jun 14 03:06:51 EDT 2022	Query-centric alignment of 1 hits	TRUE	3327	1	3327	Tue Jun 14 03:06:51 EDT 2022	1032	0	3327	MCJLIOOP_01998_group_6016	3327	11 KB	linear	urn:local:.:2nja-exszwqp
MCJLIOOP_01997_group_6015	2982	4	0.546	0.987	1	0.979	Tue Jun 14 03:06:51 EDT 2022	Query-centric alignment of 3 hits	TRUE	1353	1.20399	88	Tue Jun 14 03:06:51 EDT 2022	230.381	0	1353	MCJLIOOP_01997_group_6015	1353	15 KB	linear	urn:local:.:2nj6-exszwqo
MCJLIOOP_01859_group_6014	666	3	0.444	0.992	1	0.993	Tue Jun 14 03:06:51 EDT 2022	Query-centric alignment of 2 hits	TRUE	252	1.64286	162	Tue Jun 14 03:06:51 EDT 2022	68.9758	0	252	MCJLIOOP_01859_group_6014	252	9 KB	linear	urn:local:.:2nj0-exszwqn
MCJLIOOP_01812_group_1070	3276	3	0.586	0.995	1	0.996	Tue Jun 14 03:06:51 EDT 2022	Query-centric alignment of 2 hits	TRUE	1092	2	1092	Tue Jun 14 03:06:51 EDT 2022	338.161	0	1092	MCJLIOOP_01812_group_1070	1092	12 KB	linear	urn:local:.:2niv-exszwqm
MCJLIOOP_01794_group_2993	2767	7	0.616	0.992	1	0.997	Tue Jun 14 03:06:51 EDT 2022	Query-centric alignment of 6 hits	TRUE	399	5.93484	373	Tue Jun 14 03:06:51 EDT 2022	122.137	0	399	MCJLIOOP_01794_group_2993	399	25 KB	linear	urn:local:.:2niq-exszwqk
MCJLIOOP_01791_group_6013	612	2	0.405	1	1	1	Tue Jun 14 03:06:51 EDT 2022	Query-centric alignment of 1 hits	TRUE	306	1	306	Tue Jun 14 03:06:51 EDT 2022	94.8518	0	306	MCJLIOOP_01791_group_6013	306	5 KB	linear	urn:local:.:2nih-exszwqj
MCJLIOOP_01772_group_266	5690	16	0.663	0.718	1	0.917	Tue Jun 14 03:06:51 EDT 2022	Query-centric alignment of 15 hits	TRUE	358	14.8263	350	Tue Jun 14 03:06:51 EDT 2022	110.607	0	357	MCJLIOOP_01772_group_266	365	64 KB	linear	urn:local:.:2nid-exszwqi
[truncated: 12,976 more rows]
