# Supplementary material for: Genome-wide association and dissociation studies in Pantoea ananatis reveal potential virulence factors affecting Allium porrum and Allium fistulosum × Allium cepa hybrid
Source: Front Microbiol. 2023 Feb 2;13:1094155. doi: 10.3389/fmicb.2022.1094155 (PMC9933511; doi:10.3389/fmicb.2022.1094155)
Supplement: Supplementary file 9 [file Table_9.XLSX]

## Sheet: Sheet2
Supplementary 2. Presence and absence of the pemK_2 gene cluster within the pangenome, sorted by foliar pathogenicity and aggressiveness. Green is present, red is absent.
Strain	Region1	Region2	Region3	pemK_2	Region4	Region5	Region6	Region7
PANS_02_12(++)
PANS_1_5(++)
PANS_1_6(++)
PANS_19_11(++)
PANS_19_12(++)
PANS_19_13(++)
PANS_200_2(++)
PANS_2_5(++)
PANS_2_6(++)
PANS_2_7(++)
PANS_2_8(++)
PANS_99_11(++)
PANS_99_12(++)
PANS_99_18(++)
PANS_99_22(++)
PANS_99_26(++)
PANS_99_33(++)
PNA_06_1(++)
PNA_06_4(++)
PNA_07_13(++)
PNA_07_7(++)
PNA_15_1(++)
PNA_18_1(++)
PNA_18_2(++)
PNA_18_3S(++)
PNA_18_5(++)
PNA_18_5S(++)
PNA_18_9S(++)
PNA_200_10(++)
PNA_200_11(++)
PNA_200_12(++)
PNA_200_7(++)
PNA_92_7(++)
PNA_97_11(++)
PNA_97_1(++)
PNA_97_2(++)
PNA_98_11(++)
PNA_98_12(++)
PNA_98_1(++)
PNA_98_2(++)
PNA_98_8(++)
PNA_99_14(++)
PNA_99_1(++)
PNA_99_2(++)
PNA_99_3(++)
PNA_99_6(++)
PNA_99_7(++)
PNA_99_8(++)
PNA_99_9(++)
PANS_1_2(O+)
PANS_19_17(O+)
PANS_19_2(O+)
PANS_19_6(O+)
PANS_2_1(O+)
PANS_99_25(O+)
PANS_99_27(O+)
PANS_99_29(O+)
PANS_99_31(O+)
PANS_99_36(O+)
PNA_02_12(O+)
PNA_03_1(O+)
PNA_03_2(O+)
PNA_05_1(O+)
PNA_07_10(O+)
PNA_07_14(O+)
PNA_07_1(O+)
PNA_08_1(O+)
PNA_11_1(O+)
PNA_18_7S(O+)
PNA_18_8S(O+)
PNA_97_3(O+)
PNA_98_3(O+)
PANS_99_14(L+)
PNA_15_3(L+)
PANS_99_23(-)
PANS_99_24(-)
PNA_13_1(-)
PNA_14_2(-)
PNA_18_10(-)
PNA_18_10S(-)
PNA_18_6S(-)
PNA_200_3(-)
PNA_200_8(-)
PANS_19_8(-)
PANS_4_1(-)
PANS_4_2(-)
PANS_99_10(-)
PANS_19_20(-)
PANS_1_10(-)
PANS_1_8(-)
PANS_19_10(-)
