# Supplementary material for: Genome-wide association and dissociation studies in Pantoea ananatis reveal potential virulence factors affecting Allium porrum and Allium fistulosum × Allium cepa hybrid
Source: Front Microbiol. 2023 Feb 2;13:1094155. doi: 10.3389/fmicb.2022.1094155 (PMC9933511; doi:10.3389/fmicb.2022.1094155)
Supplement: Supplementary file 10 [file Table_10.XLSX]

## Sheet: Gene Presence Absence
Gene	Non-unique Gene name	Annotation	No. isolates	No. sequences	Avg sequences per isolate	Genome Fragment	Order within Fragment	Accessory Fragment	Accessory Order with Fragment	QC	Min group size nuc	Max group size nuc	Avg group size nuc	PANS_02_12	PANS_19_10	PANS_19_11	PANS_19_12	PANS_19_13	PANS_19_17	PANS_19_2	PANS_19_20	PANS_19_6	PANS_19_8	PANS_1_10	PANS_1_2	PANS_1_5	PANS_1_6	PANS_1_8	PANS_200_1	PANS_200_2	PANS_2_1	PANS_2_5	PANS_2_6	PANS_2_7	PANS_2_8	PANS_4_1	PANS_4_2	PANS_99_10	PANS_99_11	PANS_99_12	PANS_99_14	PANS_99_18	PANS_99_22	PANS_99_23	PANS_99_24	PANS_99_25	PANS_99_26	PANS_99_27	PANS_99_29
chaB		Putative cation transport regulator ChaB	92	92	1	353	8296				185	230	228	FJMEIOKP_00147	HALOIIDI_00989	MCJLIOOP_02278	EACLNMBD_02040	BAJIHLMC_00017	CFBDNONK_03075	GENEGOGG_01178	HEGBGADN_01010	ALOBGNLA_03121	EHONOGGD_00614	EFHKGNMP_00678	DKDFIIJJ_02821	BOAOHFFJ_00060	MFKNNFJP_01425	LJDEBMHA_01406	AOELEJPK_01592	ONFBIPDF_00091	LGKBPCJO_01275	MCJBBFKG_01039	FOIOKNCB_02692	OKNAIPAC_00472	DHHFGDMP_00881	GALMCJGE_00149	EOIJLIBC_00662	OPGECHAB_01129	KFKMPMGL_01904	NLPCCFPL_01110	CDDPKDLP_01651	DJKHDLCG_02834	PIFANAEO_00660	GFPALNGB_03190	BGGGJBGJ_00616	OGPHOHPI_00900	LKKNCPNP_01105	KNNKOGNI_00917	GDMDJBMN_02354
pleD		hypothetical protein	92	92	1	353	8120				686	1574	1518	FJMEIOKP_00298	HALOIIDI_05151	MCJLIOOP_05552	EACLNMBD_05141	BAJIHLMC_00168	CFBDNONK_05294	GENEGOGG_05303	HEGBGADN_00860	ALOBGNLA_05082	EHONOGGD_00463	EFHKGNMP_00529	DKDFIIJJ_02671	BOAOHFFJ_00210	MFKNNFJP_01275	LJDEBMHA_01258	AOELEJPK_01442	ONFBIPDF_00239	LGKBPCJO_01125	MCJBBFKG_00892	FOIOKNCB_02543	OKNAIPAC_00324	DHHFGDMP_01029	GALMCJGE_00299	EOIJLIBC_00513	OPGECHAB_00977	KFKMPMGL_01756	NLPCCFPL_01261	CDDPKDLP_01499	DJKHDLCG_02986	PIFANAEO_00512	GFPALNGB_03034	BGGGJBGJ_00466	OGPHOHPI_01049	LKKNCPNP_00957	KNNKOGNI_01067	GDMDJBMN_02503
group_1035		hypothetical protein	92	92	1	353	8113				131	248	244	FJMEIOKP_00305	HALOIIDI_05319	MCJLIOOP_04459	EACLNMBD_04475	BAJIHLMC_00175	CFBDNONK_05790	GENEGOGG_03360	HEGBGADN_00853	ALOBGNLA_05283	EHONOGGD_00456	EFHKGNMP_00522	DKDFIIJJ_02664	BOAOHFFJ_00217	MFKNNFJP_01268	LJDEBMHA_01251	AOELEJPK_01435	ONFBIPDF_00246	LGKBPCJO_01118	MCJBBFKG_00885	FOIOKNCB_02536	OKNAIPAC_00317	DHHFGDMP_01036	GALMCJGE_00306	EOIJLIBC_00506	OPGECHAB_00970	KFKMPMGL_01749	NLPCCFPL_01268	CDDPKDLP_01492	DJKHDLCG_02993	PIFANAEO_00505	GFPALNGB_03027	BGGGJBGJ_00459	OGPHOHPI_01056	LKKNCPNP_00950	KNNKOGNI_01074	GDMDJBMN_02510
group_1036		hypothetical protein	92	92	1	353	8103				308	578	569	FJMEIOKP_00313	HALOIIDI_03794	MCJLIOOP_05592	EACLNMBD_05168	BAJIHLMC_00182	CFBDNONK_05464	GENEGOGG_05399	HEGBGADN_00845	ALOBGNLA_04646	EHONOGGD_00449	EFHKGNMP_00514	DKDFIIJJ_02656	BOAOHFFJ_00225	MFKNNFJP_01260	LJDEBMHA_01242	AOELEJPK_01427	ONFBIPDF_00255	LGKBPCJO_01110	MCJBBFKG_00877	FOIOKNCB_02528	OKNAIPAC_00309	DHHFGDMP_01044	GALMCJGE_00314	EOIJLIBC_00498	OPGECHAB_00962	KFKMPMGL_01741	NLPCCFPL_01276	CDDPKDLP_01484	DJKHDLCG_03001	PIFANAEO_00497	GFPALNGB_03019	BGGGJBGJ_00451	OGPHOHPI_01064	LKKNCPNP_00942	KNNKOGNI_01082	GDMDJBMN_02518
pykA		Pyruvate kinase II	92	92	1	353	7566				737	1475	1409	FJMEIOKP_00724	HALOIIDI_05253	MCJLIOOP_03491	EACLNMBD_05268	BAJIHLMC_01889	CFBDNONK_05702	GENEGOGG_05674	HEGBGADN_02691	ALOBGNLA_03287	EHONOGGD_03520	EFHKGNMP_00110	DKDFIIJJ_00821	BOAOHFFJ_00626	MFKNNFJP_00860	LJDEBMHA_00844	AOELEJPK_01022	ONFBIPDF_00650	LGKBPCJO_00707	MCJBBFKG_00467	FOIOKNCB_02845	OKNAIPAC_01453	DHHFGDMP_02057	GALMCJGE_00714	EOIJLIBC_00094	OPGECHAB_00745	KFKMPMGL_01331	NLPCCFPL_00103	CDDPKDLP_01267	DJKHDLCG_03327	PIFANAEO_00100	GFPALNGB_01828	BGGGJBGJ_00051	OGPHOHPI_01472	LKKNCPNP_01933	KNNKOGNI_01477	GDMDJBMN_00050
group_1045		hypothetical protein	92	92	1	353	7513				119	119	119	FJMEIOKP_00769	HALOIIDI_01614	MCJLIOOP_01676	EACLNMBD_01909	BAJIHLMC_01935	CFBDNONK_04191	GENEGOGG_01250	HEGBGADN_02643	ALOBGNLA_04149	EHONOGGD_03473	EFHKGNMP_00063	DKDFIIJJ_00774	BOAOHFFJ_00671	MFKNNFJP_00813	LJDEBMHA_00796	AOELEJPK_00975	ONFBIPDF_00695	LGKBPCJO_00660	MCJBBFKG_00421	FOIOKNCB_02798	OKNAIPAC_01498	DHHFGDMP_02102	GALMCJGE_00761	EOIJLIBC_00047	OPGECHAB_00790	KFKMPMGL_01284	NLPCCFPL_00149	CDDPKDLP_01313	DJKHDLCG_03280	PIFANAEO_00053	GFPALNGB_01782	BGGGJBGJ_00003	OGPHOHPI_01517	LKKNCPNP_01978	KNNKOGNI_01523	GDMDJBMN_00003
fepC_1		Ferric enterobactin transport ATP-binding protein FepC	92	92	1	353	6981				758	803	801	FJMEIOKP_00865	HALOIIDI_04538	MCJLIOOP_04947	EACLNMBD_04679	BAJIHLMC_02037	CFBDNONK_04563	GENEGOGG_04540	HEGBGADN_03999	ALOBGNLA_03822	EHONOGGD_03297	EFHKGNMP_02226	DKDFIIJJ_00671	BOAOHFFJ_00768	MFKNNFJP_00716	LJDEBMHA_00696	AOELEJPK_02405	ONFBIPDF_01407	LGKBPCJO_00053	MCJBBFKG_00325	FOIOKNCB_01542	OKNAIPAC_01594	DHHFGDMP_02198	GALMCJGE_03401	EOIJLIBC_01304	OPGECHAB_03993	KFKMPMGL_01188	NLPCCFPL_00245	CDDPKDLP_03699	DJKHDLCG_00939	PIFANAEO_00954	GFPALNGB_02182	BGGGJBGJ_03489	OGPHOHPI_02230	LKKNCPNP_00011	KNNKOGNI_03466	GDMDJBMN_01396
yafV		Omega-amidase YafV	92	92	1	353	9628				392	773	759	FJMEIOKP_01239	HALOIIDI_01152	MCJLIOOP_02962	EACLNMBD_00520	BAJIHLMC_01449	CFBDNONK_02334	GENEGOGG_01573	HEGBGADN_03851	ALOBGNLA_05080	EHONOGGD_02867	EFHKGNMP_01496	DKDFIIJJ_02099	BOAOHFFJ_02877	MFKNNFJP_02879	LJDEBMHA_04377	AOELEJPK_00924	ONFBIPDF_04225	LGKBPCJO_03353	MCJBBFKG_01869	FOIOKNCB_03664	OKNAIPAC_01303	DHHFGDMP_00049	GALMCJGE_04156	EOIJLIBC_03160	OPGECHAB_02338	KFKMPMGL_00837	NLPCCFPL_02259	CDDPKDLP_04152	DJKHDLCG_01626	PIFANAEO_02412	GFPALNGB_04395	BGGGJBGJ_02254	OGPHOHPI_00768	LKKNCPNP_04273	KNNKOGNI_00049	GDMDJBMN_04305
smvA		Methyl viologen resistance protein SmvA	92	92	1	353	11190				308	1487	1457	FJMEIOKP_02188	HALOIIDI_01048	MCJLIOOP_01655	EACLNMBD_01080	BAJIHLMC_01327	CFBDNONK_02111	GENEGOGG_02582	HEGBGADN_00650	ALOBGNLA_02388	EHONOGGD_01929	EFHKGNMP_00881	DKDFIIJJ_01434	BOAOHFFJ_01890	MFKNNFJP_02324	LJDEBMHA_01594	AOELEJPK_00212	ONFBIPDF_00995	LGKBPCJO_01421	MCJBBFKG_01274	FOIOKNCB_01098	OKNAIPAC_00707	DHHFGDMP_00646	GALMCJGE_01025	EOIJLIBC_00858	OPGECHAB_03853	KFKMPMGL_00148	NLPCCFPL_00693	CDDPKDLP_03559	DJKHDLCG_00757	PIFANAEO_00880	GFPALNGB_01031	BGGGJBGJ_01003	OGPHOHPI_00157	LKKNCPNP_01348	KNNKOGNI_00705	GDMDJBMN_01803
group_1076		hypothetical protein	92	92	1	353	4342				290	536	519	FJMEIOKP_02477	HALOIIDI_04686	MCJLIOOP_04158	EACLNMBD_04071	BAJIHLMC_04290	CFBDNONK_03712	GENEGOGG_02841	HEGBGADN_00375	ALOBGNLA_03816	EHONOGGD_03924	EFHKGNMP_02541	DKDFIIJJ_02926	BOAOHFFJ_02493	MFKNNFJP_02813	LJDEBMHA_03986	AOELEJPK_02785	ONFBIPDF_04159	LGKBPCJO_01937	MCJBBFKG_02253	FOIOKNCB_02303	OKNAIPAC_02740	DHHFGDMP_01618	GALMCJGE_03112	EOIJLIBC_02352	OPGECHAB_00357	KFKMPMGL_03792	NLPCCFPL_01849	CDDPKDLP_00878	DJKHDLCG_03825	PIFANAEO_02495	GFPALNGB_00258	BGGGJBGJ_03126	OGPHOHPI_01778	LKKNCPNP_02690	KNNKOGNI_01909	GDMDJBMN_02282
group_1080		hypothetical protein	92	92	1	353	3864				119	479	468	FJMEIOKP_02554	HALOIIDI_04178	MCJLIOOP_04410	EACLNMBD_04307	BAJIHLMC_04149	CFBDNONK_04666	GENEGOGG_05435	HEGBGADN_04065	ALOBGNLA_03841	EHONOGGD_04820	EFHKGNMP_02636	DKDFIIJJ_03235	BOAOHFFJ_02574	MFKNNFJP_02732	LJDEBMHA_02468	AOELEJPK_02710	ONFBIPDF_02182	LGKBPCJO_02015	MCJBBFKG_02177	FOIOKNCB_02387	OKNAIPAC_02664	DHHFGDMP_01695	GALMCJGE_04034	EOIJLIBC_02248	OPGECHAB_00435	KFKMPMGL_03701	NLPCCFPL_01941	CDDPKDLP_00956	DJKHDLCG_03729	PIFANAEO_03101	GFPALNGB_00350	BGGGJBGJ_04021	OGPHOHPI_01874	LKKNCPNP_02404	KNNKOGNI_01819	GDMDJBMN_02185
dtnK		D-threonate kinase	92	92	1	353	3660				254	1271	1228	FJMEIOKP_02743	HALOIIDI_05133	MCJLIOOP_05708	EACLNMBD_05274	BAJIHLMC_03064	CFBDNONK_05670	GENEGOGG_05595	HEGBGADN_01219	ALOBGNLA_00004	EHONOGGD_02086	EFHKGNMP_02822	DKDFIIJJ_03418	BOAOHFFJ_02757	MFKNNFJP_02548	LJDEBMHA_02650	AOELEJPK_02528	ONFBIPDF_02366	LGKBPCJO_02194	MCJBBFKG_01989	FOIOKNCB_03550	OKNAIPAC_02476	DHHFGDMP_01883	GALMCJGE_01517	EOIJLIBC_02069	OPGECHAB_01970	KFKMPMGL_03138	NLPCCFPL_02928	CDDPKDLP_02171	DJKHDLCG_02219	PIFANAEO_02925	GFPALNGB_00531	BGGGJBGJ_03840	OGPHOHPI_02058	LKKNCPNP_02581	KNNKOGNI_01634	GDMDJBMN_02005
gntU		Low-affinity gluconate transporter	92	92	1	353	9309				233	1340	1308	FJMEIOKP_03553	HALOIIDI_04280	MCJLIOOP_02975	EACLNMBD_02589	BAJIHLMC_02905	CFBDNONK_05793	GENEGOGG_03170	HEGBGADN_01630	ALOBGNLA_00790	EHONOGGD_02475	EFHKGNMP_03949	DKDFIIJJ_04021	BOAOHFFJ_03925	MFKNNFJP_04040	LJDEBMHA_03718	AOELEJPK_04034	ONFBIPDF_03740	LGKBPCJO_03983	MCJBBFKG_03602	FOIOKNCB_03959	OKNAIPAC_03660	DHHFGDMP_03688	GALMCJGE_03459	EOIJLIBC_03976	OPGECHAB_03304	KFKMPMGL_03512	NLPCCFPL_03571	CDDPKDLP_03758	DJKHDLCG_03583	PIFANAEO_03749	GFPALNGB_03769	BGGGJBGJ_03317	OGPHOHPI_03866	LKKNCPNP_03822	KNNKOGNI_04157	GDMDJBMN_03577
purL		Phosphoribosylformylglycinamidine synthase	92	92	1	353	1871				722	3890	3676	FJMEIOKP_03811	HALOIIDI_03482	MCJLIOOP_05710	EACLNMBD_03765	BAJIHLMC_02696	CFBDNONK_02333	GENEGOGG_05612	HEGBGADN_01742	ALOBGNLA_05200	EHONOGGD_01770	EFHKGNMP_01658	DKDFIIJJ_00120	BOAOHFFJ_02354	MFKNNFJP_00124	LJDEBMHA_00135	AOELEJPK_01746	ONFBIPDF_01844	LGKBPCJO_00613	MCJBBFKG_03044	FOIOKNCB_01759	OKNAIPAC_03023	DHHFGDMP_03350	GALMCJGE_03933	EOIJLIBC_01864	OPGECHAB_03045	KFKMPMGL_02626	NLPCCFPL_03420	CDDPKDLP_02971	DJKHDLCG_03539	PIFANAEO_01526	GFPALNGB_02800	BGGGJBGJ_01925	OGPHOHPI_02813	LKKNCPNP_00690	KNNKOGNI_02833	GDMDJBMN_03341
group_1120		hypothetical protein	92	92	1	353	4525				506	593	583	FJMEIOKP_04331	HALOIIDI_04397	MCJLIOOP_04995	EACLNMBD_04468	BAJIHLMC_02174	CFBDNONK_03580	GENEGOGG_04691	HEGBGADN_00048	ALOBGNLA_04258	EHONOGGD_03809	EFHKGNMP_02325	DKDFIIJJ_03141	BOAOHFFJ_03516	MFKNNFJP_03663	LJDEBMHA_03261	AOELEJPK_03564	ONFBIPDF_02882	LGKBPCJO_03448	MCJBBFKG_02470	FOIOKNCB_02088	OKNAIPAC_03266	DHHFGDMP_01400	GALMCJGE_01899	EOIJLIBC_02568	OPGECHAB_00047	KFKMPMGL_02504	NLPCCFPL_01631	CDDPKDLP_00568	DJKHDLCG_01530	PIFANAEO_02807	GFPALNGB_00046	BGGGJBGJ_03635	OGPHOHPI_01565	LKKNCPNP_02903	KNNKOGNI_02123	GDMDJBMN_00520
mgtB		Magnesium-transporting ATPase, P-type 1	92	92	1	353	1377				494	2702	2619	FJMEIOKP_04340	HALOIIDI_04874	MCJLIOOP_04540	EACLNMBD_02726	BAJIHLMC_04379	CFBDNONK_04094	GENEGOGG_04394	HEGBGADN_03442	ALOBGNLA_04056	EHONOGGD_04018	EFHKGNMP_01577	DKDFIIJJ_00034	BOAOHFFJ_02443	MFKNNFJP_00034	LJDEBMHA_00033	AOELEJPK_01668	ONFBIPDF_04029	LGKBPCJO_04328	MCJBBFKG_04015	FOIOKNCB_01675	OKNAIPAC_04106	DHHFGDMP_04101	GALMCJGE_04090	EOIJLIBC_01964	OPGECHAB_04513	KFKMPMGL_04398	NLPCCFPL_04395	CDDPKDLP_04513	DJKHDLCG_03466	PIFANAEO_04133	GFPALNGB_02891	BGGGJBGJ_01833	OGPHOHPI_02909	LKKNCPNP_00784	KNNKOGNI_02747	GDMDJBMN_03414
group_1122		hypothetical protein	92	92	1	353	1347				386	680	671	FJMEIOKP_04367	HALOIIDI_04525	MCJLIOOP_03037	EACLNMBD_04587	BAJIHLMC_04406	CFBDNONK_05586	GENEGOGG_04076	HEGBGADN_03415	ALOBGNLA_04309	EHONOGGD_03991	EFHKGNMP_01550	DKDFIIJJ_00007	BOAOHFFJ_02470	MFKNNFJP_00007	LJDEBMHA_00006	AOELEJPK_01641	ONFBIPDF_04056	LGKBPCJO_04355	MCJBBFKG_04042	FOIOKNCB_01648	OKNAIPAC_04133	DHHFGDMP_04128	GALMCJGE_04117	EOIJLIBC_01991	OPGECHAB_04486	KFKMPMGL_04425	NLPCCFPL_04422	CDDPKDLP_04486	DJKHDLCG_03439	PIFANAEO_04160	GFPALNGB_02918	BGGGJBGJ_01806	OGPHOHPI_02936	LKKNCPNP_00811	KNNKOGNI_02720	GDMDJBMN_03441
group_1127		hypothetical protein	92	92	1	355	31				260	260	260	FJMEIOKP_04473	HALOIIDI_01399	MCJLIOOP_01380	EACLNMBD_01506	BAJIHLMC_04527	CFBDNONK_01839	GENEGOGG_00671	HEGBGADN_04561	ALOBGNLA_01337	EHONOGGD_04538	EFHKGNMP_04503	DKDFIIJJ_04478	BOAOHFFJ_04394	MFKNNFJP_04391	LJDEBMHA_04521	AOELEJPK_04419	ONFBIPDF_04367	LGKBPCJO_04507	MCJBBFKG_04441	FOIOKNCB_04629	OKNAIPAC_04427	DHHFGDMP_04452	GALMCJGE_04602	EOIJLIBC_04368	OPGECHAB_04552	KFKMPMGL_04567	NLPCCFPL_04602	CDDPKDLP_04532	DJKHDLCG_04517	PIFANAEO_04495	GFPALNGB_04520	BGGGJBGJ_04508	OGPHOHPI_04379	LKKNCPNP_04406	KNNKOGNI_04479	GDMDJBMN_04390
group_1129		hypothetical protein	92	92	1	356	20				179	179	179	FJMEIOKP_04494	HALOIIDI_01424	MCJLIOOP_01473	EACLNMBD_01548	BAJIHLMC_04548	CFBDNONK_00785	GENEGOGG_00630	HEGBGADN_04586	ALOBGNLA_01296	EHONOGGD_04559	EFHKGNMP_04548	DKDFIIJJ_04499	BOAOHFFJ_04419	MFKNNFJP_04416	LJDEBMHA_04542	AOELEJPK_04444	ONFBIPDF_04392	LGKBPCJO_04548	MCJBBFKG_04466	FOIOKNCB_04674	OKNAIPAC_04472	DHHFGDMP_04473	GALMCJGE_04623	EOIJLIBC_04413	OPGECHAB_04573	KFKMPMGL_04588	NLPCCFPL_04623	CDDPKDLP_04573	DJKHDLCG_04538	PIFANAEO_04536	GFPALNGB_04545	BGGGJBGJ_04486	OGPHOHPI_04424	LKKNCPNP_04431	KNNKOGNI_04524	GDMDJBMN_04435
acsAB_1		hypothetical protein	92	92	1	354	98				2288	2861	2815	FJMEIOKP_03351	HALOIIDI_02818	MCJLIOOP_03353	EACLNMBD_03372	BAJIHLMC_03779	CFBDNONK_01694	GENEGOGG_01806	HEGBGADN_01418	ALOBGNLA_03144	EHONOGGD_00709	EFHKGNMP_03812	DKDFIIJJ_03818	BOAOHFFJ_03791	MFKNNFJP_03788	LJDEBMHA_03516	AOELEJPK_03690	ONFBIPDF_03701	LGKBPCJO_03773	MCJBBFKG_04345	FOIOKNCB_04542	OKNAIPAC_03986	DHHFGDMP_04356	GALMCJGE_02727	EOIJLIBC_03773	OPGECHAB_02646	KFKMPMGL_04360	NLPCCFPL_04359	CDDPKDLP_02618	DJKHDLCG_02513	PIFANAEO_03994	GFPALNGB_03616	BGGGJBGJ_02886	OGPHOHPI_03606	LKKNCPNP_03666	KNNKOGNI_03889	GDMDJBMN_04142
group_1194		hypothetical protein	92	92	1	353	6927				371	1961	1803	FJMEIOKP_00899	HALOIIDI_05019	MCJLIOOP_03824	EACLNMBD_03755	BAJIHLMC_02068	CFBDNONK_02142	GENEGOGG_04240	HEGBGADN_04218	ALOBGNLA_04106	EHONOGGD_04402	EFHKGNMP_02199	DKDFIIJJ_00637	BOAOHFFJ_00792	MFKNNFJP_00692	LJDEBMHA_00657	AOELEJPK_02372	ONFBIPDF_01383	LGKBPCJO_00080	MCJBBFKG_00291	FOIOKNCB_01505	OKNAIPAC_01628	DHHFGDMP_02232	GALMCJGE_03362	EOIJLIBC_01331	OPGECHAB_03956	KFKMPMGL_01147	NLPCCFPL_00286	CDDPKDLP_03662	DJKHDLCG_00975	PIFANAEO_00984	GFPALNGB_02207	BGGGJBGJ_03450	OGPHOHPI_02268	LKKNCPNP_00049	KNNKOGNI_03438	GDMDJBMN_01360
ftsN		Cell division protein FtsN	92	92	1	353	9466				215	974	920	FJMEIOKP_04097	HALOIIDI_02116	MCJLIOOP_02516	EACLNMBD_02379	BAJIHLMC_03683	CFBDNONK_02960	GENEGOGG_01856	HEGBGADN_03077	ALOBGNLA_02517	EHONOGGD_02730	EFHKGNMP_04169	DKDFIIJJ_04384	BOAOHFFJ_04273	MFKNNFJP_04337	LJDEBMHA_04139	AOELEJPK_04253	ONFBIPDF_03961	LGKBPCJO_04079	MCJBBFKG_03753	FOIOKNCB_04309	OKNAIPAC_03837	DHHFGDMP_03839	GALMCJGE_03612	EOIJLIBC_04195	OPGECHAB_04066	KFKMPMGL_04150	NLPCCFPL_04085	CDDPKDLP_03978	DJKHDLCG_03863	PIFANAEO_03964	GFPALNGB_04170	BGGGJBGJ_04070	OGPHOHPI_04211	LKKNCPNP_04240	KNNKOGNI_04378	GDMDJBMN_03850
ynaI		hypothetical protein	92	92	1	353	11334				683	1175	1115	FJMEIOKP_00019	HALOIIDI_02486	MCJLIOOP_02070	EACLNMBD_03985	BAJIHLMC_04196	CFBDNONK_05368	GENEGOGG_03864	HEGBGADN_04454	ALOBGNLA_03034	EHONOGGD_03844	EFHKGNMP_00773	DKDFIIJJ_01327	BOAOHFFJ_01998	MFKNNFJP_02432	LJDEBMHA_01487	AOELEJPK_00096	ONFBIPDF_01103	LGKBPCJO_01314	MCJBBFKG_01167	FOIOKNCB_01205	OKNAIPAC_00600	DHHFGDMP_00753	GALMCJGE_00032	EOIJLIBC_00751	OPGECHAB_03747	KFKMPMGL_00040	NLPCCFPL_00586	CDDPKDLP_03453	DJKHDLCG_00863	PIFANAEO_00772	GFPALNGB_01138	BGGGJBGJ_01110	OGPHOHPI_00050	LKKNCPNP_01242	KNNKOGNI_00811	GDMDJBMN_01909
adh_1		Aldehyde dehydrogenase	92	92	1	353	11348				755	1520	1502	FJMEIOKP_00030	HALOIIDI_03002	MCJLIOOP_04126	EACLNMBD_03172	BAJIHLMC_04207	CFBDNONK_05529	GENEGOGG_02797	HEGBGADN_04465	ALOBGNLA_04169	EHONOGGD_03855	EFHKGNMP_00762	DKDFIIJJ_01316	BOAOHFFJ_02009	MFKNNFJP_02443	LJDEBMHA_01476	AOELEJPK_00085	ONFBIPDF_01114	LGKBPCJO_01303	MCJBBFKG_01156	FOIOKNCB_01216	OKNAIPAC_00589	DHHFGDMP_00764	GALMCJGE_00043	EOIJLIBC_00740	OPGECHAB_03736	KFKMPMGL_00029	NLPCCFPL_00575	CDDPKDLP_03442	DJKHDLCG_00874	PIFANAEO_00761	GFPALNGB_01149	BGGGJBGJ_01121	OGPHOHPI_00039	LKKNCPNP_01231	KNNKOGNI_00822	GDMDJBMN_01920
group_1259		hypothetical protein	92	92	1	353	8403				182	818	806	FJMEIOKP_00078	HALOIIDI_05083	MCJLIOOP_05101	EACLNMBD_04531	BAJIHLMC_04350	CFBDNONK_05621	GENEGOGG_04437	HEGBGADN_03666	ALOBGNLA_04473	EHONOGGD_04721	EFHKGNMP_00727	DKDFIIJJ_02877	BOAOHFFJ_00004	MFKNNFJP_01481	LJDEBMHA_04429	AOELEJPK_00031	ONFBIPDF_00021	LGKBPCJO_04430	MCJBBFKG_01108	FOIOKNCB_02773	OKNAIPAC_00541	DHHFGDMP_00812	GALMCJGE_00091	EOIJLIBC_00703	OPGECHAB_01179	KFKMPMGL_01973	NLPCCFPL_04227	CDDPKDLP_01701	DJKHDLCG_02785	PIFANAEO_00717	GFPALNGB_04469	BGGGJBGJ_04432	OGPHOHPI_00840	LKKNCPNP_01178	KNNKOGNI_00859	GDMDJBMN_02304
group_1263		hypothetical protein	92	92	1	353	8350			Hypothetical protein with no hits to refseq/uniprot/clusters/cdd/tigrfams/pfam overlapping another protein with hits	308	2054	1935	FJMEIOKP_00108	HALOIIDI_05272	MCJLIOOP_05732	EACLNMBD_05270	BAJIHLMC_04328	CFBDNONK_05678	GENEGOGG_05662	HEGBGADN_03703	ALOBGNLA_04358	EHONOGGD_05092	EFHKGNMP_00698	DKDFIIJJ_02841	BOAOHFFJ_00040	MFKNNFJP_01445	LJDEBMHA_04392	AOELEJPK_01627	ONFBIPDF_00052	LGKBPCJO_04451	MCJBBFKG_01078	FOIOKNCB_02736	OKNAIPAC_00511	DHHFGDMP_00842	GALMCJGE_00129	EOIJLIBC_00682	OPGECHAB_01149	KFKMPMGL_01943	NLPCCFPL_04197	CDDPKDLP_01671	DJKHDLCG_02814	PIFANAEO_00680	GFPALNGB_03232	BGGGJBGJ_04577	OGPHOHPI_00869	LKKNCPNP_01134	KNNKOGNI_00887	GDMDJBMN_02334
prmC		Release factor glutamine methyltransferase	92	92	1	353	8301				248	842	831	FJMEIOKP_00142	HALOIIDI_00994	MCJLIOOP_02273	EACLNMBD_02035	BAJIHLMC_00012	CFBDNONK_03080	GENEGOGG_01183	HEGBGADN_01015	ALOBGNLA_03335	EHONOGGD_00619	EFHKGNMP_00683	DKDFIIJJ_02826	BOAOHFFJ_00055	MFKNNFJP_01430	LJDEBMHA_01411	AOELEJPK_01597	ONFBIPDF_00086	LGKBPCJO_01280	MCJBBFKG_01044	FOIOKNCB_02697	OKNAIPAC_00477	DHHFGDMP_00876	GALMCJGE_00144	EOIJLIBC_00667	OPGECHAB_01134	KFKMPMGL_01909	NLPCCFPL_01105	CDDPKDLP_01656	DJKHDLCG_02829	PIFANAEO_00665	GFPALNGB_03195	BGGGJBGJ_00621	OGPHOHPI_00895	LKKNCPNP_01110	KNNKOGNI_00912	GDMDJBMN_02349
astB		N-succinylarginine dihydrolase	92	92	1	353	8255				497	1325	1302	FJMEIOKP_00177	HALOIIDI_01318	MCJLIOOP_00123	EACLNMBD_04159	BAJIHLMC_00046	CFBDNONK_04204	GENEGOGG_03868	HEGBGADN_00980	ALOBGNLA_01261	EHONOGGD_00585	EFHKGNMP_00648	DKDFIIJJ_02790	BOAOHFFJ_00090	MFKNNFJP_01395	LJDEBMHA_01376	AOELEJPK_01563	ONFBIPDF_00120	LGKBPCJO_01245	MCJBBFKG_01009	FOIOKNCB_02663	OKNAIPAC_00442	DHHFGDMP_00911	GALMCJGE_00178	EOIJLIBC_00632	OPGECHAB_01099	KFKMPMGL_01874	NLPCCFPL_01140	CDDPKDLP_01621	DJKHDLCG_02864	PIFANAEO_00631	GFPALNGB_03161	BGGGJBGJ_00586	OGPHOHPI_00930	LKKNCPNP_01076	KNNKOGNI_00947	GDMDJBMN_02384
group_1270		hypothetical protein	92	92	1	353	8173				275	275	275	FJMEIOKP_00252	HALOIIDI_03415	MCJLIOOP_03713	EACLNMBD_03642	BAJIHLMC_00122	CFBDNONK_02760	GENEGOGG_05748	HEGBGADN_00906	ALOBGNLA_01585	EHONOGGD_00509	EFHKGNMP_00576	DKDFIIJJ_02716	BOAOHFFJ_00164	MFKNNFJP_01321	LJDEBMHA_01304	AOELEJPK_01489	ONFBIPDF_00194	LGKBPCJO_01171	MCJBBFKG_00937	FOIOKNCB_02589	OKNAIPAC_00370	DHHFGDMP_00984	GALMCJGE_00253	EOIJLIBC_00558	OPGECHAB_01023	KFKMPMGL_01801	NLPCCFPL_01215	CDDPKDLP_01545	DJKHDLCG_02940	PIFANAEO_00558	GFPALNGB_03087	BGGGJBGJ_00512	OGPHOHPI_01004	LKKNCPNP_01003	KNNKOGNI_01021	GDMDJBMN_02458
flhD		Flagellar transcriptional regulator FlhD	92	92	1	353	7519				350	350	350	FJMEIOKP_00764	HALOIIDI_01609	MCJLIOOP_01681	EACLNMBD_01904	BAJIHLMC_01930	CFBDNONK_02211	GENEGOGG_01245	HEGBGADN_02648	ALOBGNLA_02429	EHONOGGD_03478	EFHKGNMP_00068	DKDFIIJJ_00779	BOAOHFFJ_00666	MFKNNFJP_00818	LJDEBMHA_00801	AOELEJPK_00980	ONFBIPDF_00690	LGKBPCJO_00665	MCJBBFKG_00426	FOIOKNCB_02803	OKNAIPAC_01493	DHHFGDMP_02097	GALMCJGE_00756	EOIJLIBC_00052	OPGECHAB_00785	KFKMPMGL_01289	NLPCCFPL_00144	CDDPKDLP_01308	DJKHDLCG_03285	PIFANAEO_00058	GFPALNGB_01787	BGGGJBGJ_00008	OGPHOHPI_01512	LKKNCPNP_01973	KNNKOGNI_01518	GDMDJBMN_00008
fusA		Elongation factor G	92	92	1	353	9324				2114	2114	2114	FJMEIOKP_03479	HALOIIDI_01067	MCJLIOOP_02948	EACLNMBD_00856	BAJIHLMC_02979	CFBDNONK_01436	GENEGOGG_03278	HEGBGADN_01704	ALOBGNLA_02810	EHONOGGD_03587	EFHKGNMP_04302	DKDFIIJJ_03947	BOAOHFFJ_04295	MFKNNFJP_04114	LJDEBMHA_03644	AOELEJPK_04341	ONFBIPDF_04128	LGKBPCJO_04057	MCJBBFKG_03528	FOIOKNCB_03885	OKNAIPAC_03734	DHHFGDMP_03614	GALMCJGE_04356	EOIJLIBC_03902	OPGECHAB_03378	KFKMPMGL_03438	NLPCCFPL_03497	CDDPKDLP_04337	DJKHDLCG_04365	PIFANAEO_04335	GFPALNGB_03695	BGGGJBGJ_03391	OGPHOHPI_03940	LKKNCPNP_03748	KNNKOGNI_04466	GDMDJBMN_04227
xseB		Exodeoxyribonuclease 7 small subunit	92	92	1	353	9795				242	242	242	FJMEIOKP_01350	HALOIIDI_00146	MCJLIOOP_03325	EACLNMBD_00029	BAJIHLMC_01566	CFBDNONK_02513	GENEGOGG_02283	HEGBGADN_02866	ALOBGNLA_01036	EHONOGGD_01217	EFHKGNMP_01388	DKDFIIJJ_02007	BOAOHFFJ_02988	MFKNNFJP_02990	LJDEBMHA_03089	AOELEJPK_00814	ONFBIPDF_03024	LGKBPCJO_03237	MCJBBFKG_01758	FOIOKNCB_03782	OKNAIPAC_01192	DHHFGDMP_00160	GALMCJGE_02441	EOIJLIBC_03044	OPGECHAB_02448	KFKMPMGL_00726	NLPCCFPL_02148	CDDPKDLP_03216	DJKHDLCG_01737	PIFANAEO_02302	GFPALNGB_03983	BGGGJBGJ_02144	OGPHOHPI_00647	LKKNCPNP_02107	KNNKOGNI_00159	GDMDJBMN_02715
rplQ		50S ribosomal protein L17	92	92	1	355	33				386	386	386	FJMEIOKP_04471	HALOIIDI_01397	MCJLIOOP_01382	EACLNMBD_01504	BAJIHLMC_04525	CFBDNONK_01841	GENEGOGG_00669	HEGBGADN_04559	ALOBGNLA_01335	EHONOGGD_04536	EFHKGNMP_04505	DKDFIIJJ_04476	BOAOHFFJ_04392	MFKNNFJP_04389	LJDEBMHA_04519	AOELEJPK_04417	ONFBIPDF_04365	LGKBPCJO_04509	MCJBBFKG_04439	FOIOKNCB_04631	OKNAIPAC_04429	DHHFGDMP_04450	GALMCJGE_04600	EOIJLIBC_04370	OPGECHAB_04550	KFKMPMGL_04565	NLPCCFPL_04600	CDDPKDLP_04534	DJKHDLCG_04515	PIFANAEO_04497	GFPALNGB_04518	BGGGJBGJ_04510	OGPHOHPI_04381	LKKNCPNP_04404	KNNKOGNI_04481	GDMDJBMN_04392
rpsI		30S ribosomal protein S9	92	92	1	353	4432				392	392	392	FJMEIOKP_02397	HALOIIDI_00193	MCJLIOOP_00972	EACLNMBD_02676	BAJIHLMC_02312	CFBDNONK_02590	GENEGOGG_02004	HEGBGADN_00297	ALOBGNLA_00401	EHONOGGD_00972	EFHKGNMP_02462	DKDFIIJJ_03004	BOAOHFFJ_03650	MFKNNFJP_03529	LJDEBMHA_03908	AOELEJPK_03426	ONFBIPDF_02748	LGKBPCJO_01859	MCJBBFKG_02333	FOIOKNCB_02225	OKNAIPAC_03129	DHHFGDMP_01537	GALMCJGE_03033	EOIJLIBC_02430	OPGECHAB_00279	KFKMPMGL_02367	NLPCCFPL_01768	CDDPKDLP_00800	DJKHDLCG_01291	PIFANAEO_02574	GFPALNGB_00180	BGGGJBGJ_03048	OGPHOHPI_01698	LKKNCPNP_02769	KNNKOGNI_01989	GDMDJBMN_03646
ilvM		Acetolactate synthase isozyme 2 small subunit	92	92	1	353	9165				257	257	257	FJMEIOKP_03676	HALOIIDI_02932	MCJLIOOP_02711	EACLNMBD_02946	BAJIHLMC_02781	CFBDNONK_02226	GENEGOGG_03266	HEGBGADN_01506	ALOBGNLA_01150	EHONOGGD_02599	EFHKGNMP_04073	DKDFIIJJ_04146	BOAOHFFJ_04044	MFKNNFJP_03921	LJDEBMHA_03842	AOELEJPK_04157	ONFBIPDF_03864	LGKBPCJO_03859	MCJBBFKG_03725	FOIOKNCB_04082	OKNAIPAC_03537	DHHFGDMP_03811	GALMCJGE_03584	EOIJLIBC_04099	OPGECHAB_03180	KFKMPMGL_03635	NLPCCFPL_03694	CDDPKDLP_03882	DJKHDLCG_03706	PIFANAEO_03624	GFPALNGB_03892	BGGGJBGJ_03193	OGPHOHPI_03741	LKKNCPNP_03947	KNNKOGNI_04281	GDMDJBMN_03454
atpF		ATP synthase subunit b	92	92	1	354	143				470	470	470	FJMEIOKP_03456	HALOIIDI_00386	MCJLIOOP_01423	EACLNMBD_00369	BAJIHLMC_03462	CFBDNONK_00300	GENEGOGG_01114	HEGBGADN_01313	ALOBGNLA_02472	EHONOGGD_00814	EFHKGNMP_03919	DKDFIIJJ_03924	BOAOHFFJ_03895	MFKNNFJP_03892	LJDEBMHA_03621	AOELEJPK_03795	ONFBIPDF_03597	LGKBPCJO_03667	MCJBBFKG_03878	FOIOKNCB_04186	OKNAIPAC_03955	DHHFGDMP_03964	GALMCJGE_02619	EOIJLIBC_03879	OPGECHAB_02751	KFKMPMGL_03962	NLPCCFPL_03853	CDDPKDLP_02513	DJKHDLCG_02407	PIFANAEO_03779	GFPALNGB_03511	BGGGJBGJ_02781	OGPHOHPI_03712	LKKNCPNP_03559	KNNKOGNI_03784	GDMDJBMN_03806
group_12712		hypothetical protein	92	92	1	353	4528				137	137	137	FJMEIOKP_02263	HALOIIDI_04733	MCJLIOOP_05076	EACLNMBD_02920	BAJIHLMC_02177	CFBDNONK_03501	GENEGOGG_04379	HEGBGADN_00051	ALOBGNLA_04610	EHONOGGD_00837	EFHKGNMP_02328	DKDFIIJJ_03138	BOAOHFFJ_03519	MFKNNFJP_03660	LJDEBMHA_03264	AOELEJPK_03561	ONFBIPDF_02879	LGKBPCJO_03451	MCJBBFKG_02467	FOIOKNCB_02091	OKNAIPAC_03263	DHHFGDMP_01403	GALMCJGE_01902	EOIJLIBC_02565	OPGECHAB_00050	KFKMPMGL_02501	NLPCCFPL_01634	CDDPKDLP_00571	DJKHDLCG_01527	PIFANAEO_02804	GFPALNGB_00049	BGGGJBGJ_03638	OGPHOHPI_01568	LKKNCPNP_02900	KNNKOGNI_02120	GDMDJBMN_00517
cysE		Serine acetyltransferase	92	92	1	353	9488				821	821	821	FJMEIOKP_04075	HALOIIDI_02605	MCJLIOOP_02922	EACLNMBD_02885	BAJIHLMC_03705	CFBDNONK_02670	GENEGOGG_04184	HEGBGADN_03099	ALOBGNLA_01802	EHONOGGD_02752	EFHKGNMP_04147	DKDFIIJJ_04362	BOAOHFFJ_04251	MFKNNFJP_04315	LJDEBMHA_04117	AOELEJPK_04231	ONFBIPDF_03939	LGKBPCJO_04101	MCJBBFKG_03775	FOIOKNCB_04287	OKNAIPAC_03815	DHHFGDMP_03861	GALMCJGE_03634	EOIJLIBC_04173	OPGECHAB_04088	KFKMPMGL_04128	NLPCCFPL_04107	CDDPKDLP_03956	DJKHDLCG_03885	PIFANAEO_03942	GFPALNGB_04148	BGGGJBGJ_04092	OGPHOHPI_04189	LKKNCPNP_04218	KNNKOGNI_04356	GDMDJBMN_03872
ssb		Single-stranded DNA-binding protein	92	92	1	353	4524				545	545	545	FJMEIOKP_04330	HALOIIDI_04396	MCJLIOOP_04996	EACLNMBD_04467	BAJIHLMC_02173	CFBDNONK_03579	GENEGOGG_04692	HEGBGADN_00047	ALOBGNLA_04257	EHONOGGD_03808	EFHKGNMP_02324	DKDFIIJJ_03142	BOAOHFFJ_03515	MFKNNFJP_03664	LJDEBMHA_03260	AOELEJPK_03565	ONFBIPDF_02883	LGKBPCJO_03447	MCJBBFKG_02471	FOIOKNCB_02087	OKNAIPAC_03267	DHHFGDMP_01399	GALMCJGE_01898	EOIJLIBC_02569	OPGECHAB_00046	KFKMPMGL_02505	NLPCCFPL_01630	CDDPKDLP_00567	DJKHDLCG_01531	PIFANAEO_02808	GFPALNGB_00045	BGGGJBGJ_03634	OGPHOHPI_01564	LKKNCPNP_02904	KNNKOGNI_02124	GDMDJBMN_00521
fis		DNA-binding protein Fis	92	92	1	353	5053				296	296	296	FJMEIOKP_03267	HALOIIDI_02835	MCJLIOOP_02873	EACLNMBD_03128	BAJIHLMC_00499	CFBDNONK_01339	GENEGOGG_01713	HEGBGADN_02034	ALOBGNLA_03550	EHONOGGD_01639	EFHKGNMP_03530	DKDFIIJJ_04441	BOAOHFFJ_01569	MFKNNFJP_01489	LJDEBMHA_04484	AOELEJPK_03822	ONFBIPDF_03381	LGKBPCJO_04490	MCJBBFKG_02995	FOIOKNCB_00651	OKNAIPAC_02400	DHHFGDMP_02528	GALMCJGE_04482	EOIJLIBC_04251	OPGECHAB_03383	KFKMPMGL_04466	NLPCCFPL_03288	CDDPKDLP_00516	DJKHDLCG_00005	PIFANAEO_04446	GFPALNGB_01677	BGGGJBGJ_01794	OGPHOHPI_04117	LKKNCPNP_03958	KNNKOGNI_02710	GDMDJBMN_01060
phoH		Protein PhoH	92	92	1	353	7133				788	788	788	FJMEIOKP_00781	HALOIIDI_03039	MCJLIOOP_02346	EACLNMBD_03504	BAJIHLMC_01947	CFBDNONK_05282	GENEGOGG_01067	HEGBGADN_04264	ALOBGNLA_02035	EHONOGGD_03461	EFHKGNMP_04401	DKDFIIJJ_00762	BOAOHFFJ_00685	MFKNNFJP_00799	LJDEBMHA_00784	AOELEJPK_04377	ONFBIPDF_00707	LGKBPCJO_04396	MCJBBFKG_00409	FOIOKNCB_01632	OKNAIPAC_01510	DHHFGDMP_02114	GALMCJGE_04443	EOIJLIBC_00035	OPGECHAB_00802	KFKMPMGL_01272	NLPCCFPL_00161	CDDPKDLP_01325	DJKHDLCG_04403	PIFANAEO_00041	GFPALNGB_01716	BGGGJBGJ_03578	OGPHOHPI_02139	LKKNCPNP_01990	KNNKOGNI_01535	GDMDJBMN_01486
rplY		50S ribosomal protein L25	92	92	1	353	6366				284	284	284	FJMEIOKP_01131	HALOIIDI_01866	MCJLIOOP_03790	EACLNMBD_02181	BAJIHLMC_02536	CFBDNONK_03200	GENEGOGG_02275	HEGBGADN_03578	ALOBGNLA_01826	EHONOGGD_03748	EFHKGNMP_01980	DKDFIIJJ_00417	BOAOHFFJ_01019	MFKNNFJP_00465	LJDEBMHA_00444	AOELEJPK_02098	ONFBIPDF_01159	LGKBPCJO_00303	MCJBBFKG_00060	FOIOKNCB_01278	OKNAIPAC_01860	DHHFGDMP_02464	GALMCJGE_02840	EOIJLIBC_01555	OPGECHAB_02805	KFKMPMGL_00917	NLPCCFPL_00516	CDDPKDLP_02731	DJKHDLCG_01198	PIFANAEO_01214	GFPALNGB_02489	BGGGJBGJ_01364	OGPHOHPI_02497	LKKNCPNP_00325	KNNKOGNI_03210	GDMDJBMN_01136
rpoA		DNA-directed RNA polymerase subunit alpha	92	92	1	355	34				989	989	989	FJMEIOKP_04470	HALOIIDI_01396	MCJLIOOP_01383	EACLNMBD_01503	BAJIHLMC_04524	CFBDNONK_01842	GENEGOGG_00668	HEGBGADN_04558	ALOBGNLA_01334	EHONOGGD_04535	EFHKGNMP_04506	DKDFIIJJ_04475	BOAOHFFJ_04391	MFKNNFJP_04388	LJDEBMHA_04518	AOELEJPK_04416	ONFBIPDF_04364	LGKBPCJO_04510	MCJBBFKG_04438	FOIOKNCB_04632	OKNAIPAC_04430	DHHFGDMP_04449	GALMCJGE_04599	EOIJLIBC_04371	OPGECHAB_04549	KFKMPMGL_04564	NLPCCFPL_04599	CDDPKDLP_04535	DJKHDLCG_04514	PIFANAEO_04498	GFPALNGB_04517	BGGGJBGJ_04511	OGPHOHPI_04382	LKKNCPNP_04403	KNNKOGNI_04482	GDMDJBMN_04393
group_12719		hypothetical protein	92	92	1	353	10529			Hypothetical protein with no hits to refseq/uniprot/clusters/cdd/tigrfams/pfam overlapping another protein with hits	107	107	107	FJMEIOKP_01989	HALOIIDI_03474	MCJLIOOP_02063	EACLNMBD_01580	BAJIHLMC_01095	CFBDNONK_02027	GENEGOGG_02703	HEGBGADN_00454	ALOBGNLA_01887	EHONOGGD_01352	EFHKGNMP_01076	DKDFIIJJ_01681	BOAOHFFJ_01638	MFKNNFJP_02072	LJDEBMHA_01790	AOELEJPK_00491	ONFBIPDF_00798	LGKBPCJO_01616	MCJBBFKG_01473	FOIOKNCB_00848	OKNAIPAC_00906	DHHFGDMP_00447	GALMCJGE_00831	EOIJLIBC_01053	OPGECHAB_01739	KFKMPMGL_00398	NLPCCFPL_00943	CDDPKDLP_01940	DJKHDLCG_00562	PIFANAEO_03568	GFPALNGB_00838	BGGGJBGJ_00807	OGPHOHPI_00351	LKKNCPNP_01598	KNNKOGNI_00450	GDMDJBMN_01560
ycgZ_2		putative two-component-system connector protein YcgZ	92	92	1	353	8145				146	239	235	FJMEIOKP_00273	HALOIIDI_04410	MCJLIOOP_03906	EACLNMBD_04489	BAJIHLMC_00143	CFBDNONK_03534	GENEGOGG_03576	HEGBGADN_00886	ALOBGNLA_03684	EHONOGGD_00488	EFHKGNMP_00554	DKDFIIJJ_02696	BOAOHFFJ_00185	MFKNNFJP_01300	LJDEBMHA_01284	AOELEJPK_01467	ONFBIPDF_00214	LGKBPCJO_01150	MCJBBFKG_00917	FOIOKNCB_02568	OKNAIPAC_00349	DHHFGDMP_01004	GALMCJGE_00273	EOIJLIBC_00538	OPGECHAB_01002	KFKMPMGL_01781	NLPCCFPL_01236	CDDPKDLP_01524	DJKHDLCG_02960	PIFANAEO_00537	GFPALNGB_03059	BGGGJBGJ_00492	OGPHOHPI_01024	LKKNCPNP_00982	KNNKOGNI_01042	GDMDJBMN_02478
flgN		Flagella synthesis protein FlgN	92	92	1	353	11210				431	431	431	FJMEIOKP_02205	HALOIIDI_02307	MCJLIOOP_03186	EACLNMBD_02541	BAJIHLMC_01344	CFBDNONK_01721	GENEGOGG_01440	HEGBGADN_00667	ALOBGNLA_01873	EHONOGGD_01946	EFHKGNMP_00864	DKDFIIJJ_01417	BOAOHFFJ_01907	MFKNNFJP_02341	LJDEBMHA_01577	AOELEJPK_00195	ONFBIPDF_01012	LGKBPCJO_01404	MCJBBFKG_01257	FOIOKNCB_01115	OKNAIPAC_00690	DHHFGDMP_00663	GALMCJGE_01042	EOIJLIBC_00841	OPGECHAB_03836	KFKMPMGL_00131	NLPCCFPL_00676	CDDPKDLP_03542	DJKHDLCG_00774	PIFANAEO_00863	GFPALNGB_01048	BGGGJBGJ_01020	OGPHOHPI_00140	LKKNCPNP_01331	KNNKOGNI_00722	GDMDJBMN_01820
rplM		50S ribosomal protein L13	92	92	1	353	4433				428	428	428	FJMEIOKP_02396	HALOIIDI_00194	MCJLIOOP_00973	EACLNMBD_02675	BAJIHLMC_02311	CFBDNONK_02589	GENEGOGG_02005	HEGBGADN_00296	ALOBGNLA_00400	EHONOGGD_00971	EFHKGNMP_02461	DKDFIIJJ_03005	BOAOHFFJ_03649	MFKNNFJP_03530	LJDEBMHA_03907	AOELEJPK_03427	ONFBIPDF_02749	LGKBPCJO_01858	MCJBBFKG_02334	FOIOKNCB_02224	OKNAIPAC_03130	DHHFGDMP_01536	GALMCJGE_03032	EOIJLIBC_02431	OPGECHAB_00278	KFKMPMGL_02368	NLPCCFPL_01767	CDDPKDLP_00799	DJKHDLCG_01292	PIFANAEO_02575	GFPALNGB_00179	BGGGJBGJ_03047	OGPHOHPI_01697	LKKNCPNP_02770	KNNKOGNI_01990	GDMDJBMN_03647
oppB		Oligopeptide transport system permease protein OppB	92	92	1	353	7721				920	920	920	FJMEIOKP_00608	HALOIIDI_04596	MCJLIOOP_01589	EACLNMBD_04671	BAJIHLMC_00481	CFBDNONK_03107	GENEGOGG_03515	HEGBGADN_04484	ALOBGNLA_02273	EHONOGGD_04419	EFHKGNMP_00215	DKDFIIJJ_00927	BOAOHFFJ_00520	MFKNNFJP_00966	LJDEBMHA_00951	AOELEJPK_01128	ONFBIPDF_00544	LGKBPCJO_00813	MCJBBFKG_00582	FOIOKNCB_02951	OKNAIPAC_00015	DHHFGDMP_01339	GALMCJGE_00606	EOIJLIBC_00199	OPGECHAB_00635	KFKMPMGL_01448	NLPCCFPL_01569	CDDPKDLP_01157	DJKHDLCG_02605	PIFANAEO_00206	GFPALNGB_01933	BGGGJBGJ_00160	OGPHOHPI_01365	LKKNCPNP_01827	KNNKOGNI_01371	GDMDJBMN_00156
atpE		ATP synthase subunit c	92	92	1	354	142				239	239	239	FJMEIOKP_03457	HALOIIDI_00385	MCJLIOOP_01424	EACLNMBD_00368	BAJIHLMC_03461	CFBDNONK_00301	GENEGOGG_01113	HEGBGADN_01312	ALOBGNLA_02473	EHONOGGD_00815	EFHKGNMP_03920	DKDFIIJJ_03925	BOAOHFFJ_03896	MFKNNFJP_03893	LJDEBMHA_03622	AOELEJPK_03796	ONFBIPDF_03596	LGKBPCJO_03666	MCJBBFKG_03877	FOIOKNCB_04187	OKNAIPAC_03956	DHHFGDMP_03963	GALMCJGE_02618	EOIJLIBC_03880	OPGECHAB_02752	KFKMPMGL_03961	NLPCCFPL_03852	CDDPKDLP_02512	DJKHDLCG_02406	PIFANAEO_03778	GFPALNGB_03510	BGGGJBGJ_02780	OGPHOHPI_03713	LKKNCPNP_03558	KNNKOGNI_03783	GDMDJBMN_03807
rplV		50S ribosomal protein L22	92	92	1	355	11				332	332	332	FJMEIOKP_04450	HALOIIDI_01376	MCJLIOOP_01403	EACLNMBD_01483	BAJIHLMC_04504	CFBDNONK_01593	GENEGOGG_00648	HEGBGADN_04538	ALOBGNLA_01314	EHONOGGD_04515	EFHKGNMP_04526	DKDFIIJJ_04455	BOAOHFFJ_04371	MFKNNFJP_04368	LJDEBMHA_04498	AOELEJPK_04396	ONFBIPDF_04344	LGKBPCJO_04530	MCJBBFKG_04418	FOIOKNCB_04652	OKNAIPAC_04450	DHHFGDMP_04429	GALMCJGE_04579	EOIJLIBC_04391	OPGECHAB_04529	KFKMPMGL_04544	NLPCCFPL_04579	CDDPKDLP_04555	DJKHDLCG_04494	PIFANAEO_04518	GFPALNGB_04497	BGGGJBGJ_04531	OGPHOHPI_04402	LKKNCPNP_04383	KNNKOGNI_04502	GDMDJBMN_04413
grxD		Glutaredoxin 4	92	92	1	353	8198				332	332	332	FJMEIOKP_00234	HALOIIDI_03852	MCJLIOOP_03809	EACLNMBD_03698	BAJIHLMC_00103	CFBDNONK_02740	GENEGOGG_02465	HEGBGADN_00923	ALOBGNLA_04182	EHONOGGD_00528	EFHKGNMP_00594	DKDFIIJJ_02735	BOAOHFFJ_00145	MFKNNFJP_01340	LJDEBMHA_01322	AOELEJPK_01508	ONFBIPDF_00175	LGKBPCJO_01190	MCJBBFKG_00955	FOIOKNCB_02608	OKNAIPAC_00388	DHHFGDMP_00966	GALMCJGE_00235	EOIJLIBC_00577	OPGECHAB_01042	KFKMPMGL_01819	NLPCCFPL_01197	CDDPKDLP_01564	DJKHDLCG_02921	PIFANAEO_00576	GFPALNGB_03106	BGGGJBGJ_00529	OGPHOHPI_00985	LKKNCPNP_01022	KNNKOGNI_01002	GDMDJBMN_02439
dcd		dCTP deaminase	92	92	1	353	6468				581	581	581	FJMEIOKP_01060	HALOIIDI_00018	MCJLIOOP_00140	EACLNMBD_00160	BAJIHLMC_02466	CFBDNONK_00713	GENEGOGG_02338	HEGBGADN_02997	ALOBGNLA_02262	EHONOGGD_03968	EFHKGNMP_02049	DKDFIIJJ_00486	BOAOHFFJ_00946	MFKNNFJP_00538	LJDEBMHA_00516	AOELEJPK_02167	ONFBIPDF_01231	LGKBPCJO_00231	MCJBBFKG_00131	FOIOKNCB_01351	OKNAIPAC_01789	DHHFGDMP_02393	GALMCJGE_02912	EOIJLIBC_01483	OPGECHAB_02878	KFKMPMGL_00988	NLPCCFPL_00445	CDDPKDLP_02804	DJKHDLCG_01127	PIFANAEO_01141	GFPALNGB_02416	BGGGJBGJ_01436	OGPHOHPI_02426	LKKNCPNP_00253	KNNKOGNI_03286	GDMDJBMN_01207
lpp1		Major outer membrane lipoprotein Lpp 1	92	92	1	353	8211				236	236	236	FJMEIOKP_00221	HALOIIDI_04322	MCJLIOOP_00079	EACLNMBD_01604	BAJIHLMC_00090	CFBDNONK_03438	GENEGOGG_02066	HEGBGADN_00936	ALOBGNLA_01253	EHONOGGD_00541	EFHKGNMP_00605	DKDFIIJJ_02746	BOAOHFFJ_00134	MFKNNFJP_01351	LJDEBMHA_01333	AOELEJPK_01519	ONFBIPDF_00164	LGKBPCJO_01201	MCJBBFKG_00966	FOIOKNCB_02619	OKNAIPAC_00399	DHHFGDMP_00955	GALMCJGE_00222	EOIJLIBC_00588	OPGECHAB_01055	KFKMPMGL_01830	NLPCCFPL_01184	CDDPKDLP_01577	DJKHDLCG_02908	PIFANAEO_00587	GFPALNGB_03117	BGGGJBGJ_00542	OGPHOHPI_00974	LKKNCPNP_01033	KNNKOGNI_00991	GDMDJBMN_02428
gcvR		Glycine cleavage system transcriptional repressor	92	92	1	353	1989				695	695	695	FJMEIOKP_03740	HALOIIDI_02356	MCJLIOOP_01092	EACLNMBD_03300	BAJIHLMC_02625	CFBDNONK_01365	GENEGOGG_02162	HEGBGADN_01812	ALOBGNLA_02873	EHONOGGD_01699	EFHKGNMP_01729	DKDFIIJJ_00191	BOAOHFFJ_02283	MFKNNFJP_00195	LJDEBMHA_00205	AOELEJPK_01817	ONFBIPDF_01915	LGKBPCJO_00542	MCJBBFKG_03115	FOIOKNCB_01830	OKNAIPAC_02952	DHHFGDMP_03279	GALMCJGE_03736	EOIJLIBC_01793	OPGECHAB_03116	KFKMPMGL_02697	NLPCCFPL_03350	CDDPKDLP_03042	DJKHDLCG_04008	PIFANAEO_01455	GFPALNGB_02729	BGGGJBGJ_01995	OGPHOHPI_02736	LKKNCPNP_00619	KNNKOGNI_02958	GDMDJBMN_03261
fliS		Flagellar secretion chaperone FliS	92	92	1	353	7079				410	410	410	FJMEIOKP_00807	HALOIIDI_02527	MCJLIOOP_05020	EACLNMBD_02796	BAJIHLMC_01972	CFBDNONK_04811	GENEGOGG_04571	HEGBGADN_05260	ALOBGNLA_02258	EHONOGGD_03362	EFHKGNMP_02275	DKDFIIJJ_00723	BOAOHFFJ_00717	MFKNNFJP_00767	LJDEBMHA_00745	AOELEJPK_02455	ONFBIPDF_01459	LGKBPCJO_00003	MCJBBFKG_00383	FOIOKNCB_01592	OKNAIPAC_01536	DHHFGDMP_02140	GALMCJGE_03450	EOIJLIBC_01254	OPGECHAB_04043	KFKMPMGL_01246	NLPCCFPL_00187	CDDPKDLP_03749	DJKHDLCG_00889	PIFANAEO_00015	GFPALNGB_02131	BGGGJBGJ_03538	OGPHOHPI_02179	LKKNCPNP_04323	KNNKOGNI_03516	GDMDJBMN_01446
group_1273		hypothetical protein	92	92	1	353	8110			Hypothetical protein with no hits to refseq/uniprot/clusters/cdd/tigrfams/pfam overlapping another protein with hits	284	284	284	FJMEIOKP_00307	HALOIIDI_03800	MCJLIOOP_04858	EACLNMBD_04476	BAJIHLMC_00176	CFBDNONK_05521	GENEGOGG_05034	HEGBGADN_00851	ALOBGNLA_04372	EHONOGGD_00455	EFHKGNMP_00520	DKDFIIJJ_02662	BOAOHFFJ_00219	MFKNNFJP_01266	LJDEBMHA_01249	AOELEJPK_01433	ONFBIPDF_00249	LGKBPCJO_01116	MCJBBFKG_00883	FOIOKNCB_02534	OKNAIPAC_00315	DHHFGDMP_01038	GALMCJGE_00308	EOIJLIBC_00504	OPGECHAB_00968	KFKMPMGL_01747	NLPCCFPL_01270	CDDPKDLP_01490	DJKHDLCG_02995	PIFANAEO_00503	GFPALNGB_03025	BGGGJBGJ_00457	OGPHOHPI_01058	LKKNCPNP_00948	KNNKOGNI_01076	GDMDJBMN_02512
ihfB		Integration host factor subunit beta	92	92	1	353	10643				284	284	284	FJMEIOKP_02089	HALOIIDI_03363	MCJLIOOP_04213	EACLNMBD_03572	BAJIHLMC_01195	CFBDNONK_02404	GENEGOGG_02976	HEGBGADN_00554	ALOBGNLA_01976	EHONOGGD_01452	EFHKGNMP_00975	DKDFIIJJ_01581	BOAOHFFJ_01738	MFKNNFJP_02172	LJDEBMHA_01690	AOELEJPK_00391	ONFBIPDF_00898	LGKBPCJO_01516	MCJBBFKG_01373	FOIOKNCB_00948	OKNAIPAC_00806	DHHFGDMP_00547	GALMCJGE_00931	EOIJLIBC_00953	OPGECHAB_01639	KFKMPMGL_00298	NLPCCFPL_00843	CDDPKDLP_01840	DJKHDLCG_00662	PIFANAEO_03468	GFPALNGB_00936	BGGGJBGJ_00907	OGPHOHPI_00251	LKKNCPNP_01498	KNNKOGNI_00550	GDMDJBMN_01660
htpX_2		Protease HtpX	92	92	1	353	7645				881	881	881	FJMEIOKP_00676	HALOIIDI_02236	MCJLIOOP_02765	EACLNMBD_02457	BAJIHLMC_01852	CFBDNONK_02662	GENEGOGG_03842	HEGBGADN_02728	ALOBGNLA_02019	EHONOGGD_03143	EFHKGNMP_00145	DKDFIIJJ_00858	BOAOHFFJ_00589	MFKNNFJP_00897	LJDEBMHA_00881	AOELEJPK_01059	ONFBIPDF_00615	LGKBPCJO_00744	MCJBBFKG_00513	FOIOKNCB_02882	OKNAIPAC_01406	DHHFGDMP_02009	GALMCJGE_00677	EOIJLIBC_00130	OPGECHAB_00708	KFKMPMGL_01378	NLPCCFPL_00055	CDDPKDLP_01230	DJKHDLCG_03378	PIFANAEO_00137	GFPALNGB_01863	BGGGJBGJ_00088	OGPHOHPI_01435	LKKNCPNP_01896	KNNKOGNI_01440	GDMDJBMN_00087
secG		Protein-export membrane protein SecG	92	92	1	353	4392				335	335	335	FJMEIOKP_02435	HALOIIDI_02179	MCJLIOOP_03112	EACLNMBD_00953	BAJIHLMC_02350	CFBDNONK_01311	GENEGOGG_02495	HEGBGADN_00335	ALOBGNLA_03764	EHONOGGD_01010	EFHKGNMP_02500	DKDFIIJJ_02966	BOAOHFFJ_03688	MFKNNFJP_03491	LJDEBMHA_03946	AOELEJPK_03388	ONFBIPDF_02710	LGKBPCJO_01897	MCJBBFKG_02295	FOIOKNCB_02263	OKNAIPAC_03091	DHHFGDMP_01575	GALMCJGE_03071	EOIJLIBC_02392	OPGECHAB_00317	KFKMPMGL_02329	NLPCCFPL_01806	CDDPKDLP_00838	DJKHDLCG_01253	PIFANAEO_02536	GFPALNGB_00218	BGGGJBGJ_03086	OGPHOHPI_01736	LKKNCPNP_02731	KNNKOGNI_01951	GDMDJBMN_03608
rpsC		30S ribosomal protein S3	92	92	1	355	12				698	698	698	FJMEIOKP_04451	HALOIIDI_01377	MCJLIOOP_01402	EACLNMBD_01484	BAJIHLMC_04505	CFBDNONK_01592	GENEGOGG_00649	HEGBGADN_04539	ALOBGNLA_01315	EHONOGGD_04516	EFHKGNMP_04525	DKDFIIJJ_04456	BOAOHFFJ_04372	MFKNNFJP_04369	LJDEBMHA_04499	AOELEJPK_04397	ONFBIPDF_04345	LGKBPCJO_04529	MCJBBFKG_04419	FOIOKNCB_04651	OKNAIPAC_04449	DHHFGDMP_04430	GALMCJGE_04580	EOIJLIBC_04390	OPGECHAB_04530	KFKMPMGL_04545	NLPCCFPL_04580	CDDPKDLP_04554	DJKHDLCG_04495	PIFANAEO_04517	GFPALNGB_04498	BGGGJBGJ_04530	OGPHOHPI_04401	LKKNCPNP_04384	KNNKOGNI_04501	GDMDJBMN_04412
group_12734		hypothetical protein	92	92	1	353	9162				338	338	338	FJMEIOKP_03679	HALOIIDI_02929	MCJLIOOP_02708	EACLNMBD_02943	BAJIHLMC_02778	CFBDNONK_02223	GENEGOGG_04767	HEGBGADN_01503	ALOBGNLA_01153	EHONOGGD_02602	EFHKGNMP_04076	DKDFIIJJ_04149	BOAOHFFJ_04047	MFKNNFJP_03918	LJDEBMHA_03845	AOELEJPK_04160	ONFBIPDF_03867	LGKBPCJO_03856	MCJBBFKG_03728	FOIOKNCB_04085	OKNAIPAC_03534	DHHFGDMP_03814	GALMCJGE_03587	EOIJLIBC_04102	OPGECHAB_03177	KFKMPMGL_03638	NLPCCFPL_03697	CDDPKDLP_03885	DJKHDLCG_03709	PIFANAEO_03621	GFPALNGB_03895	BGGGJBGJ_03190	OGPHOHPI_03738	LKKNCPNP_03950	KNNKOGNI_04284	GDMDJBMN_03451
marA_2		Multiple antibiotic resistance protein MarA	92	92	1	353	4568				368	368	368	FJMEIOKP_02298	HALOIIDI_00920	MCJLIOOP_02983	EACLNMBD_04597	BAJIHLMC_02213	CFBDNONK_04958	GENEGOGG_04939	HEGBGADN_00087	ALOBGNLA_01500	EHONOGGD_00873	EFHKGNMP_02363	DKDFIIJJ_03103	BOAOHFFJ_03555	MFKNNFJP_03624	LJDEBMHA_03300	AOELEJPK_03525	ONFBIPDF_02843	LGKBPCJO_03486	MCJBBFKG_02432	FOIOKNCB_02126	OKNAIPAC_03228	DHHFGDMP_01438	GALMCJGE_01938	EOIJLIBC_02530	OPGECHAB_00085	KFKMPMGL_02466	NLPCCFPL_01669	CDDPKDLP_00606	DJKHDLCG_01492	PIFANAEO_02768	GFPALNGB_00085	BGGGJBGJ_03674	OGPHOHPI_01603	LKKNCPNP_02864	KNNKOGNI_02084	GDMDJBMN_00482
bcp_1		Peroxiredoxin Bcp	92	92	1	353	1988				467	467	467	FJMEIOKP_03741	HALOIIDI_02357	MCJLIOOP_01091	EACLNMBD_03299	BAJIHLMC_02626	CFBDNONK_01364	GENEGOGG_02161	HEGBGADN_01811	ALOBGNLA_02872	EHONOGGD_01700	EFHKGNMP_01728	DKDFIIJJ_00190	BOAOHFFJ_02284	MFKNNFJP_00194	LJDEBMHA_00204	AOELEJPK_01816	ONFBIPDF_01914	LGKBPCJO_00543	MCJBBFKG_03114	FOIOKNCB_01829	OKNAIPAC_02953	DHHFGDMP_03280	GALMCJGE_03735	EOIJLIBC_01794	OPGECHAB_03115	KFKMPMGL_02696	NLPCCFPL_03351	CDDPKDLP_03041	DJKHDLCG_04009	PIFANAEO_01456	GFPALNGB_02730	BGGGJBGJ_01994	OGPHOHPI_02737	LKKNCPNP_00620	KNNKOGNI_02957	GDMDJBMN_03262
argR		Arginine repressor	92	92	1	353	5084				470	470	470	FJMEIOKP_03238	HALOIIDI_02139	MCJLIOOP_02358	EACLNMBD_02402	BAJIHLMC_00527	CFBDNONK_01434	GENEGOGG_01084	HEGBGADN_02006	ALOBGNLA_01555	EHONOGGD_01611	EFHKGNMP_03502	DKDFIIJJ_04413	BOAOHFFJ_01541	MFKNNFJP_01517	LJDEBMHA_04456	AOELEJPK_03850	ONFBIPDF_03353	LGKBPCJO_04462	MCJBBFKG_02966	FOIOKNCB_00623	OKNAIPAC_02371	DHHFGDMP_02557	GALMCJGE_04510	EOIJLIBC_04223	OPGECHAB_03411	KFKMPMGL_04437	NLPCCFPL_03259	CDDPKDLP_00488	DJKHDLCG_00033	PIFANAEO_04418	GFPALNGB_01649	BGGGJBGJ_01766	OGPHOHPI_04089	LKKNCPNP_03986	KNNKOGNI_02682	GDMDJBMN_01032
udk		Uridine kinase	92	92	1	353	6466				641	641	641	FJMEIOKP_01061	HALOIIDI_00017	MCJLIOOP_00141	EACLNMBD_00159	BAJIHLMC_02467	CFBDNONK_00714	GENEGOGG_02339	HEGBGADN_02998	ALOBGNLA_02263	EHONOGGD_03967	EFHKGNMP_02048	DKDFIIJJ_00485	BOAOHFFJ_00947	MFKNNFJP_00537	LJDEBMHA_00515	AOELEJPK_02166	ONFBIPDF_01230	LGKBPCJO_00232	MCJBBFKG_00130	FOIOKNCB_01350	OKNAIPAC_01790	DHHFGDMP_02394	GALMCJGE_02911	EOIJLIBC_01484	OPGECHAB_02877	KFKMPMGL_00987	NLPCCFPL_00446	CDDPKDLP_02803	DJKHDLCG_01128	PIFANAEO_01142	GFPALNGB_02417	BGGGJBGJ_01435	OGPHOHPI_02427	LKKNCPNP_00254	KNNKOGNI_03285	GDMDJBMN_01206
yijD		Inner membrane protein YijD	92	92	1	353	9441				353	353	353	FJMEIOKP_04115	HALOIIDI_01341	MCJLIOOP_02854	EACLNMBD_01624	BAJIHLMC_03664	CFBDNONK_01002	GENEGOGG_03725	HEGBGADN_03059	ALOBGNLA_03279	EHONOGGD_02711	EFHKGNMP_04187	DKDFIIJJ_04403	BOAOHFFJ_04291	MFKNNFJP_04355	LJDEBMHA_04157	AOELEJPK_04271	ONFBIPDF_03979	LGKBPCJO_04061	MCJBBFKG_03735	FOIOKNCB_04327	OKNAIPAC_03855	DHHFGDMP_03821	GALMCJGE_03594	EOIJLIBC_04213	OPGECHAB_04048	KFKMPMGL_04168	NLPCCFPL_04067	CDDPKDLP_03996	DJKHDLCG_03845	PIFANAEO_03982	GFPALNGB_04188	BGGGJBGJ_04052	OGPHOHPI_04229	LKKNCPNP_04258	KNNKOGNI_04396	GDMDJBMN_03832
group_1274		IS5 family transposase IS4811	92	92	1	353	8107				407	947	884	FJMEIOKP_00310	HALOIIDI_03797	MCJLIOOP_04861	EACLNMBD_04479	BAJIHLMC_00179	CFBDNONK_05161	GENEGOGG_04954	HEGBGADN_00848	ALOBGNLA_04369	EHONOGGD_00452	EFHKGNMP_00517	DKDFIIJJ_02659	BOAOHFFJ_00222	MFKNNFJP_01263	LJDEBMHA_01246	AOELEJPK_01430	ONFBIPDF_00252	LGKBPCJO_01113	MCJBBFKG_00880	FOIOKNCB_02531	OKNAIPAC_00312	DHHFGDMP_01041	GALMCJGE_00311	EOIJLIBC_00501	OPGECHAB_00965	KFKMPMGL_01744	NLPCCFPL_01273	CDDPKDLP_01487	DJKHDLCG_02998	PIFANAEO_00500	GFPALNGB_03022	BGGGJBGJ_00454	OGPHOHPI_01061	LKKNCPNP_00945	KNNKOGNI_01079	GDMDJBMN_02515
rpmD		50S ribosomal protein L30	92	92	1	355	41				179	179	179	FJMEIOKP_04463	HALOIIDI_01389	MCJLIOOP_01390	EACLNMBD_01496	BAJIHLMC_04517	CFBDNONK_01580	GENEGOGG_00661	HEGBGADN_04551	ALOBGNLA_01327	EHONOGGD_04528	EFHKGNMP_04513	DKDFIIJJ_04468	BOAOHFFJ_04384	MFKNNFJP_04381	LJDEBMHA_04511	AOELEJPK_04409	ONFBIPDF_04357	LGKBPCJO_04517	MCJBBFKG_04431	FOIOKNCB_04639	OKNAIPAC_04437	DHHFGDMP_04442	GALMCJGE_04592	EOIJLIBC_04378	OPGECHAB_04542	KFKMPMGL_04557	NLPCCFPL_04592	CDDPKDLP_04542	DJKHDLCG_04507	PIFANAEO_04505	GFPALNGB_04510	BGGGJBGJ_04518	OGPHOHPI_04389	LKKNCPNP_04396	KNNKOGNI_04489	GDMDJBMN_04400
apaG		Protein ApaG	92	92	1	353	3733				377	377	377	FJMEIOKP_02673	HALOIIDI_03841	MCJLIOOP_01332	EACLNMBD_03982	BAJIHLMC_02995	CFBDNONK_02486	GENEGOGG_01755	HEGBGADN_01150	ALOBGNLA_02726	EHONOGGD_02017	EFHKGNMP_02752	DKDFIIJJ_03349	BOAOHFFJ_02688	MFKNNFJP_02617	LJDEBMHA_02581	AOELEJPK_02597	ONFBIPDF_02297	LGKBPCJO_02125	MCJBBFKG_02059	FOIOKNCB_03481	OKNAIPAC_02546	DHHFGDMP_01813	GALMCJGE_01448	EOIJLIBC_02138	OPGECHAB_01900	KFKMPMGL_03069	NLPCCFPL_02997	CDDPKDLP_02101	DJKHDLCG_02288	PIFANAEO_02995	GFPALNGB_00462	BGGGJBGJ_03909	OGPHOHPI_01989	LKKNCPNP_02512	KNNKOGNI_01703	GDMDJBMN_02074
group_12742		hypothetical protein	92	92	1	353	6453				131	131	131	FJMEIOKP_01072	HALOIIDI_00006	MCJLIOOP_00152	EACLNMBD_00148	BAJIHLMC_02478	CFBDNONK_01191	GENEGOGG_05068	HEGBGADN_03009	ALOBGNLA_04232	EHONOGGD_03956	EFHKGNMP_02037	DKDFIIJJ_00474	BOAOHFFJ_00958	MFKNNFJP_00526	LJDEBMHA_00504	AOELEJPK_02155	ONFBIPDF_01219	LGKBPCJO_00243	MCJBBFKG_00119	FOIOKNCB_01339	OKNAIPAC_01801	DHHFGDMP_02405	GALMCJGE_02900	EOIJLIBC_01495	OPGECHAB_02866	KFKMPMGL_00976	NLPCCFPL_00457	CDDPKDLP_02792	DJKHDLCG_01139	PIFANAEO_01153	GFPALNGB_02428	BGGGJBGJ_01424	OGPHOHPI_02438	LKKNCPNP_00265	KNNKOGNI_03274	GDMDJBMN_01195
rapZ		RNase adapter protein RapZ	92	92	1	353	4422				854	854	854	FJMEIOKP_02405	HALOIIDI_00185	MCJLIOOP_03573	EACLNMBD_02487	BAJIHLMC_02320	CFBDNONK_05421	GENEGOGG_01985	HEGBGADN_00305	ALOBGNLA_00409	EHONOGGD_00980	EFHKGNMP_02470	DKDFIIJJ_02996	BOAOHFFJ_03658	MFKNNFJP_03521	LJDEBMHA_03916	AOELEJPK_03418	ONFBIPDF_02740	LGKBPCJO_01867	MCJBBFKG_02325	FOIOKNCB_02233	OKNAIPAC_03121	DHHFGDMP_01545	GALMCJGE_03041	EOIJLIBC_02422	OPGECHAB_00287	KFKMPMGL_02359	NLPCCFPL_01776	CDDPKDLP_00808	DJKHDLCG_01283	PIFANAEO_02566	GFPALNGB_00188	BGGGJBGJ_03056	OGPHOHPI_01706	LKKNCPNP_02761	KNNKOGNI_01981	GDMDJBMN_03638
accA		Acetyl-coenzyme A carboxylase carboxyl transferase subunit alpha	92	92	1	353	3600				956	956	956	FJMEIOKP_02800	HALOIIDI_02133	MCJLIOOP_02265	EACLNMBD_02386	BAJIHLMC_03121	CFBDNONK_02464	GENEGOGG_03450	HEGBGADN_01276	ALOBGNLA_02687	EHONOGGD_02143	EFHKGNMP_02879	DKDFIIJJ_03475	BOAOHFFJ_02814	MFKNNFJP_02491	LJDEBMHA_02707	AOELEJPK_02471	ONFBIPDF_02423	LGKBPCJO_02251	MCJBBFKG_01932	FOIOKNCB_03609	OKNAIPAC_02419	DHHFGDMP_01940	GALMCJGE_01575	EOIJLIBC_02012	OPGECHAB_02028	KFKMPMGL_03195	NLPCCFPL_02871	CDDPKDLP_02229	DJKHDLCG_02162	PIFANAEO_02867	GFPALNGB_00588	BGGGJBGJ_03783	OGPHOHPI_02115	LKKNCPNP_02638	KNNKOGNI_01577	GDMDJBMN_01948
priB		Primosomal replication protein N	92	92	1	353	5111				317	317	317	FJMEIOKP_03208	HALOIIDI_04531	MCJLIOOP_01627	EACLNMBD_01725	BAJIHLMC_00557	CFBDNONK_05317	GENEGOGG_05321	HEGBGADN_01976	ALOBGNLA_01383	EHONOGGD_01580	EFHKGNMP_03473	DKDFIIJJ_04272	BOAOHFFJ_01512	MFKNNFJP_01546	LJDEBMHA_02005	AOELEJPK_03879	ONFBIPDF_03324	LGKBPCJO_02857	MCJBBFKG_02937	FOIOKNCB_00595	OKNAIPAC_02342	DHHFGDMP_02586	GALMCJGE_01612	EOIJLIBC_02921	OPGECHAB_03441	KFKMPMGL_02282	NLPCCFPL_03229	CDDPKDLP_00458	DJKHDLCG_00063	PIFANAEO_02023	GFPALNGB_01621	BGGGJBGJ_01736	OGPHOHPI_04060	LKKNCPNP_04014	KNNKOGNI_02653	GDMDJBMN_01003
mlaF		Intermembrane phospholipid transport system ATP-binding protein MlaF	92	92	1	353	4412				815	815	815	FJMEIOKP_02415	HALOIIDI_00175	MCJLIOOP_03563	EACLNMBD_02497	BAJIHLMC_02330	CFBDNONK_01250	GENEGOGG_01975	HEGBGADN_00315	ALOBGNLA_00419	EHONOGGD_00990	EFHKGNMP_02480	DKDFIIJJ_02986	BOAOHFFJ_03668	MFKNNFJP_03511	LJDEBMHA_03926	AOELEJPK_03408	ONFBIPDF_02730	LGKBPCJO_01877	MCJBBFKG_02315	FOIOKNCB_02243	OKNAIPAC_03111	DHHFGDMP_01555	GALMCJGE_03051	EOIJLIBC_02412	OPGECHAB_00297	KFKMPMGL_02349	NLPCCFPL_01786	CDDPKDLP_00818	DJKHDLCG_01273	PIFANAEO_02556	GFPALNGB_00198	BGGGJBGJ_03066	OGPHOHPI_01716	LKKNCPNP_02751	KNNKOGNI_01971	GDMDJBMN_03628
mntH		Divalent metal cation transporter MntH	92	92	1	353	2054				1241	1241	1241	FJMEIOKP_03985	HALOIIDI_01246	MCJLIOOP_01718	EACLNMBD_01730	BAJIHLMC_03430	CFBDNONK_03499	GENEGOGG_03555	HEGBGADN_02362	ALOBGNLA_00908	EHONOGGD_03648	EFHKGNMP_01794	DKDFIIJJ_00255	BOAOHFFJ_02217	MFKNNFJP_00261	LJDEBMHA_00270	AOELEJPK_01882	ONFBIPDF_01980	LGKBPCJO_00476	MCJBBFKG_03180	FOIOKNCB_01895	OKNAIPAC_02887	DHHFGDMP_03214	GALMCJGE_03161	EOIJLIBC_01728	OPGECHAB_03588	KFKMPMGL_02762	NLPCCFPL_04495	CDDPKDLP_03294	DJKHDLCG_03268	PIFANAEO_01390	GFPALNGB_02663	BGGGJBGJ_01162	OGPHOHPI_02671	LKKNCPNP_00554	KNNKOGNI_03024	GDMDJBMN_04053
pyrH		Uridylate kinase	92	92	1	353	3614				725	725	725	FJMEIOKP_02786	HALOIIDI_02772	MCJLIOOP_01939	EACLNMBD_03030	BAJIHLMC_03107	CFBDNONK_01614	GENEGOGG_01378	HEGBGADN_01262	ALOBGNLA_01748	EHONOGGD_02129	EFHKGNMP_02865	DKDFIIJJ_03461	BOAOHFFJ_02800	MFKNNFJP_02505	LJDEBMHA_02693	AOELEJPK_02485	ONFBIPDF_02409	LGKBPCJO_02237	MCJBBFKG_01946	FOIOKNCB_03595	OKNAIPAC_02433	DHHFGDMP_01926	GALMCJGE_01561	EOIJLIBC_02026	OPGECHAB_02014	KFKMPMGL_03181	NLPCCFPL_02885	CDDPKDLP_02215	DJKHDLCG_02176	PIFANAEO_02881	GFPALNGB_00574	BGGGJBGJ_03797	OGPHOHPI_02101	LKKNCPNP_02624	KNNKOGNI_01591	GDMDJBMN_01962
group_12749		hypothetical protein	92	92	1	353	5693				167	167	167	FJMEIOKP_01773	HALOIIDI_04228	MCJLIOOP_04424	EACLNMBD_04331	BAJIHLMC_00849	CFBDNONK_04016	GENEGOGG_04054	HEGBGADN_02068	ALOBGNLA_04130	EHONOGGD_00158	EFHKGNMP_03062	DKDFIIJJ_02365	BOAOHFFJ_01222	MFKNNFJP_01837	LJDEBMHA_02269	AOELEJPK_02942	ONFBIPDF_01661	LGKBPCJO_02465	MCJBBFKG_02612	FOIOKNCB_00174	OKNAIPAC_02016	DHHFGDMP_02913	GALMCJGE_02188	EOIJLIBC_03520	OPGECHAB_01361	KFKMPMGL_03341	NLPCCFPL_02439	CDDPKDLP_00173	DJKHDLCG_00400	PIFANAEO_01758	GFPALNGB_01264	BGGGJBGJ_02714	OGPHOHPI_03114	LKKNCPNP_03084	KNNKOGNI_02364	GDMDJBMN_00665
group_12750		hypothetical protein	92	92	1	353	4441				134	134	134	FJMEIOKP_02389	HALOIIDI_00201	MCJLIOOP_00980	EACLNMBD_03085	BAJIHLMC_02304	CFBDNONK_02009	GENEGOGG_02985	HEGBGADN_00289	ALOBGNLA_00393	EHONOGGD_00964	EFHKGNMP_02454	DKDFIIJJ_03012	BOAOHFFJ_03642	MFKNNFJP_03537	LJDEBMHA_03900	AOELEJPK_03434	ONFBIPDF_02756	LGKBPCJO_01851	MCJBBFKG_02341	FOIOKNCB_02217	OKNAIPAC_03137	DHHFGDMP_01529	GALMCJGE_03025	EOIJLIBC_02438	OPGECHAB_00271	KFKMPMGL_02375	NLPCCFPL_01760	CDDPKDLP_00792	DJKHDLCG_01299	PIFANAEO_02582	GFPALNGB_00172	BGGGJBGJ_03040	OGPHOHPI_01690	LKKNCPNP_02777	KNNKOGNI_01997	GDMDJBMN_03654
ybaB		Nucleoid-associated protein YbaB	92	92	1	353	9870				329	329	329	FJMEIOKP_01401	HALOIIDI_05228	MCJLIOOP_02850	EACLNMBD_02787	BAJIHLMC_01617	CFBDNONK_01069	GENEGOGG_05198	HEGBGADN_02815	ALOBGNLA_00837	EHONOGGD_01166	EFHKGNMP_01337	DKDFIIJJ_01956	BOAOHFFJ_03039	MFKNNFJP_03041	LJDEBMHA_03140	AOELEJPK_00763	ONFBIPDF_03075	LGKBPCJO_03186	MCJBBFKG_01707	FOIOKNCB_03833	OKNAIPAC_01141	DHHFGDMP_00211	GALMCJGE_02492	EOIJLIBC_02993	OPGECHAB_02499	KFKMPMGL_00675	NLPCCFPL_02097	CDDPKDLP_03165	DJKHDLCG_01788	PIFANAEO_02251	GFPALNGB_03932	BGGGJBGJ_02093	OGPHOHPI_00596	LKKNCPNP_02158	KNNKOGNI_00210	GDMDJBMN_02766
group_12752		hypothetical protein	92	92	1	353	6185				311	311	311	FJMEIOKP_03868	HALOIIDI_04762	MCJLIOOP_05206	EACLNMBD_04850	BAJIHLMC_03299	CFBDNONK_04569	GENEGOGG_04433	HEGBGADN_02493	ALOBGNLA_04719	EHONOGGD_03896	EFHKGNMP_01938	DKDFIIJJ_00372	BOAOHFFJ_02054	MFKNNFJP_00424	LJDEBMHA_00402	AOELEJPK_02055	ONFBIPDF_02129	LGKBPCJO_00345	MCJBBFKG_03297	FOIOKNCB_02028	OKNAIPAC_02770	DHHFGDMP_03097	GALMCJGE_03292	EOIJLIBC_01597	OPGECHAB_03722	KFKMPMGL_03928	NLPCCFPL_03712	CDDPKDLP_03428	DJKHDLCG_03135	PIFANAEO_01256	GFPALNGB_02532	BGGGJBGJ_01322	OGPHOHPI_02540	LKKNCPNP_00367	KNNKOGNI_03167	GDMDJBMN_01094
rplB		50S ribosomal protein L2	92	92	1	355	9				821	821	821	FJMEIOKP_04448	HALOIIDI_01374	MCJLIOOP_01405	EACLNMBD_01481	BAJIHLMC_04502	CFBDNONK_01595	GENEGOGG_00646	HEGBGADN_04536	ALOBGNLA_01312	EHONOGGD_04513	EFHKGNMP_04528	DKDFIIJJ_04453	BOAOHFFJ_04369	MFKNNFJP_04366	LJDEBMHA_04496	AOELEJPK_04394	ONFBIPDF_04342	LGKBPCJO_04532	MCJBBFKG_04416	FOIOKNCB_04654	OKNAIPAC_04452	DHHFGDMP_04427	GALMCJGE_04577	EOIJLIBC_04393	OPGECHAB_04527	KFKMPMGL_04542	NLPCCFPL_04577	CDDPKDLP_04557	DJKHDLCG_04492	PIFANAEO_04520	GFPALNGB_04495	BGGGJBGJ_04533	OGPHOHPI_04404	LKKNCPNP_04381	KNNKOGNI_04504	GDMDJBMN_04415
group_12754		hypothetical protein	92	92	1	353	7022				158	158	158	FJMEIOKP_00841	HALOIIDI_02866	MCJLIOOP_03688	EACLNMBD_02741	BAJIHLMC_02013	CFBDNONK_04295	GENEGOGG_02884	HEGBGADN_04021	ALOBGNLA_02231	EHONOGGD_03321	EFHKGNMP_02248	DKDFIIJJ_00696	BOAOHFFJ_00744	MFKNNFJP_00740	LJDEBMHA_00718	AOELEJPK_02428	ONFBIPDF_01432	LGKBPCJO_00030	MCJBBFKG_00349	FOIOKNCB_01565	OKNAIPAC_01570	DHHFGDMP_02174	GALMCJGE_03423	EOIJLIBC_01281	OPGECHAB_04016	KFKMPMGL_01212	NLPCCFPL_00221	CDDPKDLP_03722	DJKHDLCG_00916	PIFANAEO_00930	GFPALNGB_02158	BGGGJBGJ_03511	OGPHOHPI_02206	LKKNCPNP_04350	KNNKOGNI_03489	GDMDJBMN_01419
aroK		Shikimate kinase 1	92	92	1	353	9363				521	521	521	FJMEIOKP_03518	HALOIIDI_04073	MCJLIOOP_04833	EACLNMBD_02856	BAJIHLMC_02940	CFBDNONK_03814	GENEGOGG_03894	HEGBGADN_01665	ALOBGNLA_00938	EHONOGGD_03548	EFHKGNMP_04341	DKDFIIJJ_03986	BOAOHFFJ_04334	MFKNNFJP_04075	LJDEBMHA_03683	AOELEJPK_04302	ONFBIPDF_04089	LGKBPCJO_04018	MCJBBFKG_03567	FOIOKNCB_03924	OKNAIPAC_03695	DHHFGDMP_03653	GALMCJGE_04317	EOIJLIBC_03941	OPGECHAB_03339	KFKMPMGL_03477	NLPCCFPL_03536	CDDPKDLP_04376	DJKHDLCG_04326	PIFANAEO_04296	GFPALNGB_03734	BGGGJBGJ_03352	OGPHOHPI_03901	LKKNCPNP_03787	KNNKOGNI_04427	GDMDJBMN_04266
cheY		Chemotaxis protein CheY	92	92	1	353	7531				389	389	389	FJMEIOKP_00754	HALOIIDI_01599	MCJLIOOP_01692	EACLNMBD_01894	BAJIHLMC_01920	CFBDNONK_01930	GENEGOGG_02142	HEGBGADN_02659	ALOBGNLA_02419	EHONOGGD_03489	EFHKGNMP_00079	DKDFIIJJ_00790	BOAOHFFJ_00656	MFKNNFJP_00829	LJDEBMHA_00812	AOELEJPK_00991	ONFBIPDF_00680	LGKBPCJO_00676	MCJBBFKG_00437	FOIOKNCB_02814	OKNAIPAC_01483	DHHFGDMP_02087	GALMCJGE_00746	EOIJLIBC_00063	OPGECHAB_00775	KFKMPMGL_01300	NLPCCFPL_00134	CDDPKDLP_01298	DJKHDLCG_03296	PIFANAEO_00069	GFPALNGB_01798	BGGGJBGJ_00019	OGPHOHPI_01502	LKKNCPNP_01963	KNNKOGNI_01508	GDMDJBMN_00019
cyoD		Cytochrome bo(3) ubiquinol oxidase subunit 4	92	92	1	353	9806				329	329	329	FJMEIOKP_01360	HALOIIDI_00156	MCJLIOOP_02122	EACLNMBD_00039	BAJIHLMC_01576	CFBDNONK_03308	GENEGOGG_01762	HEGBGADN_02856	ALOBGNLA_02144	EHONOGGD_01207	EFHKGNMP_01378	DKDFIIJJ_01997	BOAOHFFJ_02998	MFKNNFJP_03000	LJDEBMHA_03099	AOELEJPK_00804	ONFBIPDF_03034	LGKBPCJO_03227	MCJBBFKG_01748	FOIOKNCB_03792	OKNAIPAC_01182	DHHFGDMP_00170	GALMCJGE_02451	EOIJLIBC_03034	OPGECHAB_02458	KFKMPMGL_00716	NLPCCFPL_02138	CDDPKDLP_03206	DJKHDLCG_01747	PIFANAEO_02292	GFPALNGB_03973	BGGGJBGJ_02134	OGPHOHPI_00637	LKKNCPNP_02117	KNNKOGNI_00169	GDMDJBMN_02725
yecS_1		L-cystine transport system permease protein YecS	92	92	1	353	7116				668	668	668	FJMEIOKP_00792	HALOIIDI_04616	MCJLIOOP_04732	EACLNMBD_03951	BAJIHLMC_01957	CFBDNONK_03639	GENEGOGG_04861	HEGBGADN_04254	ALOBGNLA_02764	EHONOGGD_04942	EFHKGNMP_04391	DKDFIIJJ_00752	BOAOHFFJ_00696	MFKNNFJP_00788	LJDEBMHA_00774	AOELEJPK_04366	ONFBIPDF_00718	LGKBPCJO_04385	MCJBBFKG_00398	FOIOKNCB_01621	OKNAIPAC_01521	DHHFGDMP_02125	GALMCJGE_04453	EOIJLIBC_00024	OPGECHAB_00813	KFKMPMGL_01261	NLPCCFPL_00172	CDDPKDLP_01336	DJKHDLCG_04392	PIFANAEO_00030	GFPALNGB_01705	BGGGJBGJ_03568	OGPHOHPI_02150	LKKNCPNP_02001	KNNKOGNI_01546	GDMDJBMN_01475
metQ_1		D-methionine-binding lipoprotein MetQ	92	92	1	353	3589				815	815	815	FJMEIOKP_02811	HALOIIDI_02122	MCJLIOOP_02254	EACLNMBD_02397	BAJIHLMC_03132	CFBDNONK_03776	GENEGOGG_03341	HEGBGADN_01287	ALOBGNLA_02676	EHONOGGD_02154	EFHKGNMP_02890	DKDFIIJJ_03486	BOAOHFFJ_02825	MFKNNFJP_02480	LJDEBMHA_02718	AOELEJPK_02460	ONFBIPDF_02434	LGKBPCJO_02262	MCJBBFKG_01921	FOIOKNCB_03620	OKNAIPAC_02408	DHHFGDMP_01951	GALMCJGE_01586	EOIJLIBC_02001	OPGECHAB_02039	KFKMPMGL_03206	NLPCCFPL_02860	CDDPKDLP_02240	DJKHDLCG_02151	PIFANAEO_02856	GFPALNGB_00599	BGGGJBGJ_03772	OGPHOHPI_02126	LKKNCPNP_02649	KNNKOGNI_01566	GDMDJBMN_01937
group_1276		hypothetical protein	92	92	1	353	8059				263	263	263	FJMEIOKP_00348	HALOIIDI_02543	MCJLIOOP_03742	EACLNMBD_03801	BAJIHLMC_00218	CFBDNONK_02620	GENEGOGG_03213	HEGBGADN_00810	ALOBGNLA_03501	EHONOGGD_00413	EFHKGNMP_00479	DKDFIIJJ_02620	BOAOHFFJ_00261	MFKNNFJP_01224	LJDEBMHA_01207	AOELEJPK_01391	ONFBIPDF_00290	LGKBPCJO_01075	MCJBBFKG_00842	FOIOKNCB_02493	OKNAIPAC_00274	DHHFGDMP_01079	GALMCJGE_00349	EOIJLIBC_00463	OPGECHAB_00927	KFKMPMGL_01706	NLPCCFPL_01311	CDDPKDLP_01449	DJKHDLCG_03036	PIFANAEO_00461	GFPALNGB_02984	BGGGJBGJ_00416	OGPHOHPI_01100	LKKNCPNP_00907	KNNKOGNI_01117	GDMDJBMN_02553
argP_2		HTH-type transcriptional regulator ArgP	92	92	1	353	5759				902	902	902	FJMEIOKP_01726	HALOIIDI_03771	MCJLIOOP_04914	EACLNMBD_04591	BAJIHLMC_00895	CFBDNONK_04553	GENEGOGG_04024	HEGBGADN_02116	ALOBGNLA_04432	EHONOGGD_00204	EFHKGNMP_03016	DKDFIIJJ_02411	BOAOHFFJ_01175	MFKNNFJP_01884	LJDEBMHA_02317	AOELEJPK_02989	ONFBIPDF_01614	LGKBPCJO_02417	MCJBBFKG_02565	FOIOKNCB_00126	OKNAIPAC_01969	DHHFGDMP_02960	GALMCJGE_02235	EOIJLIBC_03568	OPGECHAB_01408	KFKMPMGL_03388	NLPCCFPL_02486	CDDPKDLP_00126	DJKHDLCG_00448	PIFANAEO_01711	GFPALNGB_01218	BGGGJBGJ_02666	OGPHOHPI_03067	LKKNCPNP_03131	KNNKOGNI_02317	GDMDJBMN_00617
rplK		50S ribosomal protein L11	92	92	1	356	4				428	428	428	FJMEIOKP_04488	HALOIIDI_01430	MCJLIOOP_01479	EACLNMBD_01542	BAJIHLMC_04542	CFBDNONK_00791	GENEGOGG_00636	HEGBGADN_04592	ALOBGNLA_01302	EHONOGGD_04553	EFHKGNMP_04554	DKDFIIJJ_04493	BOAOHFFJ_04425	MFKNNFJP_04422	LJDEBMHA_04536	AOELEJPK_04450	ONFBIPDF_04398	LGKBPCJO_04542	MCJBBFKG_04472	FOIOKNCB_04680	OKNAIPAC_04478	DHHFGDMP_04467	GALMCJGE_04617	EOIJLIBC_04419	OPGECHAB_04567	KFKMPMGL_04582	NLPCCFPL_04617	CDDPKDLP_04567	DJKHDLCG_04532	PIFANAEO_04530	GFPALNGB_04551	BGGGJBGJ_04492	OGPHOHPI_04430	LKKNCPNP_04437	KNNKOGNI_04530	GDMDJBMN_04441
lrp_2		Leucine-responsive regulatory protein	92	92	1	353	10623				494	494	494	FJMEIOKP_02075	HALOIIDI_04891	MCJLIOOP_00906	EACLNMBD_04920	BAJIHLMC_01181	CFBDNONK_04076	GENEGOGG_04153	HEGBGADN_00540	ALOBGNLA_04550	EHONOGGD_01438	EFHKGNMP_00989	DKDFIIJJ_01595	BOAOHFFJ_01724	MFKNNFJP_02158	LJDEBMHA_01704	AOELEJPK_00405	ONFBIPDF_00884	LGKBPCJO_01530	MCJBBFKG_01387	FOIOKNCB_00934	OKNAIPAC_00820	DHHFGDMP_00533	GALMCJGE_00917	EOIJLIBC_00967	OPGECHAB_01653	KFKMPMGL_00312	NLPCCFPL_00857	CDDPKDLP_01854	DJKHDLCG_00648	PIFANAEO_03482	GFPALNGB_00922	BGGGJBGJ_00893	OGPHOHPI_00265	LKKNCPNP_01512	KNNKOGNI_00536	GDMDJBMN_01646
rseC		Protein RseC	92	92	1	353	1858				464	464	464	FJMEIOKP_03825	HALOIIDI_02407	MCJLIOOP_01827	EACLNMBD_02019	BAJIHLMC_02709	CFBDNONK_03422	GENEGOGG_03436	HEGBGADN_01729	ALOBGNLA_02305	EHONOGGD_01783	EFHKGNMP_01645	DKDFIIJJ_00107	BOAOHFFJ_02368	MFKNNFJP_00110	LJDEBMHA_00122	AOELEJPK_01733	ONFBIPDF_01831	LGKBPCJO_00626	MCJBBFKG_03031	FOIOKNCB_01746	OKNAIPAC_03036	DHHFGDMP_03363	GALMCJGE_03946	EOIJLIBC_01877	OPGECHAB_03032	KFKMPMGL_02612	NLPCCFPL_03434	CDDPKDLP_02958	DJKHDLCG_03526	PIFANAEO_01539	GFPALNGB_02813	BGGGJBGJ_01912	OGPHOHPI_02826	LKKNCPNP_00703	KNNKOGNI_02819	GDMDJBMN_03354
group_12764		hypothetical protein	92	92	1	353	3653				347	347	347	FJMEIOKP_02749	HALOIIDI_03107	MCJLIOOP_03007	EACLNMBD_03316	BAJIHLMC_03070	CFBDNONK_01558	GENEGOGG_01997	HEGBGADN_01225	ALOBGNLA_02380	EHONOGGD_02092	EFHKGNMP_02828	DKDFIIJJ_03424	BOAOHFFJ_02763	MFKNNFJP_02542	LJDEBMHA_02656	AOELEJPK_02522	ONFBIPDF_02372	LGKBPCJO_02200	MCJBBFKG_01983	FOIOKNCB_03557	OKNAIPAC_02470	DHHFGDMP_01889	GALMCJGE_01524	EOIJLIBC_02063	OPGECHAB_01977	KFKMPMGL_03144	NLPCCFPL_02922	CDDPKDLP_02178	DJKHDLCG_02213	PIFANAEO_02918	GFPALNGB_00537	BGGGJBGJ_03834	OGPHOHPI_02064	LKKNCPNP_02587	KNNKOGNI_01628	GDMDJBMN_01999
cspG		Cold shock-like protein CspG	92	92	1	353	9721				212	212	212	FJMEIOKP_01286	HALOIIDI_01666	MCJLIOOP_04510	EACLNMBD_01990	BAJIHLMC_01501	CFBDNONK_03729	GENEGOGG_04265	HEGBGADN_02930	ALOBGNLA_04143	EHONOGGD_01282	EFHKGNMP_01452	DKDFIIJJ_02071	BOAOHFFJ_02923	MFKNNFJP_02925	LJDEBMHA_03025	AOELEJPK_00878	ONFBIPDF_02960	LGKBPCJO_03301	MCJBBFKG_01822	FOIOKNCB_03717	OKNAIPAC_01256	DHHFGDMP_00096	GALMCJGE_02376	EOIJLIBC_03108	OPGECHAB_02384	KFKMPMGL_00790	NLPCCFPL_02212	CDDPKDLP_03280	DJKHDLCG_01672	PIFANAEO_02366	GFPALNGB_04048	BGGGJBGJ_02208	OGPHOHPI_00712	LKKNCPNP_02042	KNNKOGNI_00095	GDMDJBMN_02650
frr		Ribosome-recycling factor	92	92	1	353	3613				557	557	557	FJMEIOKP_02787	HALOIIDI_02771	MCJLIOOP_01938	EACLNMBD_03031	BAJIHLMC_03108	CFBDNONK_01615	GENEGOGG_01379	HEGBGADN_01263	ALOBGNLA_01747	EHONOGGD_02130	EFHKGNMP_02866	DKDFIIJJ_03462	BOAOHFFJ_02801	MFKNNFJP_02504	LJDEBMHA_02694	AOELEJPK_02484	ONFBIPDF_02410	LGKBPCJO_02238	MCJBBFKG_01945	FOIOKNCB_03596	OKNAIPAC_02432	DHHFGDMP_01927	GALMCJGE_01562	EOIJLIBC_02025	OPGECHAB_02015	KFKMPMGL_03182	NLPCCFPL_02884	CDDPKDLP_02216	DJKHDLCG_02175	PIFANAEO_02880	GFPALNGB_00575	BGGGJBGJ_03796	OGPHOHPI_02102	LKKNCPNP_02625	KNNKOGNI_01590	GDMDJBMN_01961
rplR		50S ribosomal protein L18	92	92	1	355	43				353	353	353	FJMEIOKP_04461	HALOIIDI_01387	MCJLIOOP_01392	EACLNMBD_01494	BAJIHLMC_04515	CFBDNONK_01582	GENEGOGG_00659	HEGBGADN_04549	ALOBGNLA_01325	EHONOGGD_04526	EFHKGNMP_04515	DKDFIIJJ_04466	BOAOHFFJ_04382	MFKNNFJP_04379	LJDEBMHA_04509	AOELEJPK_04407	ONFBIPDF_04355	LGKBPCJO_04519	MCJBBFKG_04429	FOIOKNCB_04641	OKNAIPAC_04439	DHHFGDMP_04440	GALMCJGE_04590	EOIJLIBC_04380	OPGECHAB_04540	KFKMPMGL_04555	NLPCCFPL_04590	CDDPKDLP_04544	DJKHDLCG_04505	PIFANAEO_04507	GFPALNGB_04508	BGGGJBGJ_04520	OGPHOHPI_04391	LKKNCPNP_04394	KNNKOGNI_04491	GDMDJBMN_04402
phoB		Phosphate regulon transcriptional regulatory protein PhoB	92	92	1	353	9767				689	689	689	FJMEIOKP_01326	HALOIIDI_00121	MCJLIOOP_04611	EACLNMBD_00004	BAJIHLMC_01541	CFBDNONK_04432	GENEGOGG_04325	HEGBGADN_02891	ALOBGNLA_04392	EHONOGGD_01242	EFHKGNMP_01412	DKDFIIJJ_02031	BOAOHFFJ_02963	MFKNNFJP_02965	LJDEBMHA_03064	AOELEJPK_00838	ONFBIPDF_03000	LGKBPCJO_03261	MCJBBFKG_01782	FOIOKNCB_03757	OKNAIPAC_01216	DHHFGDMP_00136	GALMCJGE_02416	EOIJLIBC_03068	OPGECHAB_02424	KFKMPMGL_00750	NLPCCFPL_02172	CDDPKDLP_03240	DJKHDLCG_01713	PIFANAEO_02326	GFPALNGB_04008	BGGGJBGJ_02169	OGPHOHPI_00672	LKKNCPNP_02082	KNNKOGNI_00135	GDMDJBMN_02691
ypeA		Acetyltransferase YpeA	92	92	1	353	2025				425	425	425	FJMEIOKP_03706	HALOIIDI_02098	MCJLIOOP_05757	EACLNMBD_00693	BAJIHLMC_02591	CFBDNONK_04934	GENEGOGG_05701	HEGBGADN_01846	ALOBGNLA_05247	EHONOGGD_01665	EFHKGNMP_01763	DKDFIIJJ_00225	BOAOHFFJ_02248	MFKNNFJP_00230	LJDEBMHA_00239	AOELEJPK_01851	ONFBIPDF_01949	LGKBPCJO_00508	MCJBBFKG_03149	FOIOKNCB_01864	OKNAIPAC_02918	DHHFGDMP_03245	GALMCJGE_03770	EOIJLIBC_01759	OPGECHAB_03150	KFKMPMGL_02731	NLPCCFPL_03316	CDDPKDLP_03076	DJKHDLCG_03974	PIFANAEO_01421	GFPALNGB_02695	BGGGJBGJ_02029	OGPHOHPI_02702	LKKNCPNP_00585	KNNKOGNI_02993	GDMDJBMN_03227
rpmC		50S ribosomal protein L29	92	92	1	355	14				191	191	191	FJMEIOKP_04453	HALOIIDI_01379	MCJLIOOP_01400	EACLNMBD_01486	BAJIHLMC_04507	CFBDNONK_01590	GENEGOGG_00651	HEGBGADN_04541	ALOBGNLA_01317	EHONOGGD_04518	EFHKGNMP_04523	DKDFIIJJ_04458	BOAOHFFJ_04374	MFKNNFJP_04371	LJDEBMHA_04501	AOELEJPK_04399	ONFBIPDF_04347	LGKBPCJO_04527	MCJBBFKG_04421	FOIOKNCB_04649	OKNAIPAC_04447	DHHFGDMP_04432	GALMCJGE_04582	EOIJLIBC_04388	OPGECHAB_04532	KFKMPMGL_04547	NLPCCFPL_04582	CDDPKDLP_04552	DJKHDLCG_04497	PIFANAEO_04515	GFPALNGB_04500	BGGGJBGJ_04528	OGPHOHPI_04399	LKKNCPNP_04386	KNNKOGNI_04499	GDMDJBMN_04410
dauR		Transcriptional regulator DauR	92	92	1	353	9330				722	722	722	FJMEIOKP_03485	HALOIIDI_01073	MCJLIOOP_02942	EACLNMBD_00850	BAJIHLMC_02973	CFBDNONK_01442	GENEGOGG_03284	HEGBGADN_01698	ALOBGNLA_02816	EHONOGGD_03581	EFHKGNMP_04308	DKDFIIJJ_03953	BOAOHFFJ_04301	MFKNNFJP_04108	LJDEBMHA_03650	AOELEJPK_04335	ONFBIPDF_04122	LGKBPCJO_04051	MCJBBFKG_03534	FOIOKNCB_03891	OKNAIPAC_03728	DHHFGDMP_03620	GALMCJGE_04350	EOIJLIBC_03908	OPGECHAB_03372	KFKMPMGL_03444	NLPCCFPL_03503	CDDPKDLP_04343	DJKHDLCG_04359	PIFANAEO_04329	GFPALNGB_03701	BGGGJBGJ_03385	OGPHOHPI_03934	LKKNCPNP_03754	KNNKOGNI_04460	GDMDJBMN_04233
osmE		Osmotically-inducible putative lipoprotein OsmE	92	92	1	353	8247				335	335	335	FJMEIOKP_00185	HALOIIDI_01310	MCJLIOOP_00115	EACLNMBD_02827	BAJIHLMC_00054	CFBDNONK_03849	GENEGOGG_01045	HEGBGADN_00972	ALOBGNLA_01269	EHONOGGD_00577	EFHKGNMP_00640	DKDFIIJJ_02782	BOAOHFFJ_00098	MFKNNFJP_01387	LJDEBMHA_01368	AOELEJPK_01555	ONFBIPDF_00128	LGKBPCJO_01237	MCJBBFKG_01001	FOIOKNCB_02655	OKNAIPAC_00434	DHHFGDMP_00919	GALMCJGE_00186	EOIJLIBC_00624	OPGECHAB_01091	KFKMPMGL_01866	NLPCCFPL_01148	CDDPKDLP_01613	DJKHDLCG_02872	PIFANAEO_00623	GFPALNGB_03153	BGGGJBGJ_00578	OGPHOHPI_00938	LKKNCPNP_01068	KNNKOGNI_00955	GDMDJBMN_02392
dgkA		Diacylglycerol kinase	92	92	1	353	4504				368	368	368	FJMEIOKP_04312	HALOIIDI_00527	MCJLIOOP_01072	EACLNMBD_00333	BAJIHLMC_02155	CFBDNONK_00489	GENEGOGG_00601	HEGBGADN_00028	ALOBGNLA_00896	EHONOGGD_03790	EFHKGNMP_02306	DKDFIIJJ_03161	BOAOHFFJ_03497	MFKNNFJP_03682	LJDEBMHA_03241	AOELEJPK_03583	ONFBIPDF_02902	LGKBPCJO_03428	MCJBBFKG_02489	FOIOKNCB_02069	OKNAIPAC_03285	DHHFGDMP_01381	GALMCJGE_01880	EOIJLIBC_02588	OPGECHAB_00027	KFKMPMGL_02523	NLPCCFPL_01612	CDDPKDLP_00548	DJKHDLCG_01550	PIFANAEO_02826	GFPALNGB_00027	BGGGJBGJ_03615	OGPHOHPI_01546	LKKNCPNP_02922	KNNKOGNI_02142	GDMDJBMN_00540
speD		S-adenosylmethionine decarboxylase proenzyme	92	92	1	353	3655				809	809	809	FJMEIOKP_02747	HALOIIDI_03105	MCJLIOOP_03009	EACLNMBD_03314	BAJIHLMC_03068	CFBDNONK_01560	GENEGOGG_01999	HEGBGADN_01223	ALOBGNLA_02382	EHONOGGD_02090	EFHKGNMP_02826	DKDFIIJJ_03422	BOAOHFFJ_02761	MFKNNFJP_02544	LJDEBMHA_02654	AOELEJPK_02524	ONFBIPDF_02370	LGKBPCJO_02198	MCJBBFKG_01985	FOIOKNCB_03555	OKNAIPAC_02472	DHHFGDMP_01887	GALMCJGE_01522	EOIJLIBC_02065	OPGECHAB_01975	KFKMPMGL_03142	NLPCCFPL_02924	CDDPKDLP_02176	DJKHDLCG_02215	PIFANAEO_02920	GFPALNGB_00535	BGGGJBGJ_03836	OGPHOHPI_02062	LKKNCPNP_02585	KNNKOGNI_01630	GDMDJBMN_02001
rpmG		50S ribosomal protein L33	92	92	1	353	9520				167	167	167	FJMEIOKP_04049	HALOIIDI_01847	MCJLIOOP_01760	EACLNMBD_02162	BAJIHLMC_03730	CFBDNONK_03823	GENEGOGG_02446	HEGBGADN_03124	ALOBGNLA_02696	EHONOGGD_02777	EFHKGNMP_04122	DKDFIIJJ_04337	BOAOHFFJ_04226	MFKNNFJP_04290	LJDEBMHA_04092	AOELEJPK_04206	ONFBIPDF_03913	LGKBPCJO_04126	MCJBBFKG_03801	FOIOKNCB_04262	OKNAIPAC_03789	DHHFGDMP_03887	GALMCJGE_03659	EOIJLIBC_04148	OPGECHAB_04113	KFKMPMGL_04102	NLPCCFPL_04133	CDDPKDLP_03931	DJKHDLCG_03910	PIFANAEO_03917	GFPALNGB_04123	BGGGJBGJ_04117	OGPHOHPI_04164	LKKNCPNP_04193	KNNKOGNI_04330	GDMDJBMN_03897
nuoE		NADH-quinone oxidoreductase subunit E	92	92	1	353	6171				515	515	515	FJMEIOKP_03881	HALOIIDI_01280	MCJLIOOP_01896	EACLNMBD_01366	BAJIHLMC_03312	CFBDNONK_00603	GENEGOGG_01142	HEGBGADN_02480	ALOBGNLA_01166	EHONOGGD_03883	EFHKGNMP_01925	DKDFIIJJ_00359	BOAOHFFJ_02067	MFKNNFJP_00411	LJDEBMHA_00389	AOELEJPK_02042	ONFBIPDF_02116	LGKBPCJO_00358	MCJBBFKG_03284	FOIOKNCB_02015	OKNAIPAC_02783	DHHFGDMP_03110	GALMCJGE_03279	EOIJLIBC_01610	OPGECHAB_03709	KFKMPMGL_03915	NLPCCFPL_03725	CDDPKDLP_03415	DJKHDLCG_03148	PIFANAEO_01269	GFPALNGB_02545	BGGGJBGJ_01309	OGPHOHPI_02553	LKKNCPNP_00380	KNNKOGNI_03154	GDMDJBMN_01081
rpsE		30S ribosomal protein S5	92	92	1	355	42				500	500	500	FJMEIOKP_04462	HALOIIDI_01388	MCJLIOOP_01391	EACLNMBD_01495	BAJIHLMC_04516	CFBDNONK_01581	GENEGOGG_00660	HEGBGADN_04550	ALOBGNLA_01326	EHONOGGD_04527	EFHKGNMP_04514	DKDFIIJJ_04467	BOAOHFFJ_04383	MFKNNFJP_04380	LJDEBMHA_04510	AOELEJPK_04408	ONFBIPDF_04356	LGKBPCJO_04518	MCJBBFKG_04430	FOIOKNCB_04640	OKNAIPAC_04438	DHHFGDMP_04441	GALMCJGE_04591	EOIJLIBC_04379	OPGECHAB_04541	KFKMPMGL_04556	NLPCCFPL_04591	CDDPKDLP_04543	DJKHDLCG_04506	PIFANAEO_04506	GFPALNGB_04509	BGGGJBGJ_04519	OGPHOHPI_04390	LKKNCPNP_04395	KNNKOGNI_04490	GDMDJBMN_04401
rpe_1		Ribulose-phosphate 3-epimerase	92	92	1	353	9359				683	683	683	FJMEIOKP_03514	HALOIIDI_04829	MCJLIOOP_05147	EACLNMBD_00821	BAJIHLMC_02944	CFBDNONK_04425	GENEGOGG_01169	HEGBGADN_01669	ALOBGNLA_02013	EHONOGGD_03552	EFHKGNMP_04337	DKDFIIJJ_03982	BOAOHFFJ_04330	MFKNNFJP_04079	LJDEBMHA_03679	AOELEJPK_04306	ONFBIPDF_04093	LGKBPCJO_04022	MCJBBFKG_03563	FOIOKNCB_03920	OKNAIPAC_03699	DHHFGDMP_03649	GALMCJGE_04321	EOIJLIBC_03937	OPGECHAB_03343	KFKMPMGL_03473	NLPCCFPL_03532	CDDPKDLP_04372	DJKHDLCG_04330	PIFANAEO_04300	GFPALNGB_03730	BGGGJBGJ_03356	OGPHOHPI_03905	LKKNCPNP_03783	KNNKOGNI_04431	GDMDJBMN_04262
group_12779	ariR_1	putative two-component-system connector protein AriR	92	92	1	353	11173				260	260	260	FJMEIOKP_02171	HALOIIDI_01065	MCJLIOOP_01672	EACLNMBD_01063	BAJIHLMC_01310	CFBDNONK_02928	GENEGOGG_01401	HEGBGADN_00633	ALOBGNLA_04117	EHONOGGD_01912	EFHKGNMP_00898	DKDFIIJJ_01451	BOAOHFFJ_01873	MFKNNFJP_02307	LJDEBMHA_01611	AOELEJPK_00229	ONFBIPDF_00978	LGKBPCJO_01438	MCJBBFKG_01291	FOIOKNCB_01081	OKNAIPAC_00724	DHHFGDMP_00629	GALMCJGE_01008	EOIJLIBC_00875	OPGECHAB_03870	KFKMPMGL_00165	NLPCCFPL_00710	CDDPKDLP_03576	DJKHDLCG_00740	PIFANAEO_00897	GFPALNGB_01014	BGGGJBGJ_00986	OGPHOHPI_00174	LKKNCPNP_01365	KNNKOGNI_00688	GDMDJBMN_01786
curA		NADPH-dependent curcumin reductase	92	92	1	353	8011				227	1031	991	FJMEIOKP_00386	HALOIIDI_03838	MCJLIOOP_04325	EACLNMBD_04342	BAJIHLMC_00256	CFBDNONK_05015	GENEGOGG_05719	HEGBGADN_00772	ALOBGNLA_03009	EHONOGGD_00375	EFHKGNMP_00441	DKDFIIJJ_02582	BOAOHFFJ_00300	MFKNNFJP_01185	LJDEBMHA_01169	AOELEJPK_01353	ONFBIPDF_00327	LGKBPCJO_01038	MCJBBFKG_00804	FOIOKNCB_02456	OKNAIPAC_00236	DHHFGDMP_01117	GALMCJGE_00387	EOIJLIBC_00426	OPGECHAB_00889	KFKMPMGL_01668	NLPCCFPL_01349	CDDPKDLP_01411	DJKHDLCG_03073	PIFANAEO_00424	GFPALNGB_02946	BGGGJBGJ_00378	OGPHOHPI_01137	LKKNCPNP_00870	KNNKOGNI_01155	GDMDJBMN_02590
cspJ		Cold shock-like protein CspJ	92	92	1	353	4649				212	212	212	FJMEIOKP_02367	HALOIIDI_03318	MCJLIOOP_03297	EACLNMBD_03559	BAJIHLMC_02282	CFBDNONK_01303	GENEGOGG_02895	HEGBGADN_00156	ALOBGNLA_03086	EHONOGGD_00942	EFHKGNMP_02432	DKDFIIJJ_03034	BOAOHFFJ_03620	MFKNNFJP_03559	LJDEBMHA_03370	AOELEJPK_03456	ONFBIPDF_02778	LGKBPCJO_03555	MCJBBFKG_02363	FOIOKNCB_02195	OKNAIPAC_03159	DHHFGDMP_01507	GALMCJGE_02007	EOIJLIBC_02460	OPGECHAB_00154	KFKMPMGL_02397	NLPCCFPL_01738	CDDPKDLP_00675	DJKHDLCG_01427	PIFANAEO_02699	GFPALNGB_00150	BGGGJBGJ_03743	OGPHOHPI_01668	LKKNCPNP_02799	KNNKOGNI_02019	GDMDJBMN_00417
lpxL		Lipid A biosynthesis lauroyltransferase	92	92	1	353	11194				923	923	923	FJMEIOKP_02190	HALOIIDI_01046	MCJLIOOP_01653	EACLNMBD_01082	BAJIHLMC_01329	CFBDNONK_02113	GENEGOGG_02584	HEGBGADN_00652	ALOBGNLA_02386	EHONOGGD_01931	EFHKGNMP_00879	DKDFIIJJ_01432	BOAOHFFJ_01892	MFKNNFJP_02326	LJDEBMHA_01592	AOELEJPK_00210	ONFBIPDF_00997	LGKBPCJO_01419	MCJBBFKG_01272	FOIOKNCB_01100	OKNAIPAC_00705	DHHFGDMP_00648	GALMCJGE_01027	EOIJLIBC_00856	OPGECHAB_03851	KFKMPMGL_00146	NLPCCFPL_00691	CDDPKDLP_03557	DJKHDLCG_00759	PIFANAEO_00878	GFPALNGB_01033	BGGGJBGJ_01005	OGPHOHPI_00155	LKKNCPNP_01346	KNNKOGNI_00707	GDMDJBMN_01805
hpf		Ribosome hibernation promoting factor	92	92	1	353	4420				287	287	287	FJMEIOKP_02407	HALOIIDI_00183	MCJLIOOP_03571	EACLNMBD_02489	BAJIHLMC_02322	CFBDNONK_05496	GENEGOGG_01983	HEGBGADN_00307	ALOBGNLA_00411	EHONOGGD_00982	EFHKGNMP_02472	DKDFIIJJ_02994	BOAOHFFJ_03660	MFKNNFJP_03519	LJDEBMHA_03918	AOELEJPK_03416	ONFBIPDF_02738	LGKBPCJO_01869	MCJBBFKG_02323	FOIOKNCB_02235	OKNAIPAC_03119	DHHFGDMP_01547	GALMCJGE_03043	EOIJLIBC_02420	OPGECHAB_00289	KFKMPMGL_02357	NLPCCFPL_01778	CDDPKDLP_00810	DJKHDLCG_01281	PIFANAEO_02564	GFPALNGB_00190	BGGGJBGJ_03058	OGPHOHPI_01708	LKKNCPNP_02759	KNNKOGNI_01979	GDMDJBMN_03636
rpsK		30S ribosomal protein S11	92	92	1	355	36				389	389	389	FJMEIOKP_04468	HALOIIDI_01394	MCJLIOOP_01385	EACLNMBD_01501	BAJIHLMC_04522	CFBDNONK_01844	GENEGOGG_00666	HEGBGADN_04556	ALOBGNLA_01332	EHONOGGD_04533	EFHKGNMP_04508	DKDFIIJJ_04473	BOAOHFFJ_04389	MFKNNFJP_04386	LJDEBMHA_04516	AOELEJPK_04414	ONFBIPDF_04362	LGKBPCJO_04512	MCJBBFKG_04436	FOIOKNCB_04634	OKNAIPAC_04432	DHHFGDMP_04447	GALMCJGE_04597	EOIJLIBC_04373	OPGECHAB_04547	KFKMPMGL_04562	NLPCCFPL_04597	CDDPKDLP_04537	DJKHDLCG_04512	PIFANAEO_04500	GFPALNGB_04515	BGGGJBGJ_04513	OGPHOHPI_04384	LKKNCPNP_04401	KNNKOGNI_04484	GDMDJBMN_04395
psiE		Protein PsiE	92	92	1	353	4500				410	410	410	FJMEIOKP_04308	HALOIIDI_00523	MCJLIOOP_01076	EACLNMBD_00329	BAJIHLMC_02151	CFBDNONK_00485	GENEGOGG_00605	HEGBGADN_00024	ALOBGNLA_00892	EHONOGGD_03786	EFHKGNMP_02302	DKDFIIJJ_03165	BOAOHFFJ_03493	MFKNNFJP_03686	LJDEBMHA_03237	AOELEJPK_03587	ONFBIPDF_02906	LGKBPCJO_03424	MCJBBFKG_02493	FOIOKNCB_02065	OKNAIPAC_03289	DHHFGDMP_01377	GALMCJGE_01876	EOIJLIBC_02592	OPGECHAB_00023	KFKMPMGL_02527	NLPCCFPL_01608	CDDPKDLP_00544	DJKHDLCG_01554	PIFANAEO_02830	GFPALNGB_00023	BGGGJBGJ_03611	OGPHOHPI_01542	LKKNCPNP_02926	KNNKOGNI_02146	GDMDJBMN_00544
chaA		Sodium-potassium/proton antiporter ChaA	92	92	1	353	8297				1091	1091	1091	FJMEIOKP_00146	HALOIIDI_00990	MCJLIOOP_02277	EACLNMBD_02039	BAJIHLMC_00016	CFBDNONK_03076	GENEGOGG_01179	HEGBGADN_01011	ALOBGNLA_03120	EHONOGGD_00615	EFHKGNMP_00679	DKDFIIJJ_02822	BOAOHFFJ_00059	MFKNNFJP_01426	LJDEBMHA_01407	AOELEJPK_01593	ONFBIPDF_00090	LGKBPCJO_01276	MCJBBFKG_01040	FOIOKNCB_02693	OKNAIPAC_00473	DHHFGDMP_00880	GALMCJGE_00148	EOIJLIBC_00663	OPGECHAB_01130	KFKMPMGL_01905	NLPCCFPL_01109	CDDPKDLP_01652	DJKHDLCG_02833	PIFANAEO_00661	GFPALNGB_03191	BGGGJBGJ_00617	OGPHOHPI_00899	LKKNCPNP_01106	KNNKOGNI_00916	GDMDJBMN_02353
rpsU		30S ribosomal protein S21	92	92	1	353	5487				215	215	215	FJMEIOKP_01923	HALOIIDI_04239	MCJLIOOP_01539	EACLNMBD_03206	BAJIHLMC_00704	CFBDNONK_01487	GENEGOGG_02693	HEGBGADN_03267	ALOBGNLA_04307	EHONOGGD_00012	EFHKGNMP_03327	DKDFIIJJ_02218	BOAOHFFJ_01371	MFKNNFJP_01688	LJDEBMHA_02124	AOELEJPK_02804	ONFBIPDF_01807	LGKBPCJO_02696	MCJBBFKG_02761	FOIOKNCB_00415	OKNAIPAC_02166	DHHFGDMP_02763	GALMCJGE_01731	EOIJLIBC_02803	OPGECHAB_01214	KFKMPMGL_02105	NLPCCFPL_04062	CDDPKDLP_00321	DJKHDLCG_00256	PIFANAEO_01906	GFPALNGB_01483	BGGGJBGJ_01618	OGPHOHPI_03262	LKKNCPNP_02950	KNNKOGNI_02511	GDMDJBMN_00809
catM		HTH-type transcriptional regulator CatM	92	92	1	353	7853				920	920	920	FJMEIOKP_00511	HALOIIDI_04359	MCJLIOOP_02904	EACLNMBD_04559	BAJIHLMC_00384	CFBDNONK_03217	GENEGOGG_04036	HEGBGADN_02272	ALOBGNLA_02487	EHONOGGD_02234	EFHKGNMP_00312	DKDFIIJJ_01023	BOAOHFFJ_00423	MFKNNFJP_01063	LJDEBMHA_01047	AOELEJPK_01225	ONFBIPDF_00447	LGKBPCJO_00910	MCJBBFKG_00679	FOIOKNCB_03048	OKNAIPAC_00111	DHHFGDMP_01242	GALMCJGE_00509	EOIJLIBC_00296	OPGECHAB_00538	KFKMPMGL_01545	NLPCCFPL_01472	CDDPKDLP_01060	DJKHDLCG_02702	PIFANAEO_00304	GFPALNGB_02031	BGGGJBGJ_00256	OGPHOHPI_01268	LKKNCPNP_01729	KNNKOGNI_01274	GDMDJBMN_00253
glnK		Nitrogen regulatory protein P-II 2	92	92	1	353	9828				338	338	338	FJMEIOKP_01380	HALOIIDI_00905	MCJLIOOP_02666	EACLNMBD_00059	BAJIHLMC_01596	CFBDNONK_02175	GENEGOGG_02257	HEGBGADN_02836	ALOBGNLA_00816	EHONOGGD_01187	EFHKGNMP_01358	DKDFIIJJ_01977	BOAOHFFJ_03018	MFKNNFJP_03020	LJDEBMHA_03119	AOELEJPK_00784	ONFBIPDF_03054	LGKBPCJO_03207	MCJBBFKG_01728	FOIOKNCB_03812	OKNAIPAC_01162	DHHFGDMP_00190	GALMCJGE_02471	EOIJLIBC_03014	OPGECHAB_02478	KFKMPMGL_00696	NLPCCFPL_02118	CDDPKDLP_03186	DJKHDLCG_01767	PIFANAEO_02272	GFPALNGB_03953	BGGGJBGJ_02114	OGPHOHPI_00617	LKKNCPNP_02137	KNNKOGNI_00189	GDMDJBMN_02745
yajC		Sec translocon accessory complex subunit YajC	92	92	1	353	9780				332	332	332	FJMEIOKP_01337	HALOIIDI_00133	MCJLIOOP_03217	EACLNMBD_00016	BAJIHLMC_01553	CFBDNONK_02088	GENEGOGG_01883	HEGBGADN_02879	ALOBGNLA_01023	EHONOGGD_01230	EFHKGNMP_01401	DKDFIIJJ_02020	BOAOHFFJ_02975	MFKNNFJP_02977	LJDEBMHA_03076	AOELEJPK_00827	ONFBIPDF_03011	LGKBPCJO_03250	MCJBBFKG_01771	FOIOKNCB_03769	OKNAIPAC_01205	DHHFGDMP_00147	GALMCJGE_02428	EOIJLIBC_03057	OPGECHAB_02435	KFKMPMGL_00739	NLPCCFPL_02161	CDDPKDLP_03229	DJKHDLCG_01724	PIFANAEO_02315	GFPALNGB_03996	BGGGJBGJ_02157	OGPHOHPI_00660	LKKNCPNP_02094	KNNKOGNI_00146	GDMDJBMN_02702
ygdR_2		putative lipoprotein YgdR	92	92	1	353	5792				218	218	218	FJMEIOKP_01695	HALOIIDI_02424	MCJLIOOP_02190	EACLNMBD_02647	BAJIHLMC_00926	CFBDNONK_03445	GENEGOGG_00937	HEGBGADN_02147	ALOBGNLA_03267	EHONOGGD_00235	EFHKGNMP_02985	DKDFIIJJ_02442	BOAOHFFJ_01143	MFKNNFJP_01916	LJDEBMHA_02348	AOELEJPK_03020	ONFBIPDF_01583	LGKBPCJO_02385	MCJBBFKG_02534	FOIOKNCB_00095	OKNAIPAC_01938	DHHFGDMP_02991	GALMCJGE_02266	EOIJLIBC_03600	OPGECHAB_01439	KFKMPMGL_03419	NLPCCFPL_02517	CDDPKDLP_00095	DJKHDLCG_00479	PIFANAEO_01680	GFPALNGB_01187	BGGGJBGJ_02635	OGPHOHPI_03036	LKKNCPNP_03162	KNNKOGNI_02286	GDMDJBMN_00586
fbp		Fructose-1,6-bisphosphatase class 1	92	92	1	353	5137				1007	1007	1007	FJMEIOKP_03189	HALOIIDI_00960	MCJLIOOP_01166	EACLNMBD_00933	BAJIHLMC_00577	CFBDNONK_00504	GENEGOGG_02029	HEGBGADN_01956	ALOBGNLA_00972	EHONOGGD_01560	EFHKGNMP_03453	DKDFIIJJ_04252	BOAOHFFJ_01492	MFKNNFJP_01566	LJDEBMHA_02025	AOELEJPK_03899	ONFBIPDF_03303	LGKBPCJO_02837	MCJBBFKG_02918	FOIOKNCB_00575	OKNAIPAC_02323	DHHFGDMP_02605	GALMCJGE_01632	EOIJLIBC_02901	OPGECHAB_03461	KFKMPMGL_02263	NLPCCFPL_03210	CDDPKDLP_00438	DJKHDLCG_00083	PIFANAEO_02003	GFPALNGB_01601	BGGGJBGJ_01716	OGPHOHPI_04040	LKKNCPNP_04034	KNNKOGNI_02633	GDMDJBMN_00983
group_12792		Purine nucleoside phosphoramidase	92	92	1	353	11246				350	350	350	FJMEIOKP_02237	HALOIIDI_01586	MCJLIOOP_01490	EACLNMBD_01635	BAJIHLMC_01376	CFBDNONK_03272	GENEGOGG_03150	HEGBGADN_00699	ALOBGNLA_03648	EHONOGGD_01978	EFHKGNMP_00832	DKDFIIJJ_01385	BOAOHFFJ_01939	MFKNNFJP_02373	LJDEBMHA_01545	AOELEJPK_00163	ONFBIPDF_01044	LGKBPCJO_01372	MCJBBFKG_01225	FOIOKNCB_01147	OKNAIPAC_00658	DHHFGDMP_00695	GALMCJGE_01074	EOIJLIBC_00809	OPGECHAB_03804	KFKMPMGL_00099	NLPCCFPL_00644	CDDPKDLP_03510	DJKHDLCG_00806	PIFANAEO_00831	GFPALNGB_01080	BGGGJBGJ_01052	OGPHOHPI_00108	LKKNCPNP_01299	KNNKOGNI_00754	GDMDJBMN_01852
yqjD		putative protein YqjD	92	92	1	353	5181				305	305	305	FJMEIOKP_03147	HALOIIDI_03687	MCJLIOOP_03931	EACLNMBD_01160	BAJIHLMC_00620	CFBDNONK_05495	GENEGOGG_02623	HEGBGADN_01914	ALOBGNLA_03450	EHONOGGD_01518	EFHKGNMP_03411	DKDFIIJJ_04210	BOAOHFFJ_01451	MFKNNFJP_01608	LJDEBMHA_02068	AOELEJPK_03943	ONFBIPDF_03261	LGKBPCJO_02795	MCJBBFKG_02876	FOIOKNCB_00534	OKNAIPAC_02281	DHHFGDMP_02648	GALMCJGE_01675	EOIJLIBC_02859	OPGECHAB_03504	KFKMPMGL_02221	NLPCCFPL_03168	CDDPKDLP_00396	DJKHDLCG_00125	PIFANAEO_01961	GFPALNGB_01560	BGGGJBGJ_01674	OGPHOHPI_03997	LKKNCPNP_04077	KNNKOGNI_02590	GDMDJBMN_00941
ihfA		Integration host factor subunit alpha	92	92	1	353	8231				302	302	302	FJMEIOKP_00201	HALOIIDI_02063	MCJLIOOP_00099	EACLNMBD_01584	BAJIHLMC_00070	CFBDNONK_01360	GENEGOGG_01459	HEGBGADN_00956	ALOBGNLA_01233	EHONOGGD_00561	EFHKGNMP_00625	DKDFIIJJ_02766	BOAOHFFJ_00114	MFKNNFJP_01371	LJDEBMHA_01353	AOELEJPK_01539	ONFBIPDF_00144	LGKBPCJO_01221	MCJBBFKG_00986	FOIOKNCB_02639	OKNAIPAC_00419	DHHFGDMP_00935	GALMCJGE_00202	EOIJLIBC_00608	OPGECHAB_01075	KFKMPMGL_01850	NLPCCFPL_01164	CDDPKDLP_01597	DJKHDLCG_02888	PIFANAEO_00607	GFPALNGB_03137	BGGGJBGJ_00562	OGPHOHPI_00954	LKKNCPNP_01053	KNNKOGNI_00971	GDMDJBMN_02408
flhC		Flagellar transcriptional regulator FlhC	92	92	1	353	7520				578	578	578	FJMEIOKP_00763	HALOIIDI_01608	MCJLIOOP_01682	EACLNMBD_01903	BAJIHLMC_01929	CFBDNONK_02212	GENEGOGG_01244	HEGBGADN_02649	ALOBGNLA_02428	EHONOGGD_03479	EFHKGNMP_00069	DKDFIIJJ_00780	BOAOHFFJ_00665	MFKNNFJP_00819	LJDEBMHA_00802	AOELEJPK_00981	ONFBIPDF_00689	LGKBPCJO_00666	MCJBBFKG_00427	FOIOKNCB_02804	OKNAIPAC_01492	DHHFGDMP_02096	GALMCJGE_00755	EOIJLIBC_00053	OPGECHAB_00784	KFKMPMGL_01290	NLPCCFPL_00143	CDDPKDLP_01307	DJKHDLCG_03286	PIFANAEO_00059	GFPALNGB_01788	BGGGJBGJ_00009	OGPHOHPI_01511	LKKNCPNP_01972	KNNKOGNI_01517	GDMDJBMN_00009
group_12796		hypothetical protein	92	92	1	353	6118				281	281	281	FJMEIOKP_03931	HALOIIDI_03661	MCJLIOOP_03126	EACLNMBD_03930	BAJIHLMC_03362	CFBDNONK_02630	GENEGOGG_02605	HEGBGADN_02430	ALOBGNLA_02940	EHONOGGD_04146	EFHKGNMP_01873	DKDFIIJJ_00309	BOAOHFFJ_02119	MFKNNFJP_00359	LJDEBMHA_00339	AOELEJPK_01992	ONFBIPDF_02064	LGKBPCJO_00408	MCJBBFKG_03234	FOIOKNCB_01963	OKNAIPAC_02833	DHHFGDMP_03160	GALMCJGE_03229	EOIJLIBC_01660	OPGECHAB_03656	KFKMPMGL_03865	NLPCCFPL_03776	CDDPKDLP_03362	DJKHDLCG_03200	PIFANAEO_01322	GFPALNGB_02595	BGGGJBGJ_01259	OGPHOHPI_02603	LKKNCPNP_00430	KNNKOGNI_03102	GDMDJBMN_03985
group_12797		IS3 family transposase ISYpe1	92	92	1	353	4529				395	395	395	FJMEIOKP_02264	HALOIIDI_04734	MCJLIOOP_05075	EACLNMBD_02919	BAJIHLMC_02178	CFBDNONK_03502	GENEGOGG_04378	HEGBGADN_00052	ALOBGNLA_04611	EHONOGGD_00838	EFHKGNMP_02329	DKDFIIJJ_03137	BOAOHFFJ_03520	MFKNNFJP_03659	LJDEBMHA_03265	AOELEJPK_03560	ONFBIPDF_02878	LGKBPCJO_03452	MCJBBFKG_02466	FOIOKNCB_02092	OKNAIPAC_03262	DHHFGDMP_01404	GALMCJGE_01903	EOIJLIBC_02564	OPGECHAB_00051	KFKMPMGL_02500	NLPCCFPL_01635	CDDPKDLP_00572	DJKHDLCG_01526	PIFANAEO_02803	GFPALNGB_00050	BGGGJBGJ_03639	OGPHOHPI_01569	LKKNCPNP_02899	KNNKOGNI_02119	GDMDJBMN_00516
ibpA		Small heat shock protein IbpA	92	92	1	354	205				416	416	416	FJMEIOKP_03398	HALOIIDI_00356	MCJLIOOP_00829	EACLNMBD_00110	BAJIHLMC_03520	CFBDNONK_04231	GENEGOGG_00547	HEGBGADN_01371	ALOBGNLA_01519	EHONOGGD_00756	EFHKGNMP_03861	DKDFIIJJ_03866	BOAOHFFJ_03838	MFKNNFJP_03835	LJDEBMHA_03563	AOELEJPK_03737	ONFBIPDF_03654	LGKBPCJO_03725	MCJBBFKG_03936	FOIOKNCB_04127	OKNAIPAC_03897	DHHFGDMP_04022	GALMCJGE_02678	EOIJLIBC_03821	OPGECHAB_02693	KFKMPMGL_04020	NLPCCFPL_03911	CDDPKDLP_02571	DJKHDLCG_02466	PIFANAEO_03837	GFPALNGB_03569	BGGGJBGJ_02839	OGPHOHPI_03653	LKKNCPNP_03619	KNNKOGNI_03842	GDMDJBMN_03747
group_12799		hypothetical protein	92	92	1	353	6209				203	203	203	FJMEIOKP_01179	HALOIIDI_00455	MCJLIOOP_00480	EACLNMBD_00868	BAJIHLMC_02556	CFBDNONK_05558	GENEGOGG_05538	HEGBGADN_03558	ALOBGNLA_01437	EHONOGGD_03728	EFHKGNMP_01960	DKDFIIJJ_00397	BOAOHFFJ_01039	MFKNNFJP_00445	LJDEBMHA_00424	AOELEJPK_02078	ONFBIPDF_01139	LGKBPCJO_00323	MCJBBFKG_00012	FOIOKNCB_01257	OKNAIPAC_01908	DHHFGDMP_02512	GALMCJGE_02820	EOIJLIBC_01575	OPGECHAB_02785	KFKMPMGL_00897	NLPCCFPL_00536	CDDPKDLP_02711	DJKHDLCG_01218	PIFANAEO_01234	GFPALNGB_02509	BGGGJBGJ_01344	OGPHOHPI_02517	LKKNCPNP_00345	KNNKOGNI_03190	GDMDJBMN_01116
rpsO		30S ribosomal protein S15	92	92	1	353	4385				269	269	269	FJMEIOKP_02443	HALOIIDI_02171	MCJLIOOP_02400	EACLNMBD_00961	BAJIHLMC_02358	CFBDNONK_02037	GENEGOGG_02031	HEGBGADN_00343	ALOBGNLA_03991	EHONOGGD_01018	EFHKGNMP_02508	DKDFIIJJ_02958	BOAOHFFJ_03696	MFKNNFJP_03483	LJDEBMHA_03954	AOELEJPK_03380	ONFBIPDF_02702	LGKBPCJO_01905	MCJBBFKG_02287	FOIOKNCB_02271	OKNAIPAC_03083	DHHFGDMP_01583	GALMCJGE_03079	EOIJLIBC_02384	OPGECHAB_00325	KFKMPMGL_02321	NLPCCFPL_01814	CDDPKDLP_00846	DJKHDLCG_01245	PIFANAEO_02528	GFPALNGB_00226	BGGGJBGJ_03094	OGPHOHPI_01744	LKKNCPNP_02723	KNNKOGNI_01943	GDMDJBMN_03600
rplO		50S ribosomal protein L15	92	92	1	355	40				434	434	434	FJMEIOKP_04464	HALOIIDI_01390	MCJLIOOP_01389	EACLNMBD_01497	BAJIHLMC_04518	CFBDNONK_01579	GENEGOGG_00662	HEGBGADN_04552	ALOBGNLA_01328	EHONOGGD_04529	EFHKGNMP_04512	DKDFIIJJ_04469	BOAOHFFJ_04385	MFKNNFJP_04382	LJDEBMHA_04512	AOELEJPK_04410	ONFBIPDF_04358	LGKBPCJO_04516	MCJBBFKG_04432	FOIOKNCB_04638	OKNAIPAC_04436	DHHFGDMP_04443	GALMCJGE_04593	EOIJLIBC_04377	OPGECHAB_04543	KFKMPMGL_04558	NLPCCFPL_04593	CDDPKDLP_04541	DJKHDLCG_04508	PIFANAEO_04504	GFPALNGB_04511	BGGGJBGJ_04517	OGPHOHPI_04388	LKKNCPNP_04397	KNNKOGNI_04488	GDMDJBMN_04399
rpsT		30S ribosomal protein S20	92	92	1	353	3752				263	263	263	FJMEIOKP_02658	HALOIIDI_02310	MCJLIOOP_01317	EACLNMBD_02544	BAJIHLMC_02980	CFBDNONK_01611	GENEGOGG_01676	HEGBGADN_01134	ALOBGNLA_05188	EHONOGGD_02002	EFHKGNMP_02737	DKDFIIJJ_03334	BOAOHFFJ_02673	MFKNNFJP_02632	LJDEBMHA_02565	AOELEJPK_02612	ONFBIPDF_02282	LGKBPCJO_02110	MCJBBFKG_02074	FOIOKNCB_03466	OKNAIPAC_02561	DHHFGDMP_01798	GALMCJGE_01433	EOIJLIBC_02153	OPGECHAB_01885	KFKMPMGL_03054	NLPCCFPL_03012	CDDPKDLP_02086	DJKHDLCG_02303	PIFANAEO_03010	GFPALNGB_00447	BGGGJBGJ_03925	OGPHOHPI_01974	LKKNCPNP_02497	KNNKOGNI_01718	GDMDJBMN_02089
gapA		Glyceraldehyde-3-phosphate dehydrogenase A	92	92	1	353	7695				998	998	998	FJMEIOKP_00631	HALOIIDI_00721	MCJLIOOP_00705	EACLNMBD_03109	BAJIHLMC_01807	CFBDNONK_01955	GENEGOGG_01630	HEGBGADN_02773	ALOBGNLA_00431	EHONOGGD_03188	EFHKGNMP_00190	DKDFIIJJ_00903	BOAOHFFJ_00544	MFKNNFJP_00942	LJDEBMHA_00926	AOELEJPK_01104	ONFBIPDF_00570	LGKBPCJO_00789	MCJBBFKG_00558	FOIOKNCB_02927	OKNAIPAC_01361	DHHFGDMP_01964	GALMCJGE_00632	EOIJLIBC_00175	OPGECHAB_00663	KFKMPMGL_01423	NLPCCFPL_00010	CDDPKDLP_01185	DJKHDLCG_03423	PIFANAEO_00182	GFPALNGB_01909	BGGGJBGJ_00133	OGPHOHPI_01390	LKKNCPNP_01851	KNNKOGNI_01395	GDMDJBMN_00132
group_12804		hypothetical protein	92	92	1	354	180				215	215	215	FJMEIOKP_03424	HALOIIDI_01518	MCJLIOOP_03239	EACLNMBD_00136	BAJIHLMC_03494	CFBDNONK_00458	GENEGOGG_01730	HEGBGADN_01345	ALOBGNLA_02802	EHONOGGD_00782	EFHKGNMP_03887	DKDFIIJJ_03892	BOAOHFFJ_03864	MFKNNFJP_03861	LJDEBMHA_03589	AOELEJPK_03763	ONFBIPDF_03628	LGKBPCJO_03699	MCJBBFKG_03910	FOIOKNCB_04153	OKNAIPAC_03923	DHHFGDMP_03996	GALMCJGE_02651	EOIJLIBC_03847	OPGECHAB_02719	KFKMPMGL_03994	NLPCCFPL_03885	CDDPKDLP_02545	DJKHDLCG_02440	PIFANAEO_03811	GFPALNGB_03543	BGGGJBGJ_02813	OGPHOHPI_03679	LKKNCPNP_03593	KNNKOGNI_03816	GDMDJBMN_03773
group_12805		hypothetical protein	92	92	1	353	9334				194	194	194	FJMEIOKP_03489	HALOIIDI_01077	MCJLIOOP_02938	EACLNMBD_00846	BAJIHLMC_02969	CFBDNONK_01446	GENEGOGG_03318	HEGBGADN_01694	ALOBGNLA_02820	EHONOGGD_03577	EFHKGNMP_04312	DKDFIIJJ_03957	BOAOHFFJ_04305	MFKNNFJP_04104	LJDEBMHA_03654	AOELEJPK_04331	ONFBIPDF_04118	LGKBPCJO_04047	MCJBBFKG_03538	FOIOKNCB_03895	OKNAIPAC_03724	DHHFGDMP_03624	GALMCJGE_04346	EOIJLIBC_03912	OPGECHAB_03368	KFKMPMGL_03448	NLPCCFPL_03507	CDDPKDLP_04347	DJKHDLCG_04355	PIFANAEO_04325	GFPALNGB_03705	BGGGJBGJ_03381	OGPHOHPI_03930	LKKNCPNP_03758	KNNKOGNI_04456	GDMDJBMN_04237
ndhC		NAD(P)H-quinone oxidoreductase subunit 3, chloroplastic	92	92	1	353	6168				443	443	443	FJMEIOKP_03884	HALOIIDI_01283	MCJLIOOP_01893	EACLNMBD_01363	BAJIHLMC_03315	CFBDNONK_00600	GENEGOGG_01145	HEGBGADN_02477	ALOBGNLA_01169	EHONOGGD_03880	EFHKGNMP_01922	DKDFIIJJ_00356	BOAOHFFJ_02070	MFKNNFJP_00408	LJDEBMHA_00386	AOELEJPK_02039	ONFBIPDF_02113	LGKBPCJO_00361	MCJBBFKG_03281	FOIOKNCB_02012	OKNAIPAC_02786	DHHFGDMP_03113	GALMCJGE_03276	EOIJLIBC_01613	OPGECHAB_03706	KFKMPMGL_03912	NLPCCFPL_03728	CDDPKDLP_03412	DJKHDLCG_03151	PIFANAEO_01272	GFPALNGB_02548	BGGGJBGJ_01306	OGPHOHPI_02556	LKKNCPNP_00383	KNNKOGNI_03151	GDMDJBMN_01078
yggX		putative Fe(2+)-trafficking protein	92	92	1	353	5710				272	272	272	FJMEIOKP_01764	HALOIIDI_00883	MCJLIOOP_04651	EACLNMBD_00750	BAJIHLMC_00858	CFBDNONK_01160	GENEGOGG_03743	HEGBGADN_02078	ALOBGNLA_04236	EHONOGGD_00167	EFHKGNMP_03053	DKDFIIJJ_02374	BOAOHFFJ_01212	MFKNNFJP_01847	LJDEBMHA_02279	AOELEJPK_02952	ONFBIPDF_01651	LGKBPCJO_02454	MCJBBFKG_02603	FOIOKNCB_00164	OKNAIPAC_02007	DHHFGDMP_02922	GALMCJGE_02198	EOIJLIBC_03531	OPGECHAB_01371	KFKMPMGL_03350	NLPCCFPL_02448	CDDPKDLP_00163	DJKHDLCG_00410	PIFANAEO_01748	GFPALNGB_01255	BGGGJBGJ_02704	OGPHOHPI_03104	LKKNCPNP_03094	KNNKOGNI_02354	GDMDJBMN_00655
group_12808		hypothetical protein	92	92	1	353	2047				350	350	350	FJMEIOKP_03686	HALOIIDI_05279	MCJLIOOP_05664	EACLNMBD_05303	BAJIHLMC_02571	CFBDNONK_04783	GENEGOGG_05712	HEGBGADN_01866	ALOBGNLA_05264	EHONOGGD_01645	EFHKGNMP_01783	DKDFIIJJ_00245	BOAOHFFJ_02228	MFKNNFJP_00250	LJDEBMHA_00259	AOELEJPK_01871	ONFBIPDF_01969	LGKBPCJO_00488	MCJBBFKG_03169	FOIOKNCB_01884	OKNAIPAC_02898	DHHFGDMP_03225	GALMCJGE_03790	EOIJLIBC_01739	OPGECHAB_03170	KFKMPMGL_02751	NLPCCFPL_03296	CDDPKDLP_03096	DJKHDLCG_03954	PIFANAEO_01401	GFPALNGB_02675	BGGGJBGJ_02049	OGPHOHPI_02682	LKKNCPNP_00565	KNNKOGNI_03013	GDMDJBMN_03207
trxA		Thioredoxin 1	92	92	1	354	78				332	332	332	FJMEIOKP_03335	HALOIIDI_02480	MCJLIOOP_02553	EACLNMBD_02732	BAJIHLMC_03794	CFBDNONK_02983	GENEGOGG_02080	HEGBGADN_01434	ALOBGNLA_02598	EHONOGGD_00694	EFHKGNMP_03797	DKDFIIJJ_03802	BOAOHFFJ_03775	MFKNNFJP_03772	LJDEBMHA_03500	AOELEJPK_03675	ONFBIPDF_03717	LGKBPCJO_03789	MCJBBFKG_04361	FOIOKNCB_04526	OKNAIPAC_04002	DHHFGDMP_04372	GALMCJGE_02743	EOIJLIBC_03757	OPGECHAB_02630	KFKMPMGL_04376	NLPCCFPL_04375	CDDPKDLP_02634	DJKHDLCG_02528	PIFANAEO_04010	GFPALNGB_03631	BGGGJBGJ_02902	OGPHOHPI_03591	LKKNCPNP_03682	KNNKOGNI_03905	GDMDJBMN_04127
cheZ		Protein phosphatase CheZ	92	92	1	353	7532				641	641	641	FJMEIOKP_00753	HALOIIDI_01598	MCJLIOOP_01693	EACLNMBD_01893	BAJIHLMC_01919	CFBDNONK_01931	GENEGOGG_02141	HEGBGADN_02660	ALOBGNLA_02418	EHONOGGD_03490	EFHKGNMP_00080	DKDFIIJJ_00791	BOAOHFFJ_00655	MFKNNFJP_00830	LJDEBMHA_00813	AOELEJPK_00992	ONFBIPDF_00679	LGKBPCJO_00677	MCJBBFKG_00438	FOIOKNCB_02815	OKNAIPAC_01482	DHHFGDMP_02086	GALMCJGE_00745	EOIJLIBC_00064	OPGECHAB_00774	KFKMPMGL_01301	NLPCCFPL_00133	CDDPKDLP_01297	DJKHDLCG_03297	PIFANAEO_00070	GFPALNGB_01799	BGGGJBGJ_00020	OGPHOHPI_01501	LKKNCPNP_01962	KNNKOGNI_01507	GDMDJBMN_00020
ftsA		Cell division protein FtsA	92	92	1	353	3690				1256	1256	1256	FJMEIOKP_02714	HALOIIDI_00483	MCJLIOOP_02103	EACLNMBD_00578	BAJIHLMC_03036	CFBDNONK_00938	GENEGOGG_00267	HEGBGADN_01191	ALOBGNLA_00032	EHONOGGD_02058	EFHKGNMP_02793	DKDFIIJJ_03390	BOAOHFFJ_02729	MFKNNFJP_02576	LJDEBMHA_02622	AOELEJPK_02556	ONFBIPDF_02338	LGKBPCJO_02166	MCJBBFKG_02018	FOIOKNCB_03522	OKNAIPAC_02505	DHHFGDMP_01854	GALMCJGE_01489	EOIJLIBC_02097	OPGECHAB_01942	KFKMPMGL_03110	NLPCCFPL_02956	CDDPKDLP_02143	DJKHDLCG_02247	PIFANAEO_02954	GFPALNGB_00503	BGGGJBGJ_03868	OGPHOHPI_02030	LKKNCPNP_02553	KNNKOGNI_01662	GDMDJBMN_02033
fliC2_5		Flagellin 2	92	92	1	353	12790				935	935	935	FJMEIOKP_02993	HALOIIDI_04766	MCJLIOOP_05306	EACLNMBD_05052	BAJIHLMC_03275	CFBDNONK_05179	GENEGOGG_05268	HEGBGADN_03607	ALOBGNLA_04684	EHONOGGD_02455	EFHKGNMP_03657	DKDFIIJJ_03714	BOAOHFFJ_03433	MFKNNFJP_03430	LJDEBMHA_02763	AOELEJPK_03231	ONFBIPDF_02473	LGKBPCJO_03118	MCJBBFKG_03487	FOIOKNCB_03275	OKNAIPAC_03351	DHHFGDMP_03573	GALMCJGE_01331	EOIJLIBC_03269	OPGECHAB_02250	KFKMPMGL_02971	NLPCCFPL_02816	CDDPKDLP_02283	DJKHDLCG_02007	PIFANAEO_03162	GFPALNGB_03296	BGGGJBGJ_04288	OGPHOHPI_03487	LKKNCPNP_03279	KNNKOGNI_03580	GDMDJBMN_03052
ompR_2		Transcriptional regulatory protein OmpR	92	92	1	353	9378				719	719	719	FJMEIOKP_03531	HALOIIDI_04418	MCJLIOOP_04696	EACLNMBD_04502	BAJIHLMC_02927	CFBDNONK_03860	GENEGOGG_03649	HEGBGADN_01652	ALOBGNLA_00951	EHONOGGD_03535	EFHKGNMP_04354	DKDFIIJJ_03999	BOAOHFFJ_04347	MFKNNFJP_04062	LJDEBMHA_03696	AOELEJPK_04289	ONFBIPDF_04076	LGKBPCJO_04005	MCJBBFKG_03580	FOIOKNCB_03937	OKNAIPAC_03682	DHHFGDMP_03666	GALMCJGE_04304	EOIJLIBC_03954	OPGECHAB_03326	KFKMPMGL_03490	NLPCCFPL_03549	CDDPKDLP_04389	DJKHDLCG_04313	PIFANAEO_04283	GFPALNGB_03747	BGGGJBGJ_03339	OGPHOHPI_03888	LKKNCPNP_03800	KNNKOGNI_04414	GDMDJBMN_04279
ykgO		50S ribosomal protein L36 2	92	92	1	353	9858				140	140	140	FJMEIOKP_01391	HALOIIDI_00894	MCJLIOOP_02655	EACLNMBD_00070	BAJIHLMC_01607	CFBDNONK_02164	GENEGOGG_03794	HEGBGADN_02825	ALOBGNLA_00827	EHONOGGD_01176	EFHKGNMP_01347	DKDFIIJJ_01966	BOAOHFFJ_03029	MFKNNFJP_03031	LJDEBMHA_03130	AOELEJPK_00773	ONFBIPDF_03065	LGKBPCJO_03196	MCJBBFKG_01717	FOIOKNCB_03823	OKNAIPAC_01151	DHHFGDMP_00201	GALMCJGE_02482	EOIJLIBC_03003	OPGECHAB_02489	KFKMPMGL_00685	NLPCCFPL_02107	CDDPKDLP_03175	DJKHDLCG_01778	PIFANAEO_02261	GFPALNGB_03942	BGGGJBGJ_02103	OGPHOHPI_00606	LKKNCPNP_02148	KNNKOGNI_00200	GDMDJBMN_02756
infC		Translation initiation factor IF-3	92	92	1	353	8236				482	482	482	FJMEIOKP_00196	HALOIIDI_01299	MCJLIOOP_00104	EACLNMBD_02838	BAJIHLMC_00065	CFBDNONK_02274	GENEGOGG_01056	HEGBGADN_00961	ALOBGNLA_01280	EHONOGGD_00566	EFHKGNMP_00630	DKDFIIJJ_02771	BOAOHFFJ_00109	MFKNNFJP_01376	LJDEBMHA_01358	AOELEJPK_01544	ONFBIPDF_00139	LGKBPCJO_01226	MCJBBFKG_00991	FOIOKNCB_02644	OKNAIPAC_00424	DHHFGDMP_00930	GALMCJGE_00197	EOIJLIBC_00613	OPGECHAB_01080	KFKMPMGL_01855	NLPCCFPL_01159	CDDPKDLP_01602	DJKHDLCG_02883	PIFANAEO_00612	GFPALNGB_03142	BGGGJBGJ_00567	OGPHOHPI_00949	LKKNCPNP_01058	KNNKOGNI_00966	GDMDJBMN_02403
btuE		Thioredoxin/glutathione peroxidase BtuE	92	92	1	353	8229				545	545	545	FJMEIOKP_00203	HALOIIDI_02065	MCJLIOOP_00097	EACLNMBD_01586	BAJIHLMC_00072	CFBDNONK_01358	GENEGOGG_01461	HEGBGADN_00954	ALOBGNLA_01235	EHONOGGD_00559	EFHKGNMP_00623	DKDFIIJJ_02764	BOAOHFFJ_00116	MFKNNFJP_01369	LJDEBMHA_01351	AOELEJPK_01537	ONFBIPDF_00146	LGKBPCJO_01219	MCJBBFKG_00984	FOIOKNCB_02637	OKNAIPAC_00417	DHHFGDMP_00937	GALMCJGE_00204	EOIJLIBC_00606	OPGECHAB_01073	KFKMPMGL_01848	NLPCCFPL_01166	CDDPKDLP_01595	DJKHDLCG_02890	PIFANAEO_00605	GFPALNGB_03135	BGGGJBGJ_00560	OGPHOHPI_00956	LKKNCPNP_01051	KNNKOGNI_00973	GDMDJBMN_02410
group_12817		hypothetical protein	92	92	1	353	6624				326	326	326	FJMEIOKP_00996	HALOIIDI_03345	MCJLIOOP_01459	EACLNMBD_01191	BAJIHLMC_02408	CFBDNONK_03912	GENEGOGG_00706	HEGBGADN_02939	ALOBGNLA_04378	EHONOGGD_04303	EFHKGNMP_02105	DKDFIIJJ_00541	BOAOHFFJ_00886	MFKNNFJP_00598	LJDEBMHA_00574	AOELEJPK_02225	ONFBIPDF_01291	LGKBPCJO_00173	MCJBBFKG_00194	FOIOKNCB_01409	OKNAIPAC_01725	DHHFGDMP_02329	GALMCJGE_02970	EOIJLIBC_01425	OPGECHAB_02936	KFKMPMGL_01052	NLPCCFPL_00381	CDDPKDLP_02862	DJKHDLCG_01072	PIFANAEO_01085	GFPALNGB_02357	BGGGJBGJ_01494	OGPHOHPI_02368	LKKNCPNP_00195	KNNKOGNI_03346	GDMDJBMN_01262
ohrB		Organic hydroperoxide resistance protein OhrB	92	92	1	354	249				428	428	428	FJMEIOKP_03362	HALOIIDI_02686	MCJLIOOP_02756	EACLNMBD_04758	BAJIHLMC_03556	CFBDNONK_04357	GENEGOGG_01344	HEGBGADN_01407	ALOBGNLA_04630	EHONOGGD_00720	EFHKGNMP_03824	DKDFIIJJ_03829	BOAOHFFJ_03802	MFKNNFJP_03799	LJDEBMHA_03527	AOELEJPK_03701	ONFBIPDF_03690	LGKBPCJO_03762	MCJBBFKG_03972	FOIOKNCB_04091	OKNAIPAC_03861	DHHFGDMP_04058	GALMCJGE_02716	EOIJLIBC_03784	OPGECHAB_02657	KFKMPMGL_04057	NLPCCFPL_03947	CDDPKDLP_02607	DJKHDLCG_02502	PIFANAEO_03874	GFPALNGB_03605	BGGGJBGJ_02875	OGPHOHPI_03617	LKKNCPNP_03655	KNNKOGNI_03878	GDMDJBMN_03711
rpsN		30S ribosomal protein S14	92	92	1	355	46				305	305	305	FJMEIOKP_04458	HALOIIDI_01384	MCJLIOOP_01395	EACLNMBD_01491	BAJIHLMC_04512	CFBDNONK_01585	GENEGOGG_00656	HEGBGADN_04546	ALOBGNLA_01322	EHONOGGD_04523	EFHKGNMP_04518	DKDFIIJJ_04463	BOAOHFFJ_04379	MFKNNFJP_04376	LJDEBMHA_04506	AOELEJPK_04404	ONFBIPDF_04352	LGKBPCJO_04522	MCJBBFKG_04426	FOIOKNCB_04644	OKNAIPAC_04442	DHHFGDMP_04437	GALMCJGE_04587	EOIJLIBC_04383	OPGECHAB_04537	KFKMPMGL_04552	NLPCCFPL_04587	CDDPKDLP_04547	DJKHDLCG_04502	PIFANAEO_04510	GFPALNGB_04505	BGGGJBGJ_04523	OGPHOHPI_04394	LKKNCPNP_04391	KNNKOGNI_04494	GDMDJBMN_04405
lamB_1		Maltoporin	92	92	1	353	7968				707	1301	1268	FJMEIOKP_00422	HALOIIDI_04460	MCJLIOOP_05271	EACLNMBD_03592	BAJIHLMC_00292	CFBDNONK_03095	GENEGOGG_04727	HEGBGADN_00737	ALOBGNLA_03937	EHONOGGD_00339	EFHKGNMP_00405	DKDFIIJJ_02548	BOAOHFFJ_00336	MFKNNFJP_01150	LJDEBMHA_01134	AOELEJPK_01317	ONFBIPDF_00362	LGKBPCJO_01004	MCJBBFKG_00768	FOIOKNCB_02420	OKNAIPAC_00200	DHHFGDMP_01153	GALMCJGE_00422	EOIJLIBC_00391	OPGECHAB_00852	KFKMPMGL_01632	NLPCCFPL_01385	CDDPKDLP_01375	DJKHDLCG_03108	PIFANAEO_00388	GFPALNGB_02115	BGGGJBGJ_00343	OGPHOHPI_01173	LKKNCPNP_00834	KNNKOGNI_01191	GDMDJBMN_02625
group_12820		hypothetical protein	92	92	1	353	9799				491	491	491	FJMEIOKP_01354	HALOIIDI_00150	MCJLIOOP_03321	EACLNMBD_00033	BAJIHLMC_01570	CFBDNONK_02517	GENEGOGG_02287	HEGBGADN_02862	ALOBGNLA_01040	EHONOGGD_01213	EFHKGNMP_01384	DKDFIIJJ_02003	BOAOHFFJ_02992	MFKNNFJP_02994	LJDEBMHA_03093	AOELEJPK_00810	ONFBIPDF_03028	LGKBPCJO_03233	MCJBBFKG_01754	FOIOKNCB_03786	OKNAIPAC_01188	DHHFGDMP_00164	GALMCJGE_02445	EOIJLIBC_03040	OPGECHAB_02452	KFKMPMGL_00722	NLPCCFPL_02144	CDDPKDLP_03212	DJKHDLCG_01741	PIFANAEO_02298	GFPALNGB_03979	BGGGJBGJ_02140	OGPHOHPI_00643	LKKNCPNP_02111	KNNKOGNI_00163	GDMDJBMN_02719
ygbE		Inner membrane protein YgbE	92	92	1	353	5871				320	320	320	FJMEIOKP_01622	HALOIIDI_03241	MCJLIOOP_01356	EACLNMBD_03136	BAJIHLMC_04038	CFBDNONK_04315	GENEGOGG_01586	HEGBGADN_04395	ALOBGNLA_02326	EHONOGGD_00308	EFHKGNMP_02915	DKDFIIJJ_02512	BOAOHFFJ_01072	MFKNNFJP_01986	LJDEBMHA_02418	AOELEJPK_03092	ONFBIPDF_01510	LGKBPCJO_02313	MCJBBFKG_04101	FOIOKNCB_00023	OKNAIPAC_04192	DHHFGDMP_03063	GALMCJGE_02339	EOIJLIBC_03671	OPGECHAB_01511	KFKMPMGL_04194	NLPCCFPL_02590	CDDPKDLP_00023	DJKHDLCG_04274	PIFANAEO_01608	GFPALNGB_04238	BGGGJBGJ_02563	OGPHOHPI_02964	LKKNCPNP_03235	KNNKOGNI_02213	GDMDJBMN_04204
rbsB_4		Ribose import binding protein RbsB	92	92	1	354	121				875	875	875	FJMEIOKP_03475	HALOIIDI_00367	MCJLIOOP_03915	EACLNMBD_00350	BAJIHLMC_03443	CFBDNONK_03103	GENEGOGG_02371	HEGBGADN_01294	ALOBGNLA_01990	EHONOGGD_00833	EFHKGNMP_03938	DKDFIIJJ_03943	BOAOHFFJ_03914	MFKNNFJP_03911	LJDEBMHA_03640	AOELEJPK_03814	ONFBIPDF_03578	LGKBPCJO_03648	MCJBBFKG_03859	FOIOKNCB_04205	OKNAIPAC_03974	DHHFGDMP_03945	GALMCJGE_02600	EOIJLIBC_03898	OPGECHAB_02770	KFKMPMGL_03943	NLPCCFPL_03834	CDDPKDLP_02494	DJKHDLCG_02388	PIFANAEO_03760	GFPALNGB_03492	BGGGJBGJ_02762	OGPHOHPI_03731	LKKNCPNP_03540	KNNKOGNI_03765	GDMDJBMN_03825
gcvA		Glycine cleavage system transcriptional activator	92	92	1	353	5818				917	917	917	FJMEIOKP_01669	HALOIIDI_01132	MCJLIOOP_00782	EACLNMBD_02521	BAJIHLMC_04085	CFBDNONK_03675	GENEGOGG_03082	HEGBGADN_02173	ALOBGNLA_01721	EHONOGGD_00261	EFHKGNMP_02961	DKDFIIJJ_02466	BOAOHFFJ_01118	MFKNNFJP_01940	LJDEBMHA_02372	AOELEJPK_03046	ONFBIPDF_01558	LGKBPCJO_02360	MCJBBFKG_04054	FOIOKNCB_00070	OKNAIPAC_04145	DHHFGDMP_03016	GALMCJGE_02292	EOIJLIBC_03624	OPGECHAB_01465	KFKMPMGL_04241	NLPCCFPL_02543	CDDPKDLP_00069	DJKHDLCG_04227	PIFANAEO_01655	GFPALNGB_04285	BGGGJBGJ_02609	OGPHOHPI_03011	LKKNCPNP_03188	KNNKOGNI_02260	GDMDJBMN_04157
hexR_2		HTH-type transcriptional regulator HexR	92	92	1	353	9271				851	851	851	FJMEIOKP_03587	HALOIIDI_01360	MCJLIOOP_04333	EACLNMBD_01525	BAJIHLMC_02871	CFBDNONK_02580	GENEGOGG_03088	HEGBGADN_01595	ALOBGNLA_03968	EHONOGGD_02509	EFHKGNMP_03984	DKDFIIJJ_04056	BOAOHFFJ_03960	MFKNNFJP_04005	LJDEBMHA_03753	AOELEJPK_04068	ONFBIPDF_03775	LGKBPCJO_03949	MCJBBFKG_03636	FOIOKNCB_03993	OKNAIPAC_03626	DHHFGDMP_03722	GALMCJGE_03494	EOIJLIBC_04010	OPGECHAB_03269	KFKMPMGL_03546	NLPCCFPL_03605	CDDPKDLP_03793	DJKHDLCG_03617	PIFANAEO_03714	GFPALNGB_03803	BGGGJBGJ_03282	OGPHOHPI_03831	LKKNCPNP_03857	KNNKOGNI_04192	GDMDJBMN_03543
mepS_3		Murein DD-endopeptidase MepS/Murein LD-carboxypeptidase	92	92	1	353	6380				569	569	569	FJMEIOKP_01121	HALOIIDI_01876	MCJLIOOP_03730	EACLNMBD_02191	BAJIHLMC_02525	CFBDNONK_01461	GENEGOGG_04230	HEGBGADN_03588	ALOBGNLA_01836	EHONOGGD_03759	EFHKGNMP_01990	DKDFIIJJ_00427	BOAOHFFJ_01008	MFKNNFJP_00476	LJDEBMHA_00454	AOELEJPK_02108	ONFBIPDF_01169	LGKBPCJO_00292	MCJBBFKG_00070	FOIOKNCB_01289	OKNAIPAC_01850	DHHFGDMP_02454	GALMCJGE_02850	EOIJLIBC_01544	OPGECHAB_02815	KFKMPMGL_00927	NLPCCFPL_00506	CDDPKDLP_02741	DJKHDLCG_01188	PIFANAEO_01204	GFPALNGB_02478	BGGGJBGJ_01374	OGPHOHPI_02487	LKKNCPNP_00315	KNNKOGNI_03220	GDMDJBMN_01146
motA		Motility protein A	92	92	1	353	7521				887	887	887	FJMEIOKP_00762	HALOIIDI_01607	MCJLIOOP_01683	EACLNMBD_01902	BAJIHLMC_01928	CFBDNONK_02213	GENEGOGG_01243	HEGBGADN_02650	ALOBGNLA_02427	EHONOGGD_03480	EFHKGNMP_00070	DKDFIIJJ_00781	BOAOHFFJ_00664	MFKNNFJP_00820	LJDEBMHA_00803	AOELEJPK_00982	ONFBIPDF_00688	LGKBPCJO_00667	MCJBBFKG_00428	FOIOKNCB_02805	OKNAIPAC_01491	DHHFGDMP_02095	GALMCJGE_00754	EOIJLIBC_00054	OPGECHAB_00783	KFKMPMGL_01291	NLPCCFPL_00142	CDDPKDLP_01306	DJKHDLCG_03287	PIFANAEO_00060	GFPALNGB_01789	BGGGJBGJ_00010	OGPHOHPI_01510	LKKNCPNP_01971	KNNKOGNI_01516	GDMDJBMN_00010
yciI		Protein YciI	92	92	1	353	7729				296	296	296	FJMEIOKP_00600	HALOIIDI_05011	MCJLIOOP_01597	EACLNMBD_04393	BAJIHLMC_00473	CFBDNONK_03115	GENEGOGG_03815	HEGBGADN_04476	ALOBGNLA_02281	EHONOGGD_04411	EFHKGNMP_00223	DKDFIIJJ_00935	BOAOHFFJ_00512	MFKNNFJP_00974	LJDEBMHA_00959	AOELEJPK_01136	ONFBIPDF_00536	LGKBPCJO_00821	MCJBBFKG_00590	FOIOKNCB_02959	OKNAIPAC_00023	DHHFGDMP_01331	GALMCJGE_00598	EOIJLIBC_00207	OPGECHAB_00627	KFKMPMGL_01456	NLPCCFPL_01561	CDDPKDLP_01149	DJKHDLCG_02613	PIFANAEO_00214	GFPALNGB_01941	BGGGJBGJ_00168	OGPHOHPI_01357	LKKNCPNP_01819	KNNKOGNI_01363	GDMDJBMN_00164
sdhD		Succinate dehydrogenase hydrophobic membrane anchor subunit	92	92	1	353	10439				347	347	347	FJMEIOKP_01557	HALOIIDI_01546	MCJLIOOP_01725	EACLNMBD_01773	BAJIHLMC_01010	CFBDNONK_00799	GENEGOGG_00793	HEGBGADN_03821	ALOBGNLA_01078	EHONOGGD_03435	EFHKGNMP_01159	DKDFIIJJ_01763	BOAOHFFJ_03193	MFKNNFJP_03190	LJDEBMHA_01873	AOELEJPK_00574	ONFBIPDF_04316	LGKBPCJO_01700	MCJBBFKG_01556	FOIOKNCB_00766	OKNAIPAC_00989	DHHFGDMP_00364	GALMCJGE_04270	EOIJLIBC_01136	OPGECHAB_04279	KFKMPMGL_00481	NLPCCFPL_01028	CDDPKDLP_04212	DJKHDLCG_04116	PIFANAEO_02095	GFPALNGB_00755	BGGGJBGJ_00722	OGPHOHPI_00434	LKKNCPNP_02335	KNNKOGNI_00367	GDMDJBMN_02936
fnr		Fumarate and nitrate reduction regulatory protein	92	92	1	353	7851				740	740	740	FJMEIOKP_00513	HALOIIDI_04357	MCJLIOOP_02902	EACLNMBD_04557	BAJIHLMC_00386	CFBDNONK_03215	GENEGOGG_04034	HEGBGADN_02274	ALOBGNLA_02485	EHONOGGD_02236	EFHKGNMP_00310	DKDFIIJJ_01021	BOAOHFFJ_00425	MFKNNFJP_01061	LJDEBMHA_01045	AOELEJPK_01223	ONFBIPDF_00449	LGKBPCJO_00908	MCJBBFKG_00677	FOIOKNCB_03046	OKNAIPAC_00109	DHHFGDMP_01244	GALMCJGE_00511	EOIJLIBC_00294	OPGECHAB_00540	KFKMPMGL_01543	NLPCCFPL_01474	CDDPKDLP_01062	DJKHDLCG_02700	PIFANAEO_00302	GFPALNGB_02029	BGGGJBGJ_00254	OGPHOHPI_01270	LKKNCPNP_01731	KNNKOGNI_01276	GDMDJBMN_00251
crr		PTS system glucose-specific EIIA component	92	92	1	353	2035				500	500	500	FJMEIOKP_03696	HALOIIDI_02088	MCJLIOOP_03448	EACLNMBD_00703	BAJIHLMC_02581	CFBDNONK_01786	GENEGOGG_02742	HEGBGADN_01856	ALOBGNLA_03741	EHONOGGD_01655	EFHKGNMP_01773	DKDFIIJJ_00235	BOAOHFFJ_02238	MFKNNFJP_00240	LJDEBMHA_00249	AOELEJPK_01861	ONFBIPDF_01959	LGKBPCJO_00498	MCJBBFKG_03159	FOIOKNCB_01874	OKNAIPAC_02908	DHHFGDMP_03235	GALMCJGE_03780	EOIJLIBC_01749	OPGECHAB_03160	KFKMPMGL_02741	NLPCCFPL_03306	CDDPKDLP_03086	DJKHDLCG_03964	PIFANAEO_01411	GFPALNGB_02685	BGGGJBGJ_02039	OGPHOHPI_02692	LKKNCPNP_00575	KNNKOGNI_03003	GDMDJBMN_03217
rplL		50S ribosomal protein L7/L12	92	92	1	356	23				362	362	362	FJMEIOKP_04491	HALOIIDI_01427	MCJLIOOP_01476	EACLNMBD_01545	BAJIHLMC_04545	CFBDNONK_00788	GENEGOGG_00633	HEGBGADN_04589	ALOBGNLA_01299	EHONOGGD_04556	EFHKGNMP_04551	DKDFIIJJ_04496	BOAOHFFJ_04422	MFKNNFJP_04419	LJDEBMHA_04539	AOELEJPK_04447	ONFBIPDF_04395	LGKBPCJO_04545	MCJBBFKG_04469	FOIOKNCB_04677	OKNAIPAC_04475	DHHFGDMP_04470	GALMCJGE_04620	EOIJLIBC_04416	OPGECHAB_04570	KFKMPMGL_04585	NLPCCFPL_04620	CDDPKDLP_04570	DJKHDLCG_04535	PIFANAEO_04533	GFPALNGB_04548	BGGGJBGJ_04489	OGPHOHPI_04427	LKKNCPNP_04434	KNNKOGNI_04527	GDMDJBMN_04438
group_12832		hypothetical protein	92	92	1	353	10564				188	188	188	FJMEIOKP_02020	HALOIIDI_00850	MCJLIOOP_03861	EACLNMBD_01838	BAJIHLMC_01126	CFBDNONK_04879	GENEGOGG_02382	HEGBGADN_00485	ALOBGNLA_03584	EHONOGGD_01383	EFHKGNMP_01044	DKDFIIJJ_01650	BOAOHFFJ_01669	MFKNNFJP_02103	LJDEBMHA_01759	AOELEJPK_00460	ONFBIPDF_00829	LGKBPCJO_01585	MCJBBFKG_01442	FOIOKNCB_00879	OKNAIPAC_00875	DHHFGDMP_00478	GALMCJGE_00862	EOIJLIBC_01022	OPGECHAB_01708	KFKMPMGL_00367	NLPCCFPL_00912	CDDPKDLP_01909	DJKHDLCG_00593	PIFANAEO_03537	GFPALNGB_00867	BGGGJBGJ_00838	OGPHOHPI_00320	LKKNCPNP_01567	KNNKOGNI_00481	GDMDJBMN_01591
rpmI		50S ribosomal protein L35	92	92	1	353	8235				197	197	197	FJMEIOKP_00197	HALOIIDI_01298	MCJLIOOP_00103	EACLNMBD_02839	BAJIHLMC_00066	CFBDNONK_02273	GENEGOGG_01057	HEGBGADN_00960	ALOBGNLA_01281	EHONOGGD_00565	EFHKGNMP_00629	DKDFIIJJ_02770	BOAOHFFJ_00110	MFKNNFJP_01375	LJDEBMHA_01357	AOELEJPK_01543	ONFBIPDF_00140	LGKBPCJO_01225	MCJBBFKG_00990	FOIOKNCB_02643	OKNAIPAC_00423	DHHFGDMP_00931	GALMCJGE_00198	EOIJLIBC_00612	OPGECHAB_01079	KFKMPMGL_01854	NLPCCFPL_01160	CDDPKDLP_01601	DJKHDLCG_02884	PIFANAEO_00611	GFPALNGB_03141	BGGGJBGJ_00566	OGPHOHPI_00950	LKKNCPNP_01057	KNNKOGNI_00967	GDMDJBMN_02404
crp		cAMP-activated global transcriptional regulator CRP	92	92	1	353	9348				632	632	632	FJMEIOKP_03503	HALOIIDI_01091	MCJLIOOP_02678	EACLNMBD_00832	BAJIHLMC_02955	CFBDNONK_02074	GENEGOGG_01158	HEGBGADN_01680	ALOBGNLA_02002	EHONOGGD_03563	EFHKGNMP_04326	DKDFIIJJ_03971	BOAOHFFJ_04319	MFKNNFJP_04090	LJDEBMHA_03668	AOELEJPK_04317	ONFBIPDF_04104	LGKBPCJO_04033	MCJBBFKG_03552	FOIOKNCB_03909	OKNAIPAC_03710	DHHFGDMP_03638	GALMCJGE_04332	EOIJLIBC_03926	OPGECHAB_03354	KFKMPMGL_03462	NLPCCFPL_03521	CDDPKDLP_04361	DJKHDLCG_04341	PIFANAEO_04311	GFPALNGB_03719	BGGGJBGJ_03367	OGPHOHPI_03916	LKKNCPNP_03772	KNNKOGNI_04442	GDMDJBMN_04251
hslU		ATP-dependent protease ATPase subunit HslU	92	92	1	353	9468				1337	1337	1337	FJMEIOKP_04095	HALOIIDI_02114	MCJLIOOP_02518	EACLNMBD_02377	BAJIHLMC_03685	CFBDNONK_02958	GENEGOGG_01854	HEGBGADN_03079	ALOBGNLA_02519	EHONOGGD_02732	EFHKGNMP_04167	DKDFIIJJ_04382	BOAOHFFJ_04271	MFKNNFJP_04335	LJDEBMHA_04137	AOELEJPK_04251	ONFBIPDF_03959	LGKBPCJO_04081	MCJBBFKG_03755	FOIOKNCB_04307	OKNAIPAC_03835	DHHFGDMP_03841	GALMCJGE_03614	EOIJLIBC_04193	OPGECHAB_04068	KFKMPMGL_04148	NLPCCFPL_04087	CDDPKDLP_03976	DJKHDLCG_03865	PIFANAEO_03962	GFPALNGB_04168	BGGGJBGJ_04072	OGPHOHPI_04209	LKKNCPNP_04238	KNNKOGNI_04376	GDMDJBMN_03852
mntR		Transcriptional regulator MntR	92	92	1	353	10565				458	458	458	FJMEIOKP_02021	HALOIIDI_00851	MCJLIOOP_03862	EACLNMBD_01839	BAJIHLMC_01127	CFBDNONK_04878	GENEGOGG_02381	HEGBGADN_00486	ALOBGNLA_03583	EHONOGGD_01384	EFHKGNMP_01043	DKDFIIJJ_01649	BOAOHFFJ_01670	MFKNNFJP_02104	LJDEBMHA_01758	AOELEJPK_00459	ONFBIPDF_00830	LGKBPCJO_01584	MCJBBFKG_01441	FOIOKNCB_00880	OKNAIPAC_00874	DHHFGDMP_00479	GALMCJGE_00863	EOIJLIBC_01021	OPGECHAB_01707	KFKMPMGL_00366	NLPCCFPL_00911	CDDPKDLP_01908	DJKHDLCG_00594	PIFANAEO_03536	GFPALNGB_00868	BGGGJBGJ_00839	OGPHOHPI_00319	LKKNCPNP_01566	KNNKOGNI_00482	GDMDJBMN_01592
ftnA		Bacterial non-heme ferritin	92	92	1	353	5584				506	506	506	FJMEIOKP_01840	HALOIIDI_01924	MCJLIOOP_05198	EACLNMBD_01351	BAJIHLMC_00787	CFBDNONK_05454	GENEGOGG_04588	HEGBGADN_03184	ALOBGNLA_05075	EHONOGGD_00095	EFHKGNMP_03246	DKDFIIJJ_02300	BOAOHFFJ_01288	MFKNNFJP_01771	LJDEBMHA_02207	AOELEJPK_02886	ONFBIPDF_01726	LGKBPCJO_02614	MCJBBFKG_02678	FOIOKNCB_00333	OKNAIPAC_02083	DHHFGDMP_02846	GALMCJGE_01813	EOIJLIBC_02720	OPGECHAB_01295	KFKMPMGL_02023	NLPCCFPL_03980	CDDPKDLP_00239	DJKHDLCG_00338	PIFANAEO_01823	GFPALNGB_01401	BGGGJBGJ_01535	OGPHOHPI_03180	LKKNCPNP_03032	KNNKOGNI_02430	GDMDJBMN_00727
fabZ		3-hydroxyacyl-[acyl-carrier-protein] dehydratase FabZ	92	92	1	353	3605				455	455	455	FJMEIOKP_02795	HALOIIDI_02763	MCJLIOOP_01930	EACLNMBD_03039	BAJIHLMC_03116	CFBDNONK_01623	GENEGOGG_01387	HEGBGADN_01271	ALOBGNLA_01739	EHONOGGD_02138	EFHKGNMP_02874	DKDFIIJJ_03470	BOAOHFFJ_02809	MFKNNFJP_02496	LJDEBMHA_02702	AOELEJPK_02476	ONFBIPDF_02418	LGKBPCJO_02246	MCJBBFKG_01937	FOIOKNCB_03604	OKNAIPAC_02424	DHHFGDMP_01935	GALMCJGE_01570	EOIJLIBC_02017	OPGECHAB_02023	KFKMPMGL_03190	NLPCCFPL_02876	CDDPKDLP_02224	DJKHDLCG_02167	PIFANAEO_02872	GFPALNGB_00583	BGGGJBGJ_03788	OGPHOHPI_02110	LKKNCPNP_02633	KNNKOGNI_01582	GDMDJBMN_01953
prpC		Protein phosphatase PrpC	92	92	1	353	6928				791	791	791	FJMEIOKP_00898	HALOIIDI_05018	MCJLIOOP_03823	EACLNMBD_03754	BAJIHLMC_02067	CFBDNONK_02143	GENEGOGG_04239	HEGBGADN_04219	ALOBGNLA_04107	EHONOGGD_04401	EFHKGNMP_02200	DKDFIIJJ_00638	BOAOHFFJ_00791	MFKNNFJP_00693	LJDEBMHA_00658	AOELEJPK_02373	ONFBIPDF_01384	LGKBPCJO_00079	MCJBBFKG_00292	FOIOKNCB_01506	OKNAIPAC_01627	DHHFGDMP_02231	GALMCJGE_03363	EOIJLIBC_01330	OPGECHAB_03957	KFKMPMGL_01148	NLPCCFPL_00285	CDDPKDLP_03663	DJKHDLCG_00974	PIFANAEO_00983	GFPALNGB_02206	BGGGJBGJ_03451	OGPHOHPI_02267	LKKNCPNP_00048	KNNKOGNI_03439	GDMDJBMN_01361
rpmA		50S ribosomal protein L27	92	92	1	353	4402				257	257	257	FJMEIOKP_02425	HALOIIDI_00165	MCJLIOOP_04543	EACLNMBD_02507	BAJIHLMC_02340	CFBDNONK_01260	GENEGOGG_03455	HEGBGADN_00325	ALOBGNLA_04205	EHONOGGD_01000	EFHKGNMP_02490	DKDFIIJJ_02976	BOAOHFFJ_03678	MFKNNFJP_03501	LJDEBMHA_03936	AOELEJPK_03398	ONFBIPDF_02720	LGKBPCJO_01887	MCJBBFKG_02305	FOIOKNCB_02253	OKNAIPAC_03101	DHHFGDMP_01565	GALMCJGE_03061	EOIJLIBC_02402	OPGECHAB_00307	KFKMPMGL_02339	NLPCCFPL_01796	CDDPKDLP_00828	DJKHDLCG_01263	PIFANAEO_02546	GFPALNGB_00208	BGGGJBGJ_03076	OGPHOHPI_01726	LKKNCPNP_02741	KNNKOGNI_01961	GDMDJBMN_03618
gmk		Guanylate kinase	92	92	1	353	9552				674	674	674	FJMEIOKP_04018	HALOIIDI_01476	MCJLIOOP_03278	EACLNMBD_02815	BAJIHLMC_03747	CFBDNONK_05545	GENEGOGG_03258	HEGBGADN_03144	ALOBGNLA_03716	EHONOGGD_02794	EFHKGNMP_04103	DKDFIIJJ_04318	BOAOHFFJ_04209	MFKNNFJP_04273	LJDEBMHA_04072	AOELEJPK_04187	ONFBIPDF_03894	LGKBPCJO_04145	MCJBBFKG_03832	FOIOKNCB_04232	OKNAIPAC_03758	DHHFGDMP_03918	GALMCJGE_03676	EOIJLIBC_04129	OPGECHAB_04132	KFKMPMGL_04083	NLPCCFPL_04152	CDDPKDLP_03912	DJKHDLCG_03927	PIFANAEO_03900	GFPALNGB_04106	BGGGJBGJ_04137	OGPHOHPI_04145	LKKNCPNP_04174	KNNKOGNI_04311	GDMDJBMN_03926
rpsQ		30S ribosomal protein S17	92	92	1	355	15				254	254	254	FJMEIOKP_04454	HALOIIDI_01380	MCJLIOOP_01399	EACLNMBD_01487	BAJIHLMC_04508	CFBDNONK_01589	GENEGOGG_00652	HEGBGADN_04542	ALOBGNLA_01318	EHONOGGD_04519	EFHKGNMP_04522	DKDFIIJJ_04459	BOAOHFFJ_04375	MFKNNFJP_04372	LJDEBMHA_04502	AOELEJPK_04400	ONFBIPDF_04348	LGKBPCJO_04526	MCJBBFKG_04422	FOIOKNCB_04648	OKNAIPAC_04446	DHHFGDMP_04433	GALMCJGE_04583	EOIJLIBC_04387	OPGECHAB_04533	KFKMPMGL_04548	NLPCCFPL_04583	CDDPKDLP_04551	DJKHDLCG_04498	PIFANAEO_04514	GFPALNGB_04501	BGGGJBGJ_04527	OGPHOHPI_04398	LKKNCPNP_04387	KNNKOGNI_04498	GDMDJBMN_04409
rplJ		50S ribosomal protein L10	92	92	1	356	6				497	497	497	FJMEIOKP_04490	HALOIIDI_01428	MCJLIOOP_01477	EACLNMBD_01544	BAJIHLMC_04544	CFBDNONK_00789	GENEGOGG_00634	HEGBGADN_04590	ALOBGNLA_01300	EHONOGGD_04555	EFHKGNMP_04552	DKDFIIJJ_04495	BOAOHFFJ_04423	MFKNNFJP_04420	LJDEBMHA_04538	AOELEJPK_04448	ONFBIPDF_04396	LGKBPCJO_04544	MCJBBFKG_04470	FOIOKNCB_04678	OKNAIPAC_04476	DHHFGDMP_04469	GALMCJGE_04619	EOIJLIBC_04417	OPGECHAB_04569	KFKMPMGL_04584	NLPCCFPL_04619	CDDPKDLP_04569	DJKHDLCG_04534	PIFANAEO_04532	GFPALNGB_04549	BGGGJBGJ_04490	OGPHOHPI_04428	LKKNCPNP_04435	KNNKOGNI_04528	GDMDJBMN_04439
group_12844		hypothetical protein	92	92	1	353	13072				239	239	239	FJMEIOKP_02914	HALOIIDI_04480	MCJLIOOP_05030	EACLNMBD_01429	BAJIHLMC_03630	CFBDNONK_05342	GENEGOGG_04344	HEGBGADN_02571	ALOBGNLA_04583	EHONOGGD_02677	EFHKGNMP_03738	DKDFIIJJ_03632	BOAOHFFJ_03337	MFKNNFJP_03334	LJDEBMHA_02849	AOELEJPK_03146	ONFBIPDF_02554	LGKBPCJO_02951	MCJBBFKG_03408	FOIOKNCB_03195	OKNAIPAC_03430	DHHFGDMP_03494	GALMCJGE_01169	EOIJLIBC_03437	OPGECHAB_02168	KFKMPMGL_02892	NLPCCFPL_02737	CDDPKDLP_02365	DJKHDLCG_01927	PIFANAEO_03326	GFPALNGB_03458	BGGGJBGJ_02444	OGPHOHPI_03407	LKKNCPNP_03363	KNNKOGNI_03743	GDMDJBMN_03132
pfkA		ATP-dependent 6-phosphofructokinase isozyme 1	92	92	1	353	9481				962	962	962	FJMEIOKP_04082	HALOIIDI_02101	MCJLIOOP_02531	EACLNMBD_02364	BAJIHLMC_03698	CFBDNONK_03737	GENEGOGG_04092	HEGBGADN_03092	ALOBGNLA_02532	EHONOGGD_02745	EFHKGNMP_04154	DKDFIIJJ_04369	BOAOHFFJ_04258	MFKNNFJP_04322	LJDEBMHA_04124	AOELEJPK_04238	ONFBIPDF_03946	LGKBPCJO_04094	MCJBBFKG_03768	FOIOKNCB_04294	OKNAIPAC_03822	DHHFGDMP_03854	GALMCJGE_03627	EOIJLIBC_04180	OPGECHAB_04081	KFKMPMGL_04135	NLPCCFPL_04100	CDDPKDLP_03963	DJKHDLCG_03878	PIFANAEO_03949	GFPALNGB_04155	BGGGJBGJ_04085	OGPHOHPI_04196	LKKNCPNP_04225	KNNKOGNI_04363	GDMDJBMN_03865
gsiD_2		Glutathione transport system permease protein GsiD	92	92	1	353	6855				848	848	848	FJMEIOKP_00953	HALOIIDI_02287	MCJLIOOP_04023	EACLNMBD_01697	BAJIHLMC_02120	CFBDNONK_03733	GENEGOGG_03907	HEGBGADN_03364	ALOBGNLA_03512	EHONOGGD_03234	EFHKGNMP_02149	DKDFIIJJ_00583	BOAOHFFJ_00842	MFKNNFJP_00642	LJDEBMHA_00607	AOELEJPK_02322	ONFBIPDF_01334	LGKBPCJO_00132	MCJBBFKG_00237	FOIOKNCB_01451	OKNAIPAC_01682	DHHFGDMP_02286	GALMCJGE_03312	EOIJLIBC_01383	OPGECHAB_03904	KFKMPMGL_01093	NLPCCFPL_00340	CDDPKDLP_03610	DJKHDLCG_01029	PIFANAEO_01034	GFPALNGB_02259	BGGGJBGJ_03400	OGPHOHPI_02323	LKKNCPNP_00098	KNNKOGNI_03388	GDMDJBMN_01306
rplC		50S ribosomal protein L3	92	92	1	355	6				629	629	629	FJMEIOKP_04445	HALOIIDI_01371	MCJLIOOP_01408	EACLNMBD_01478	BAJIHLMC_04499	CFBDNONK_01598	GENEGOGG_00643	HEGBGADN_04533	ALOBGNLA_01309	EHONOGGD_04510	EFHKGNMP_04531	DKDFIIJJ_04450	BOAOHFFJ_04366	MFKNNFJP_04363	LJDEBMHA_04493	AOELEJPK_04391	ONFBIPDF_04339	LGKBPCJO_04535	MCJBBFKG_04413	FOIOKNCB_04657	OKNAIPAC_04455	DHHFGDMP_04424	GALMCJGE_04574	EOIJLIBC_04396	OPGECHAB_04524	KFKMPMGL_04539	NLPCCFPL_04574	CDDPKDLP_04560	DJKHDLCG_04489	PIFANAEO_04523	GFPALNGB_04492	BGGGJBGJ_04536	OGPHOHPI_04407	LKKNCPNP_04378	KNNKOGNI_04507	GDMDJBMN_04418
fur		Ferric uptake regulation protein	92	92	1	353	10417				443	443	443	FJMEIOKP_01536	HALOIIDI_02377	MCJLIOOP_00951	EACLNMBD_02209	BAJIHLMC_00989	CFBDNONK_00727	GENEGOGG_02472	HEGBGADN_03800	ALOBGNLA_01120	EHONOGGD_03414	EFHKGNMP_01180	DKDFIIJJ_01784	BOAOHFFJ_03172	MFKNNFJP_03169	LJDEBMHA_01894	AOELEJPK_00595	ONFBIPDF_04295	LGKBPCJO_01721	MCJBBFKG_01577	FOIOKNCB_00745	OKNAIPAC_01010	DHHFGDMP_00343	GALMCJGE_04249	EOIJLIBC_01157	OPGECHAB_04300	KFKMPMGL_00502	NLPCCFPL_01049	CDDPKDLP_04233	DJKHDLCG_04095	PIFANAEO_02116	GFPALNGB_00734	BGGGJBGJ_00701	OGPHOHPI_00455	LKKNCPNP_02314	KNNKOGNI_00346	GDMDJBMN_02915
group_12849		hypothetical protein	92	92	1	353	8176				233	233	233	FJMEIOKP_00250	HALOIIDI_03412	MCJLIOOP_03716	EACLNMBD_03640	BAJIHLMC_00119	CFBDNONK_02763	GENEGOGG_04261	HEGBGADN_00908	ALOBGNLA_01582	EHONOGGD_00512	EFHKGNMP_00578	DKDFIIJJ_02719	BOAOHFFJ_00161	MFKNNFJP_01324	LJDEBMHA_01307	AOELEJPK_01492	ONFBIPDF_00191	LGKBPCJO_01174	MCJBBFKG_00939	FOIOKNCB_02592	OKNAIPAC_00372	DHHFGDMP_00982	GALMCJGE_00250	EOIJLIBC_00561	OPGECHAB_01026	KFKMPMGL_01803	NLPCCFPL_01213	CDDPKDLP_01548	DJKHDLCG_02937	PIFANAEO_00561	GFPALNGB_03090	BGGGJBGJ_00514	OGPHOHPI_01001	LKKNCPNP_01006	KNNKOGNI_01018	GDMDJBMN_02455
fliA		RNA polymerase sigma factor FliA	92	92	1	353	7112				722	722	722	FJMEIOKP_00796	HALOIIDI_04792	MCJLIOOP_04727	EACLNMBD_03956	BAJIHLMC_01961	CFBDNONK_04824	GENEGOGG_04807	HEGBGADN_04249	ALOBGNLA_02769	EHONOGGD_04938	EFHKGNMP_04387	DKDFIIJJ_00748	BOAOHFFJ_00700	MFKNNFJP_00784	LJDEBMHA_00769	AOELEJPK_04362	ONFBIPDF_00722	LGKBPCJO_04381	MCJBBFKG_00394	FOIOKNCB_01617	OKNAIPAC_01525	DHHFGDMP_02129	GALMCJGE_04457	EOIJLIBC_00020	OPGECHAB_00817	KFKMPMGL_01257	NLPCCFPL_00176	CDDPKDLP_01340	DJKHDLCG_04387	PIFANAEO_00026	GFPALNGB_01701	BGGGJBGJ_03563	OGPHOHPI_02154	LKKNCPNP_02005	KNNKOGNI_01550	GDMDJBMN_01471
suhB_2		Inositol-1-monophosphatase	92	92	1	353	1884				803	803	803	FJMEIOKP_03799	HALOIIDI_03521	MCJLIOOP_03251	EACLNMBD_03449	BAJIHLMC_02684	CFBDNONK_01811	GENEGOGG_02804	HEGBGADN_01754	ALOBGNLA_02202	EHONOGGD_01758	EFHKGNMP_01670	DKDFIIJJ_00132	BOAOHFFJ_02342	MFKNNFJP_00136	LJDEBMHA_00147	AOELEJPK_01758	ONFBIPDF_01856	LGKBPCJO_00601	MCJBBFKG_03056	FOIOKNCB_01771	OKNAIPAC_03011	DHHFGDMP_03338	GALMCJGE_03921	EOIJLIBC_01852	OPGECHAB_03057	KFKMPMGL_02639	NLPCCFPL_03408	CDDPKDLP_02983	DJKHDLCG_03551	PIFANAEO_01514	GFPALNGB_02788	BGGGJBGJ_01937	OGPHOHPI_02801	LKKNCPNP_00678	KNNKOGNI_02845	GDMDJBMN_03329
ybgC		Acyl-CoA thioester hydrolase YbgC	92	92	1	353	10450				404	404	404	FJMEIOKP_01568	HALOIIDI_01535	MCJLIOOP_01736	EACLNMBD_01784	BAJIHLMC_01021	CFBDNONK_00810	GENEGOGG_00804	HEGBGADN_03832	ALOBGNLA_01089	EHONOGGD_03446	EFHKGNMP_01148	DKDFIIJJ_01752	BOAOHFFJ_03204	MFKNNFJP_03201	LJDEBMHA_01862	AOELEJPK_00563	ONFBIPDF_04327	LGKBPCJO_01689	MCJBBFKG_01545	FOIOKNCB_00777	OKNAIPAC_00978	DHHFGDMP_00375	GALMCJGE_04281	EOIJLIBC_01125	OPGECHAB_04268	KFKMPMGL_00470	NLPCCFPL_01017	CDDPKDLP_04201	DJKHDLCG_04127	PIFANAEO_02084	GFPALNGB_00766	BGGGJBGJ_00733	OGPHOHPI_00423	LKKNCPNP_02346	KNNKOGNI_00378	GDMDJBMN_02947
uvrY		Response regulator UvrY	92	92	1	353	10723				659	659	659	FJMEIOKP_02156	HALOIIDI_02394	MCJLIOOP_00250	EACLNMBD_02623	BAJIHLMC_01261	CFBDNONK_04479	GENEGOGG_00154	HEGBGADN_00621	ALOBGNLA_03099	EHONOGGD_01863	EFHKGNMP_00909	DKDFIIJJ_01515	BOAOHFFJ_01804	MFKNNFJP_02238	LJDEBMHA_01623	AOELEJPK_00311	ONFBIPDF_00966	LGKBPCJO_01449	MCJBBFKG_01306	FOIOKNCB_01015	OKNAIPAC_00739	DHHFGDMP_00614	GALMCJGE_00997	EOIJLIBC_00886	OPGECHAB_01573	KFKMPMGL_00231	NLPCCFPL_00776	CDDPKDLP_01774	DJKHDLCG_00729	PIFANAEO_03401	GFPALNGB_01003	BGGGJBGJ_00974	OGPHOHPI_00185	LKKNCPNP_01431	KNNKOGNI_00617	GDMDJBMN_01727
pstB		Phosphate import ATP-binding protein PstB	92	92	1	354	155				773	773	773	FJMEIOKP_03444	HALOIIDI_00398	MCJLIOOP_05260	EACLNMBD_00381	BAJIHLMC_03474	CFBDNONK_00288	GENEGOGG_04708	HEGBGADN_01325	ALOBGNLA_04805	EHONOGGD_00802	EFHKGNMP_03907	DKDFIIJJ_03912	BOAOHFFJ_03883	MFKNNFJP_03880	LJDEBMHA_03609	AOELEJPK_03783	ONFBIPDF_03609	LGKBPCJO_03679	MCJBBFKG_03890	FOIOKNCB_04174	OKNAIPAC_03943	DHHFGDMP_03976	GALMCJGE_02631	EOIJLIBC_03867	OPGECHAB_02739	KFKMPMGL_03974	NLPCCFPL_03865	CDDPKDLP_02525	DJKHDLCG_02419	PIFANAEO_03791	GFPALNGB_03523	BGGGJBGJ_02793	OGPHOHPI_03700	LKKNCPNP_03571	KNNKOGNI_03796	GDMDJBMN_03794
group_12855		hypothetical protein	92	92	1	353	7017				131	131	131	FJMEIOKP_00846	HALOIIDI_02871	MCJLIOOP_03693	EACLNMBD_03545	BAJIHLMC_02018	CFBDNONK_03390	GENEGOGG_02889	HEGBGADN_04016	ALOBGNLA_02226	EHONOGGD_03316	EFHKGNMP_02243	DKDFIIJJ_00691	BOAOHFFJ_00749	MFKNNFJP_00735	LJDEBMHA_00713	AOELEJPK_02423	ONFBIPDF_01427	LGKBPCJO_00035	MCJBBFKG_00344	FOIOKNCB_01560	OKNAIPAC_01575	DHHFGDMP_02179	GALMCJGE_03418	EOIJLIBC_01286	OPGECHAB_04011	KFKMPMGL_01207	NLPCCFPL_00226	CDDPKDLP_03717	DJKHDLCG_00921	PIFANAEO_00935	GFPALNGB_02163	BGGGJBGJ_03506	OGPHOHPI_02211	LKKNCPNP_04355	KNNKOGNI_03484	GDMDJBMN_01414
rpsD		30S ribosomal protein S4	92	92	1	355	35				620	620	620	FJMEIOKP_04469	HALOIIDI_01395	MCJLIOOP_01384	EACLNMBD_01502	BAJIHLMC_04523	CFBDNONK_01843	GENEGOGG_00667	HEGBGADN_04557	ALOBGNLA_01333	EHONOGGD_04534	EFHKGNMP_04507	DKDFIIJJ_04474	BOAOHFFJ_04390	MFKNNFJP_04387	LJDEBMHA_04517	AOELEJPK_04415	ONFBIPDF_04363	LGKBPCJO_04511	MCJBBFKG_04437	FOIOKNCB_04633	OKNAIPAC_04431	DHHFGDMP_04448	GALMCJGE_04598	EOIJLIBC_04372	OPGECHAB_04548	KFKMPMGL_04563	NLPCCFPL_04598	CDDPKDLP_04536	DJKHDLCG_04513	PIFANAEO_04499	GFPALNGB_04516	BGGGJBGJ_04512	OGPHOHPI_04383	LKKNCPNP_04402	KNNKOGNI_04483	GDMDJBMN_04394
zapB		Cell division protein ZapB	92	92	1	353	9470				239	239	239	FJMEIOKP_04093	HALOIIDI_02112	MCJLIOOP_02520	EACLNMBD_02375	BAJIHLMC_03687	CFBDNONK_02956	GENEGOGG_01852	HEGBGADN_03081	ALOBGNLA_02521	EHONOGGD_02734	EFHKGNMP_04165	DKDFIIJJ_04380	BOAOHFFJ_04269	MFKNNFJP_04333	LJDEBMHA_04135	AOELEJPK_04249	ONFBIPDF_03957	LGKBPCJO_04083	MCJBBFKG_03757	FOIOKNCB_04305	OKNAIPAC_03833	DHHFGDMP_03843	GALMCJGE_03616	EOIJLIBC_04191	OPGECHAB_04070	KFKMPMGL_04146	NLPCCFPL_04089	CDDPKDLP_03974	DJKHDLCG_03867	PIFANAEO_03960	GFPALNGB_04166	BGGGJBGJ_04074	OGPHOHPI_04207	LKKNCPNP_04236	KNNKOGNI_04374	GDMDJBMN_03854
fadR_1		Fatty acid metabolism regulator protein	92	92	1	353	7678				719	719	719	FJMEIOKP_00644	HALOIIDI_00708	MCJLIOOP_00718	EACLNMBD_02069	BAJIHLMC_01820	CFBDNONK_00769	GENEGOGG_01621	HEGBGADN_02760	ALOBGNLA_00444	EHONOGGD_03175	EFHKGNMP_00177	DKDFIIJJ_00890	BOAOHFFJ_00557	MFKNNFJP_00929	LJDEBMHA_00913	AOELEJPK_01091	ONFBIPDF_00583	LGKBPCJO_00776	MCJBBFKG_00545	FOIOKNCB_02914	OKNAIPAC_01374	DHHFGDMP_01977	GALMCJGE_00645	EOIJLIBC_00162	OPGECHAB_00676	KFKMPMGL_01410	NLPCCFPL_00023	CDDPKDLP_01198	DJKHDLCG_03410	PIFANAEO_00169	GFPALNGB_01895	BGGGJBGJ_00120	OGPHOHPI_01403	LKKNCPNP_01864	KNNKOGNI_01408	GDMDJBMN_00119
group_12859		hypothetical protein	92	92	1	353	3594				200	200	200	FJMEIOKP_02806	HALOIIDI_02127	MCJLIOOP_02259	EACLNMBD_02392	BAJIHLMC_03127	CFBDNONK_05073	GENEGOGG_05243	HEGBGADN_01282	ALOBGNLA_02681	EHONOGGD_02149	EFHKGNMP_02885	DKDFIIJJ_03481	BOAOHFFJ_02820	MFKNNFJP_02485	LJDEBMHA_02713	AOELEJPK_02465	ONFBIPDF_02429	LGKBPCJO_02257	MCJBBFKG_01926	FOIOKNCB_03615	OKNAIPAC_02413	DHHFGDMP_01946	GALMCJGE_01581	EOIJLIBC_02006	OPGECHAB_02034	KFKMPMGL_03201	NLPCCFPL_02865	CDDPKDLP_02235	DJKHDLCG_02156	PIFANAEO_02861	GFPALNGB_00594	BGGGJBGJ_03777	OGPHOHPI_02121	LKKNCPNP_02644	KNNKOGNI_01571	GDMDJBMN_01942
atpG		ATP synthase gamma chain	92	92	1	354	146				866	866	866	FJMEIOKP_03453	HALOIIDI_00389	MCJLIOOP_01420	EACLNMBD_00372	BAJIHLMC_03465	CFBDNONK_00297	GENEGOGG_01117	HEGBGADN_01316	ALOBGNLA_02469	EHONOGGD_00811	EFHKGNMP_03916	DKDFIIJJ_03921	BOAOHFFJ_03892	MFKNNFJP_03889	LJDEBMHA_03618	AOELEJPK_03792	ONFBIPDF_03600	LGKBPCJO_03670	MCJBBFKG_03881	FOIOKNCB_04183	OKNAIPAC_03952	DHHFGDMP_03967	GALMCJGE_02622	EOIJLIBC_03876	OPGECHAB_02748	KFKMPMGL_03965	NLPCCFPL_03856	CDDPKDLP_02516	DJKHDLCG_02410	PIFANAEO_03782	GFPALNGB_03514	BGGGJBGJ_02784	OGPHOHPI_03709	LKKNCPNP_03562	KNNKOGNI_03787	GDMDJBMN_03803
group_12861		hypothetical protein	92	92	1	353	5507				425	425	425	FJMEIOKP_01906	HALOIIDI_01775	MCJLIOOP_01556	EACLNMBD_03387	BAJIHLMC_00721	CFBDNONK_02885	GENEGOGG_03421	HEGBGADN_03250	ALOBGNLA_02405	EHONOGGD_00029	EFHKGNMP_03310	DKDFIIJJ_02235	BOAOHFFJ_01354	MFKNNFJP_01705	LJDEBMHA_02141	AOELEJPK_02821	ONFBIPDF_01790	LGKBPCJO_02679	MCJBBFKG_02744	FOIOKNCB_00398	OKNAIPAC_02149	DHHFGDMP_02780	GALMCJGE_01748	EOIJLIBC_02786	OPGECHAB_01231	KFKMPMGL_02088	NLPCCFPL_04045	CDDPKDLP_00304	DJKHDLCG_00273	PIFANAEO_01889	GFPALNGB_01466	BGGGJBGJ_01601	OGPHOHPI_03245	LKKNCPNP_02967	KNNKOGNI_02494	GDMDJBMN_00792
group_12862		hypothetical protein	92	92	1	353	7648				236	236	236	FJMEIOKP_00673	HALOIIDI_02239	MCJLIOOP_02762	EACLNMBD_02460	BAJIHLMC_01849	CFBDNONK_02659	GENEGOGG_03845	HEGBGADN_02731	ALOBGNLA_02016	EHONOGGD_03146	EFHKGNMP_00148	DKDFIIJJ_00861	BOAOHFFJ_00586	MFKNNFJP_00900	LJDEBMHA_00884	AOELEJPK_01062	ONFBIPDF_00612	LGKBPCJO_00747	MCJBBFKG_00516	FOIOKNCB_02885	OKNAIPAC_01403	DHHFGDMP_02006	GALMCJGE_00674	EOIJLIBC_00133	OPGECHAB_00705	KFKMPMGL_01381	NLPCCFPL_00052	CDDPKDLP_01227	DJKHDLCG_03381	PIFANAEO_00140	GFPALNGB_01866	BGGGJBGJ_00091	OGPHOHPI_01432	LKKNCPNP_01893	KNNKOGNI_01437	GDMDJBMN_00090
diaA		DnaA initiator-associating protein DiaA	92	92	1	353	5164				587	587	587	FJMEIOKP_03162	HALOIIDI_01830	MCJLIOOP_03084	EACLNMBD_01145	BAJIHLMC_00604	CFBDNONK_03004	GENEGOGG_01644	HEGBGADN_01929	ALOBGNLA_02903	EHONOGGD_01533	EFHKGNMP_03426	DKDFIIJJ_04225	BOAOHFFJ_01465	MFKNNFJP_01593	LJDEBMHA_02052	AOELEJPK_03926	ONFBIPDF_03276	LGKBPCJO_02810	MCJBBFKG_02891	FOIOKNCB_00548	OKNAIPAC_02296	DHHFGDMP_02632	GALMCJGE_01659	EOIJLIBC_02874	OPGECHAB_03488	KFKMPMGL_02236	NLPCCFPL_03183	CDDPKDLP_00411	DJKHDLCG_00110	PIFANAEO_01976	GFPALNGB_01574	BGGGJBGJ_01689	OGPHOHPI_04013	LKKNCPNP_04061	KNNKOGNI_02606	GDMDJBMN_00956
fliM		Flagellar motor switch protein FliM	92	92	1	353	7031				1007	1007	1007	FJMEIOKP_00832	HALOIIDI_03622	MCJLIOOP_03926	EACLNMBD_02750	BAJIHLMC_02004	CFBDNONK_01631	GENEGOGG_02489	HEGBGADN_04030	ALOBGNLA_02240	EHONOGGD_03330	EFHKGNMP_02257	DKDFIIJJ_00705	BOAOHFFJ_00735	MFKNNFJP_00749	LJDEBMHA_00727	AOELEJPK_02437	ONFBIPDF_01441	LGKBPCJO_00021	MCJBBFKG_00358	FOIOKNCB_01574	OKNAIPAC_01561	DHHFGDMP_02165	GALMCJGE_03432	EOIJLIBC_01272	OPGECHAB_04025	KFKMPMGL_01221	NLPCCFPL_00212	CDDPKDLP_03731	DJKHDLCG_00907	PIFANAEO_00921	GFPALNGB_02149	BGGGJBGJ_03520	OGPHOHPI_02197	LKKNCPNP_04341	KNNKOGNI_03498	GDMDJBMN_01428
dps		DNA protection during starvation protein	92	92	1	353	10561				503	503	503	FJMEIOKP_02017	HALOIIDI_00847	MCJLIOOP_05257	EACLNMBD_01835	BAJIHLMC_01123	CFBDNONK_04772	GENEGOGG_04696	HEGBGADN_00482	ALOBGNLA_04794	EHONOGGD_01380	EFHKGNMP_01047	DKDFIIJJ_01653	BOAOHFFJ_01666	MFKNNFJP_02100	LJDEBMHA_01762	AOELEJPK_00463	ONFBIPDF_00826	LGKBPCJO_01588	MCJBBFKG_01445	FOIOKNCB_00876	OKNAIPAC_00878	DHHFGDMP_00475	GALMCJGE_00859	EOIJLIBC_01025	OPGECHAB_01711	KFKMPMGL_00370	NLPCCFPL_00915	CDDPKDLP_01912	DJKHDLCG_00590	PIFANAEO_03540	GFPALNGB_00864	BGGGJBGJ_00835	OGPHOHPI_00323	LKKNCPNP_01570	KNNKOGNI_00478	GDMDJBMN_01588
ptsO		Phosphocarrier protein NPr	92	92	1	353	4423				272	272	272	FJMEIOKP_02404	HALOIIDI_00186	MCJLIOOP_03574	EACLNMBD_02486	BAJIHLMC_02319	CFBDNONK_05420	GENEGOGG_01986	HEGBGADN_00304	ALOBGNLA_00408	EHONOGGD_00979	EFHKGNMP_02469	DKDFIIJJ_02997	BOAOHFFJ_03657	MFKNNFJP_03522	LJDEBMHA_03915	AOELEJPK_03419	ONFBIPDF_02741	LGKBPCJO_01866	MCJBBFKG_02326	FOIOKNCB_02232	OKNAIPAC_03122	DHHFGDMP_01544	GALMCJGE_03040	EOIJLIBC_02423	OPGECHAB_00286	KFKMPMGL_02360	NLPCCFPL_01775	CDDPKDLP_00807	DJKHDLCG_01284	PIFANAEO_02567	GFPALNGB_00187	BGGGJBGJ_03055	OGPHOHPI_01705	LKKNCPNP_02762	KNNKOGNI_01982	GDMDJBMN_03639
hha		Hemolysin expression-modulating protein Hha	92	92	1	353	9852				215	215	215	FJMEIOKP_01385	HALOIIDI_00900	MCJLIOOP_02661	EACLNMBD_00064	BAJIHLMC_01601	CFBDNONK_02170	GENEGOGG_02252	HEGBGADN_02831	ALOBGNLA_00821	EHONOGGD_01182	EFHKGNMP_01353	DKDFIIJJ_01972	BOAOHFFJ_03023	MFKNNFJP_03025	LJDEBMHA_03124	AOELEJPK_00779	ONFBIPDF_03059	LGKBPCJO_03202	MCJBBFKG_01723	FOIOKNCB_03817	OKNAIPAC_01157	DHHFGDMP_00195	GALMCJGE_02476	EOIJLIBC_03009	OPGECHAB_02483	KFKMPMGL_00691	NLPCCFPL_02113	CDDPKDLP_03181	DJKHDLCG_01772	PIFANAEO_02267	GFPALNGB_03948	BGGGJBGJ_02109	OGPHOHPI_00612	LKKNCPNP_02142	KNNKOGNI_00194	GDMDJBMN_02750
group_12868		hypothetical protein	92	92	1	353	4533				281	281	281	FJMEIOKP_02267	HALOIIDI_03283	MCJLIOOP_05562	EACLNMBD_02916	BAJIHLMC_02181	CFBDNONK_03505	GENEGOGG_05325	HEGBGADN_00055	ALOBGNLA_05027	EHONOGGD_00841	EFHKGNMP_02332	DKDFIIJJ_03134	BOAOHFFJ_03523	MFKNNFJP_03656	LJDEBMHA_03268	AOELEJPK_03557	ONFBIPDF_02875	LGKBPCJO_03455	MCJBBFKG_02463	FOIOKNCB_02095	OKNAIPAC_03259	DHHFGDMP_01407	GALMCJGE_01906	EOIJLIBC_02561	OPGECHAB_00054	KFKMPMGL_02497	NLPCCFPL_01638	CDDPKDLP_00575	DJKHDLCG_01523	PIFANAEO_02800	GFPALNGB_00053	BGGGJBGJ_03642	OGPHOHPI_01572	LKKNCPNP_02896	KNNKOGNI_02116	GDMDJBMN_00513
ruvC		Crossover junction endodeoxyribonuclease RuvC	92	92	1	353	7557				527	527	527	FJMEIOKP_00733	HALOIIDI_02736	MCJLIOOP_03482	EACLNMBD_01871	BAJIHLMC_01898	CFBDNONK_03907	GENEGOGG_03126	HEGBGADN_02682	ALOBGNLA_03296	EHONOGGD_03511	EFHKGNMP_00101	DKDFIIJJ_00812	BOAOHFFJ_00635	MFKNNFJP_00851	LJDEBMHA_00835	AOELEJPK_01013	ONFBIPDF_00659	LGKBPCJO_00698	MCJBBFKG_00458	FOIOKNCB_02836	OKNAIPAC_01462	DHHFGDMP_02066	GALMCJGE_00723	EOIJLIBC_00085	OPGECHAB_00754	KFKMPMGL_01322	NLPCCFPL_00112	CDDPKDLP_01276	DJKHDLCG_03318	PIFANAEO_00091	GFPALNGB_01819	BGGGJBGJ_00042	OGPHOHPI_01481	LKKNCPNP_01942	KNNKOGNI_01486	GDMDJBMN_00041
cheB		Protein-glutamate methylesterase/protein-glutamine glutaminase	92	92	1	353	7530				1049	1049	1049	FJMEIOKP_00755	HALOIIDI_01600	MCJLIOOP_01691	EACLNMBD_01895	BAJIHLMC_01921	CFBDNONK_01929	GENEGOGG_02143	HEGBGADN_02658	ALOBGNLA_02420	EHONOGGD_03488	EFHKGNMP_00078	DKDFIIJJ_00789	BOAOHFFJ_00657	MFKNNFJP_00828	LJDEBMHA_00811	AOELEJPK_00990	ONFBIPDF_00681	LGKBPCJO_00675	MCJBBFKG_00436	FOIOKNCB_02813	OKNAIPAC_01484	DHHFGDMP_02088	GALMCJGE_00747	EOIJLIBC_00062	OPGECHAB_00776	KFKMPMGL_01299	NLPCCFPL_00135	CDDPKDLP_01299	DJKHDLCG_03295	PIFANAEO_00068	GFPALNGB_01797	BGGGJBGJ_00018	OGPHOHPI_01503	LKKNCPNP_01964	KNNKOGNI_01509	GDMDJBMN_00018
bssS		Biofilm regulator BssS	92	92	1	353	11199				254	254	254	FJMEIOKP_02195	HALOIIDI_01041	MCJLIOOP_03196	EACLNMBD_01087	BAJIHLMC_01334	CFBDNONK_03351	GENEGOGG_01430	HEGBGADN_00657	ALOBGNLA_01883	EHONOGGD_01936	EFHKGNMP_00874	DKDFIIJJ_01427	BOAOHFFJ_01897	MFKNNFJP_02331	LJDEBMHA_01587	AOELEJPK_00205	ONFBIPDF_01002	LGKBPCJO_01414	MCJBBFKG_01267	FOIOKNCB_01105	OKNAIPAC_00700	DHHFGDMP_00653	GALMCJGE_01032	EOIJLIBC_00851	OPGECHAB_03846	KFKMPMGL_00141	NLPCCFPL_00686	CDDPKDLP_03552	DJKHDLCG_00764	PIFANAEO_00873	GFPALNGB_01038	BGGGJBGJ_01010	OGPHOHPI_00150	LKKNCPNP_01341	KNNKOGNI_00712	GDMDJBMN_01810
ycgL		Protein YcgL	92	92	1	353	7674				275	275	275	FJMEIOKP_00648	HALOIIDI_00704	MCJLIOOP_00722	EACLNMBD_02065	BAJIHLMC_01824	CFBDNONK_00773	GENEGOGG_01617	HEGBGADN_02756	ALOBGNLA_00448	EHONOGGD_03171	EFHKGNMP_00173	DKDFIIJJ_00886	BOAOHFFJ_00561	MFKNNFJP_00925	LJDEBMHA_00909	AOELEJPK_01087	ONFBIPDF_00587	LGKBPCJO_00772	MCJBBFKG_00541	FOIOKNCB_02910	OKNAIPAC_01378	DHHFGDMP_01981	GALMCJGE_00649	EOIJLIBC_00158	OPGECHAB_00680	KFKMPMGL_01406	NLPCCFPL_00027	CDDPKDLP_01202	DJKHDLCG_03406	PIFANAEO_00165	GFPALNGB_01891	BGGGJBGJ_00116	OGPHOHPI_01407	LKKNCPNP_01868	KNNKOGNI_01412	GDMDJBMN_00115
group_12873		hypothetical protein	92	92	1	353	10364				317	317	317	FJMEIOKP_01481	HALOIIDI_04382	MCJLIOOP_04965	EACLNMBD_04745	BAJIHLMC_01787	CFBDNONK_03893	GENEGOGG_04402	HEGBGADN_04425	ALOBGNLA_04457	EHONOGGD_04777	EFHKGNMP_01230	DKDFIIJJ_01839	BOAOHFFJ_03117	MFKNNFJP_03119	LJDEBMHA_01944	AOELEJPK_00645	ONFBIPDF_03143	LGKBPCJO_01771	MCJBBFKG_01627	FOIOKNCB_00694	OKNAIPAC_01060	DHHFGDMP_00292	GALMCJGE_02586	EOIJLIBC_01207	OPGECHAB_04355	KFKMPMGL_00552	NLPCCFPL_01975	CDDPKDLP_04288	DJKHDLCG_01885	PIFANAEO_02166	GFPALNGB_00680	BGGGJBGJ_04368	OGPHOHPI_00505	LKKNCPNP_02260	KNNKOGNI_00291	GDMDJBMN_02865
minE		Cell division topological specificity factor	92	92	1	353	7671				269	269	269	FJMEIOKP_00651	HALOIIDI_00701	MCJLIOOP_00725	EACLNMBD_02062	BAJIHLMC_01827	CFBDNONK_00776	GENEGOGG_01614	HEGBGADN_02753	ALOBGNLA_00451	EHONOGGD_03168	EFHKGNMP_00170	DKDFIIJJ_00883	BOAOHFFJ_00564	MFKNNFJP_00922	LJDEBMHA_00906	AOELEJPK_01084	ONFBIPDF_00590	LGKBPCJO_00769	MCJBBFKG_00538	FOIOKNCB_02907	OKNAIPAC_01381	DHHFGDMP_01984	GALMCJGE_00652	EOIJLIBC_00155	OPGECHAB_00683	KFKMPMGL_01403	NLPCCFPL_00030	CDDPKDLP_01205	DJKHDLCG_03403	PIFANAEO_00162	GFPALNGB_01888	BGGGJBGJ_00113	OGPHOHPI_01410	LKKNCPNP_01871	KNNKOGNI_01415	GDMDJBMN_00112
cspE		Cold shock-like protein CspE	92	92	1	353	10380				209	209	209	FJMEIOKP_01493	HALOIIDI_04819	MCJLIOOP_01974	EACLNMBD_02113	BAJIHLMC_00946	CFBDNONK_03301	GENEGOGG_05130	HEGBGADN_04679	ALOBGNLA_05134	EHONOGGD_03371	EFHKGNMP_01218	DKDFIIJJ_01826	BOAOHFFJ_03129	MFKNNFJP_03131	LJDEBMHA_01932	AOELEJPK_00633	ONFBIPDF_03155	LGKBPCJO_01759	MCJBBFKG_01615	FOIOKNCB_00706	OKNAIPAC_01048	DHHFGDMP_00304	GALMCJGE_04206	EOIJLIBC_01195	OPGECHAB_04343	KFKMPMGL_00540	NLPCCFPL_01092	CDDPKDLP_04276	DJKHDLCG_04052	PIFANAEO_02154	GFPALNGB_00692	BGGGJBGJ_00658	OGPHOHPI_00493	LKKNCPNP_02272	KNNKOGNI_00303	GDMDJBMN_02877
rpsH		30S ribosomal protein S8	92	92	1	355	45				392	392	392	FJMEIOKP_04459	HALOIIDI_01385	MCJLIOOP_01394	EACLNMBD_01492	BAJIHLMC_04513	CFBDNONK_01584	GENEGOGG_00657	HEGBGADN_04547	ALOBGNLA_01323	EHONOGGD_04524	EFHKGNMP_04517	DKDFIIJJ_04464	BOAOHFFJ_04380	MFKNNFJP_04377	LJDEBMHA_04507	AOELEJPK_04405	ONFBIPDF_04353	LGKBPCJO_04521	MCJBBFKG_04427	FOIOKNCB_04643	OKNAIPAC_04441	DHHFGDMP_04438	GALMCJGE_04588	EOIJLIBC_04382	OPGECHAB_04538	KFKMPMGL_04553	NLPCCFPL_04588	CDDPKDLP_04546	DJKHDLCG_04503	PIFANAEO_04509	GFPALNGB_04506	BGGGJBGJ_04522	OGPHOHPI_04393	LKKNCPNP_04392	KNNKOGNI_04493	GDMDJBMN_04404
group_12877		hypothetical protein	92	92	1	353	2071				281	281	281	FJMEIOKP_03970	HALOIIDI_01261	MCJLIOOP_01703	EACLNMBD_01745	BAJIHLMC_03415	CFBDNONK_03087	GENEGOGG_02655	HEGBGADN_02377	ALOBGNLA_00923	EHONOGGD_03633	EFHKGNMP_01809	DKDFIIJJ_00270	BOAOHFFJ_02202	MFKNNFJP_00276	LJDEBMHA_00285	AOELEJPK_01897	ONFBIPDF_01995	LGKBPCJO_00461	MCJBBFKG_03195	FOIOKNCB_01910	OKNAIPAC_02872	DHHFGDMP_03199	GALMCJGE_03176	EOIJLIBC_01713	OPGECHAB_03603	KFKMPMGL_02777	NLPCCFPL_04480	CDDPKDLP_03309	DJKHDLCG_03253	PIFANAEO_01375	GFPALNGB_02648	BGGGJBGJ_01177	OGPHOHPI_02656	LKKNCPNP_00539	KNNKOGNI_03039	GDMDJBMN_04038
gpt		Xanthine phosphoribosyltransferase	92	92	1	353	9655				458	458	458	FJMEIOKP_01258	HALOIIDI_04304	MCJLIOOP_04939	EACLNMBD_04694	BAJIHLMC_01467	CFBDNONK_04327	GENEGOGG_04065	HEGBGADN_04737	ALOBGNLA_03164	EHONOGGD_02849	EFHKGNMP_01478	DKDFIIJJ_04518	BOAOHFFJ_02896	MFKNNFJP_02898	LJDEBMHA_02998	AOELEJPK_00905	ONFBIPDF_02936	LGKBPCJO_03335	MCJBBFKG_01850	FOIOKNCB_03682	OKNAIPAC_01284	DHHFGDMP_00068	GALMCJGE_04137	EOIJLIBC_03142	OPGECHAB_02357	KFKMPMGL_00818	NLPCCFPL_02240	CDDPKDLP_04171	DJKHDLCG_01645	PIFANAEO_02394	GFPALNGB_04076	BGGGJBGJ_02235	OGPHOHPI_00750	LKKNCPNP_04446	KNNKOGNI_00068	GDMDJBMN_04371
cpxR_2		Transcriptional regulatory protein CpxR	92	92	1	353	9485				698	698	698	FJMEIOKP_04078	HALOIIDI_02608	MCJLIOOP_02919	EACLNMBD_02888	BAJIHLMC_03702	CFBDNONK_02673	GENEGOGG_04187	HEGBGADN_03096	ALOBGNLA_01799	EHONOGGD_02749	EFHKGNMP_04150	DKDFIIJJ_04365	BOAOHFFJ_04254	MFKNNFJP_04318	LJDEBMHA_04120	AOELEJPK_04234	ONFBIPDF_03942	LGKBPCJO_04098	MCJBBFKG_03772	FOIOKNCB_04290	OKNAIPAC_03818	DHHFGDMP_03858	GALMCJGE_03631	EOIJLIBC_04176	OPGECHAB_04085	KFKMPMGL_04131	NLPCCFPL_04104	CDDPKDLP_03959	DJKHDLCG_03882	PIFANAEO_03945	GFPALNGB_04151	BGGGJBGJ_04089	OGPHOHPI_04192	LKKNCPNP_04221	KNNKOGNI_04359	GDMDJBMN_03869
lpxC		UDP-3-O-acyl-N-acetylglucosamine deacetylase	92	92	1	353	3688				917	917	917	FJMEIOKP_02716	HALOIIDI_00485	MCJLIOOP_02105	EACLNMBD_00576	BAJIHLMC_03038	CFBDNONK_00936	GENEGOGG_00269	HEGBGADN_01193	ALOBGNLA_00030	EHONOGGD_02060	EFHKGNMP_02795	DKDFIIJJ_03392	BOAOHFFJ_02731	MFKNNFJP_02574	LJDEBMHA_02624	AOELEJPK_02554	ONFBIPDF_02340	LGKBPCJO_02168	MCJBBFKG_02016	FOIOKNCB_03524	OKNAIPAC_02503	DHHFGDMP_01856	GALMCJGE_01491	EOIJLIBC_02095	OPGECHAB_01944	KFKMPMGL_03112	NLPCCFPL_02954	CDDPKDLP_02145	DJKHDLCG_02245	PIFANAEO_02952	GFPALNGB_00505	BGGGJBGJ_03866	OGPHOHPI_02032	LKKNCPNP_02555	KNNKOGNI_01660	GDMDJBMN_02031
chbA_1		PTS system N,N'-diacetylchitobiose-specific EIIA component	92	92	1	353	9743				314	314	314	FJMEIOKP_01304	HALOIIDI_01684	MCJLIOOP_04822	EACLNMBD_01972	BAJIHLMC_01519	CFBDNONK_02192	GENEGOGG_03892	HEGBGADN_02912	ALOBGNLA_04361	EHONOGGD_01264	EFHKGNMP_01434	DKDFIIJJ_02053	BOAOHFFJ_02941	MFKNNFJP_02943	LJDEBMHA_03043	AOELEJPK_00860	ONFBIPDF_02978	LGKBPCJO_03283	MCJBBFKG_01804	FOIOKNCB_03735	OKNAIPAC_01238	DHHFGDMP_00114	GALMCJGE_02394	EOIJLIBC_03090	OPGECHAB_02402	KFKMPMGL_00772	NLPCCFPL_02194	CDDPKDLP_03262	DJKHDLCG_01691	PIFANAEO_02348	GFPALNGB_04030	BGGGJBGJ_02190	OGPHOHPI_00694	LKKNCPNP_02060	KNNKOGNI_00113	GDMDJBMN_02669
rplE		50S ribosomal protein L5	92	92	1	355	18				539	539	539	FJMEIOKP_04457	HALOIIDI_01383	MCJLIOOP_01396	EACLNMBD_01490	BAJIHLMC_04511	CFBDNONK_01586	GENEGOGG_00655	HEGBGADN_04545	ALOBGNLA_01321	EHONOGGD_04522	EFHKGNMP_04519	DKDFIIJJ_04462	BOAOHFFJ_04378	MFKNNFJP_04375	LJDEBMHA_04505	AOELEJPK_04403	ONFBIPDF_04351	LGKBPCJO_04523	MCJBBFKG_04425	FOIOKNCB_04645	OKNAIPAC_04443	DHHFGDMP_04436	GALMCJGE_04586	EOIJLIBC_04384	OPGECHAB_04536	KFKMPMGL_04551	NLPCCFPL_04586	CDDPKDLP_04548	DJKHDLCG_04501	PIFANAEO_04511	GFPALNGB_04504	BGGGJBGJ_04524	OGPHOHPI_04395	LKKNCPNP_04390	KNNKOGNI_04495	GDMDJBMN_04406
fabR		HTH-type transcriptional repressor FabR	92	92	1	353	9444				647	647	647	FJMEIOKP_04114	HALOIIDI_01340	MCJLIOOP_02855	EACLNMBD_01623	BAJIHLMC_03665	CFBDNONK_01003	GENEGOGG_03724	HEGBGADN_03060	ALOBGNLA_03280	EHONOGGD_02712	EFHKGNMP_04186	DKDFIIJJ_04402	BOAOHFFJ_04290	MFKNNFJP_04354	LJDEBMHA_04156	AOELEJPK_04270	ONFBIPDF_03978	LGKBPCJO_04062	MCJBBFKG_03736	FOIOKNCB_04326	OKNAIPAC_03854	DHHFGDMP_03822	GALMCJGE_03595	EOIJLIBC_04212	OPGECHAB_04049	KFKMPMGL_04167	NLPCCFPL_04068	CDDPKDLP_03995	DJKHDLCG_03846	PIFANAEO_03981	GFPALNGB_04187	BGGGJBGJ_04053	OGPHOHPI_04228	LKKNCPNP_04257	KNNKOGNI_04395	GDMDJBMN_03833
ftsE_2		Cell division ATP-binding protein FtsE	92	92	1	353	9287				668	668	668	FJMEIOKP_03573	HALOIIDI_05086	MCJLIOOP_04021	EACLNMBD_03005	BAJIHLMC_02885	CFBDNONK_05182	GENEGOGG_05193	HEGBGADN_01609	ALOBGNLA_03664	EHONOGGD_02495	EFHKGNMP_03970	DKDFIIJJ_04042	BOAOHFFJ_03946	MFKNNFJP_04019	LJDEBMHA_03739	AOELEJPK_04054	ONFBIPDF_03761	LGKBPCJO_03963	MCJBBFKG_03622	FOIOKNCB_03979	OKNAIPAC_03640	DHHFGDMP_03708	GALMCJGE_03480	EOIJLIBC_03996	OPGECHAB_03283	KFKMPMGL_03532	NLPCCFPL_03591	CDDPKDLP_03779	DJKHDLCG_03603	PIFANAEO_03728	GFPALNGB_03789	BGGGJBGJ_03296	OGPHOHPI_03845	LKKNCPNP_03843	KNNKOGNI_04178	GDMDJBMN_03557
glnA		Glutamine synthetase	92	92	1	353	9564				1409	1409	1409	FJMEIOKP_04006	HALOIIDI_01464	MCJLIOOP_03579	EACLNMBD_04096	BAJIHLMC_03759	CFBDNONK_03131	GENEGOGG_02712	HEGBGADN_03156	ALOBGNLA_02138	EHONOGGD_02806	EFHKGNMP_04091	DKDFIIJJ_04306	BOAOHFFJ_04197	MFKNNFJP_04261	LJDEBMHA_04060	AOELEJPK_04175	ONFBIPDF_03882	LGKBPCJO_04157	MCJBBFKG_03844	FOIOKNCB_04220	OKNAIPAC_03746	DHHFGDMP_03930	GALMCJGE_03688	EOIJLIBC_04117	OPGECHAB_04144	KFKMPMGL_04071	NLPCCFPL_04164	CDDPKDLP_03900	DJKHDLCG_03939	PIFANAEO_03888	GFPALNGB_04094	BGGGJBGJ_04149	OGPHOHPI_04133	LKKNCPNP_04162	KNNKOGNI_04299	GDMDJBMN_03938
tatA_2		Sec-independent protein translocase protein TatA	92	92	1	354	22				254	254	254	FJMEIOKP_03284	HALOIIDI_03675	MCJLIOOP_02568	EACLNMBD_01003	BAJIHLMC_03845	CFBDNONK_00974	GENEGOGG_02552	HEGBGADN_01487	ALOBGNLA_02563	EHONOGGD_00643	EFHKGNMP_04423	DKDFIIJJ_03749	BOAOHFFJ_03724	MFKNNFJP_03721	LJDEBMHA_03447	AOELEJPK_03622	ONFBIPDF_04273	LGKBPCJO_03840	MCJBBFKG_04301	FOIOKNCB_04473	OKNAIPAC_04053	DHHFGDMP_04312	GALMCJGE_02796	EOIJLIBC_03706	OPGECHAB_02577	KFKMPMGL_04283	NLPCCFPL_04259	CDDPKDLP_02687	DJKHDLCG_02579	PIFANAEO_04063	GFPALNGB_03682	BGGGJBGJ_02955	OGPHOHPI_03538	LKKNCPNP_03735	KNNKOGNI_03956	GDMDJBMN_04076
osmY_3		Osmotically-inducible protein Y	92	92	1	353	5163				572	572	572	FJMEIOKP_03163	HALOIIDI_01829	MCJLIOOP_03085	EACLNMBD_01144	BAJIHLMC_00603	CFBDNONK_03005	GENEGOGG_01645	HEGBGADN_01930	ALOBGNLA_02904	EHONOGGD_01534	EFHKGNMP_03427	DKDFIIJJ_04226	BOAOHFFJ_01466	MFKNNFJP_01592	LJDEBMHA_02051	AOELEJPK_03925	ONFBIPDF_03277	LGKBPCJO_02811	MCJBBFKG_02892	FOIOKNCB_00549	OKNAIPAC_02297	DHHFGDMP_02631	GALMCJGE_01658	EOIJLIBC_02875	OPGECHAB_03487	KFKMPMGL_02237	NLPCCFPL_03184	CDDPKDLP_00412	DJKHDLCG_00109	PIFANAEO_01977	GFPALNGB_01575	BGGGJBGJ_01690	OGPHOHPI_04014	LKKNCPNP_04060	KNNKOGNI_02607	GDMDJBMN_00957
group_12888		hypothetical protein	92	92	1	353	7540				119	119	119	FJMEIOKP_00747	HALOIIDI_03820	MCJLIOOP_03013	EACLNMBD_01886	BAJIHLMC_01913	CFBDNONK_01937	GENEGOGG_02135	HEGBGADN_02666	ALOBGNLA_04642	EHONOGGD_03496	EFHKGNMP_00086	DKDFIIJJ_00797	BOAOHFFJ_00649	MFKNNFJP_00836	LJDEBMHA_00819	AOELEJPK_00998	ONFBIPDF_00673	LGKBPCJO_00683	MCJBBFKG_00444	FOIOKNCB_02821	OKNAIPAC_01476	DHHFGDMP_02080	GALMCJGE_00739	EOIJLIBC_00070	OPGECHAB_00768	KFKMPMGL_01307	NLPCCFPL_00127	CDDPKDLP_01291	DJKHDLCG_03303	PIFANAEO_00076	GFPALNGB_01805	BGGGJBGJ_00026	OGPHOHPI_01495	LKKNCPNP_01956	KNNKOGNI_01501	GDMDJBMN_00026
rpmF		50S ribosomal protein L32	92	92	1	353	11232				170	170	170	FJMEIOKP_02223	HALOIIDI_01572	MCJLIOOP_01504	EACLNMBD_01649	BAJIHLMC_01362	CFBDNONK_01764	GENEGOGG_02101	HEGBGADN_00685	ALOBGNLA_02547	EHONOGGD_01964	EFHKGNMP_00846	DKDFIIJJ_01399	BOAOHFFJ_01925	MFKNNFJP_02359	LJDEBMHA_01559	AOELEJPK_00177	ONFBIPDF_01030	LGKBPCJO_01386	MCJBBFKG_01239	FOIOKNCB_01133	OKNAIPAC_00672	DHHFGDMP_00681	GALMCJGE_01060	EOIJLIBC_00823	OPGECHAB_03818	KFKMPMGL_00113	NLPCCFPL_00658	CDDPKDLP_03524	DJKHDLCG_00792	PIFANAEO_00845	GFPALNGB_01066	BGGGJBGJ_01038	OGPHOHPI_00122	LKKNCPNP_01313	KNNKOGNI_00740	GDMDJBMN_01838
glpE		Thiosulfate sulfurtransferase GlpE	92	92	1	353	9392				326	326	326	FJMEIOKP_03544	HALOIIDI_04749	MCJLIOOP_04930	EACLNMBD_04697	BAJIHLMC_02914	CFBDNONK_04020	GENEGOGG_04563	HEGBGADN_01639	ALOBGNLA_04461	EHONOGGD_03522	EFHKGNMP_04367	DKDFIIJJ_04012	BOAOHFFJ_04360	MFKNNFJP_04049	LJDEBMHA_03709	AOELEJPK_04276	ONFBIPDF_04063	LGKBPCJO_03992	MCJBBFKG_03593	FOIOKNCB_03950	OKNAIPAC_03669	DHHFGDMP_03679	GALMCJGE_04291	EOIJLIBC_03967	OPGECHAB_03313	KFKMPMGL_03503	NLPCCFPL_03562	CDDPKDLP_04402	DJKHDLCG_04300	PIFANAEO_04270	GFPALNGB_03760	BGGGJBGJ_03326	OGPHOHPI_03875	LKKNCPNP_03813	KNNKOGNI_04401	GDMDJBMN_04292
groS		10 kDa chaperonin	92	92	1	353	4447				293	293	293	FJMEIOKP_02383	HALOIIDI_00207	MCJLIOOP_00986	EACLNMBD_03079	BAJIHLMC_02298	CFBDNONK_02003	GENEGOGG_02991	HEGBGADN_00283	ALOBGNLA_00387	EHONOGGD_00958	EFHKGNMP_02448	DKDFIIJJ_03018	BOAOHFFJ_03636	MFKNNFJP_03543	LJDEBMHA_03894	AOELEJPK_03440	ONFBIPDF_02762	LGKBPCJO_01845	MCJBBFKG_02347	FOIOKNCB_02211	OKNAIPAC_03143	DHHFGDMP_01523	GALMCJGE_03019	EOIJLIBC_02444	OPGECHAB_00265	KFKMPMGL_02381	NLPCCFPL_01754	CDDPKDLP_00786	DJKHDLCG_01305	PIFANAEO_02588	GFPALNGB_00166	BGGGJBGJ_03034	OGPHOHPI_01684	LKKNCPNP_02783	KNNKOGNI_02003	GDMDJBMN_03660
mtnD		Acireductone dioxygenase	92	92	1	353	9632				542	542	542	FJMEIOKP_01243	HALOIIDI_03170	MCJLIOOP_03752	EACLNMBD_03406	BAJIHLMC_01453	CFBDNONK_01776	GENEGOGG_02420	HEGBGADN_03847	ALOBGNLA_03409	EHONOGGD_02863	EFHKGNMP_01492	DKDFIIJJ_02095	BOAOHFFJ_02881	MFKNNFJP_02883	LJDEBMHA_04381	AOELEJPK_00920	ONFBIPDF_04229	LGKBPCJO_03349	MCJBBFKG_01865	FOIOKNCB_03668	OKNAIPAC_01299	DHHFGDMP_00053	GALMCJGE_04152	EOIJLIBC_03156	OPGECHAB_02342	KFKMPMGL_00833	NLPCCFPL_02255	CDDPKDLP_04156	DJKHDLCG_01630	PIFANAEO_02408	GFPALNGB_04391	BGGGJBGJ_02250	OGPHOHPI_00764	LKKNCPNP_04269	KNNKOGNI_00053	GDMDJBMN_04301
mraY		Phospho-N-acetylmuramoyl-pentapeptide-transferase	92	92	1	353	3697				1082	1082	1082	FJMEIOKP_02707	HALOIIDI_00476	MCJLIOOP_02096	EACLNMBD_00585	BAJIHLMC_03029	CFBDNONK_00945	GENEGOGG_00260	HEGBGADN_01184	ALOBGNLA_00039	EHONOGGD_02051	EFHKGNMP_02786	DKDFIIJJ_03383	BOAOHFFJ_02722	MFKNNFJP_02583	LJDEBMHA_02615	AOELEJPK_02563	ONFBIPDF_02331	LGKBPCJO_02159	MCJBBFKG_02025	FOIOKNCB_03515	OKNAIPAC_02512	DHHFGDMP_01847	GALMCJGE_01482	EOIJLIBC_02104	OPGECHAB_01935	KFKMPMGL_03103	NLPCCFPL_02963	CDDPKDLP_02136	DJKHDLCG_02254	PIFANAEO_02961	GFPALNGB_00496	BGGGJBGJ_03875	OGPHOHPI_02023	LKKNCPNP_02546	KNNKOGNI_01669	GDMDJBMN_02040
cspC		Cold shock-like protein CspC	92	92	1	353	7651				209	209	209	FJMEIOKP_00670	HALOIIDI_02242	MCJLIOOP_02759	EACLNMBD_02463	BAJIHLMC_01846	CFBDNONK_03208	GENEGOGG_05350	HEGBGADN_02734	ALOBGNLA_04961	EHONOGGD_03149	EFHKGNMP_00151	DKDFIIJJ_00864	BOAOHFFJ_00583	MFKNNFJP_00903	LJDEBMHA_00887	AOELEJPK_01065	ONFBIPDF_00609	LGKBPCJO_00750	MCJBBFKG_00519	FOIOKNCB_02888	OKNAIPAC_01400	DHHFGDMP_02003	GALMCJGE_00671	EOIJLIBC_00136	OPGECHAB_00702	KFKMPMGL_01384	NLPCCFPL_00049	CDDPKDLP_01224	DJKHDLCG_03384	PIFANAEO_00143	GFPALNGB_01869	BGGGJBGJ_00094	OGPHOHPI_01429	LKKNCPNP_01890	KNNKOGNI_01434	GDMDJBMN_00093
rplT		50S ribosomal protein L20	92	92	1	353	8234				356	356	356	FJMEIOKP_00198	HALOIIDI_01297	MCJLIOOP_00102	EACLNMBD_02840	BAJIHLMC_00067	CFBDNONK_02272	GENEGOGG_01058	HEGBGADN_00959	ALOBGNLA_01282	EHONOGGD_00564	EFHKGNMP_00628	DKDFIIJJ_02769	BOAOHFFJ_00111	MFKNNFJP_01374	LJDEBMHA_01356	AOELEJPK_01542	ONFBIPDF_00141	LGKBPCJO_01224	MCJBBFKG_00989	FOIOKNCB_02642	OKNAIPAC_00422	DHHFGDMP_00932	GALMCJGE_00199	EOIJLIBC_00611	OPGECHAB_01078	KFKMPMGL_01853	NLPCCFPL_01161	CDDPKDLP_01600	DJKHDLCG_02885	PIFANAEO_00610	GFPALNGB_03140	BGGGJBGJ_00565	OGPHOHPI_00951	LKKNCPNP_01056	KNNKOGNI_00968	GDMDJBMN_02405
arcA		Aerobic respiration control protein ArcA	92	92	1	353	3767				716	716	716	FJMEIOKP_02645	HALOIIDI_01910	MCJLIOOP_00397	EACLNMBD_00460	BAJIHLMC_03926	CFBDNONK_00653	GENEGOGG_00892	HEGBGADN_01121	ALOBGNLA_00475	EHONOGGD_03094	EFHKGNMP_02724	DKDFIIJJ_03321	BOAOHFFJ_02660	MFKNNFJP_02645	LJDEBMHA_02552	AOELEJPK_02625	ONFBIPDF_02269	LGKBPCJO_02097	MCJBBFKG_02087	FOIOKNCB_03453	OKNAIPAC_02574	DHHFGDMP_01785	GALMCJGE_01420	EOIJLIBC_02166	OPGECHAB_01872	KFKMPMGL_03041	NLPCCFPL_03025	CDDPKDLP_02073	DJKHDLCG_02316	PIFANAEO_03023	GFPALNGB_00434	BGGGJBGJ_03938	OGPHOHPI_01961	LKKNCPNP_02484	KNNKOGNI_01731	GDMDJBMN_02102
ptsH		Phosphocarrier protein HPr	92	92	1	353	2037				257	257	257	FJMEIOKP_03694	HALOIIDI_02086	MCJLIOOP_03450	EACLNMBD_00705	BAJIHLMC_02579	CFBDNONK_01788	GENEGOGG_02740	HEGBGADN_01858	ALOBGNLA_03743	EHONOGGD_01653	EFHKGNMP_01775	DKDFIIJJ_00237	BOAOHFFJ_02236	MFKNNFJP_00242	LJDEBMHA_00251	AOELEJPK_01863	ONFBIPDF_01961	LGKBPCJO_00496	MCJBBFKG_03161	FOIOKNCB_01876	OKNAIPAC_02906	DHHFGDMP_03233	GALMCJGE_03782	EOIJLIBC_01747	OPGECHAB_03162	KFKMPMGL_02743	NLPCCFPL_03304	CDDPKDLP_03088	DJKHDLCG_03962	PIFANAEO_01409	GFPALNGB_02683	BGGGJBGJ_02041	OGPHOHPI_02690	LKKNCPNP_00573	KNNKOGNI_03005	GDMDJBMN_03215
rplX		50S ribosomal protein L24	92	92	1	355	17				314	314	314	FJMEIOKP_04456	HALOIIDI_01382	MCJLIOOP_01397	EACLNMBD_01489	BAJIHLMC_04510	CFBDNONK_01587	GENEGOGG_00654	HEGBGADN_04544	ALOBGNLA_01320	EHONOGGD_04521	EFHKGNMP_04520	DKDFIIJJ_04461	BOAOHFFJ_04377	MFKNNFJP_04374	LJDEBMHA_04504	AOELEJPK_04402	ONFBIPDF_04350	LGKBPCJO_04524	MCJBBFKG_04424	FOIOKNCB_04646	OKNAIPAC_04444	DHHFGDMP_04435	GALMCJGE_04585	EOIJLIBC_04385	OPGECHAB_04535	KFKMPMGL_04550	NLPCCFPL_04585	CDDPKDLP_04549	DJKHDLCG_04500	PIFANAEO_04512	GFPALNGB_04503	BGGGJBGJ_04525	OGPHOHPI_04396	LKKNCPNP_04389	KNNKOGNI_04496	GDMDJBMN_04407
accB		Biotin carboxyl carrier protein of acetyl-CoA carboxylase	92	92	1	353	5059				464	464	464	FJMEIOKP_03261	HALOIIDI_02829	MCJLIOOP_02867	EACLNMBD_03122	BAJIHLMC_00505	CFBDNONK_01345	GENEGOGG_01719	HEGBGADN_02028	ALOBGNLA_03544	EHONOGGD_01633	EFHKGNMP_03524	DKDFIIJJ_04435	BOAOHFFJ_01563	MFKNNFJP_01495	LJDEBMHA_04478	AOELEJPK_03828	ONFBIPDF_03375	LGKBPCJO_04484	MCJBBFKG_02989	FOIOKNCB_00645	OKNAIPAC_02394	DHHFGDMP_02534	GALMCJGE_04488	EOIJLIBC_04245	OPGECHAB_03389	KFKMPMGL_04460	NLPCCFPL_03282	CDDPKDLP_00510	DJKHDLCG_00011	PIFANAEO_04440	GFPALNGB_01671	BGGGJBGJ_01788	OGPHOHPI_04111	LKKNCPNP_03964	KNNKOGNI_02704	GDMDJBMN_01054
puuC		NADP/NAD-dependent aldehyde dehydrogenase PuuC	92	92	1	353	7914				995	1472	1443	FJMEIOKP_00454	HALOIIDI_03196	MCJLIOOP_04865	EACLNMBD_03440	BAJIHLMC_00328	CFBDNONK_01795	GENEGOGG_03944	HEGBGADN_02215	ALOBGNLA_04390	EHONOGGD_02178	EFHKGNMP_00366	DKDFIIJJ_01079	BOAOHFFJ_00366	MFKNNFJP_01120	LJDEBMHA_01104	AOELEJPK_01280	ONFBIPDF_00391	LGKBPCJO_00967	MCJBBFKG_00736	FOIOKNCB_03103	OKNAIPAC_00168	DHHFGDMP_01185	GALMCJGE_00452	EOIJLIBC_00353	OPGECHAB_00482	KFKMPMGL_01602	NLPCCFPL_01415	CDDPKDLP_01004	DJKHDLCG_02759	PIFANAEO_00361	GFPALNGB_02088	BGGGJBGJ_00313	OGPHOHPI_01213	LKKNCPNP_01672	KNNKOGNI_01219	GDMDJBMN_00310
rimP		Ribosome maturation factor RimP	92	92	1	353	4391				431	431	431	FJMEIOKP_02438	HALOIIDI_02176	MCJLIOOP_03115	EACLNMBD_00956	BAJIHLMC_02353	CFBDNONK_01314	GENEGOGG_02498	HEGBGADN_00338	ALOBGNLA_03767	EHONOGGD_01013	EFHKGNMP_02503	DKDFIIJJ_02963	BOAOHFFJ_03691	MFKNNFJP_03488	LJDEBMHA_03949	AOELEJPK_03385	ONFBIPDF_02707	LGKBPCJO_01900	MCJBBFKG_02292	FOIOKNCB_02266	OKNAIPAC_03088	DHHFGDMP_01578	GALMCJGE_03074	EOIJLIBC_02389	OPGECHAB_00320	KFKMPMGL_02326	NLPCCFPL_01809	CDDPKDLP_00841	DJKHDLCG_01250	PIFANAEO_02533	GFPALNGB_00221	BGGGJBGJ_03089	OGPHOHPI_01739	LKKNCPNP_02728	KNNKOGNI_01948	GDMDJBMN_03605
yqjF		Inner membrane protein YqjF	92	92	1	353	5178				410	410	410	FJMEIOKP_03150	HALOIIDI_03684	MCJLIOOP_03934	EACLNMBD_01157	BAJIHLMC_00617	CFBDNONK_04127	GENEGOGG_02626	HEGBGADN_01917	ALOBGNLA_03453	EHONOGGD_01521	EFHKGNMP_03414	DKDFIIJJ_04213	BOAOHFFJ_01454	MFKNNFJP_01605	LJDEBMHA_02065	AOELEJPK_03940	ONFBIPDF_03264	LGKBPCJO_02798	MCJBBFKG_02879	FOIOKNCB_00537	OKNAIPAC_02284	DHHFGDMP_02645	GALMCJGE_01672	EOIJLIBC_02862	OPGECHAB_03501	KFKMPMGL_02224	NLPCCFPL_03171	CDDPKDLP_00399	DJKHDLCG_00122	PIFANAEO_01964	GFPALNGB_01563	BGGGJBGJ_01677	OGPHOHPI_04000	LKKNCPNP_04074	KNNKOGNI_02593	GDMDJBMN_00944
acrZ		Multidrug efflux pump accessory protein AcrZ	92	92	1	353	10473				155	155	155	FJMEIOKP_01941	HALOIIDI_03925	MCJLIOOP_00677	EACLNMBD_01846	BAJIHLMC_01047	CFBDNONK_03560	GENEGOGG_01929	HEGBGADN_00405	ALOBGNLA_02127	EHONOGGD_01304	EFHKGNMP_01124	DKDFIIJJ_01728	BOAOHFFJ_01590	MFKNNFJP_02024	LJDEBMHA_01838	AOELEJPK_00539	ONFBIPDF_00750	LGKBPCJO_01664	MCJBBFKG_01521	FOIOKNCB_00801	OKNAIPAC_00954	DHHFGDMP_00399	GALMCJGE_00782	EOIJLIBC_01101	OPGECHAB_01787	KFKMPMGL_00446	NLPCCFPL_00991	CDDPKDLP_01988	DJKHDLCG_00514	PIFANAEO_02060	GFPALNGB_00790	BGGGJBGJ_00759	OGPHOHPI_00399	LKKNCPNP_04477	KNNKOGNI_00402	GDMDJBMN_01512
rpoZ		DNA-directed RNA polymerase subunit omega	92	92	1	353	9553				275	275	275	FJMEIOKP_04017	HALOIIDI_01475	MCJLIOOP_03279	EACLNMBD_02816	BAJIHLMC_03748	CFBDNONK_05544	GENEGOGG_03259	HEGBGADN_03145	ALOBGNLA_03715	EHONOGGD_02795	EFHKGNMP_04102	DKDFIIJJ_04317	BOAOHFFJ_04208	MFKNNFJP_04272	LJDEBMHA_04071	AOELEJPK_04186	ONFBIPDF_03893	LGKBPCJO_04146	MCJBBFKG_03833	FOIOKNCB_04231	OKNAIPAC_03757	DHHFGDMP_03919	GALMCJGE_03677	EOIJLIBC_04128	OPGECHAB_04133	KFKMPMGL_04082	NLPCCFPL_04153	CDDPKDLP_03911	DJKHDLCG_03928	PIFANAEO_03899	GFPALNGB_04105	BGGGJBGJ_04138	OGPHOHPI_04144	LKKNCPNP_04173	KNNKOGNI_04310	GDMDJBMN_03927
ypjD		Inner membrane protein YpjD	92	92	1	353	2440				797	797	797	FJMEIOKP_01592	HALOIIDI_02721	MCJLIOOP_01964	EACLNMBD_02974	BAJIHLMC_04604	CFBDNONK_01225	GENEGOGG_00775	HEGBGADN_04662	ALOBGNLA_01774	EHONOGGD_04619	EFHKGNMP_04572	DKDFIIJJ_04541	BOAOHFFJ_04443	MFKNNFJP_04433	LJDEBMHA_04563	AOELEJPK_04460	ONFBIPDF_01479	LGKBPCJO_02282	MCJBBFKG_04482	FOIOKNCB_04699	OKNAIPAC_04488	DHHFGDMP_04493	GALMCJGE_04641	EOIJLIBC_04430	OPGECHAB_04594	KFKMPMGL_04644	NLPCCFPL_02620	CDDPKDLP_04602	DJKHDLCG_04557	PIFANAEO_04564	GFPALNGB_04208	BGGGJBGJ_02530	OGPHOHPI_04449	LKKNCPNP_04491	KNNKOGNI_02184	GDMDJBMN_04467
clpS		ATP-dependent Clp protease adapter protein ClpS	92	92	1	353	10615				320	320	320	FJMEIOKP_02068	HALOIIDI_00761	MCJLIOOP_00899	EACLNMBD_01125	BAJIHLMC_01174	CFBDNONK_05250	GENEGOGG_03770	HEGBGADN_00533	ALOBGNLA_01351	EHONOGGD_01431	EFHKGNMP_00996	DKDFIIJJ_01602	BOAOHFFJ_01717	MFKNNFJP_02151	LJDEBMHA_01711	AOELEJPK_00412	ONFBIPDF_00877	LGKBPCJO_01537	MCJBBFKG_01394	FOIOKNCB_00927	OKNAIPAC_00827	DHHFGDMP_00526	GALMCJGE_00910	EOIJLIBC_00974	OPGECHAB_01660	KFKMPMGL_00319	NLPCCFPL_00864	CDDPKDLP_01861	DJKHDLCG_00641	PIFANAEO_03489	GFPALNGB_00915	BGGGJBGJ_00886	OGPHOHPI_00272	LKKNCPNP_01519	KNNKOGNI_00529	GDMDJBMN_01639
argG		Argininosuccinate synthase	92	92	1	353	9449				1217	1217	1217	FJMEIOKP_04110	HALOIIDI_01336	MCJLIOOP_02859	EACLNMBD_01619	BAJIHLMC_03669	CFBDNONK_01007	GENEGOGG_03163	HEGBGADN_03064	ALOBGNLA_03284	EHONOGGD_02716	EFHKGNMP_04182	DKDFIIJJ_04397	BOAOHFFJ_04286	MFKNNFJP_04350	LJDEBMHA_04152	AOELEJPK_04266	ONFBIPDF_03974	LGKBPCJO_04066	MCJBBFKG_03740	FOIOKNCB_04322	OKNAIPAC_03850	DHHFGDMP_03826	GALMCJGE_03599	EOIJLIBC_04208	OPGECHAB_04053	KFKMPMGL_04163	NLPCCFPL_04072	CDDPKDLP_03991	DJKHDLCG_03850	PIFANAEO_03977	GFPALNGB_04183	BGGGJBGJ_04057	OGPHOHPI_04224	LKKNCPNP_04253	KNNKOGNI_04391	GDMDJBMN_03837
group_12907		hypothetical protein	92	92	1	353	5720				269	269	269	FJMEIOKP_01755	HALOIIDI_00874	MCJLIOOP_05529	EACLNMBD_00759	BAJIHLMC_00867	CFBDNONK_01169	GENEGOGG_03782	HEGBGADN_02087	ALOBGNLA_02192	EHONOGGD_00176	EFHKGNMP_03044	DKDFIIJJ_02383	BOAOHFFJ_01203	MFKNNFJP_01856	LJDEBMHA_02288	AOELEJPK_02961	ONFBIPDF_01642	LGKBPCJO_02445	MCJBBFKG_02594	FOIOKNCB_00155	OKNAIPAC_01998	DHHFGDMP_02931	GALMCJGE_02207	EOIJLIBC_03540	OPGECHAB_01380	KFKMPMGL_03359	NLPCCFPL_02457	CDDPKDLP_00154	DJKHDLCG_00419	PIFANAEO_01739	GFPALNGB_01246	BGGGJBGJ_02695	OGPHOHPI_03095	LKKNCPNP_03103	KNNKOGNI_02345	GDMDJBMN_00646
iraP_1		Anti-adapter protein IraP	92	92	1	353	7071				296	296	296	FJMEIOKP_00814	HALOIIDI_04857	MCJLIOOP_05178	EACLNMBD_04892	BAJIHLMC_01979	CFBDNONK_04653	GENEGOGG_04551	HEGBGADN_05305	ALOBGNLA_02253	EHONOGGD_03355	EFHKGNMP_02270	DKDFIIJJ_00718	BOAOHFFJ_00722	MFKNNFJP_00762	LJDEBMHA_00740	AOELEJPK_02450	ONFBIPDF_01454	LGKBPCJO_00008	MCJBBFKG_00376	FOIOKNCB_01587	OKNAIPAC_01543	DHHFGDMP_02147	GALMCJGE_03445	EOIJLIBC_01259	OPGECHAB_04038	KFKMPMGL_01239	NLPCCFPL_00194	CDDPKDLP_03744	DJKHDLCG_00894	PIFANAEO_00008	GFPALNGB_02136	BGGGJBGJ_03533	OGPHOHPI_02184	LKKNCPNP_04328	KNNKOGNI_03511	GDMDJBMN_01441
pyrG_2		CTP synthase	92	92	1	353	5842				1637	1637	1637	FJMEIOKP_01648	HALOIIDI_04400	MCJLIOOP_00803	EACLNMBD_02560	BAJIHLMC_04064	CFBDNONK_01144	GENEGOGG_03180	HEGBGADN_02194	ALOBGNLA_03619	EHONOGGD_00282	EFHKGNMP_02940	DKDFIIJJ_02487	BOAOHFFJ_01097	MFKNNFJP_01961	LJDEBMHA_02393	AOELEJPK_03067	ONFBIPDF_01537	LGKBPCJO_02339	MCJBBFKG_04075	FOIOKNCB_00049	OKNAIPAC_04166	DHHFGDMP_03037	GALMCJGE_02313	EOIJLIBC_03645	OPGECHAB_01486	KFKMPMGL_04220	NLPCCFPL_02564	CDDPKDLP_00048	DJKHDLCG_04248	PIFANAEO_01634	GFPALNGB_04264	BGGGJBGJ_02588	OGPHOHPI_02990	LKKNCPNP_03209	KNNKOGNI_02239	GDMDJBMN_04178
sspA		Stringent starvation protein A	92	92	1	353	4431				641	641	641	FJMEIOKP_02398	HALOIIDI_00192	MCJLIOOP_00971	EACLNMBD_02677	BAJIHLMC_02313	CFBDNONK_02591	GENEGOGG_02003	HEGBGADN_00298	ALOBGNLA_00402	EHONOGGD_00973	EFHKGNMP_02463	DKDFIIJJ_03003	BOAOHFFJ_03651	MFKNNFJP_03528	LJDEBMHA_03909	AOELEJPK_03425	ONFBIPDF_02747	LGKBPCJO_01860	MCJBBFKG_02332	FOIOKNCB_02226	OKNAIPAC_03128	DHHFGDMP_01538	GALMCJGE_03034	EOIJLIBC_02429	OPGECHAB_00280	KFKMPMGL_02366	NLPCCFPL_01769	CDDPKDLP_00801	DJKHDLCG_01290	PIFANAEO_02573	GFPALNGB_00181	BGGGJBGJ_03049	OGPHOHPI_01699	LKKNCPNP_02768	KNNKOGNI_01988	GDMDJBMN_03645
phoU		Phosphate-specific transport system accessory protein PhoU	92	92	1	354	156				734	734	734	FJMEIOKP_03443	HALOIIDI_00399	MCJLIOOP_05259	EACLNMBD_00382	BAJIHLMC_03475	CFBDNONK_00287	GENEGOGG_04709	HEGBGADN_01326	ALOBGNLA_04804	EHONOGGD_00801	EFHKGNMP_03906	DKDFIIJJ_03911	BOAOHFFJ_03882	MFKNNFJP_03879	LJDEBMHA_03608	AOELEJPK_03782	ONFBIPDF_03610	LGKBPCJO_03680	MCJBBFKG_03891	FOIOKNCB_04173	OKNAIPAC_03942	DHHFGDMP_03977	GALMCJGE_02632	EOIJLIBC_03866	OPGECHAB_02738	KFKMPMGL_03975	NLPCCFPL_03866	CDDPKDLP_02526	DJKHDLCG_02420	PIFANAEO_03792	GFPALNGB_03524	BGGGJBGJ_02794	OGPHOHPI_03699	LKKNCPNP_03572	KNNKOGNI_03797	GDMDJBMN_03793
group_12912		hypothetical protein	92	92	1	353	7737				314	314	314	FJMEIOKP_00593	HALOIIDI_04812	MCJLIOOP_01604	EACLNMBD_04386	BAJIHLMC_00466	CFBDNONK_04289	GENEGOGG_04857	HEGBGADN_04469	ALOBGNLA_02288	EHONOGGD_04404	EFHKGNMP_00230	DKDFIIJJ_00942	BOAOHFFJ_00505	MFKNNFJP_00981	LJDEBMHA_00966	AOELEJPK_01143	ONFBIPDF_00529	LGKBPCJO_00828	MCJBBFKG_00597	FOIOKNCB_02966	OKNAIPAC_00030	DHHFGDMP_01324	GALMCJGE_00591	EOIJLIBC_00214	OPGECHAB_00620	KFKMPMGL_01463	NLPCCFPL_01554	CDDPKDLP_01142	DJKHDLCG_02620	PIFANAEO_00221	GFPALNGB_01948	BGGGJBGJ_00175	OGPHOHPI_01350	LKKNCPNP_01812	KNNKOGNI_01356	GDMDJBMN_00171
gstB_2		Glutathione S-transferase GstB	92	92	1	353	9185				623	623	623	FJMEIOKP_03658	HALOIIDI_01813	MCJLIOOP_03294	EACLNMBD_01387	BAJIHLMC_02800	CFBDNONK_01289	GENEGOGG_02504	HEGBGADN_01524	ALOBGNLA_01132	EHONOGGD_02580	EFHKGNMP_04055	DKDFIIJJ_04128	BOAOHFFJ_04031	MFKNNFJP_03934	LJDEBMHA_03824	AOELEJPK_04139	ONFBIPDF_03846	LGKBPCJO_03877	MCJBBFKG_03707	FOIOKNCB_04064	OKNAIPAC_03555	DHHFGDMP_03793	GALMCJGE_03566	EOIJLIBC_04081	OPGECHAB_03198	KFKMPMGL_03617	NLPCCFPL_03676	CDDPKDLP_03864	DJKHDLCG_03688	PIFANAEO_03642	GFPALNGB_03874	BGGGJBGJ_03211	OGPHOHPI_03759	LKKNCPNP_03929	KNNKOGNI_04263	GDMDJBMN_03472
rplN		50S ribosomal protein L14	92	92	1	355	16				371	371	371	FJMEIOKP_04455	HALOIIDI_01381	MCJLIOOP_01398	EACLNMBD_01488	BAJIHLMC_04509	CFBDNONK_01588	GENEGOGG_00653	HEGBGADN_04543	ALOBGNLA_01319	EHONOGGD_04520	EFHKGNMP_04521	DKDFIIJJ_04460	BOAOHFFJ_04376	MFKNNFJP_04373	LJDEBMHA_04503	AOELEJPK_04401	ONFBIPDF_04349	LGKBPCJO_04525	MCJBBFKG_04423	FOIOKNCB_04647	OKNAIPAC_04445	DHHFGDMP_04434	GALMCJGE_04584	EOIJLIBC_04386	OPGECHAB_04534	KFKMPMGL_04549	NLPCCFPL_04584	CDDPKDLP_04550	DJKHDLCG_04499	PIFANAEO_04513	GFPALNGB_04502	BGGGJBGJ_04526	OGPHOHPI_04397	LKKNCPNP_04388	KNNKOGNI_04497	GDMDJBMN_04408
group_12915		hypothetical protein	92	92	1	353	13000			Hypothetical protein with no hits to refseq/uniprot/clusters/cdd/tigrfams/pfam overlapping another protein with hits	527	527	527	FJMEIOKP_02860	HALOIIDI_04346	MCJLIOOP_04384	EACLNMBD_04494	BAJIHLMC_03158	CFBDNONK_01754	GENEGOGG_04106	HEGBGADN_02517	ALOBGNLA_04026	EHONOGGD_02337	EFHKGNMP_03547	DKDFIIJJ_03579	BOAOHFFJ_03283	MFKNNFJP_03280	LJDEBMHA_02902	AOELEJPK_03342	ONFBIPDF_02609	LGKBPCJO_03008	MCJBBFKG_03354	FOIOKNCB_03140	OKNAIPAC_03485	DHHFGDMP_03440	GALMCJGE_01224	EOIJLIBC_03380	OPGECHAB_02115	KFKMPMGL_02838	NLPCCFPL_02683	CDDPKDLP_02418	DJKHDLCG_02125	PIFANAEO_03272	GFPALNGB_03404	BGGGJBGJ_02391	OGPHOHPI_03349	LKKNCPNP_03416	KNNKOGNI_03689	GDMDJBMN_03187
rplU		50S ribosomal protein L21	92	92	1	353	4403				311	311	311	FJMEIOKP_02424	HALOIIDI_00166	MCJLIOOP_04544	EACLNMBD_02506	BAJIHLMC_02339	CFBDNONK_01259	GENEGOGG_03456	HEGBGADN_00324	ALOBGNLA_04204	EHONOGGD_00999	EFHKGNMP_02489	DKDFIIJJ_02977	BOAOHFFJ_03677	MFKNNFJP_03502	LJDEBMHA_03935	AOELEJPK_03399	ONFBIPDF_02721	LGKBPCJO_01886	MCJBBFKG_02306	FOIOKNCB_02252	OKNAIPAC_03102	DHHFGDMP_01564	GALMCJGE_03060	EOIJLIBC_02403	OPGECHAB_00306	KFKMPMGL_02340	NLPCCFPL_01795	CDDPKDLP_00827	DJKHDLCG_01264	PIFANAEO_02547	GFPALNGB_00207	BGGGJBGJ_03075	OGPHOHPI_01725	LKKNCPNP_02742	KNNKOGNI_01962	GDMDJBMN_03619
yccJ		putative protein YccJ	92	92	1	353	10711				230	230	230	FJMEIOKP_02146	HALOIIDI_04637	MCJLIOOP_00335	EACLNMBD_04721	BAJIHLMC_01251	CFBDNONK_04136	GENEGOGG_04122	HEGBGADN_00611	ALOBGNLA_00715	EHONOGGD_01853	EFHKGNMP_00919	DKDFIIJJ_01525	BOAOHFFJ_01794	MFKNNFJP_02228	LJDEBMHA_01633	AOELEJPK_00335	ONFBIPDF_00956	LGKBPCJO_01459	MCJBBFKG_01316	FOIOKNCB_01005	OKNAIPAC_00749	DHHFGDMP_00604	GALMCJGE_00987	EOIJLIBC_00896	OPGECHAB_01583	KFKMPMGL_00241	NLPCCFPL_00786	CDDPKDLP_01784	DJKHDLCG_00719	PIFANAEO_03411	GFPALNGB_00993	BGGGJBGJ_00964	OGPHOHPI_00195	LKKNCPNP_01441	KNNKOGNI_00607	GDMDJBMN_01717
group_12918		Immunogenic protein MPT70	92	92	1	353	7910				563	563	563	FJMEIOKP_00458	HALOIIDI_03192	MCJLIOOP_04418	EACLNMBD_03444	BAJIHLMC_00332	CFBDNONK_01799	GENEGOGG_03876	HEGBGADN_02219	ALOBGNLA_04175	EHONOGGD_02182	EFHKGNMP_00362	DKDFIIJJ_01075	BOAOHFFJ_00370	MFKNNFJP_01116	LJDEBMHA_01100	AOELEJPK_01276	ONFBIPDF_00395	LGKBPCJO_00963	MCJBBFKG_00732	FOIOKNCB_03099	OKNAIPAC_00164	DHHFGDMP_01189	GALMCJGE_00456	EOIJLIBC_00349	OPGECHAB_00486	KFKMPMGL_01598	NLPCCFPL_01419	CDDPKDLP_01008	DJKHDLCG_02755	PIFANAEO_00357	GFPALNGB_02084	BGGGJBGJ_00309	OGPHOHPI_01217	LKKNCPNP_01676	KNNKOGNI_01223	GDMDJBMN_00306
group_12919		hypothetical protein	92	92	1	353	10579				449	449	449	FJMEIOKP_02035	HALOIIDI_02229	MCJLIOOP_03874	EACLNMBD_03157	BAJIHLMC_01141	CFBDNONK_01973	GENEGOGG_04219	HEGBGADN_00500	ALOBGNLA_03417	EHONOGGD_01398	EFHKGNMP_01029	DKDFIIJJ_01635	BOAOHFFJ_01684	MFKNNFJP_02118	LJDEBMHA_01744	AOELEJPK_00445	ONFBIPDF_00844	LGKBPCJO_01570	MCJBBFKG_01427	FOIOKNCB_00894	OKNAIPAC_00860	DHHFGDMP_00493	GALMCJGE_00877	EOIJLIBC_01007	OPGECHAB_01693	KFKMPMGL_00352	NLPCCFPL_00897	CDDPKDLP_01894	DJKHDLCG_00608	PIFANAEO_03522	GFPALNGB_00882	BGGGJBGJ_00853	OGPHOHPI_00305	LKKNCPNP_01552	KNNKOGNI_00496	GDMDJBMN_01606
group_1292		hypothetical protein	92	92	1	353	7911				395	449	396	FJMEIOKP_00457	HALOIIDI_03193	MCJLIOOP_04417	EACLNMBD_03443	BAJIHLMC_00331	CFBDNONK_01798	GENEGOGG_03875	HEGBGADN_02218	ALOBGNLA_04174	EHONOGGD_02181	EFHKGNMP_00363	DKDFIIJJ_01076	BOAOHFFJ_00369	MFKNNFJP_01117	LJDEBMHA_01101	AOELEJPK_01277	ONFBIPDF_00394	LGKBPCJO_00964	MCJBBFKG_00733	FOIOKNCB_03100	OKNAIPAC_00165	DHHFGDMP_01188	GALMCJGE_00455	EOIJLIBC_00350	OPGECHAB_00485	KFKMPMGL_01599	NLPCCFPL_01418	CDDPKDLP_01007	DJKHDLCG_02756	PIFANAEO_00358	GFPALNGB_02085	BGGGJBGJ_00310	OGPHOHPI_01216	LKKNCPNP_01675	KNNKOGNI_01222	GDMDJBMN_00307
rsfS		Ribosomal silencing factor RsfS	92	92	1	353	10392				317	317	317	FJMEIOKP_01505	HALOIIDI_02674	MCJLIOOP_01986	EACLNMBD_02125	BAJIHLMC_00958	CFBDNONK_02497	GENEGOGG_02326	HEGBGADN_04691	ALOBGNLA_01932	EHONOGGD_03383	EFHKGNMP_01206	DKDFIIJJ_01814	BOAOHFFJ_03141	MFKNNFJP_03143	LJDEBMHA_01920	AOELEJPK_00621	ONFBIPDF_03167	LGKBPCJO_01747	MCJBBFKG_01603	FOIOKNCB_00718	OKNAIPAC_01036	DHHFGDMP_00316	GALMCJGE_04218	EOIJLIBC_01183	OPGECHAB_04331	KFKMPMGL_00528	NLPCCFPL_01080	CDDPKDLP_04264	DJKHDLCG_04064	PIFANAEO_02142	GFPALNGB_00704	BGGGJBGJ_00670	OGPHOHPI_00481	LKKNCPNP_02284	KNNKOGNI_00315	GDMDJBMN_02889
hupA		DNA-binding protein HU-alpha	92	92	1	356	11				272	272	272	FJMEIOKP_04503	HALOIIDI_01415	MCJLIOOP_01464	EACLNMBD_01557	BAJIHLMC_04557	CFBDNONK_03519	GENEGOGG_00621	HEGBGADN_04577	ALOBGNLA_01287	EHONOGGD_04568	EFHKGNMP_04539	DKDFIIJJ_04508	BOAOHFFJ_04410	MFKNNFJP_04407	LJDEBMHA_04551	AOELEJPK_04435	ONFBIPDF_04383	LGKBPCJO_04557	MCJBBFKG_04457	FOIOKNCB_04665	OKNAIPAC_04463	DHHFGDMP_04482	GALMCJGE_04632	EOIJLIBC_04404	OPGECHAB_04582	KFKMPMGL_04597	NLPCCFPL_04632	CDDPKDLP_04582	DJKHDLCG_04547	PIFANAEO_04545	GFPALNGB_04536	BGGGJBGJ_04477	OGPHOHPI_04415	LKKNCPNP_04422	KNNKOGNI_04515	GDMDJBMN_04426
rimJ		[Ribosomal protein S5]-alanine N-acetyltransferase	92	92	1	353	11205				590	590	590	FJMEIOKP_02200	HALOIIDI_01036	MCJLIOOP_03191	EACLNMBD_01092	BAJIHLMC_01339	CFBDNONK_03356	GENEGOGG_01435	HEGBGADN_00662	ALOBGNLA_01878	EHONOGGD_01941	EFHKGNMP_00869	DKDFIIJJ_01422	BOAOHFFJ_01902	MFKNNFJP_02336	LJDEBMHA_01582	AOELEJPK_00200	ONFBIPDF_01007	LGKBPCJO_01409	MCJBBFKG_01262	FOIOKNCB_01110	OKNAIPAC_00695	DHHFGDMP_00658	GALMCJGE_01037	EOIJLIBC_00846	OPGECHAB_03841	KFKMPMGL_00136	NLPCCFPL_00681	CDDPKDLP_03547	DJKHDLCG_00769	PIFANAEO_00868	GFPALNGB_01043	BGGGJBGJ_01015	OGPHOHPI_00145	LKKNCPNP_01336	KNNKOGNI_00717	GDMDJBMN_01815
osmC		Peroxiredoxin OsmC	92	92	1	353	9735				428	428	428	FJMEIOKP_01298	HALOIIDI_01678	MCJLIOOP_04828	EACLNMBD_01978	BAJIHLMC_01513	CFBDNONK_02198	GENEGOGG_03886	HEGBGADN_02918	ALOBGNLA_04367	EHONOGGD_01270	EFHKGNMP_01440	DKDFIIJJ_02059	BOAOHFFJ_02935	MFKNNFJP_02937	LJDEBMHA_03037	AOELEJPK_00866	ONFBIPDF_02972	LGKBPCJO_03289	MCJBBFKG_01810	FOIOKNCB_03729	OKNAIPAC_01244	DHHFGDMP_00108	GALMCJGE_02388	EOIJLIBC_03096	OPGECHAB_02396	KFKMPMGL_00778	NLPCCFPL_02200	CDDPKDLP_03268	DJKHDLCG_01685	PIFANAEO_02354	GFPALNGB_04036	BGGGJBGJ_02196	OGPHOHPI_00700	LKKNCPNP_02054	KNNKOGNI_00107	GDMDJBMN_02663
group_12924		hypothetical protein	92	92	1	353	9739				179	179	179	FJMEIOKP_01301	HALOIIDI_01681	MCJLIOOP_04825	EACLNMBD_01975	BAJIHLMC_01516	CFBDNONK_02195	GENEGOGG_03889	HEGBGADN_02915	ALOBGNLA_04364	EHONOGGD_01267	EFHKGNMP_01437	DKDFIIJJ_02056	BOAOHFFJ_02938	MFKNNFJP_02940	LJDEBMHA_03040	AOELEJPK_00863	ONFBIPDF_02975	LGKBPCJO_03286	MCJBBFKG_01807	FOIOKNCB_03732	OKNAIPAC_01241	DHHFGDMP_00111	GALMCJGE_02391	EOIJLIBC_03093	OPGECHAB_02399	KFKMPMGL_00775	NLPCCFPL_02197	CDDPKDLP_03265	DJKHDLCG_01688	PIFANAEO_02351	GFPALNGB_04033	BGGGJBGJ_02193	OGPHOHPI_00697	LKKNCPNP_02057	KNNKOGNI_00110	GDMDJBMN_02666
metJ		Met repressor	92	92	1	353	9459				317	317	317	FJMEIOKP_04101	HALOIIDI_01326	MCJLIOOP_03676	EACLNMBD_01609	BAJIHLMC_03679	CFBDNONK_02756	GENEGOGG_02123	HEGBGADN_03073	ALOBGNLA_02982	EHONOGGD_02726	EFHKGNMP_04173	DKDFIIJJ_04388	BOAOHFFJ_04277	MFKNNFJP_04341	LJDEBMHA_04143	AOELEJPK_04257	ONFBIPDF_03965	LGKBPCJO_04075	MCJBBFKG_03749	FOIOKNCB_04313	OKNAIPAC_03841	DHHFGDMP_03835	GALMCJGE_03608	EOIJLIBC_04199	OPGECHAB_04062	KFKMPMGL_04154	NLPCCFPL_04081	CDDPKDLP_03982	DJKHDLCG_03859	PIFANAEO_03968	GFPALNGB_04174	BGGGJBGJ_04066	OGPHOHPI_04215	LKKNCPNP_04244	KNNKOGNI_04382	GDMDJBMN_03846
trkA		Trk system potassium uptake protein TrkA	92	92	1	355	29				1376	1376	1376	FJMEIOKP_04475	HALOIIDI_01401	MCJLIOOP_01378	EACLNMBD_01508	BAJIHLMC_04529	CFBDNONK_01837	GENEGOGG_00673	HEGBGADN_04563	ALOBGNLA_01339	EHONOGGD_04540	EFHKGNMP_04501	DKDFIIJJ_04480	BOAOHFFJ_04396	MFKNNFJP_04393	LJDEBMHA_04523	AOELEJPK_04421	ONFBIPDF_04369	LGKBPCJO_04505	MCJBBFKG_04443	FOIOKNCB_04627	OKNAIPAC_04425	DHHFGDMP_04454	GALMCJGE_04604	EOIJLIBC_04366	OPGECHAB_04554	KFKMPMGL_04569	NLPCCFPL_04604	CDDPKDLP_04530	DJKHDLCG_04519	PIFANAEO_04493	GFPALNGB_04522	BGGGJBGJ_04506	OGPHOHPI_04377	LKKNCPNP_04408	KNNKOGNI_04477	GDMDJBMN_04388
tusA		Sulfur carrier protein TusA	92	92	1	353	9280				251	251	251	FJMEIOKP_03580	HALOIIDI_04462	MCJLIOOP_04014	EACLNMBD_04545	BAJIHLMC_02878	CFBDNONK_03756	GENEGOGG_03806	HEGBGADN_01602	ALOBGNLA_03671	EHONOGGD_02502	EFHKGNMP_03977	DKDFIIJJ_04049	BOAOHFFJ_03953	MFKNNFJP_04012	LJDEBMHA_03746	AOELEJPK_04061	ONFBIPDF_03768	LGKBPCJO_03956	MCJBBFKG_03629	FOIOKNCB_03986	OKNAIPAC_03633	DHHFGDMP_03715	GALMCJGE_03487	EOIJLIBC_04003	OPGECHAB_03276	KFKMPMGL_03539	NLPCCFPL_03598	CDDPKDLP_03786	DJKHDLCG_03610	PIFANAEO_03721	GFPALNGB_03796	BGGGJBGJ_03289	OGPHOHPI_03838	LKKNCPNP_03850	KNNKOGNI_04185	GDMDJBMN_03550
rpsA		30S ribosomal protein S1	92	92	1	353	10639				1709	1709	1709	FJMEIOKP_02088	HALOIIDI_03364	MCJLIOOP_04212	EACLNMBD_03571	BAJIHLMC_01194	CFBDNONK_02403	GENEGOGG_02975	HEGBGADN_00553	ALOBGNLA_01975	EHONOGGD_01451	EFHKGNMP_00976	DKDFIIJJ_01582	BOAOHFFJ_01737	MFKNNFJP_02171	LJDEBMHA_01691	AOELEJPK_00392	ONFBIPDF_00897	LGKBPCJO_01517	MCJBBFKG_01374	FOIOKNCB_00947	OKNAIPAC_00807	DHHFGDMP_00546	GALMCJGE_00930	EOIJLIBC_00954	OPGECHAB_01640	KFKMPMGL_00299	NLPCCFPL_00844	CDDPKDLP_01841	DJKHDLCG_00661	PIFANAEO_03469	GFPALNGB_00935	BGGGJBGJ_00906	OGPHOHPI_00252	LKKNCPNP_01499	KNNKOGNI_00549	GDMDJBMN_01659
group_12929		hypothetical protein	92	92	1	354	240			Hypothetical protein with no hits to refseq/uniprot/clusters/cdd/tigrfams/pfam overlapping another protein with hits	293	293	293	FJMEIOKP_03367	HALOIIDI_05269	MCJLIOOP_04243	EACLNMBD_04775	BAJIHLMC_03551	CFBDNONK_05732	GENEGOGG_05088	HEGBGADN_01402	ALOBGNLA_04477	EHONOGGD_00725	EFHKGNMP_03829	DKDFIIJJ_03835	BOAOHFFJ_03807	MFKNNFJP_03804	LJDEBMHA_03532	AOELEJPK_03706	ONFBIPDF_03685	LGKBPCJO_03757	MCJBBFKG_03967	FOIOKNCB_04096	OKNAIPAC_03866	DHHFGDMP_04053	GALMCJGE_02710	EOIJLIBC_03789	OPGECHAB_02662	KFKMPMGL_04051	NLPCCFPL_03942	CDDPKDLP_02602	DJKHDLCG_02497	PIFANAEO_03869	GFPALNGB_03600	BGGGJBGJ_02870	OGPHOHPI_03622	LKKNCPNP_03650	KNNKOGNI_03873	GDMDJBMN_03716
atpB		ATP synthase subunit a	92	92	1	354	141				818	818	818	FJMEIOKP_03458	HALOIIDI_00384	MCJLIOOP_01425	EACLNMBD_00367	BAJIHLMC_03460	CFBDNONK_00302	GENEGOGG_01112	HEGBGADN_01311	ALOBGNLA_02474	EHONOGGD_00816	EFHKGNMP_03921	DKDFIIJJ_03926	BOAOHFFJ_03897	MFKNNFJP_03894	LJDEBMHA_03623	AOELEJPK_03797	ONFBIPDF_03595	LGKBPCJO_03665	MCJBBFKG_03876	FOIOKNCB_04188	OKNAIPAC_03957	DHHFGDMP_03962	GALMCJGE_02617	EOIJLIBC_03881	OPGECHAB_02753	KFKMPMGL_03960	NLPCCFPL_03851	CDDPKDLP_02511	DJKHDLCG_02405	PIFANAEO_03777	GFPALNGB_03509	BGGGJBGJ_02779	OGPHOHPI_03714	LKKNCPNP_03557	KNNKOGNI_03782	GDMDJBMN_03808
yibN		putative protein YibN	92	92	1	353	9492				431	431	431	FJMEIOKP_04071	HALOIIDI_02601	MCJLIOOP_02926	EACLNMBD_02881	BAJIHLMC_03709	CFBDNONK_02666	GENEGOGG_02548	HEGBGADN_03103	ALOBGNLA_01806	EHONOGGD_02756	EFHKGNMP_04143	DKDFIIJJ_04358	BOAOHFFJ_04247	MFKNNFJP_04311	LJDEBMHA_04113	AOELEJPK_04227	ONFBIPDF_03935	LGKBPCJO_04105	MCJBBFKG_03779	FOIOKNCB_04283	OKNAIPAC_03811	DHHFGDMP_03865	GALMCJGE_03638	EOIJLIBC_04169	OPGECHAB_04092	KFKMPMGL_04124	NLPCCFPL_04111	CDDPKDLP_03952	DJKHDLCG_03889	PIFANAEO_03938	GFPALNGB_04144	BGGGJBGJ_04096	OGPHOHPI_04185	LKKNCPNP_04214	KNNKOGNI_04352	GDMDJBMN_03876
ftsZ		Cell division protein FtsZ	92	92	1	353	3689				1154	1154	1154	FJMEIOKP_02715	HALOIIDI_00484	MCJLIOOP_02104	EACLNMBD_00577	BAJIHLMC_03037	CFBDNONK_00937	GENEGOGG_00268	HEGBGADN_01192	ALOBGNLA_00031	EHONOGGD_02059	EFHKGNMP_02794	DKDFIIJJ_03391	BOAOHFFJ_02730	MFKNNFJP_02575	LJDEBMHA_02623	AOELEJPK_02555	ONFBIPDF_02339	LGKBPCJO_02167	MCJBBFKG_02017	FOIOKNCB_03523	OKNAIPAC_02504	DHHFGDMP_01855	GALMCJGE_01490	EOIJLIBC_02096	OPGECHAB_01943	KFKMPMGL_03111	NLPCCFPL_02955	CDDPKDLP_02144	DJKHDLCG_02246	PIFANAEO_02953	GFPALNGB_00504	BGGGJBGJ_03867	OGPHOHPI_02031	LKKNCPNP_02554	KNNKOGNI_01661	GDMDJBMN_02032
nuoI		NADH-quinone oxidoreductase subunit I	92	92	1	353	6175				542	542	542	FJMEIOKP_03877	HALOIIDI_01276	MCJLIOOP_01900	EACLNMBD_01370	BAJIHLMC_03308	CFBDNONK_00607	GENEGOGG_01138	HEGBGADN_02484	ALOBGNLA_01162	EHONOGGD_03887	EFHKGNMP_01929	DKDFIIJJ_00363	BOAOHFFJ_02063	MFKNNFJP_00415	LJDEBMHA_00393	AOELEJPK_02046	ONFBIPDF_02120	LGKBPCJO_00354	MCJBBFKG_03288	FOIOKNCB_02019	OKNAIPAC_02779	DHHFGDMP_03106	GALMCJGE_03283	EOIJLIBC_01606	OPGECHAB_03713	KFKMPMGL_03919	NLPCCFPL_03721	CDDPKDLP_03419	DJKHDLCG_03144	PIFANAEO_01265	GFPALNGB_02541	BGGGJBGJ_01313	OGPHOHPI_02549	LKKNCPNP_00376	KNNKOGNI_03158	GDMDJBMN_01085
dedA		Protein DedA	92	92	1	353	6134				650	650	650	FJMEIOKP_03916	HALOIIDI_01450	MCJLIOOP_01520	EACLNMBD_03527	BAJIHLMC_03347	CFBDNONK_02287	GENEGOGG_00875	HEGBGADN_02445	ALOBGNLA_01669	EHONOGGD_04131	EFHKGNMP_01888	DKDFIIJJ_00324	BOAOHFFJ_02104	MFKNNFJP_00374	LJDEBMHA_00354	AOELEJPK_02007	ONFBIPDF_02079	LGKBPCJO_00393	MCJBBFKG_03249	FOIOKNCB_01978	OKNAIPAC_02818	DHHFGDMP_03145	GALMCJGE_03244	EOIJLIBC_01645	OPGECHAB_03671	KFKMPMGL_03880	NLPCCFPL_03761	CDDPKDLP_03377	DJKHDLCG_03185	PIFANAEO_01306	GFPALNGB_02580	BGGGJBGJ_01274	OGPHOHPI_02588	LKKNCPNP_00415	KNNKOGNI_03117	GDMDJBMN_03970
yhcB		Inner membrane protein YhcB	92	92	1	353	4436				401	401	401	FJMEIOKP_02394	HALOIIDI_00196	MCJLIOOP_00975	EACLNMBD_02673	BAJIHLMC_02309	CFBDNONK_02587	GENEGOGG_05391	HEGBGADN_00294	ALOBGNLA_00398	EHONOGGD_00969	EFHKGNMP_02459	DKDFIIJJ_03007	BOAOHFFJ_03647	MFKNNFJP_03532	LJDEBMHA_03905	AOELEJPK_03429	ONFBIPDF_02751	LGKBPCJO_01856	MCJBBFKG_02336	FOIOKNCB_02222	OKNAIPAC_03132	DHHFGDMP_01534	GALMCJGE_03030	EOIJLIBC_02433	OPGECHAB_00276	KFKMPMGL_02370	NLPCCFPL_01765	CDDPKDLP_00797	DJKHDLCG_01294	PIFANAEO_02577	GFPALNGB_00177	BGGGJBGJ_03045	OGPHOHPI_01695	LKKNCPNP_02772	KNNKOGNI_01992	GDMDJBMN_03649
ybjN		putative protein YbjN	92	92	1	353	10593				479	479	479	FJMEIOKP_02048	HALOIIDI_00741	MCJLIOOP_00879	EACLNMBD_01105	BAJIHLMC_01154	CFBDNONK_01732	GENEGOGG_01334	HEGBGADN_00513	ALOBGNLA_01371	EHONOGGD_01411	EFHKGNMP_01016	DKDFIIJJ_01622	BOAOHFFJ_01697	MFKNNFJP_02131	LJDEBMHA_01731	AOELEJPK_00432	ONFBIPDF_00857	LGKBPCJO_01557	MCJBBFKG_01414	FOIOKNCB_00907	OKNAIPAC_00847	DHHFGDMP_00506	GALMCJGE_00890	EOIJLIBC_00994	OPGECHAB_01680	KFKMPMGL_00339	NLPCCFPL_00884	CDDPKDLP_01881	DJKHDLCG_00621	PIFANAEO_03509	GFPALNGB_00895	BGGGJBGJ_00866	OGPHOHPI_00292	LKKNCPNP_01539	KNNKOGNI_00509	GDMDJBMN_01619
qseB_1		Transcriptional regulatory protein QseB	92	92	1	353	4567				659	659	659	FJMEIOKP_02297	HALOIIDI_00919	MCJLIOOP_02984	EACLNMBD_04596	BAJIHLMC_02212	CFBDNONK_04957	GENEGOGG_04938	HEGBGADN_00086	ALOBGNLA_01499	EHONOGGD_00872	EFHKGNMP_02362	DKDFIIJJ_03104	BOAOHFFJ_03554	MFKNNFJP_03625	LJDEBMHA_03299	AOELEJPK_03526	ONFBIPDF_02844	LGKBPCJO_03485	MCJBBFKG_02433	FOIOKNCB_02125	OKNAIPAC_03229	DHHFGDMP_01437	GALMCJGE_01937	EOIJLIBC_02531	OPGECHAB_00084	KFKMPMGL_02467	NLPCCFPL_01668	CDDPKDLP_00605	DJKHDLCG_01493	PIFANAEO_02769	GFPALNGB_00084	BGGGJBGJ_03673	OGPHOHPI_01602	LKKNCPNP_02865	KNNKOGNI_02085	GDMDJBMN_00483
group_12938	hns_1	DNA-binding protein H-NS	92	92	1	353	10570				401	401	401	FJMEIOKP_02026	HALOIIDI_02220	MCJLIOOP_03867	EACLNMBD_03148	BAJIHLMC_01132	CFBDNONK_03176	GENEGOGG_02376	HEGBGADN_00491	ALOBGNLA_03578	EHONOGGD_01389	EFHKGNMP_01038	DKDFIIJJ_01644	BOAOHFFJ_01675	MFKNNFJP_02109	LJDEBMHA_01753	AOELEJPK_00454	ONFBIPDF_00835	LGKBPCJO_01579	MCJBBFKG_01436	FOIOKNCB_00885	OKNAIPAC_00869	DHHFGDMP_00484	GALMCJGE_00868	EOIJLIBC_01016	OPGECHAB_01702	KFKMPMGL_00361	NLPCCFPL_00906	CDDPKDLP_01903	DJKHDLCG_00599	PIFANAEO_03531	GFPALNGB_00873	BGGGJBGJ_00844	OGPHOHPI_00314	LKKNCPNP_01561	KNNKOGNI_00487	GDMDJBMN_01597
grxC		Glutaredoxin 3	92	92	1	353	9491				254	254	254	FJMEIOKP_04072	HALOIIDI_02602	MCJLIOOP_02925	EACLNMBD_02882	BAJIHLMC_03708	CFBDNONK_02667	GENEGOGG_02549	HEGBGADN_03102	ALOBGNLA_01805	EHONOGGD_02755	EFHKGNMP_04144	DKDFIIJJ_04359	BOAOHFFJ_04248	MFKNNFJP_04312	LJDEBMHA_04114	AOELEJPK_04228	ONFBIPDF_03936	LGKBPCJO_04104	MCJBBFKG_03778	FOIOKNCB_04284	OKNAIPAC_03812	DHHFGDMP_03864	GALMCJGE_03637	EOIJLIBC_04170	OPGECHAB_04091	KFKMPMGL_04125	NLPCCFPL_04110	CDDPKDLP_03953	DJKHDLCG_03888	PIFANAEO_03939	GFPALNGB_04145	BGGGJBGJ_04095	OGPHOHPI_04186	LKKNCPNP_04215	KNNKOGNI_04353	GDMDJBMN_03875
hisG		ATP phosphoribosyltransferase	92	92	1	353	6607				899	899	899	FJMEIOKP_01013	HALOIIDI_01700	MCJLIOOP_01442	EACLNMBD_01174	BAJIHLMC_02425	CFBDNONK_04057	GENEGOGG_00689	HEGBGADN_02956	ALOBGNLA_01855	EHONOGGD_04286	EFHKGNMP_02088	DKDFIIJJ_00524	BOAOHFFJ_00903	MFKNNFJP_00581	LJDEBMHA_00557	AOELEJPK_02208	ONFBIPDF_01274	LGKBPCJO_00190	MCJBBFKG_00177	FOIOKNCB_01392	OKNAIPAC_01742	DHHFGDMP_02346	GALMCJGE_02953	EOIJLIBC_01442	OPGECHAB_02919	KFKMPMGL_01035	NLPCCFPL_00398	CDDPKDLP_02845	DJKHDLCG_01089	PIFANAEO_01102	GFPALNGB_02374	BGGGJBGJ_01477	OGPHOHPI_02385	LKKNCPNP_00212	KNNKOGNI_03329	GDMDJBMN_01245
apt		Adenine phosphoribosyltransferase	92	92	1	353	9867				551	551	551	FJMEIOKP_01399	HALOIIDI_00886	MCJLIOOP_04560	EACLNMBD_00078	BAJIHLMC_01615	CFBDNONK_03029	GENEGOGG_05281	HEGBGADN_02817	ALOBGNLA_00835	EHONOGGD_01168	EFHKGNMP_01339	DKDFIIJJ_01958	BOAOHFFJ_03037	MFKNNFJP_03039	LJDEBMHA_03138	AOELEJPK_00765	ONFBIPDF_03073	LGKBPCJO_03188	MCJBBFKG_01709	FOIOKNCB_03831	OKNAIPAC_01143	DHHFGDMP_00209	GALMCJGE_02490	EOIJLIBC_02995	OPGECHAB_02497	KFKMPMGL_00677	NLPCCFPL_02099	CDDPKDLP_03167	DJKHDLCG_01786	PIFANAEO_02253	GFPALNGB_03934	BGGGJBGJ_02095	OGPHOHPI_00598	LKKNCPNP_02156	KNNKOGNI_00208	GDMDJBMN_02764
amsI		putative low molecular weight protein-tyrosine-phosphatase AmsI	92	92	1	353	6473				434	434	434	FJMEIOKP_01055	HALOIIDI_00023	MCJLIOOP_00135	EACLNMBD_00165	BAJIHLMC_02461	CFBDNONK_00708	GENEGOGG_01596	HEGBGADN_02992	ALOBGNLA_02053	EHONOGGD_03973	EFHKGNMP_02054	DKDFIIJJ_00491	BOAOHFFJ_00941	MFKNNFJP_00543	LJDEBMHA_00521	AOELEJPK_02172	ONFBIPDF_01236	LGKBPCJO_00226	MCJBBFKG_00136	FOIOKNCB_01356	OKNAIPAC_01784	DHHFGDMP_02388	GALMCJGE_02917	EOIJLIBC_01478	OPGECHAB_02883	KFKMPMGL_00993	NLPCCFPL_00440	CDDPKDLP_02809	DJKHDLCG_01122	PIFANAEO_01136	GFPALNGB_02411	BGGGJBGJ_01441	OGPHOHPI_02421	LKKNCPNP_00248	KNNKOGNI_03291	GDMDJBMN_01212
phnG		Alpha-D-ribose 1-methylphosphonate 5-triphosphate synthase subunit PhnG	92	92	1	353	6870				449	449	449	FJMEIOKP_00941	HALOIIDI_04194	MCJLIOOP_02631	EACLNMBD_01685	BAJIHLMC_02108	CFBDNONK_04241	GENEGOGG_04328	HEGBGADN_03376	ALOBGNLA_03518	EHONOGGD_03246	EFHKGNMP_02161	DKDFIIJJ_00595	BOAOHFFJ_00830	MFKNNFJP_00654	LJDEBMHA_00619	AOELEJPK_02334	ONFBIPDF_01346	LGKBPCJO_00120	MCJBBFKG_00249	FOIOKNCB_01463	OKNAIPAC_01670	DHHFGDMP_02274	GALMCJGE_03324	EOIJLIBC_01371	OPGECHAB_03916	KFKMPMGL_01105	NLPCCFPL_00328	CDDPKDLP_03622	DJKHDLCG_01017	PIFANAEO_01022	GFPALNGB_02247	BGGGJBGJ_03412	OGPHOHPI_02311	LKKNCPNP_00086	KNNKOGNI_03400	GDMDJBMN_01318
group_12944		hypothetical protein	92	92	1	353	4507				212	212	212	FJMEIOKP_04315	HALOIIDI_00530	MCJLIOOP_01069	EACLNMBD_00336	BAJIHLMC_02158	CFBDNONK_05189	GENEGOGG_00598	HEGBGADN_00031	ALOBGNLA_00899	EHONOGGD_03793	EFHKGNMP_02309	DKDFIIJJ_03158	BOAOHFFJ_03500	MFKNNFJP_03679	LJDEBMHA_03244	AOELEJPK_03580	ONFBIPDF_02899	LGKBPCJO_03431	MCJBBFKG_02486	FOIOKNCB_02072	OKNAIPAC_03282	DHHFGDMP_01384	GALMCJGE_01883	EOIJLIBC_02585	OPGECHAB_00030	KFKMPMGL_02520	NLPCCFPL_01615	CDDPKDLP_00551	DJKHDLCG_01547	PIFANAEO_02823	GFPALNGB_00030	BGGGJBGJ_03618	OGPHOHPI_01549	LKKNCPNP_02919	KNNKOGNI_02139	GDMDJBMN_00537
ppiA		Peptidyl-prolyl cis-trans isomerase A	92	92	1	353	9354				572	572	572	FJMEIOKP_03509	HALOIIDI_01097	MCJLIOOP_02672	EACLNMBD_00826	BAJIHLMC_02949	CFBDNONK_02068	GENEGOGG_01164	HEGBGADN_01674	ALOBGNLA_02008	EHONOGGD_03557	EFHKGNMP_04332	DKDFIIJJ_03977	BOAOHFFJ_04325	MFKNNFJP_04084	LJDEBMHA_03674	AOELEJPK_04311	ONFBIPDF_04098	LGKBPCJO_04027	MCJBBFKG_03558	FOIOKNCB_03915	OKNAIPAC_03704	DHHFGDMP_03644	GALMCJGE_04326	EOIJLIBC_03932	OPGECHAB_03348	KFKMPMGL_03468	NLPCCFPL_03527	CDDPKDLP_04367	DJKHDLCG_04335	PIFANAEO_04305	GFPALNGB_03725	BGGGJBGJ_03361	OGPHOHPI_03910	LKKNCPNP_03778	KNNKOGNI_04436	GDMDJBMN_04257
era		GTPase Era	92	92	1	353	1862				905	905	905	FJMEIOKP_03821	HALOIIDI_02411	MCJLIOOP_01823	EACLNMBD_02023	BAJIHLMC_02705	CFBDNONK_03584	GENEGOGG_02189	HEGBGADN_01733	ALOBGNLA_02301	EHONOGGD_01779	EFHKGNMP_01649	DKDFIIJJ_00111	BOAOHFFJ_02364	MFKNNFJP_00114	LJDEBMHA_00126	AOELEJPK_01737	ONFBIPDF_01835	LGKBPCJO_00622	MCJBBFKG_03035	FOIOKNCB_01750	OKNAIPAC_03032	DHHFGDMP_03359	GALMCJGE_03942	EOIJLIBC_01873	OPGECHAB_03036	KFKMPMGL_02616	NLPCCFPL_03430	CDDPKDLP_02962	DJKHDLCG_03530	PIFANAEO_01535	GFPALNGB_02809	BGGGJBGJ_01916	OGPHOHPI_02822	LKKNCPNP_00699	KNNKOGNI_02823	GDMDJBMN_03350
rpsR		30S ribosomal protein S18	92	92	1	353	5112				227	227	227	FJMEIOKP_03207	HALOIIDI_04530	MCJLIOOP_01626	EACLNMBD_01726	BAJIHLMC_00558	CFBDNONK_05316	GENEGOGG_05320	HEGBGADN_01975	ALOBGNLA_01382	EHONOGGD_01579	EFHKGNMP_03472	DKDFIIJJ_04271	BOAOHFFJ_01511	MFKNNFJP_01547	LJDEBMHA_02006	AOELEJPK_03880	ONFBIPDF_03323	LGKBPCJO_02856	MCJBBFKG_02936	FOIOKNCB_00594	OKNAIPAC_02341	DHHFGDMP_02587	GALMCJGE_01613	EOIJLIBC_02920	OPGECHAB_03442	KFKMPMGL_02281	NLPCCFPL_03228	CDDPKDLP_00457	DJKHDLCG_00064	PIFANAEO_02022	GFPALNGB_01620	BGGGJBGJ_01735	OGPHOHPI_04059	LKKNCPNP_04015	KNNKOGNI_02652	GDMDJBMN_01002
secY		Protein translocase subunit SecY	92	92	1	355	39				1331	1331	1331	FJMEIOKP_04465	HALOIIDI_01391	MCJLIOOP_01388	EACLNMBD_01498	BAJIHLMC_04519	CFBDNONK_01578	GENEGOGG_00663	HEGBGADN_04553	ALOBGNLA_01329	EHONOGGD_04530	EFHKGNMP_04511	DKDFIIJJ_04470	BOAOHFFJ_04386	MFKNNFJP_04383	LJDEBMHA_04513	AOELEJPK_04411	ONFBIPDF_04359	LGKBPCJO_04515	MCJBBFKG_04433	FOIOKNCB_04637	OKNAIPAC_04435	DHHFGDMP_04444	GALMCJGE_04594	EOIJLIBC_04376	OPGECHAB_04544	KFKMPMGL_04559	NLPCCFPL_04594	CDDPKDLP_04540	DJKHDLCG_04509	PIFANAEO_04503	GFPALNGB_04512	BGGGJBGJ_04516	OGPHOHPI_04387	LKKNCPNP_04398	KNNKOGNI_04487	GDMDJBMN_04398
mliC		Membrane-bound lysozyme inhibitor of C-type lysozyme	92	92	1	353	8140				314	314	314	FJMEIOKP_00278	HALOIIDI_03185	MCJLIOOP_03365	EACLNMBD_03417	BAJIHLMC_00148	CFBDNONK_01662	GENEGOGG_01815	HEGBGADN_00881	ALOBGNLA_02658	EHONOGGD_00483	EFHKGNMP_00549	DKDFIIJJ_02691	BOAOHFFJ_00190	MFKNNFJP_01295	LJDEBMHA_01279	AOELEJPK_01462	ONFBIPDF_00219	LGKBPCJO_01145	MCJBBFKG_00912	FOIOKNCB_02563	OKNAIPAC_00344	DHHFGDMP_01009	GALMCJGE_00278	EOIJLIBC_00533	OPGECHAB_00997	KFKMPMGL_01776	NLPCCFPL_01241	CDDPKDLP_01519	DJKHDLCG_02965	PIFANAEO_00532	GFPALNGB_03054	BGGGJBGJ_00487	OGPHOHPI_01029	LKKNCPNP_00977	KNNKOGNI_01047	GDMDJBMN_02483
rbsB_2		Ribose import binding protein RbsB	92	92	1	353	6888				938	938	938	FJMEIOKP_00925	HALOIIDI_02918	MCJLIOOP_02211	EACLNMBD_03166	BAJIHLMC_02092	CFBDNONK_02985	GENEGOGG_01601	HEGBGADN_03392	ALOBGNLA_03380	EHONOGGD_03262	EFHKGNMP_02177	DKDFIIJJ_00611	BOAOHFFJ_00814	MFKNNFJP_00670	LJDEBMHA_00635	AOELEJPK_02350	ONFBIPDF_01362	LGKBPCJO_00104	MCJBBFKG_00265	FOIOKNCB_01479	OKNAIPAC_01654	DHHFGDMP_02258	GALMCJGE_03340	EOIJLIBC_01355	OPGECHAB_03932	KFKMPMGL_01121	NLPCCFPL_00312	CDDPKDLP_03638	DJKHDLCG_01001	PIFANAEO_01006	GFPALNGB_02231	BGGGJBGJ_03428	OGPHOHPI_02295	LKKNCPNP_00070	KNNKOGNI_03416	GDMDJBMN_01334
rplW		50S ribosomal protein L23	92	92	1	355	8				302	302	302	FJMEIOKP_04447	HALOIIDI_01373	MCJLIOOP_01406	EACLNMBD_01480	BAJIHLMC_04501	CFBDNONK_01596	GENEGOGG_00645	HEGBGADN_04535	ALOBGNLA_01311	EHONOGGD_04512	EFHKGNMP_04529	DKDFIIJJ_04452	BOAOHFFJ_04368	MFKNNFJP_04365	LJDEBMHA_04495	AOELEJPK_04393	ONFBIPDF_04341	LGKBPCJO_04533	MCJBBFKG_04415	FOIOKNCB_04655	OKNAIPAC_04453	DHHFGDMP_04426	GALMCJGE_04576	EOIJLIBC_04394	OPGECHAB_04526	KFKMPMGL_04541	NLPCCFPL_04576	CDDPKDLP_04558	DJKHDLCG_04491	PIFANAEO_04521	GFPALNGB_04494	BGGGJBGJ_04534	OGPHOHPI_04405	LKKNCPNP_04380	KNNKOGNI_04505	GDMDJBMN_04416
dksA		RNA polymerase-binding transcription factor DksA	92	92	1	353	3640				455	455	455	FJMEIOKP_02762	HALOIIDI_03982	MCJLIOOP_05188	EACLNMBD_04090	BAJIHLMC_03083	CFBDNONK_05039	GENEGOGG_04558	HEGBGADN_01238	ALOBGNLA_02367	EHONOGGD_02105	EFHKGNMP_02841	DKDFIIJJ_03437	BOAOHFFJ_02776	MFKNNFJP_02529	LJDEBMHA_02669	AOELEJPK_02509	ONFBIPDF_02385	LGKBPCJO_02213	MCJBBFKG_01970	FOIOKNCB_03571	OKNAIPAC_02457	DHHFGDMP_01902	GALMCJGE_01537	EOIJLIBC_02050	OPGECHAB_01990	KFKMPMGL_03157	NLPCCFPL_02909	CDDPKDLP_02191	DJKHDLCG_02200	PIFANAEO_02905	GFPALNGB_00550	BGGGJBGJ_03821	OGPHOHPI_02077	LKKNCPNP_02600	KNNKOGNI_01615	GDMDJBMN_01986
rpsL		30S ribosomal protein S12	92	92	1	353	9326				374	374	374	FJMEIOKP_03481	HALOIIDI_01069	MCJLIOOP_02946	EACLNMBD_00854	BAJIHLMC_02977	CFBDNONK_01438	GENEGOGG_03280	HEGBGADN_01702	ALOBGNLA_02812	EHONOGGD_03585	EFHKGNMP_04304	DKDFIIJJ_03949	BOAOHFFJ_04297	MFKNNFJP_04112	LJDEBMHA_03646	AOELEJPK_04339	ONFBIPDF_04126	LGKBPCJO_04055	MCJBBFKG_03530	FOIOKNCB_03887	OKNAIPAC_03732	DHHFGDMP_03616	GALMCJGE_04354	EOIJLIBC_03904	OPGECHAB_03376	KFKMPMGL_03440	NLPCCFPL_03499	CDDPKDLP_04339	DJKHDLCG_04363	PIFANAEO_04333	GFPALNGB_03697	BGGGJBGJ_03389	OGPHOHPI_03938	LKKNCPNP_03750	KNNKOGNI_04464	GDMDJBMN_04229
prs		Ribose-phosphate pyrophosphokinase	92	92	1	353	8307				947	947	947	FJMEIOKP_00137	HALOIIDI_00999	MCJLIOOP_04856	EACLNMBD_03943	BAJIHLMC_00007	CFBDNONK_04945	GENEGOGG_04936	HEGBGADN_01020	ALOBGNLA_03330	EHONOGGD_00624	EFHKGNMP_00688	DKDFIIJJ_02831	BOAOHFFJ_00050	MFKNNFJP_01435	LJDEBMHA_01416	AOELEJPK_01602	ONFBIPDF_00081	LGKBPCJO_01285	MCJBBFKG_01049	FOIOKNCB_02702	OKNAIPAC_00482	DHHFGDMP_00871	GALMCJGE_00139	EOIJLIBC_00672	OPGECHAB_01139	KFKMPMGL_01914	NLPCCFPL_01100	CDDPKDLP_01661	DJKHDLCG_02824	PIFANAEO_00670	GFPALNGB_03200	BGGGJBGJ_00626	OGPHOHPI_00890	LKKNCPNP_01115	KNNKOGNI_00907	GDMDJBMN_02344
ygdR_3		putative lipoprotein YgdR	92	92	1	353	5817				221	221	221	FJMEIOKP_01670	HALOIIDI_01131	MCJLIOOP_00781	EACLNMBD_02522	BAJIHLMC_04086	CFBDNONK_03674	GENEGOGG_03083	HEGBGADN_02172	ALOBGNLA_01720	EHONOGGD_00260	EFHKGNMP_02962	DKDFIIJJ_02465	BOAOHFFJ_01119	MFKNNFJP_01939	LJDEBMHA_02371	AOELEJPK_03045	ONFBIPDF_01559	LGKBPCJO_02361	MCJBBFKG_04053	FOIOKNCB_00071	OKNAIPAC_04144	DHHFGDMP_03015	GALMCJGE_02291	EOIJLIBC_03623	OPGECHAB_01464	KFKMPMGL_04242	NLPCCFPL_02542	CDDPKDLP_00070	DJKHDLCG_04226	PIFANAEO_01656	GFPALNGB_04286	BGGGJBGJ_02610	OGPHOHPI_03012	LKKNCPNP_03187	KNNKOGNI_02261	GDMDJBMN_04156
rnc		Ribonuclease 3	92	92	1	353	1861				680	680	680	FJMEIOKP_03822	HALOIIDI_02410	MCJLIOOP_01824	EACLNMBD_02022	BAJIHLMC_02706	CFBDNONK_03583	GENEGOGG_02188	HEGBGADN_01732	ALOBGNLA_02302	EHONOGGD_01780	EFHKGNMP_01648	DKDFIIJJ_00110	BOAOHFFJ_02365	MFKNNFJP_00113	LJDEBMHA_00125	AOELEJPK_01736	ONFBIPDF_01834	LGKBPCJO_00623	MCJBBFKG_03034	FOIOKNCB_01749	OKNAIPAC_03033	DHHFGDMP_03360	GALMCJGE_03943	EOIJLIBC_01874	OPGECHAB_03035	KFKMPMGL_02615	NLPCCFPL_03431	CDDPKDLP_02961	DJKHDLCG_03529	PIFANAEO_01536	GFPALNGB_02810	BGGGJBGJ_01915	OGPHOHPI_02823	LKKNCPNP_00700	KNNKOGNI_02822	GDMDJBMN_03351
group_12957		hypothetical protein	92	92	1	353	8189				467	467	467	FJMEIOKP_00243	HALOIIDI_03405	MCJLIOOP_03723	EACLNMBD_03633	BAJIHLMC_00112	CFBDNONK_05579	GENEGOGG_03748	HEGBGADN_00915	ALOBGNLA_01575	EHONOGGD_00519	EFHKGNMP_00585	DKDFIIJJ_02726	BOAOHFFJ_00154	MFKNNFJP_01331	LJDEBMHA_01314	AOELEJPK_01499	ONFBIPDF_00184	LGKBPCJO_01181	MCJBBFKG_00946	FOIOKNCB_02599	OKNAIPAC_00379	DHHFGDMP_00975	GALMCJGE_00243	EOIJLIBC_00568	OPGECHAB_01033	KFKMPMGL_01810	NLPCCFPL_01206	CDDPKDLP_01555	DJKHDLCG_02930	PIFANAEO_00568	GFPALNGB_03097	BGGGJBGJ_00521	OGPHOHPI_00994	LKKNCPNP_01013	KNNKOGNI_01011	GDMDJBMN_02448
pal		Peptidoglycan-associated lipoprotein	92	92	1	353	10455				524	524	524	FJMEIOKP_01573	HALOIIDI_01530	MCJLIOOP_01741	EACLNMBD_01789	BAJIHLMC_01026	CFBDNONK_04548	GENEGOGG_00809	HEGBGADN_03837	ALOBGNLA_01094	EHONOGGD_03451	EFHKGNMP_01143	DKDFIIJJ_01747	BOAOHFFJ_03209	MFKNNFJP_03206	LJDEBMHA_01857	AOELEJPK_00558	ONFBIPDF_04332	LGKBPCJO_01684	MCJBBFKG_01540	FOIOKNCB_00782	OKNAIPAC_00973	DHHFGDMP_00380	GALMCJGE_04286	EOIJLIBC_01120	OPGECHAB_04263	KFKMPMGL_00465	NLPCCFPL_01012	CDDPKDLP_04196	DJKHDLCG_04132	PIFANAEO_02079	GFPALNGB_00771	BGGGJBGJ_00738	OGPHOHPI_00418	LKKNCPNP_02351	KNNKOGNI_00383	GDMDJBMN_02952
rpsG		30S ribosomal protein S7	92	92	1	353	9325				470	470	470	FJMEIOKP_03480	HALOIIDI_01068	MCJLIOOP_02947	EACLNMBD_00855	BAJIHLMC_02978	CFBDNONK_01437	GENEGOGG_03279	HEGBGADN_01703	ALOBGNLA_02811	EHONOGGD_03586	EFHKGNMP_04303	DKDFIIJJ_03948	BOAOHFFJ_04296	MFKNNFJP_04113	LJDEBMHA_03645	AOELEJPK_04340	ONFBIPDF_04127	LGKBPCJO_04056	MCJBBFKG_03529	FOIOKNCB_03886	OKNAIPAC_03733	DHHFGDMP_03615	GALMCJGE_04355	EOIJLIBC_03903	OPGECHAB_03377	KFKMPMGL_03439	NLPCCFPL_03498	CDDPKDLP_04338	DJKHDLCG_04364	PIFANAEO_04334	GFPALNGB_03696	BGGGJBGJ_03390	OGPHOHPI_03939	LKKNCPNP_03749	KNNKOGNI_04465	GDMDJBMN_04228
rpsF		30S ribosomal protein S6	92	92	1	353	5110				395	395	395	FJMEIOKP_03209	HALOIIDI_04532	MCJLIOOP_01628	EACLNMBD_01724	BAJIHLMC_00556	CFBDNONK_05318	GENEGOGG_05322	HEGBGADN_01977	ALOBGNLA_01384	EHONOGGD_01581	EFHKGNMP_03474	DKDFIIJJ_04273	BOAOHFFJ_01513	MFKNNFJP_01545	LJDEBMHA_02004	AOELEJPK_03878	ONFBIPDF_03325	LGKBPCJO_02858	MCJBBFKG_02938	FOIOKNCB_00596	OKNAIPAC_02343	DHHFGDMP_02585	GALMCJGE_01611	EOIJLIBC_02922	OPGECHAB_03440	KFKMPMGL_02283	NLPCCFPL_03230	CDDPKDLP_00459	DJKHDLCG_00062	PIFANAEO_02024	GFPALNGB_01622	BGGGJBGJ_01737	OGPHOHPI_04061	LKKNCPNP_04013	KNNKOGNI_02654	GDMDJBMN_01004
group_12961		hypothetical protein	92	92	1	353	11200				272	272	272	FJMEIOKP_02196	HALOIIDI_01040	MCJLIOOP_03195	EACLNMBD_01088	BAJIHLMC_01335	CFBDNONK_03352	GENEGOGG_01431	HEGBGADN_00658	ALOBGNLA_01882	EHONOGGD_01937	EFHKGNMP_00873	DKDFIIJJ_01426	BOAOHFFJ_01898	MFKNNFJP_02332	LJDEBMHA_01586	AOELEJPK_00204	ONFBIPDF_01003	LGKBPCJO_01413	MCJBBFKG_01266	FOIOKNCB_01106	OKNAIPAC_00699	DHHFGDMP_00654	GALMCJGE_01033	EOIJLIBC_00850	OPGECHAB_03845	KFKMPMGL_00140	NLPCCFPL_00685	CDDPKDLP_03551	DJKHDLCG_00765	PIFANAEO_00872	GFPALNGB_01039	BGGGJBGJ_01011	OGPHOHPI_00149	LKKNCPNP_01340	KNNKOGNI_00713	GDMDJBMN_01811
group_12962		hypothetical protein	92	92	1	354	179				188	188	188	FJMEIOKP_03425	HALOIIDI_01519	MCJLIOOP_03240	EACLNMBD_00137	BAJIHLMC_03493	CFBDNONK_00457	GENEGOGG_01729	HEGBGADN_01344	ALOBGNLA_02803	EHONOGGD_00783	EFHKGNMP_03888	DKDFIIJJ_03893	BOAOHFFJ_03865	MFKNNFJP_03862	LJDEBMHA_03590	AOELEJPK_03764	ONFBIPDF_03627	LGKBPCJO_03698	MCJBBFKG_03909	FOIOKNCB_04154	OKNAIPAC_03924	DHHFGDMP_03995	GALMCJGE_02650	EOIJLIBC_03848	OPGECHAB_02720	KFKMPMGL_03993	NLPCCFPL_03884	CDDPKDLP_02544	DJKHDLCG_02439	PIFANAEO_03810	GFPALNGB_03542	BGGGJBGJ_02812	OGPHOHPI_03680	LKKNCPNP_03592	KNNKOGNI_03815	GDMDJBMN_03774
group_12963		hypothetical protein	92	92	1	353	10662				548	548	548	FJMEIOKP_02102	HALOIIDI_02260	MCJLIOOP_04556	EACLNMBD_01439	BAJIHLMC_01208	CFBDNONK_03211	GENEGOGG_03468	HEGBGADN_00567	ALOBGNLA_03133	EHONOGGD_04876	EFHKGNMP_00962	DKDFIIJJ_01568	BOAOHFFJ_01751	MFKNNFJP_02185	LJDEBMHA_01677	AOELEJPK_00378	ONFBIPDF_00912	LGKBPCJO_01503	MCJBBFKG_01360	FOIOKNCB_00961	OKNAIPAC_00793	DHHFGDMP_00560	GALMCJGE_00944	EOIJLIBC_00940	OPGECHAB_01626	KFKMPMGL_00285	NLPCCFPL_00830	CDDPKDLP_01827	DJKHDLCG_00675	PIFANAEO_03455	GFPALNGB_00949	BGGGJBGJ_00920	OGPHOHPI_00238	LKKNCPNP_01485	KNNKOGNI_00563	GDMDJBMN_01673
group_12964		hypothetical protein	92	92	1	354	53				215	215	215	FJMEIOKP_03314	HALOIIDI_03528	MCJLIOOP_01860	EACLNMBD_01033	BAJIHLMC_03815	CFBDNONK_04848	GENEGOGG_01868	HEGBGADN_01457	ALOBGNLA_01638	EHONOGGD_00673	EFHKGNMP_04453	DKDFIIJJ_03779	BOAOHFFJ_03754	MFKNNFJP_03751	LJDEBMHA_03477	AOELEJPK_03652	ONFBIPDF_04242	LGKBPCJO_03810	MCJBBFKG_04331	FOIOKNCB_04503	OKNAIPAC_04023	DHHFGDMP_04342	GALMCJGE_02766	EOIJLIBC_03736	OPGECHAB_02607	KFKMPMGL_04253	NLPCCFPL_04289	CDDPKDLP_02657	DJKHDLCG_02549	PIFANAEO_04033	GFPALNGB_03652	BGGGJBGJ_02925	OGPHOHPI_03568	LKKNCPNP_03705	KNNKOGNI_03926	GDMDJBMN_04106
nusG		Transcription termination/antitermination protein NusG	92	92	1	356	3				545	545	545	FJMEIOKP_04487	HALOIIDI_01431	MCJLIOOP_01480	EACLNMBD_01541	BAJIHLMC_04541	CFBDNONK_00792	GENEGOGG_00637	HEGBGADN_04593	ALOBGNLA_01303	EHONOGGD_04552	EFHKGNMP_04555	DKDFIIJJ_04492	BOAOHFFJ_04426	MFKNNFJP_04423	LJDEBMHA_04535	AOELEJPK_04451	ONFBIPDF_04399	LGKBPCJO_04541	MCJBBFKG_04473	FOIOKNCB_04681	OKNAIPAC_04479	DHHFGDMP_04466	GALMCJGE_04616	EOIJLIBC_04420	OPGECHAB_04566	KFKMPMGL_04581	NLPCCFPL_04616	CDDPKDLP_04566	DJKHDLCG_04531	PIFANAEO_04529	GFPALNGB_04552	BGGGJBGJ_04493	OGPHOHPI_04431	LKKNCPNP_04438	KNNKOGNI_04531	GDMDJBMN_04442
rcsA		Transcriptional regulatory protein RcsA	92	92	1	353	7025				635	635	635	FJMEIOKP_00838	HALOIIDI_04939	MCJLIOOP_05278	EACLNMBD_02744	BAJIHLMC_02010	CFBDNONK_01637	GENEGOGG_04739	HEGBGADN_04024	ALOBGNLA_02234	EHONOGGD_03324	EFHKGNMP_02251	DKDFIIJJ_00699	BOAOHFFJ_00741	MFKNNFJP_00743	LJDEBMHA_00721	AOELEJPK_02431	ONFBIPDF_01435	LGKBPCJO_00027	MCJBBFKG_00352	FOIOKNCB_01568	OKNAIPAC_01567	DHHFGDMP_02171	GALMCJGE_03426	EOIJLIBC_01278	OPGECHAB_04019	KFKMPMGL_01215	NLPCCFPL_00218	CDDPKDLP_03725	DJKHDLCG_00913	PIFANAEO_00927	GFPALNGB_02155	BGGGJBGJ_03514	OGPHOHPI_02203	LKKNCPNP_04347	KNNKOGNI_03492	GDMDJBMN_01422
cheR		Chemotaxis protein methyltransferase	92	92	1	353	7529				872	872	872	FJMEIOKP_00756	HALOIIDI_01601	MCJLIOOP_01690	EACLNMBD_01896	BAJIHLMC_01922	CFBDNONK_01928	GENEGOGG_02144	HEGBGADN_02657	ALOBGNLA_02421	EHONOGGD_03487	EFHKGNMP_00077	DKDFIIJJ_00788	BOAOHFFJ_00658	MFKNNFJP_00827	LJDEBMHA_00810	AOELEJPK_00989	ONFBIPDF_00682	LGKBPCJO_00674	MCJBBFKG_00435	FOIOKNCB_02812	OKNAIPAC_01485	DHHFGDMP_02089	GALMCJGE_00748	EOIJLIBC_00061	OPGECHAB_00777	KFKMPMGL_01298	NLPCCFPL_00136	CDDPKDLP_01300	DJKHDLCG_03294	PIFANAEO_00067	GFPALNGB_01796	BGGGJBGJ_00017	OGPHOHPI_01504	LKKNCPNP_01965	KNNKOGNI_01510	GDMDJBMN_00017
acpP_1		Acyl carrier protein	92	92	1	353	11237				236	236	236	FJMEIOKP_02228	HALOIIDI_01577	MCJLIOOP_01499	EACLNMBD_01644	BAJIHLMC_01367	CFBDNONK_01759	GENEGOGG_02096	HEGBGADN_00690	ALOBGNLA_02542	EHONOGGD_01969	EFHKGNMP_00841	DKDFIIJJ_01394	BOAOHFFJ_01930	MFKNNFJP_02364	LJDEBMHA_01554	AOELEJPK_00172	ONFBIPDF_01035	LGKBPCJO_01381	MCJBBFKG_01234	FOIOKNCB_01138	OKNAIPAC_00667	DHHFGDMP_00686	GALMCJGE_01065	EOIJLIBC_00818	OPGECHAB_03813	KFKMPMGL_00108	NLPCCFPL_00653	CDDPKDLP_03519	DJKHDLCG_00797	PIFANAEO_00840	GFPALNGB_01071	BGGGJBGJ_01043	OGPHOHPI_00117	LKKNCPNP_01308	KNNKOGNI_00745	GDMDJBMN_01843
flgG		Flagellar basal-body rod protein FlgG	92	92	1	353	11218				782	782	782	FJMEIOKP_02213	HALOIIDI_02299	MCJLIOOP_03620	EACLNMBD_02533	BAJIHLMC_01352	CFBDNONK_01729	GENEGOGG_02844	HEGBGADN_00675	ALOBGNLA_01865	EHONOGGD_01954	EFHKGNMP_00856	DKDFIIJJ_01409	BOAOHFFJ_01915	MFKNNFJP_02349	LJDEBMHA_01569	AOELEJPK_00187	ONFBIPDF_01020	LGKBPCJO_01396	MCJBBFKG_01249	FOIOKNCB_01123	OKNAIPAC_00682	DHHFGDMP_00671	GALMCJGE_01050	EOIJLIBC_00833	OPGECHAB_03828	KFKMPMGL_00123	NLPCCFPL_00668	CDDPKDLP_03534	DJKHDLCG_00782	PIFANAEO_00855	GFPALNGB_01056	BGGGJBGJ_01028	OGPHOHPI_00132	LKKNCPNP_01323	KNNKOGNI_00730	GDMDJBMN_01828
rpsS		30S ribosomal protein S19	92	92	1	355	10				278	278	278	FJMEIOKP_04449	HALOIIDI_01375	MCJLIOOP_01404	EACLNMBD_01482	BAJIHLMC_04503	CFBDNONK_01594	GENEGOGG_00647	HEGBGADN_04537	ALOBGNLA_01313	EHONOGGD_04514	EFHKGNMP_04527	DKDFIIJJ_04454	BOAOHFFJ_04370	MFKNNFJP_04367	LJDEBMHA_04497	AOELEJPK_04395	ONFBIPDF_04343	LGKBPCJO_04531	MCJBBFKG_04417	FOIOKNCB_04653	OKNAIPAC_04451	DHHFGDMP_04428	GALMCJGE_04578	EOIJLIBC_04392	OPGECHAB_04528	KFKMPMGL_04543	NLPCCFPL_04578	CDDPKDLP_04556	DJKHDLCG_04493	PIFANAEO_04519	GFPALNGB_04496	BGGGJBGJ_04532	OGPHOHPI_04403	LKKNCPNP_04382	KNNKOGNI_04503	GDMDJBMN_04414
ppa_1		Inorganic pyrophosphatase	92	92	1	353	5133				530	530	530	FJMEIOKP_03193	HALOIIDI_00956	MCJLIOOP_01170	EACLNMBD_00929	BAJIHLMC_00573	CFBDNONK_00508	GENEGOGG_03691	HEGBGADN_01960	ALOBGNLA_00976	EHONOGGD_01564	EFHKGNMP_03457	DKDFIIJJ_04256	BOAOHFFJ_01496	MFKNNFJP_01562	LJDEBMHA_02021	AOELEJPK_03895	ONFBIPDF_03307	LGKBPCJO_02841	MCJBBFKG_02922	FOIOKNCB_00579	OKNAIPAC_02327	DHHFGDMP_02601	GALMCJGE_01628	EOIJLIBC_02905	OPGECHAB_03457	KFKMPMGL_02267	NLPCCFPL_03214	CDDPKDLP_00442	DJKHDLCG_00079	PIFANAEO_02007	GFPALNGB_01605	BGGGJBGJ_01720	OGPHOHPI_04044	LKKNCPNP_04030	KNNKOGNI_02637	GDMDJBMN_00987
ppsR		Phosphoenolpyruvate synthase regulatory protein	92	92	1	353	8223				827	827	827	FJMEIOKP_00209	HALOIIDI_02071	MCJLIOOP_00091	EACLNMBD_01592	BAJIHLMC_00078	CFBDNONK_01352	GENEGOGG_01467	HEGBGADN_00948	ALOBGNLA_01241	EHONOGGD_00553	EFHKGNMP_00617	DKDFIIJJ_02758	BOAOHFFJ_00122	MFKNNFJP_01363	LJDEBMHA_01345	AOELEJPK_01531	ONFBIPDF_00152	LGKBPCJO_01213	MCJBBFKG_00978	FOIOKNCB_02631	OKNAIPAC_00411	DHHFGDMP_00943	GALMCJGE_00210	EOIJLIBC_00600	OPGECHAB_01067	KFKMPMGL_01842	NLPCCFPL_01172	CDDPKDLP_01589	DJKHDLCG_02896	PIFANAEO_00599	GFPALNGB_03129	BGGGJBGJ_00554	OGPHOHPI_00962	LKKNCPNP_01045	KNNKOGNI_00979	GDMDJBMN_02416
leuA_2		2-isopropylmalate synthase	92	92	1	353	3708				1562	1562	1562	FJMEIOKP_02697	HALOIIDI_03077	MCJLIOOP_04311	EACLNMBD_04146	BAJIHLMC_03019	CFBDNONK_01892	GENEGOGG_03841	HEGBGADN_01174	ALOBGNLA_00049	EHONOGGD_02041	EFHKGNMP_02776	DKDFIIJJ_03373	BOAOHFFJ_02712	MFKNNFJP_02593	LJDEBMHA_02605	AOELEJPK_02573	ONFBIPDF_02321	LGKBPCJO_02149	MCJBBFKG_02035	FOIOKNCB_03505	OKNAIPAC_02522	DHHFGDMP_01837	GALMCJGE_01472	EOIJLIBC_02114	OPGECHAB_01925	KFKMPMGL_03093	NLPCCFPL_02973	CDDPKDLP_02126	DJKHDLCG_02264	PIFANAEO_02971	GFPALNGB_00486	BGGGJBGJ_03885	OGPHOHPI_02013	LKKNCPNP_02536	KNNKOGNI_01679	GDMDJBMN_02050
kdpB		Potassium-transporting ATPase ATP-binding subunit	92	92	1	353	9209				2045	2045	2045	FJMEIOKP_03637	HALOIIDI_00409	MCJLIOOP_00341	EACLNMBD_00522	BAJIHLMC_02821	CFBDNONK_02795	GENEGOGG_01944	HEGBGADN_01545	ALOBGNLA_01534	EHONOGGD_02559	EFHKGNMP_04034	DKDFIIJJ_04107	BOAOHFFJ_04010	MFKNNFJP_03955	LJDEBMHA_03803	AOELEJPK_04118	ONFBIPDF_03825	LGKBPCJO_03899	MCJBBFKG_03686	FOIOKNCB_04043	OKNAIPAC_03576	DHHFGDMP_03772	GALMCJGE_03544	EOIJLIBC_04060	OPGECHAB_03219	KFKMPMGL_03596	NLPCCFPL_03655	CDDPKDLP_03843	DJKHDLCG_03667	PIFANAEO_03664	GFPALNGB_03853	BGGGJBGJ_03232	OGPHOHPI_03780	LKKNCPNP_03908	KNNKOGNI_04242	GDMDJBMN_03493
rpmB		50S ribosomal protein L28	92	92	1	353	9521				236	236	236	FJMEIOKP_04048	HALOIIDI_01846	MCJLIOOP_01761	EACLNMBD_02161	BAJIHLMC_03731	CFBDNONK_03822	GENEGOGG_02445	HEGBGADN_03125	ALOBGNLA_02697	EHONOGGD_02778	EFHKGNMP_04121	DKDFIIJJ_04336	BOAOHFFJ_04225	MFKNNFJP_04289	LJDEBMHA_04091	AOELEJPK_04205	ONFBIPDF_03912	LGKBPCJO_04127	MCJBBFKG_03802	FOIOKNCB_04261	OKNAIPAC_03788	DHHFGDMP_03888	GALMCJGE_03660	EOIJLIBC_04147	OPGECHAB_04114	KFKMPMGL_04101	NLPCCFPL_04134	CDDPKDLP_03930	DJKHDLCG_03911	PIFANAEO_03916	GFPALNGB_04122	BGGGJBGJ_04118	OGPHOHPI_04163	LKKNCPNP_04192	KNNKOGNI_04329	GDMDJBMN_03898
infA		Translation initiation factor IF-1	92	92	1	353	10617				218	218	218	FJMEIOKP_02070	HALOIIDI_00763	MCJLIOOP_00901	EACLNMBD_04566	BAJIHLMC_01176	CFBDNONK_04363	GENEGOGG_04426	HEGBGADN_00535	ALOBGNLA_04652	EHONOGGD_01433	EFHKGNMP_00994	DKDFIIJJ_01600	BOAOHFFJ_01719	MFKNNFJP_02153	LJDEBMHA_01709	AOELEJPK_00410	ONFBIPDF_00879	LGKBPCJO_01535	MCJBBFKG_01392	FOIOKNCB_00929	OKNAIPAC_00825	DHHFGDMP_00528	GALMCJGE_00912	EOIJLIBC_00972	OPGECHAB_01658	KFKMPMGL_00317	NLPCCFPL_00862	CDDPKDLP_01859	DJKHDLCG_00643	PIFANAEO_03487	GFPALNGB_00917	BGGGJBGJ_00888	OGPHOHPI_00270	LKKNCPNP_01517	KNNKOGNI_00531	GDMDJBMN_01641
group_12977		Carnitine monooxygenase reductase subunit	92	92	1	353	6187				263	263	263	FJMEIOKP_03866	HALOIIDI_04387	MCJLIOOP_02443	EACLNMBD_04459	BAJIHLMC_03297	CFBDNONK_04965	GENEGOGG_05027	HEGBGADN_02495	ALOBGNLA_04279	EHONOGGD_03898	EFHKGNMP_01940	DKDFIIJJ_00374	BOAOHFFJ_02052	MFKNNFJP_00426	LJDEBMHA_00404	AOELEJPK_02057	ONFBIPDF_02131	LGKBPCJO_00343	MCJBBFKG_03299	FOIOKNCB_02030	OKNAIPAC_02768	DHHFGDMP_03095	GALMCJGE_03294	EOIJLIBC_01595	OPGECHAB_03724	KFKMPMGL_03930	NLPCCFPL_03710	CDDPKDLP_03430	DJKHDLCG_03133	PIFANAEO_01254	GFPALNGB_02530	BGGGJBGJ_01324	OGPHOHPI_02538	LKKNCPNP_00365	KNNKOGNI_03169	GDMDJBMN_01096
group_12978		hypothetical protein	92	92	1	353	5678			Hypothetical protein with no hits to refseq/uniprot/clusters/cdd/tigrfams/pfam overlapping another protein with hits	164	164	164	FJMEIOKP_01786	HALOIIDI_03255	MCJLIOOP_02694	EACLNMBD_03499	BAJIHLMC_00836	CFBDNONK_05781	GENEGOGG_04249	HEGBGADN_02055	ALOBGNLA_03078	EHONOGGD_00145	EFHKGNMP_03075	DKDFIIJJ_02352	BOAOHFFJ_01235	MFKNNFJP_01824	LJDEBMHA_02256	AOELEJPK_02929	ONFBIPDF_01674	LGKBPCJO_02478	MCJBBFKG_02625	FOIOKNCB_00187	OKNAIPAC_02029	DHHFGDMP_02900	GALMCJGE_02175	EOIJLIBC_03507	OPGECHAB_01348	KFKMPMGL_03328	NLPCCFPL_02426	CDDPKDLP_00186	DJKHDLCG_00387	PIFANAEO_01771	GFPALNGB_01277	BGGGJBGJ_02727	OGPHOHPI_03127	LKKNCPNP_03070	KNNKOGNI_02377	GDMDJBMN_00678
group_12979		hypothetical protein	92	92	1	353	9812				578	578	578	FJMEIOKP_01365	HALOIIDI_00161	MCJLIOOP_02117	EACLNMBD_00044	BAJIHLMC_01581	CFBDNONK_04691	GENEGOGG_01767	HEGBGADN_02851	ALOBGNLA_02149	EHONOGGD_01202	EFHKGNMP_01373	DKDFIIJJ_01992	BOAOHFFJ_03003	MFKNNFJP_03005	LJDEBMHA_03104	AOELEJPK_00799	ONFBIPDF_03039	LGKBPCJO_03222	MCJBBFKG_01743	FOIOKNCB_03797	OKNAIPAC_01177	DHHFGDMP_00175	GALMCJGE_02456	EOIJLIBC_03029	OPGECHAB_02463	KFKMPMGL_00711	NLPCCFPL_02133	CDDPKDLP_03201	DJKHDLCG_01752	PIFANAEO_02287	GFPALNGB_03968	BGGGJBGJ_02129	OGPHOHPI_00632	LKKNCPNP_02122	KNNKOGNI_00174	GDMDJBMN_02730
group_1298		hypothetical protein	92	92	1	353	7856				200	434	430	FJMEIOKP_00508	HALOIIDI_04702	MCJLIOOP_05007	EACLNMBD_02287	BAJIHLMC_00381	CFBDNONK_03220	GENEGOGG_05745	HEGBGADN_02269	ALOBGNLA_02490	EHONOGGD_02231	EFHKGNMP_00315	DKDFIIJJ_01026	BOAOHFFJ_00420	MFKNNFJP_01066	LJDEBMHA_01050	AOELEJPK_01228	ONFBIPDF_00444	LGKBPCJO_00913	MCJBBFKG_00682	FOIOKNCB_03051	OKNAIPAC_00114	DHHFGDMP_01239	GALMCJGE_00506	EOIJLIBC_00299	OPGECHAB_00535	KFKMPMGL_01548	NLPCCFPL_01469	CDDPKDLP_01057	DJKHDLCG_02705	PIFANAEO_00307	GFPALNGB_02034	BGGGJBGJ_00259	OGPHOHPI_01265	LKKNCPNP_01726	KNNKOGNI_01271	GDMDJBMN_00256
group_12980		hypothetical protein	92	92	1	353	10722				224	224	224	FJMEIOKP_02155	HALOIIDI_02395	MCJLIOOP_00249	EACLNMBD_02622	BAJIHLMC_01260	CFBDNONK_03869	GENEGOGG_00155	HEGBGADN_00620	ALOBGNLA_03100	EHONOGGD_01862	EFHKGNMP_00910	DKDFIIJJ_01516	BOAOHFFJ_01803	MFKNNFJP_02237	LJDEBMHA_01624	AOELEJPK_00312	ONFBIPDF_00965	LGKBPCJO_01450	MCJBBFKG_01307	FOIOKNCB_01014	OKNAIPAC_00740	DHHFGDMP_00613	GALMCJGE_00996	EOIJLIBC_00887	OPGECHAB_01574	KFKMPMGL_00232	NLPCCFPL_00777	CDDPKDLP_01775	DJKHDLCG_00728	PIFANAEO_03402	GFPALNGB_01002	BGGGJBGJ_00973	OGPHOHPI_00186	LKKNCPNP_01432	KNNKOGNI_00616	GDMDJBMN_01726
fliZ		Regulator of sigma S factor FliZ	92	92	1	353	7113				503	503	503	FJMEIOKP_00795	HALOIIDI_04791	MCJLIOOP_04728	EACLNMBD_03955	BAJIHLMC_01960	CFBDNONK_04823	GENEGOGG_04806	HEGBGADN_04250	ALOBGNLA_02768	EHONOGGD_04939	EFHKGNMP_04388	DKDFIIJJ_00749	BOAOHFFJ_00699	MFKNNFJP_00785	LJDEBMHA_00770	AOELEJPK_04363	ONFBIPDF_00721	LGKBPCJO_04382	MCJBBFKG_00395	FOIOKNCB_01618	OKNAIPAC_01524	DHHFGDMP_02128	GALMCJGE_04456	EOIJLIBC_00021	OPGECHAB_00816	KFKMPMGL_01258	NLPCCFPL_00175	CDDPKDLP_01339	DJKHDLCG_04388	PIFANAEO_00027	GFPALNGB_01702	BGGGJBGJ_03564	OGPHOHPI_02153	LKKNCPNP_02004	KNNKOGNI_01549	GDMDJBMN_01472
cheW		Chemotaxis protein CheW	92	92	1	353	7524				497	497	497	FJMEIOKP_00759	HALOIIDI_01604	MCJLIOOP_01686	EACLNMBD_01899	BAJIHLMC_01925	CFBDNONK_02216	GENEGOGG_01240	HEGBGADN_02653	ALOBGNLA_02424	EHONOGGD_03483	EFHKGNMP_00073	DKDFIIJJ_00784	BOAOHFFJ_00661	MFKNNFJP_00823	LJDEBMHA_00806	AOELEJPK_00985	ONFBIPDF_00685	LGKBPCJO_00670	MCJBBFKG_00431	FOIOKNCB_02808	OKNAIPAC_01488	DHHFGDMP_02092	GALMCJGE_00751	EOIJLIBC_00057	OPGECHAB_00780	KFKMPMGL_01294	NLPCCFPL_00139	CDDPKDLP_01303	DJKHDLCG_03290	PIFANAEO_00063	GFPALNGB_01792	BGGGJBGJ_00013	OGPHOHPI_01507	LKKNCPNP_01968	KNNKOGNI_01513	GDMDJBMN_00013
dmlR_9		HTH-type transcriptional regulator DmlR	92	92	1	353	9179				809	809	809	FJMEIOKP_03664	HALOIIDI_03609	MCJLIOOP_03288	EACLNMBD_01381	BAJIHLMC_02794	CFBDNONK_02413	GENEGOGG_02510	HEGBGADN_01518	ALOBGNLA_01138	EHONOGGD_02586	EFHKGNMP_04061	DKDFIIJJ_04134	BOAOHFFJ_04037	MFKNNFJP_03928	LJDEBMHA_03830	AOELEJPK_04145	ONFBIPDF_03852	LGKBPCJO_03871	MCJBBFKG_03713	FOIOKNCB_04070	OKNAIPAC_03549	DHHFGDMP_03799	GALMCJGE_03572	EOIJLIBC_04087	OPGECHAB_03192	KFKMPMGL_03623	NLPCCFPL_03682	CDDPKDLP_03870	DJKHDLCG_03694	PIFANAEO_03636	GFPALNGB_03880	BGGGJBGJ_03205	OGPHOHPI_03753	LKKNCPNP_03935	KNNKOGNI_04269	GDMDJBMN_03466
nrdH		Glutaredoxin-like protein NrdH	92	92	1	353	1363				242	242	242	FJMEIOKP_04352	HALOIIDI_03228	MCJLIOOP_02335	EACLNMBD_02714	BAJIHLMC_04391	CFBDNONK_03934	GENEGOGG_02304	HEGBGADN_03430	ALOBGNLA_03347	EHONOGGD_04006	EFHKGNMP_01565	DKDFIIJJ_00022	BOAOHFFJ_02455	MFKNNFJP_00022	LJDEBMHA_00021	AOELEJPK_01656	ONFBIPDF_04041	LGKBPCJO_04340	MCJBBFKG_04027	FOIOKNCB_01663	OKNAIPAC_04118	DHHFGDMP_04113	GALMCJGE_04102	EOIJLIBC_01976	OPGECHAB_04501	KFKMPMGL_04410	NLPCCFPL_04407	CDDPKDLP_04501	DJKHDLCG_03454	PIFANAEO_04145	GFPALNGB_02903	BGGGJBGJ_01821	OGPHOHPI_02921	LKKNCPNP_00796	KNNKOGNI_02735	GDMDJBMN_03426
group_12985		hypothetical protein	92	92	1	353	8384			Hypothetical protein with no hits to refseq/uniprot/clusters/cdd/tigrfams/pfam overlapping another protein with hits	248	248	248	FJMEIOKP_00085	HALOIIDI_05078	MCJLIOOP_05580	EACLNMBD_05108	BAJIHLMC_04343	CFBDNONK_05176	GENEGOGG_05352	HEGBGADN_03680	ALOBGNLA_04887	EHONOGGD_04714	EFHKGNMP_00720	DKDFIIJJ_02863	BOAOHFFJ_00018	MFKNNFJP_01467	LJDEBMHA_04415	AOELEJPK_00024	ONFBIPDF_00028	LGKBPCJO_04437	MCJBBFKG_01101	FOIOKNCB_02759	OKNAIPAC_00534	DHHFGDMP_00819	GALMCJGE_00105	EOIJLIBC_00696	OPGECHAB_01172	KFKMPMGL_01966	NLPCCFPL_04220	CDDPKDLP_01694	DJKHDLCG_02792	PIFANAEO_00703	GFPALNGB_04462	BGGGJBGJ_04418	OGPHOHPI_00847	LKKNCPNP_01164	KNNKOGNI_00866	GDMDJBMN_02311
group_12986		hypothetical protein	92	92	1	353	8021				89	89	89	FJMEIOKP_00377	HALOIIDI_03573	MCJLIOOP_04869	EACLNMBD_03265	BAJIHLMC_00247	CFBDNONK_05402	GENEGOGG_04885	HEGBGADN_00781	ALOBGNLA_03000	EHONOGGD_00384	EFHKGNMP_00450	DKDFIIJJ_02591	BOAOHFFJ_00291	MFKNNFJP_01194	LJDEBMHA_01178	AOELEJPK_01362	ONFBIPDF_00318	LGKBPCJO_01047	MCJBBFKG_00813	FOIOKNCB_02465	OKNAIPAC_00245	DHHFGDMP_01108	GALMCJGE_00378	EOIJLIBC_00435	OPGECHAB_00898	KFKMPMGL_01677	NLPCCFPL_01340	CDDPKDLP_01420	DJKHDLCG_03064	PIFANAEO_00433	GFPALNGB_02955	BGGGJBGJ_00387	OGPHOHPI_01128	LKKNCPNP_00879	KNNKOGNI_01146	GDMDJBMN_02581
secB		Protein-export protein SecB	92	92	1	353	9490				470	470	470	FJMEIOKP_04073	HALOIIDI_02603	MCJLIOOP_02924	EACLNMBD_02883	BAJIHLMC_03707	CFBDNONK_02668	GENEGOGG_02550	HEGBGADN_03101	ALOBGNLA_01804	EHONOGGD_02754	EFHKGNMP_04145	DKDFIIJJ_04360	BOAOHFFJ_04249	MFKNNFJP_04313	LJDEBMHA_04115	AOELEJPK_04229	ONFBIPDF_03937	LGKBPCJO_04103	MCJBBFKG_03777	FOIOKNCB_04285	OKNAIPAC_03813	DHHFGDMP_03863	GALMCJGE_03636	EOIJLIBC_04171	OPGECHAB_04090	KFKMPMGL_04126	NLPCCFPL_04109	CDDPKDLP_03954	DJKHDLCG_03887	PIFANAEO_03940	GFPALNGB_04146	BGGGJBGJ_04094	OGPHOHPI_04187	LKKNCPNP_04216	KNNKOGNI_04354	GDMDJBMN_03874
corA		Magnesium transport protein CorA	92	92	1	354	47				953	953	953	FJMEIOKP_03308	HALOIIDI_02027	MCJLIOOP_01866	EACLNMBD_01027	BAJIHLMC_03821	CFBDNONK_03644	GENEGOGG_01862	HEGBGADN_01463	ALOBGNLA_01632	EHONOGGD_00667	EFHKGNMP_04447	DKDFIIJJ_03773	BOAOHFFJ_03748	MFKNNFJP_03745	LJDEBMHA_03471	AOELEJPK_03646	ONFBIPDF_04248	LGKBPCJO_03816	MCJBBFKG_04325	FOIOKNCB_04497	OKNAIPAC_04029	DHHFGDMP_04336	GALMCJGE_02772	EOIJLIBC_03730	OPGECHAB_02601	KFKMPMGL_04259	NLPCCFPL_04283	CDDPKDLP_02663	DJKHDLCG_02555	PIFANAEO_04039	GFPALNGB_03658	BGGGJBGJ_02931	OGPHOHPI_03562	LKKNCPNP_03711	KNNKOGNI_03932	GDMDJBMN_04100
group_12989		hypothetical protein	92	92	1	353	8165			Hypothetical protein with no hits to refseq/uniprot/clusters/cdd/tigrfams/pfam overlapping another protein with hits	176	176	176	FJMEIOKP_00258	HALOIIDI_05149	MCJLIOOP_05555	EACLNMBD_05152	BAJIHLMC_00128	CFBDNONK_05324	GENEGOGG_05305	HEGBGADN_00900	ALOBGNLA_01591	EHONOGGD_00503	EFHKGNMP_00570	DKDFIIJJ_02710	BOAOHFFJ_00171	MFKNNFJP_01314	LJDEBMHA_01298	AOELEJPK_01483	ONFBIPDF_00200	LGKBPCJO_01165	MCJBBFKG_00931	FOIOKNCB_02583	OKNAIPAC_00364	DHHFGDMP_00990	GALMCJGE_00259	EOIJLIBC_00552	OPGECHAB_01017	KFKMPMGL_01795	NLPCCFPL_01221	CDDPKDLP_01539	DJKHDLCG_02946	PIFANAEO_00552	GFPALNGB_03081	BGGGJBGJ_00506	OGPHOHPI_01010	LKKNCPNP_00997	KNNKOGNI_01028	GDMDJBMN_02464
cstA		Peptide transporter CstA	92	92	1	353	7774				839	2066	2027	FJMEIOKP_00563	HALOIIDI_04159	MCJLIOOP_00540	EACLNMBD_02570	BAJIHLMC_00436	CFBDNONK_02595	GENEGOGG_03970	HEGBGADN_02324	ALOBGNLA_01194	EHONOGGD_02286	EFHKGNMP_00260	DKDFIIJJ_00972	BOAOHFFJ_00475	MFKNNFJP_01011	LJDEBMHA_00996	AOELEJPK_01173	ONFBIPDF_00499	LGKBPCJO_00858	MCJBBFKG_00627	FOIOKNCB_02996	OKNAIPAC_00060	DHHFGDMP_01294	GALMCJGE_00561	EOIJLIBC_00244	OPGECHAB_00590	KFKMPMGL_01493	NLPCCFPL_01524	CDDPKDLP_01112	DJKHDLCG_02650	PIFANAEO_00251	GFPALNGB_01979	BGGGJBGJ_00205	OGPHOHPI_01320	LKKNCPNP_01782	KNNKOGNI_01326	GDMDJBMN_00201
puuR_1		HTH-type transcriptional regulator PuuR	92	92	1	353	6610				557	557	557	FJMEIOKP_01010	HALOIIDI_01703	MCJLIOOP_01445	EACLNMBD_01177	BAJIHLMC_02422	CFBDNONK_02266	GENEGOGG_00692	HEGBGADN_02953	ALOBGNLA_01852	EHONOGGD_04289	EFHKGNMP_02091	DKDFIIJJ_00527	BOAOHFFJ_00900	MFKNNFJP_00584	LJDEBMHA_00560	AOELEJPK_02211	ONFBIPDF_01277	LGKBPCJO_00187	MCJBBFKG_00180	FOIOKNCB_01395	OKNAIPAC_01739	DHHFGDMP_02343	GALMCJGE_02956	EOIJLIBC_01439	OPGECHAB_02922	KFKMPMGL_01038	NLPCCFPL_00395	CDDPKDLP_02848	DJKHDLCG_01086	PIFANAEO_01099	GFPALNGB_02371	BGGGJBGJ_01480	OGPHOHPI_02382	LKKNCPNP_00209	KNNKOGNI_03332	GDMDJBMN_01248
secE		Protein translocase subunit SecE	92	92	1	356	2				383	383	383	FJMEIOKP_04486	HALOIIDI_01432	MCJLIOOP_01481	EACLNMBD_01540	BAJIHLMC_04540	CFBDNONK_00793	GENEGOGG_00638	HEGBGADN_04594	ALOBGNLA_01304	EHONOGGD_04551	EFHKGNMP_04556	DKDFIIJJ_04491	BOAOHFFJ_04427	MFKNNFJP_04424	LJDEBMHA_04534	AOELEJPK_04452	ONFBIPDF_04400	LGKBPCJO_04540	MCJBBFKG_04474	FOIOKNCB_04682	OKNAIPAC_04480	DHHFGDMP_04465	GALMCJGE_04615	EOIJLIBC_04421	OPGECHAB_04565	KFKMPMGL_04580	NLPCCFPL_04615	CDDPKDLP_04565	DJKHDLCG_04530	PIFANAEO_04528	GFPALNGB_04553	BGGGJBGJ_04494	OGPHOHPI_04432	LKKNCPNP_04439	KNNKOGNI_04532	GDMDJBMN_04443
group_12992		hypothetical protein	92	92	1	353	12794			Hypothetical protein with no hits to refseq/uniprot/clusters/cdd/tigrfams/pfam overlapping another protein with hits	224	224	224	FJMEIOKP_02997	HALOIIDI_05240	MCJLIOOP_05716	EACLNMBD_05252	BAJIHLMC_03271	CFBDNONK_03050	GENEGOGG_05624	HEGBGADN_03611	ALOBGNLA_02361	EHONOGGD_02450	EFHKGNMP_03652	DKDFIIJJ_03719	BOAOHFFJ_03437	MFKNNFJP_03434	LJDEBMHA_02759	AOELEJPK_03235	ONFBIPDF_02469	LGKBPCJO_03114	MCJBBFKG_03491	FOIOKNCB_03279	OKNAIPAC_03347	DHHFGDMP_03577	GALMCJGE_01327	EOIJLIBC_03273	OPGECHAB_02254	KFKMPMGL_02975	NLPCCFPL_02820	CDDPKDLP_02278	DJKHDLCG_02011	PIFANAEO_03166	GFPALNGB_03301	BGGGJBGJ_04292	OGPHOHPI_03491	LKKNCPNP_03275	KNNKOGNI_03584	GDMDJBMN_03048
hslO		33 kDa chaperonin	92	92	1	353	9375				866	866	866	FJMEIOKP_03528	HALOIIDI_04025	MCJLIOOP_03766	EACLNMBD_02845	BAJIHLMC_02930	CFBDNONK_02183	GENEGOGG_02249	HEGBGADN_01655	ALOBGNLA_00948	EHONOGGD_03538	EFHKGNMP_04351	DKDFIIJJ_03996	BOAOHFFJ_04344	MFKNNFJP_04065	LJDEBMHA_03693	AOELEJPK_04292	ONFBIPDF_04079	LGKBPCJO_04008	MCJBBFKG_03577	FOIOKNCB_03934	OKNAIPAC_03685	DHHFGDMP_03663	GALMCJGE_04307	EOIJLIBC_03951	OPGECHAB_03329	KFKMPMGL_03487	NLPCCFPL_03546	CDDPKDLP_04386	DJKHDLCG_04316	PIFANAEO_04286	GFPALNGB_03744	BGGGJBGJ_03342	OGPHOHPI_03891	LKKNCPNP_03797	KNNKOGNI_04417	GDMDJBMN_04276
guaC		GMP reductase	92	92	1	353	3681				1040	1040	1040	FJMEIOKP_02723	HALOIIDI_00492	MCJLIOOP_02035	EACLNMBD_00569	BAJIHLMC_03045	CFBDNONK_03598	GENEGOGG_00276	HEGBGADN_01200	ALOBGNLA_00023	EHONOGGD_02067	EFHKGNMP_02802	DKDFIIJJ_03399	BOAOHFFJ_02738	MFKNNFJP_02567	LJDEBMHA_02631	AOELEJPK_02547	ONFBIPDF_02347	LGKBPCJO_02175	MCJBBFKG_02009	FOIOKNCB_03531	OKNAIPAC_02496	DHHFGDMP_01863	GALMCJGE_01498	EOIJLIBC_02088	OPGECHAB_01951	KFKMPMGL_03119	NLPCCFPL_02947	CDDPKDLP_02152	DJKHDLCG_02238	PIFANAEO_02945	GFPALNGB_00512	BGGGJBGJ_03859	OGPHOHPI_02039	LKKNCPNP_02562	KNNKOGNI_01653	GDMDJBMN_02024
malP_3		Maltodextrin phosphorylase	92	92	1	353	9396				2447	2447	2447	FJMEIOKP_03546	HALOIIDI_04374	MCJLIOOP_02982	EACLNMBD_02596	BAJIHLMC_02912	CFBDNONK_03567	GENEGOGG_03506	HEGBGADN_01637	ALOBGNLA_00783	EHONOGGD_02468	EFHKGNMP_03942	DKDFIIJJ_04014	BOAOHFFJ_03918	MFKNNFJP_04047	LJDEBMHA_03711	AOELEJPK_04027	ONFBIPDF_03733	LGKBPCJO_03990	MCJBBFKG_03595	FOIOKNCB_03952	OKNAIPAC_03667	DHHFGDMP_03681	GALMCJGE_03452	EOIJLIBC_03969	OPGECHAB_03311	KFKMPMGL_03505	NLPCCFPL_03564	CDDPKDLP_03751	DJKHDLCG_03576	PIFANAEO_03756	GFPALNGB_03762	BGGGJBGJ_03324	OGPHOHPI_03873	LKKNCPNP_03815	KNNKOGNI_04150	GDMDJBMN_03584
infB		Translation initiation factor IF-2	92	92	1	353	4389				2684	2684	2684	FJMEIOKP_02440	HALOIIDI_02174	MCJLIOOP_03117	EACLNMBD_00958	BAJIHLMC_02355	CFBDNONK_01316	GENEGOGG_02500	HEGBGADN_00340	ALOBGNLA_03769	EHONOGGD_01015	EFHKGNMP_02505	DKDFIIJJ_02961	BOAOHFFJ_03693	MFKNNFJP_03486	LJDEBMHA_03951	AOELEJPK_03383	ONFBIPDF_02705	LGKBPCJO_01902	MCJBBFKG_02290	FOIOKNCB_02268	OKNAIPAC_03086	DHHFGDMP_01580	GALMCJGE_03076	EOIJLIBC_02387	OPGECHAB_00322	KFKMPMGL_02324	NLPCCFPL_01811	CDDPKDLP_00843	DJKHDLCG_01248	PIFANAEO_02531	GFPALNGB_00223	BGGGJBGJ_03091	OGPHOHPI_01741	LKKNCPNP_02726	KNNKOGNI_01946	GDMDJBMN_03603
narL		Nitrate/nitrite response regulator protein NarL	92	92	1	353	2000				632	632	632	FJMEIOKP_03729	HALOIIDI_04169	MCJLIOOP_01103	EACLNMBD_02353	BAJIHLMC_02614	CFBDNONK_04919	GENEGOGG_04340	HEGBGADN_01823	ALOBGNLA_01050	EHONOGGD_01688	EFHKGNMP_01740	DKDFIIJJ_00202	BOAOHFFJ_02272	MFKNNFJP_00206	LJDEBMHA_00216	AOELEJPK_01828	ONFBIPDF_01926	LGKBPCJO_00531	MCJBBFKG_03126	FOIOKNCB_01841	OKNAIPAC_02941	DHHFGDMP_03268	GALMCJGE_03747	EOIJLIBC_01782	OPGECHAB_03127	KFKMPMGL_02708	NLPCCFPL_03339	CDDPKDLP_03053	DJKHDLCG_03997	PIFANAEO_01444	GFPALNGB_02718	BGGGJBGJ_02006	OGPHOHPI_02725	LKKNCPNP_00608	KNNKOGNI_02969	GDMDJBMN_03250
def		Peptide deformylase	92	92	1	355	26				512	512	512	FJMEIOKP_04478	HALOIIDI_01404	MCJLIOOP_01375	EACLNMBD_01511	BAJIHLMC_04532	CFBDNONK_01834	GENEGOGG_00676	HEGBGADN_04566	ALOBGNLA_01342	EHONOGGD_04543	EFHKGNMP_04498	DKDFIIJJ_04483	BOAOHFFJ_04399	MFKNNFJP_04396	LJDEBMHA_04526	AOELEJPK_04424	ONFBIPDF_04372	LGKBPCJO_04502	MCJBBFKG_04446	FOIOKNCB_04624	OKNAIPAC_04422	DHHFGDMP_04457	GALMCJGE_04607	EOIJLIBC_04363	OPGECHAB_04557	KFKMPMGL_04572	NLPCCFPL_04607	CDDPKDLP_04527	DJKHDLCG_04522	PIFANAEO_04490	GFPALNGB_04525	BGGGJBGJ_04503	OGPHOHPI_04374	LKKNCPNP_04411	KNNKOGNI_04474	GDMDJBMN_04385
atpH		ATP synthase subunit delta	92	92	1	354	144				533	533	533	FJMEIOKP_03455	HALOIIDI_00387	MCJLIOOP_01422	EACLNMBD_00370	BAJIHLMC_03463	CFBDNONK_00299	GENEGOGG_01115	HEGBGADN_01314	ALOBGNLA_02471	EHONOGGD_00813	EFHKGNMP_03918	DKDFIIJJ_03923	BOAOHFFJ_03894	MFKNNFJP_03891	LJDEBMHA_03620	AOELEJPK_03794	ONFBIPDF_03598	LGKBPCJO_03668	MCJBBFKG_03879	FOIOKNCB_04185	OKNAIPAC_03954	DHHFGDMP_03965	GALMCJGE_02620	EOIJLIBC_03878	OPGECHAB_02750	KFKMPMGL_03963	NLPCCFPL_03854	CDDPKDLP_02514	DJKHDLCG_02408	PIFANAEO_03780	GFPALNGB_03512	BGGGJBGJ_02782	OGPHOHPI_03711	LKKNCPNP_03560	KNNKOGNI_03785	GDMDJBMN_03805
namA_2		NADPH dehydrogenase	92	92	1	353	12924				2777	2777	2777	FJMEIOKP_02834	HALOIIDI_01778	MCJLIOOP_04880	EACLNMBD_02135	BAJIHLMC_03192	CFBDNONK_03747	GENEGOGG_02186	HEGBGADN_03335	ALOBGNLA_01639	EHONOGGD_02371	EFHKGNMP_03571	DKDFIIJJ_03554	BOAOHFFJ_03259	MFKNNFJP_03256	LJDEBMHA_02927	AOELEJPK_03316	ONFBIPDF_02634	LGKBPCJO_03033	MCJBBFKG_03328	FOIOKNCB_03362	OKNAIPAC_03511	DHHFGDMP_03414	GALMCJGE_01248	EOIJLIBC_03355	OPGECHAB_02090	KFKMPMGL_02812	NLPCCFPL_02657	CDDPKDLP_02443	DJKHDLCG_02101	PIFANAEO_03247	GFPALNGB_03379	BGGGJBGJ_02366	OGPHOHPI_03324	LKKNCPNP_03465	KNNKOGNI_03664	GDMDJBMN_02959
tsaB		tRNA threonylcarbamoyladenosine biosynthesis protein TsaB	92	92	1	353	7667				698	698	698	FJMEIOKP_00655	HALOIIDI_00697	MCJLIOOP_00729	EACLNMBD_02058	BAJIHLMC_01831	CFBDNONK_02529	GENEGOGG_04016	HEGBGADN_02749	ALOBGNLA_00455	EHONOGGD_03164	EFHKGNMP_00166	DKDFIIJJ_00879	BOAOHFFJ_00568	MFKNNFJP_00918	LJDEBMHA_00902	AOELEJPK_01080	ONFBIPDF_00594	LGKBPCJO_00765	MCJBBFKG_00534	FOIOKNCB_02903	OKNAIPAC_01385	DHHFGDMP_01988	GALMCJGE_00656	EOIJLIBC_00151	OPGECHAB_00687	KFKMPMGL_01399	NLPCCFPL_00034	CDDPKDLP_01209	DJKHDLCG_03399	PIFANAEO_00158	GFPALNGB_01884	BGGGJBGJ_00109	OGPHOHPI_01414	LKKNCPNP_01875	KNNKOGNI_01419	GDMDJBMN_00108
rbfA		30S ribosome-binding factor	92	92	1	353	4388				407	407	407	FJMEIOKP_02441	HALOIIDI_02173	MCJLIOOP_03118	EACLNMBD_00959	BAJIHLMC_02356	CFBDNONK_01317	GENEGOGG_02501	HEGBGADN_00341	ALOBGNLA_03770	EHONOGGD_01016	EFHKGNMP_02506	DKDFIIJJ_02960	BOAOHFFJ_03694	MFKNNFJP_03485	LJDEBMHA_03952	AOELEJPK_03382	ONFBIPDF_02704	LGKBPCJO_01903	MCJBBFKG_02289	FOIOKNCB_02269	OKNAIPAC_03085	DHHFGDMP_01581	GALMCJGE_03077	EOIJLIBC_02386	OPGECHAB_00323	KFKMPMGL_02323	NLPCCFPL_01812	CDDPKDLP_00844	DJKHDLCG_01247	PIFANAEO_02530	GFPALNGB_00224	BGGGJBGJ_03092	OGPHOHPI_01742	LKKNCPNP_02725	KNNKOGNI_01945	GDMDJBMN_03602
group_13003		hypothetical protein	92	92	1	353	9746				647	647	647	FJMEIOKP_01307	HALOIIDI_01687	MCJLIOOP_04777	EACLNMBD_01969	BAJIHLMC_01522	CFBDNONK_02189	GENEGOGG_03763	HEGBGADN_02909	ALOBGNLA_04317	EHONOGGD_01261	EFHKGNMP_01431	DKDFIIJJ_02050	BOAOHFFJ_02944	MFKNNFJP_02946	LJDEBMHA_03046	AOELEJPK_00857	ONFBIPDF_02981	LGKBPCJO_03280	MCJBBFKG_01801	FOIOKNCB_03738	OKNAIPAC_01235	DHHFGDMP_00117	GALMCJGE_02397	EOIJLIBC_03087	OPGECHAB_02405	KFKMPMGL_00769	NLPCCFPL_02191	CDDPKDLP_03259	DJKHDLCG_01694	PIFANAEO_02345	GFPALNGB_04027	BGGGJBGJ_02187	OGPHOHPI_00691	LKKNCPNP_02063	KNNKOGNI_00116	GDMDJBMN_02672
ybhQ		Inner membrane protein YbhQ	92	92	1	353	10505				392	392	392	FJMEIOKP_01966	HALOIIDI_03304	MCJLIOOP_03311	EACLNMBD_03785	BAJIHLMC_01072	CFBDNONK_02378	GENEGOGG_01788	HEGBGADN_00431	ALOBGNLA_03879	EHONOGGD_01329	EFHKGNMP_01099	DKDFIIJJ_01703	BOAOHFFJ_01615	MFKNNFJP_02049	LJDEBMHA_01813	AOELEJPK_00514	ONFBIPDF_00775	LGKBPCJO_01639	MCJBBFKG_01496	FOIOKNCB_00826	OKNAIPAC_00929	DHHFGDMP_00424	GALMCJGE_00808	EOIJLIBC_01076	OPGECHAB_01762	KFKMPMGL_00421	NLPCCFPL_00966	CDDPKDLP_01963	DJKHDLCG_00539	PIFANAEO_03591	GFPALNGB_00815	BGGGJBGJ_00784	OGPHOHPI_00374	LKKNCPNP_01621	KNNKOGNI_00427	GDMDJBMN_01537
tsaD		tRNA N6-adenosine threonylcarbamoyltransferase	92	92	1	353	5488				1013	1013	1013	FJMEIOKP_01922	HALOIIDI_04238	MCJLIOOP_01540	EACLNMBD_03207	BAJIHLMC_00705	CFBDNONK_01486	GENEGOGG_02694	HEGBGADN_03266	ALOBGNLA_04306	EHONOGGD_00013	EFHKGNMP_03326	DKDFIIJJ_02219	BOAOHFFJ_01370	MFKNNFJP_01689	LJDEBMHA_02125	AOELEJPK_02805	ONFBIPDF_01806	LGKBPCJO_02695	MCJBBFKG_02760	FOIOKNCB_00414	OKNAIPAC_02165	DHHFGDMP_02764	GALMCJGE_01732	EOIJLIBC_02802	OPGECHAB_01215	KFKMPMGL_02104	NLPCCFPL_04061	CDDPKDLP_00320	DJKHDLCG_00257	PIFANAEO_01905	GFPALNGB_01482	BGGGJBGJ_01617	OGPHOHPI_03261	LKKNCPNP_02951	KNNKOGNI_02510	GDMDJBMN_00808
ubiE		Ubiquinone/menaquinone biosynthesis C-methyltransferase UbiE	92	92	1	354	25				758	758	758	FJMEIOKP_03287	HALOIIDI_03672	MCJLIOOP_02565	EACLNMBD_01006	BAJIHLMC_03842	CFBDNONK_00977	GENEGOGG_02555	HEGBGADN_01484	ALOBGNLA_02566	EHONOGGD_00646	EFHKGNMP_04426	DKDFIIJJ_03752	BOAOHFFJ_03727	MFKNNFJP_03724	LJDEBMHA_03450	AOELEJPK_03625	ONFBIPDF_04270	LGKBPCJO_03837	MCJBBFKG_04304	FOIOKNCB_04476	OKNAIPAC_04050	DHHFGDMP_04315	GALMCJGE_02793	EOIJLIBC_03709	OPGECHAB_02580	KFKMPMGL_04280	NLPCCFPL_04262	CDDPKDLP_02684	DJKHDLCG_02576	PIFANAEO_04060	GFPALNGB_03679	BGGGJBGJ_02952	OGPHOHPI_03541	LKKNCPNP_03732	KNNKOGNI_03953	GDMDJBMN_04079
nudB		Dihydroneopterin triphosphate diphosphatase	92	92	1	353	7555				431	431	431	FJMEIOKP_00735	HALOIIDI_02738	MCJLIOOP_03480	EACLNMBD_01873	BAJIHLMC_01900	CFBDNONK_03905	GENEGOGG_03128	HEGBGADN_02680	ALOBGNLA_03298	EHONOGGD_03509	EFHKGNMP_00099	DKDFIIJJ_00810	BOAOHFFJ_00637	MFKNNFJP_00849	LJDEBMHA_00833	AOELEJPK_01011	ONFBIPDF_00661	LGKBPCJO_00696	MCJBBFKG_00456	FOIOKNCB_02834	OKNAIPAC_01464	DHHFGDMP_02068	GALMCJGE_00725	EOIJLIBC_00083	OPGECHAB_00756	KFKMPMGL_01320	NLPCCFPL_00114	CDDPKDLP_01278	DJKHDLCG_03316	PIFANAEO_00089	GFPALNGB_01817	BGGGJBGJ_00040	OGPHOHPI_01483	LKKNCPNP_01944	KNNKOGNI_01488	GDMDJBMN_00039
cpxA		Sensor histidine kinase CpxA	92	92	1	353	9486				1379	1379	1379	FJMEIOKP_04077	HALOIIDI_02607	MCJLIOOP_02920	EACLNMBD_02887	BAJIHLMC_03703	CFBDNONK_02672	GENEGOGG_04186	HEGBGADN_03097	ALOBGNLA_01800	EHONOGGD_02750	EFHKGNMP_04149	DKDFIIJJ_04364	BOAOHFFJ_04253	MFKNNFJP_04317	LJDEBMHA_04119	AOELEJPK_04233	ONFBIPDF_03941	LGKBPCJO_04099	MCJBBFKG_03773	FOIOKNCB_04289	OKNAIPAC_03817	DHHFGDMP_03859	GALMCJGE_03632	EOIJLIBC_04175	OPGECHAB_04086	KFKMPMGL_04130	NLPCCFPL_04105	CDDPKDLP_03958	DJKHDLCG_03883	PIFANAEO_03944	GFPALNGB_04150	BGGGJBGJ_04090	OGPHOHPI_04191	LKKNCPNP_04220	KNNKOGNI_04358	GDMDJBMN_03870
wzxE		Lipid III flippase	92	92	1	354	66				1250	1250	1250	FJMEIOKP_03327	HALOIIDI_04111	MCJLIOOP_04435	EACLNMBD_04294	BAJIHLMC_03802	CFBDNONK_03245	GENEGOGG_03310	HEGBGADN_01444	ALOBGNLA_04086	EHONOGGD_00686	EFHKGNMP_03787	DKDFIIJJ_03792	BOAOHFFJ_03767	MFKNNFJP_03764	LJDEBMHA_03490	AOELEJPK_03665	ONFBIPDF_03725	LGKBPCJO_03797	MCJBBFKG_04369	FOIOKNCB_04516	OKNAIPAC_04010	DHHFGDMP_04380	GALMCJGE_02753	EOIJLIBC_03749	OPGECHAB_02620	KFKMPMGL_04384	NLPCCFPL_04383	CDDPKDLP_02644	DJKHDLCG_02536	PIFANAEO_04020	GFPALNGB_03639	BGGGJBGJ_02912	OGPHOHPI_03581	LKKNCPNP_03692	KNNKOGNI_03913	GDMDJBMN_04119
topA		DNA topoisomerase 1	92	92	1	353	7759				839	2597	2542	FJMEIOKP_00577	HALOIIDI_04058	MCJLIOOP_03773	EACLNMBD_02584	BAJIHLMC_00450	CFBDNONK_04005	GENEGOGG_04038	HEGBGADN_02338	ALOBGNLA_01180	EHONOGGD_02300	EFHKGNMP_00246	DKDFIIJJ_00958	BOAOHFFJ_00489	MFKNNFJP_00997	LJDEBMHA_00982	AOELEJPK_01159	ONFBIPDF_00513	LGKBPCJO_00844	MCJBBFKG_00613	FOIOKNCB_02982	OKNAIPAC_00046	DHHFGDMP_01308	GALMCJGE_00575	EOIJLIBC_00230	OPGECHAB_00604	KFKMPMGL_01479	NLPCCFPL_01538	CDDPKDLP_01126	DJKHDLCG_02636	PIFANAEO_00237	GFPALNGB_01965	BGGGJBGJ_00191	OGPHOHPI_01334	LKKNCPNP_01796	KNNKOGNI_01340	GDMDJBMN_00187
cmpD		Bicarbonate transport ATP-binding protein CmpD	92	92	1	353	12875				782	782	782	FJMEIOKP_04385	HALOIIDI_03212	MCJLIOOP_03465	EACLNMBD_03397	BAJIHLMC_03233	CFBDNONK_02963	GENEGOGG_02264	HEGBGADN_03293	ALOBGNLA_03890	EHONOGGD_02412	EFHKGNMP_03613	DKDFIIJJ_03512	BOAOHFFJ_03217	MFKNNFJP_03214	LJDEBMHA_02969	AOELEJPK_03273	ONFBIPDF_02679	LGKBPCJO_03074	MCJBBFKG_04396	FOIOKNCB_03320	OKNAIPAC_04393	DHHFGDMP_04407	GALMCJGE_01289	EOIJLIBC_03314	OPGECHAB_02048	KFKMPMGL_04483	NLPCCFPL_04517	CDDPKDLP_02485	DJKHDLCG_02060	PIFANAEO_03206	GFPALNGB_03338	BGGGJBGJ_02324	OGPHOHPI_03283	LKKNCPNP_03517	KNNKOGNI_03623	GDMDJBMN_03000
group_13011	dmlR_9	HTH-type transcriptional regulator DmlR	92	92	1	353	5071				917	917	917	FJMEIOKP_03249	HALOIIDI_02149	MCJLIOOP_02368	EACLNMBD_02412	BAJIHLMC_00517	CFBDNONK_01424	GENEGOGG_01074	HEGBGADN_02016	ALOBGNLA_01565	EHONOGGD_01621	EFHKGNMP_03512	DKDFIIJJ_04423	BOAOHFFJ_01551	MFKNNFJP_01507	LJDEBMHA_04466	AOELEJPK_03840	ONFBIPDF_03363	LGKBPCJO_04472	MCJBBFKG_02977	FOIOKNCB_00633	OKNAIPAC_02382	DHHFGDMP_02546	GALMCJGE_04500	EOIJLIBC_04233	OPGECHAB_03401	KFKMPMGL_04448	NLPCCFPL_03270	CDDPKDLP_00498	DJKHDLCG_00023	PIFANAEO_04428	GFPALNGB_01659	BGGGJBGJ_01776	OGPHOHPI_04099	LKKNCPNP_03976	KNNKOGNI_02692	GDMDJBMN_01042
glnQ_5		Glutamine transport ATP-binding protein GlnQ	92	92	1	353	5857				737	737	737	FJMEIOKP_01634	HALOIIDI_03139	MCJLIOOP_01344	EACLNMBD_02606	BAJIHLMC_04050	CFBDNONK_02968	GENEGOGG_02056	HEGBGADN_04383	ALOBGNLA_02314	EHONOGGD_00296	EFHKGNMP_02927	DKDFIIJJ_02500	BOAOHFFJ_01084	MFKNNFJP_01974	LJDEBMHA_02406	AOELEJPK_03080	ONFBIPDF_01522	LGKBPCJO_02325	MCJBBFKG_04089	FOIOKNCB_00035	OKNAIPAC_04180	DHHFGDMP_03051	GALMCJGE_02327	EOIJLIBC_03659	OPGECHAB_01499	KFKMPMGL_04206	NLPCCFPL_02578	CDDPKDLP_00035	DJKHDLCG_04262	PIFANAEO_01620	GFPALNGB_04250	BGGGJBGJ_02575	OGPHOHPI_02976	LKKNCPNP_03223	KNNKOGNI_02225	GDMDJBMN_04192
ybeZ		PhoH-like protein	92	92	1	353	10406				1061	1061	1061	FJMEIOKP_01518	HALOIIDI_04124	MCJLIOOP_00933	EACLNMBD_04242	BAJIHLMC_00971	CFBDNONK_04002	GENEGOGG_03639	HEGBGADN_03782	ALOBGNLA_01102	EHONOGGD_03396	EFHKGNMP_01193	DKDFIIJJ_01801	BOAOHFFJ_03154	MFKNNFJP_03156	LJDEBMHA_01907	AOELEJPK_00608	ONFBIPDF_03180	LGKBPCJO_01734	MCJBBFKG_01590	FOIOKNCB_00731	OKNAIPAC_01023	DHHFGDMP_00329	GALMCJGE_04231	EOIJLIBC_01170	OPGECHAB_04318	KFKMPMGL_00515	NLPCCFPL_01067	CDDPKDLP_04251	DJKHDLCG_04077	PIFANAEO_02129	GFPALNGB_00717	BGGGJBGJ_00683	OGPHOHPI_00468	LKKNCPNP_02297	KNNKOGNI_00328	GDMDJBMN_02902
yejM		Inner membrane protein YejM	92	92	1	353	6363				1754	1754	1754	FJMEIOKP_01134	HALOIIDI_01863	MCJLIOOP_03793	EACLNMBD_02178	BAJIHLMC_02539	CFBDNONK_03197	GENEGOGG_02272	HEGBGADN_03575	ALOBGNLA_01823	EHONOGGD_03745	EFHKGNMP_01977	DKDFIIJJ_00414	BOAOHFFJ_01022	MFKNNFJP_00462	LJDEBMHA_00441	AOELEJPK_02095	ONFBIPDF_01156	LGKBPCJO_00306	MCJBBFKG_00057	FOIOKNCB_01275	OKNAIPAC_01863	DHHFGDMP_02467	GALMCJGE_02837	EOIJLIBC_01558	OPGECHAB_02802	KFKMPMGL_00914	NLPCCFPL_00519	CDDPKDLP_02728	DJKHDLCG_01201	PIFANAEO_01217	GFPALNGB_02492	BGGGJBGJ_01361	OGPHOHPI_02500	LKKNCPNP_00328	KNNKOGNI_03207	GDMDJBMN_01133
gdhA		Glutamate dehydrogenase	92	92	1	353	13106				1274	1274	1274	FJMEIOKP_02937	HALOIIDI_03154	MCJLIOOP_05358	EACLNMBD_01473	BAJIHLMC_03607	CFBDNONK_04718	GENEGOGG_04533	HEGBGADN_02594	ALOBGNLA_03663	EHONOGGD_02654	EFHKGNMP_03715	DKDFIIJJ_03656	BOAOHFFJ_03359	MFKNNFJP_03356	LJDEBMHA_02826	AOELEJPK_03169	ONFBIPDF_02531	LGKBPCJO_02928	MCJBBFKG_03431	FOIOKNCB_03218	OKNAIPAC_03407	DHHFGDMP_03517	GALMCJGE_01146	EOIJLIBC_03213	OPGECHAB_02192	KFKMPMGL_02915	NLPCCFPL_02760	CDDPKDLP_02341	DJKHDLCG_01950	PIFANAEO_03349	GFPALNGB_03481	BGGGJBGJ_02467	OGPHOHPI_03430	LKKNCPNP_03340	KNNKOGNI_03522	GDMDJBMN_03109
trmA		tRNA/tmRNA (uracil-C(5))-methyltransferase	92	92	1	353	9440				1103	1103	1103	FJMEIOKP_04116	HALOIIDI_01342	MCJLIOOP_02853	EACLNMBD_01625	BAJIHLMC_03663	CFBDNONK_01001	GENEGOGG_03726	HEGBGADN_03058	ALOBGNLA_03278	EHONOGGD_02710	EFHKGNMP_04188	DKDFIIJJ_04404	BOAOHFFJ_04292	MFKNNFJP_04356	LJDEBMHA_04158	AOELEJPK_04272	ONFBIPDF_03980	LGKBPCJO_04060	MCJBBFKG_03734	FOIOKNCB_04328	OKNAIPAC_03856	DHHFGDMP_03820	GALMCJGE_03593	EOIJLIBC_04214	OPGECHAB_04047	KFKMPMGL_04169	NLPCCFPL_04066	CDDPKDLP_03997	DJKHDLCG_03844	PIFANAEO_03983	GFPALNGB_04189	BGGGJBGJ_04051	OGPHOHPI_04230	LKKNCPNP_04259	KNNKOGNI_04397	GDMDJBMN_03831
mntA		Manganese-binding lipoprotein MntA	92	92	1	353	9857				878	878	878	FJMEIOKP_01390	HALOIIDI_00895	MCJLIOOP_02656	EACLNMBD_00069	BAJIHLMC_01606	CFBDNONK_02165	GENEGOGG_03795	HEGBGADN_02826	ALOBGNLA_00826	EHONOGGD_01177	EFHKGNMP_01348	DKDFIIJJ_01967	BOAOHFFJ_03028	MFKNNFJP_03030	LJDEBMHA_03129	AOELEJPK_00774	ONFBIPDF_03064	LGKBPCJO_03197	MCJBBFKG_01718	FOIOKNCB_03822	OKNAIPAC_01152	DHHFGDMP_00200	GALMCJGE_02481	EOIJLIBC_03004	OPGECHAB_02488	KFKMPMGL_00686	NLPCCFPL_02108	CDDPKDLP_03176	DJKHDLCG_01777	PIFANAEO_02262	GFPALNGB_03943	BGGGJBGJ_02104	OGPHOHPI_00607	LKKNCPNP_02147	KNNKOGNI_00199	GDMDJBMN_02755
group_13018		hypothetical protein	92	92	1	353	7622				1544	1544	1544	FJMEIOKP_00696	HALOIIDI_04559	MCJLIOOP_02731	EACLNMBD_04617	BAJIHLMC_01872	CFBDNONK_03946	GENEGOGG_03034	HEGBGADN_02708	ALOBGNLA_04985	EHONOGGD_03123	EFHKGNMP_00125	DKDFIIJJ_00838	BOAOHFFJ_00609	MFKNNFJP_00877	LJDEBMHA_00861	AOELEJPK_01039	ONFBIPDF_00635	LGKBPCJO_00724	MCJBBFKG_00493	FOIOKNCB_02862	OKNAIPAC_01426	DHHFGDMP_02029	GALMCJGE_00697	EOIJLIBC_00111	OPGECHAB_00728	KFKMPMGL_01358	NLPCCFPL_00075	CDDPKDLP_01250	DJKHDLCG_03358	PIFANAEO_00117	GFPALNGB_01843	BGGGJBGJ_00068	OGPHOHPI_01455	LKKNCPNP_01916	KNNKOGNI_01460	GDMDJBMN_00067
msmE		Multiple sugar-binding protein	92	92	1	353	4579				1334	1334	1334	FJMEIOKP_02308	HALOIIDI_00930	MCJLIOOP_03522	EACLNMBD_00983	BAJIHLMC_02223	CFBDNONK_00958	GENEGOGG_02865	HEGBGADN_00097	ALOBGNLA_03299	EHONOGGD_00883	EFHKGNMP_02373	DKDFIIJJ_03093	BOAOHFFJ_03565	MFKNNFJP_03614	LJDEBMHA_03310	AOELEJPK_03515	ONFBIPDF_02833	LGKBPCJO_03496	MCJBBFKG_02422	FOIOKNCB_02136	OKNAIPAC_03218	DHHFGDMP_01448	GALMCJGE_01948	EOIJLIBC_02520	OPGECHAB_00095	KFKMPMGL_02456	NLPCCFPL_01679	CDDPKDLP_00616	DJKHDLCG_01482	PIFANAEO_02758	GFPALNGB_00095	BGGGJBGJ_03684	OGPHOHPI_01613	LKKNCPNP_02854	KNNKOGNI_02074	GDMDJBMN_00472
group_1302		hypothetical protein	92	92	1	353	7703				296	296	296	FJMEIOKP_00623	HALOIIDI_00729	MCJLIOOP_00697	EACLNMBD_03117	BAJIHLMC_01799	CFBDNONK_01947	GENEGOGG_01638	HEGBGADN_02781	ALOBGNLA_00423	EHONOGGD_03196	EFHKGNMP_00198	DKDFIIJJ_00911	BOAOHFFJ_00536	MFKNNFJP_00950	LJDEBMHA_00934	AOELEJPK_01112	ONFBIPDF_00562	LGKBPCJO_00797	MCJBBFKG_00566	FOIOKNCB_02935	OKNAIPAC_01353	DHHFGDMP_01956	GALMCJGE_00624	EOIJLIBC_00183	OPGECHAB_00655	KFKMPMGL_01431	NLPCCFPL_00002	CDDPKDLP_01177	DJKHDLCG_03431	PIFANAEO_00190	GFPALNGB_01917	BGGGJBGJ_00141	OGPHOHPI_01382	LKKNCPNP_01843	KNNKOGNI_01387	GDMDJBMN_00140
cheA		Chemotaxis protein CheA	92	92	1	353	7523				2000	2000	2000	FJMEIOKP_00760	HALOIIDI_01605	MCJLIOOP_01685	EACLNMBD_01900	BAJIHLMC_01926	CFBDNONK_02215	GENEGOGG_01241	HEGBGADN_02652	ALOBGNLA_02425	EHONOGGD_03482	EFHKGNMP_00072	DKDFIIJJ_00783	BOAOHFFJ_00662	MFKNNFJP_00822	LJDEBMHA_00805	AOELEJPK_00984	ONFBIPDF_00686	LGKBPCJO_00669	MCJBBFKG_00430	FOIOKNCB_02807	OKNAIPAC_01489	DHHFGDMP_02093	GALMCJGE_00752	EOIJLIBC_00056	OPGECHAB_00781	KFKMPMGL_01293	NLPCCFPL_00140	CDDPKDLP_01304	DJKHDLCG_03289	PIFANAEO_00062	GFPALNGB_01791	BGGGJBGJ_00012	OGPHOHPI_01508	LKKNCPNP_01969	KNNKOGNI_01514	GDMDJBMN_00012
yjcH		Inner membrane protein YjcH	92	92	1	353	4544				329	329	329	FJMEIOKP_02278	HALOIIDI_03294	MCJLIOOP_03199	EACLNMBD_02905	BAJIHLMC_02192	CFBDNONK_02528	GENEGOGG_04140	HEGBGADN_00066	ALOBGNLA_02994	EHONOGGD_00852	EFHKGNMP_02343	DKDFIIJJ_03123	BOAOHFFJ_03534	MFKNNFJP_03645	LJDEBMHA_03279	AOELEJPK_03546	ONFBIPDF_02864	LGKBPCJO_03466	MCJBBFKG_02452	FOIOKNCB_02106	OKNAIPAC_03248	DHHFGDMP_01418	GALMCJGE_01917	EOIJLIBC_02550	OPGECHAB_00065	KFKMPMGL_02486	NLPCCFPL_01649	CDDPKDLP_00586	DJKHDLCG_01512	PIFANAEO_02789	GFPALNGB_00064	BGGGJBGJ_03653	OGPHOHPI_01583	LKKNCPNP_02885	KNNKOGNI_02105	GDMDJBMN_00502
map_2		Methionine aminopeptidase	92	92	1	353	13084				785	785	785	FJMEIOKP_02925	HALOIIDI_03718	MCJLIOOP_04059	EACLNMBD_01461	BAJIHLMC_03619	CFBDNONK_05566	GENEGOGG_05583	HEGBGADN_02582	ALOBGNLA_04691	EHONOGGD_02666	EFHKGNMP_03727	DKDFIIJJ_03643	BOAOHFFJ_03348	MFKNNFJP_03345	LJDEBMHA_02838	AOELEJPK_03157	ONFBIPDF_02543	LGKBPCJO_02940	MCJBBFKG_03419	FOIOKNCB_03206	OKNAIPAC_03419	DHHFGDMP_03505	GALMCJGE_01158	EOIJLIBC_03448	OPGECHAB_02179	KFKMPMGL_02903	NLPCCFPL_02748	CDDPKDLP_02354	DJKHDLCG_01938	PIFANAEO_03337	GFPALNGB_03469	BGGGJBGJ_02455	OGPHOHPI_03418	LKKNCPNP_03352	KNNKOGNI_03754	GDMDJBMN_03121
avtA		Valine--pyruvate aminotransferase	92	92	1	354	201				1250	1250	1250	FJMEIOKP_03402	HALOIIDI_00360	MCJLIOOP_00833	EACLNMBD_00114	BAJIHLMC_03516	CFBDNONK_02473	GENEGOGG_00543	HEGBGADN_01367	ALOBGNLA_01523	EHONOGGD_00760	EFHKGNMP_03865	DKDFIIJJ_03870	BOAOHFFJ_03842	MFKNNFJP_03839	LJDEBMHA_03567	AOELEJPK_03741	ONFBIPDF_03650	LGKBPCJO_03721	MCJBBFKG_03932	FOIOKNCB_04131	OKNAIPAC_03901	DHHFGDMP_04018	GALMCJGE_02674	EOIJLIBC_03825	OPGECHAB_02697	KFKMPMGL_04016	NLPCCFPL_03907	CDDPKDLP_02567	DJKHDLCG_02462	PIFANAEO_03833	GFPALNGB_03565	BGGGJBGJ_02835	OGPHOHPI_03657	LKKNCPNP_03615	KNNKOGNI_03838	GDMDJBMN_03751
minC		Septum site-determining protein MinC	92	92	1	353	7673				698	698	698	FJMEIOKP_00649	HALOIIDI_00703	MCJLIOOP_00723	EACLNMBD_02064	BAJIHLMC_01825	CFBDNONK_00774	GENEGOGG_01616	HEGBGADN_02755	ALOBGNLA_00449	EHONOGGD_03170	EFHKGNMP_00172	DKDFIIJJ_00885	BOAOHFFJ_00562	MFKNNFJP_00924	LJDEBMHA_00908	AOELEJPK_01086	ONFBIPDF_00588	LGKBPCJO_00771	MCJBBFKG_00540	FOIOKNCB_02909	OKNAIPAC_01379	DHHFGDMP_01982	GALMCJGE_00650	EOIJLIBC_00157	OPGECHAB_00681	KFKMPMGL_01405	NLPCCFPL_00028	CDDPKDLP_01203	DJKHDLCG_03405	PIFANAEO_00164	GFPALNGB_01890	BGGGJBGJ_00115	OGPHOHPI_01408	LKKNCPNP_01869	KNNKOGNI_01413	GDMDJBMN_00114
phnD		Phosphate-import protein PhnD	92	92	1	353	6881				929	929	929	FJMEIOKP_00931	HALOIIDI_04085	MCJLIOOP_04579	EACLNMBD_04429	BAJIHLMC_02098	CFBDNONK_03465	GENEGOGG_03502	HEGBGADN_03386	ALOBGNLA_03748	EHONOGGD_03256	EFHKGNMP_02171	DKDFIIJJ_00605	BOAOHFFJ_00820	MFKNNFJP_00664	LJDEBMHA_00629	AOELEJPK_02344	ONFBIPDF_01356	LGKBPCJO_00110	MCJBBFKG_00259	FOIOKNCB_01473	OKNAIPAC_01660	DHHFGDMP_02264	GALMCJGE_03334	EOIJLIBC_01361	OPGECHAB_03926	KFKMPMGL_01115	NLPCCFPL_00318	CDDPKDLP_03632	DJKHDLCG_01007	PIFANAEO_01012	GFPALNGB_02237	BGGGJBGJ_03422	OGPHOHPI_02301	LKKNCPNP_00076	KNNKOGNI_03410	GDMDJBMN_01328
rsmA		Ribosomal RNA small subunit methyltransferase A	92	92	1	353	3732				821	821	821	FJMEIOKP_02674	HALOIIDI_03842	MCJLIOOP_01333	EACLNMBD_03981	BAJIHLMC_02996	CFBDNONK_02485	GENEGOGG_01754	HEGBGADN_01151	ALOBGNLA_02725	EHONOGGD_02018	EFHKGNMP_02753	DKDFIIJJ_03350	BOAOHFFJ_02689	MFKNNFJP_02616	LJDEBMHA_02582	AOELEJPK_02596	ONFBIPDF_02298	LGKBPCJO_02126	MCJBBFKG_02058	FOIOKNCB_03482	OKNAIPAC_02545	DHHFGDMP_01814	GALMCJGE_01449	EOIJLIBC_02137	OPGECHAB_01901	KFKMPMGL_03070	NLPCCFPL_02996	CDDPKDLP_02102	DJKHDLCG_02287	PIFANAEO_02994	GFPALNGB_00463	BGGGJBGJ_03908	OGPHOHPI_01990	LKKNCPNP_02513	KNNKOGNI_01702	GDMDJBMN_02073
rsmD		Ribosomal RNA small subunit methyltransferase D	92	92	1	353	9285				599	599	599	FJMEIOKP_03575	HALOIIDI_04467	MCJLIOOP_04019	EACLNMBD_04540	BAJIHLMC_02883	CFBDNONK_03751	GENEGOGG_03811	HEGBGADN_01607	ALOBGNLA_03666	EHONOGGD_02497	EFHKGNMP_03972	DKDFIIJJ_04044	BOAOHFFJ_03948	MFKNNFJP_04017	LJDEBMHA_03741	AOELEJPK_04056	ONFBIPDF_03763	LGKBPCJO_03961	MCJBBFKG_03624	FOIOKNCB_03981	OKNAIPAC_03638	DHHFGDMP_03710	GALMCJGE_03482	EOIJLIBC_03998	OPGECHAB_03281	KFKMPMGL_03534	NLPCCFPL_03593	CDDPKDLP_03781	DJKHDLCG_03605	PIFANAEO_03726	GFPALNGB_03791	BGGGJBGJ_03294	OGPHOHPI_03843	LKKNCPNP_03845	KNNKOGNI_04180	GDMDJBMN_03555
mepH		Murein DD-endopeptidase MepH	92	92	1	353	8199				821	821	821	FJMEIOKP_00233	HALOIIDI_03851	MCJLIOOP_03810	EACLNMBD_03697	BAJIHLMC_00102	CFBDNONK_02739	GENEGOGG_02464	HEGBGADN_00924	ALOBGNLA_04181	EHONOGGD_00529	EFHKGNMP_00595	DKDFIIJJ_02736	BOAOHFFJ_00144	MFKNNFJP_01341	LJDEBMHA_01323	AOELEJPK_01509	ONFBIPDF_00174	LGKBPCJO_01191	MCJBBFKG_00956	FOIOKNCB_02609	OKNAIPAC_00389	DHHFGDMP_00965	GALMCJGE_00234	EOIJLIBC_00578	OPGECHAB_01043	KFKMPMGL_01820	NLPCCFPL_01196	CDDPKDLP_01565	DJKHDLCG_02920	PIFANAEO_00577	GFPALNGB_03107	BGGGJBGJ_00530	OGPHOHPI_00984	LKKNCPNP_01023	KNNKOGNI_01001	GDMDJBMN_02438
amiC_1		N-acetylmuramoyl-L-alanine amidase AmiC	92	92	1	353	5810				1244	1244	1244	FJMEIOKP_01679	HALOIIDI_03249	MCJLIOOP_03398	EACLNMBD_02091	BAJIHLMC_00942	CFBDNONK_01182	GENEGOGG_01828	HEGBGADN_02163	ALOBGNLA_03223	EHONOGGD_00251	EFHKGNMP_02969	DKDFIIJJ_02458	BOAOHFFJ_01127	MFKNNFJP_01932	LJDEBMHA_02364	AOELEJPK_03036	ONFBIPDF_01567	LGKBPCJO_02369	MCJBBFKG_02518	FOIOKNCB_00079	OKNAIPAC_01922	DHHFGDMP_03007	GALMCJGE_02282	EOIJLIBC_03616	OPGECHAB_01455	KFKMPMGL_03435	NLPCCFPL_02533	CDDPKDLP_00079	DJKHDLCG_00495	PIFANAEO_01664	GFPALNGB_01170	BGGGJBGJ_02619	OGPHOHPI_03020	LKKNCPNP_03178	KNNKOGNI_02270	GDMDJBMN_00570
group_1303		hypothetical protein	92	92	1	353	7627				413	482	413	FJMEIOKP_00691	HALOIIDI_03428	MCJLIOOP_02726	EACLNMBD_03644	BAJIHLMC_01867	CFBDNONK_04861	GENEGOGG_03039	HEGBGADN_02713	ALOBGNLA_04034	EHONOGGD_03128	EFHKGNMP_00130	DKDFIIJJ_00843	BOAOHFFJ_00604	MFKNNFJP_00882	LJDEBMHA_00866	AOELEJPK_01044	ONFBIPDF_00630	LGKBPCJO_00729	MCJBBFKG_00498	FOIOKNCB_02867	OKNAIPAC_01421	DHHFGDMP_02024	GALMCJGE_00692	EOIJLIBC_00115	OPGECHAB_00723	KFKMPMGL_01363	NLPCCFPL_00070	CDDPKDLP_01245	DJKHDLCG_03363	PIFANAEO_00122	GFPALNGB_01848	BGGGJBGJ_00073	OGPHOHPI_01450	LKKNCPNP_01911	KNNKOGNI_01455	GDMDJBMN_00072
plsC		1-acyl-sn-glycerol-3-phosphate acyltransferase	92	92	1	353	5522				737	737	737	FJMEIOKP_01892	HALOIIDI_01761	MCJLIOOP_01807	EACLNMBD_02315	BAJIHLMC_00735	CFBDNONK_03414	GENEGOGG_02313	HEGBGADN_03236	ALOBGNLA_00566	EHONOGGD_00043	EFHKGNMP_03296	DKDFIIJJ_02249	BOAOHFFJ_01340	MFKNNFJP_01719	LJDEBMHA_02155	AOELEJPK_02835	ONFBIPDF_01776	LGKBPCJO_02665	MCJBBFKG_02730	FOIOKNCB_00384	OKNAIPAC_02135	DHHFGDMP_02794	GALMCJGE_01762	EOIJLIBC_02771	OPGECHAB_01245	KFKMPMGL_02074	NLPCCFPL_04031	CDDPKDLP_00290	DJKHDLCG_00287	PIFANAEO_01875	GFPALNGB_01452	BGGGJBGJ_01587	OGPHOHPI_03231	LKKNCPNP_02981	KNNKOGNI_02480	GDMDJBMN_00778
yibL		putative protein YibL	92	92	1	354	235				362	362	362	FJMEIOKP_03372	HALOIIDI_00330	MCJLIOOP_04248	EACLNMBD_00084	BAJIHLMC_03546	CFBDNONK_04950	GENEGOGG_03686	HEGBGADN_01397	ALOBGNLA_04846	EHONOGGD_00730	EFHKGNMP_03834	DKDFIIJJ_03840	BOAOHFFJ_03812	MFKNNFJP_03809	LJDEBMHA_03537	AOELEJPK_03711	ONFBIPDF_03680	LGKBPCJO_03752	MCJBBFKG_03962	FOIOKNCB_04101	OKNAIPAC_03871	DHHFGDMP_04048	GALMCJGE_02705	EOIJLIBC_03794	OPGECHAB_02667	KFKMPMGL_04046	NLPCCFPL_03937	CDDPKDLP_02597	DJKHDLCG_02492	PIFANAEO_03864	GFPALNGB_03595	BGGGJBGJ_02865	OGPHOHPI_03627	LKKNCPNP_03645	KNNKOGNI_03868	GDMDJBMN_03721
group_13032		hypothetical protein	92	92	1	353	6882				854	854	854	FJMEIOKP_00930	HALOIIDI_04086	MCJLIOOP_04578	EACLNMBD_04428	BAJIHLMC_02097	CFBDNONK_03466	GENEGOGG_03503	HEGBGADN_03387	ALOBGNLA_03749	EHONOGGD_03257	EFHKGNMP_02172	DKDFIIJJ_00606	BOAOHFFJ_00819	MFKNNFJP_00665	LJDEBMHA_00630	AOELEJPK_02345	ONFBIPDF_01357	LGKBPCJO_00109	MCJBBFKG_00260	FOIOKNCB_01474	OKNAIPAC_01659	DHHFGDMP_02263	GALMCJGE_03335	EOIJLIBC_01360	OPGECHAB_03927	KFKMPMGL_01116	NLPCCFPL_00317	CDDPKDLP_03633	DJKHDLCG_01006	PIFANAEO_01011	GFPALNGB_02236	BGGGJBGJ_03423	OGPHOHPI_02300	LKKNCPNP_00075	KNNKOGNI_03411	GDMDJBMN_01329
pbpG		D-alanyl-D-alanine endopeptidase	92	92	1	353	10517				947	947	947	FJMEIOKP_01977	HALOIIDI_03543	MCJLIOOP_02051	EACLNMBD_01568	BAJIHLMC_01083	CFBDNONK_01654	GENEGOGG_02562	HEGBGADN_00442	ALOBGNLA_01899	EHONOGGD_01340	EFHKGNMP_01088	DKDFIIJJ_01692	BOAOHFFJ_01626	MFKNNFJP_02060	LJDEBMHA_01802	AOELEJPK_00503	ONFBIPDF_00786	LGKBPCJO_01628	MCJBBFKG_01485	FOIOKNCB_00837	OKNAIPAC_00918	DHHFGDMP_00435	GALMCJGE_00819	EOIJLIBC_01065	OPGECHAB_01751	KFKMPMGL_00410	NLPCCFPL_00955	CDDPKDLP_01952	DJKHDLCG_00550	PIFANAEO_03580	GFPALNGB_00826	BGGGJBGJ_00795	OGPHOHPI_00363	LKKNCPNP_01610	KNNKOGNI_00438	GDMDJBMN_01548
zapD		Cell division protein ZapD	92	92	1	353	3683				743	743	743	FJMEIOKP_02721	HALOIIDI_00490	MCJLIOOP_02033	EACLNMBD_00571	BAJIHLMC_03043	CFBDNONK_03600	GENEGOGG_00274	HEGBGADN_01198	ALOBGNLA_00025	EHONOGGD_02065	EFHKGNMP_02800	DKDFIIJJ_03397	BOAOHFFJ_02736	MFKNNFJP_02569	LJDEBMHA_02629	AOELEJPK_02549	ONFBIPDF_02345	LGKBPCJO_02173	MCJBBFKG_02011	FOIOKNCB_03529	OKNAIPAC_02498	DHHFGDMP_01861	GALMCJGE_01496	EOIJLIBC_02090	OPGECHAB_01949	KFKMPMGL_03117	NLPCCFPL_02949	CDDPKDLP_02150	DJKHDLCG_02240	PIFANAEO_02947	GFPALNGB_00510	BGGGJBGJ_03861	OGPHOHPI_02037	LKKNCPNP_02560	KNNKOGNI_01655	GDMDJBMN_02026
fklB		FKBP-type 22 kDa peptidyl-prolyl cis-trans isomerase	92	92	1	353	5119				620	620	620	FJMEIOKP_03202	HALOIIDI_00946	MCJLIOOP_01180	EACLNMBD_00919	BAJIHLMC_00563	CFBDNONK_02681	GENEGOGG_02880	HEGBGADN_01970	ALOBGNLA_00986	EHONOGGD_01574	EFHKGNMP_03467	DKDFIIJJ_04266	BOAOHFFJ_01506	MFKNNFJP_01552	LJDEBMHA_02011	AOELEJPK_03885	ONFBIPDF_03318	LGKBPCJO_02851	MCJBBFKG_02931	FOIOKNCB_00589	OKNAIPAC_02336	DHHFGDMP_02592	GALMCJGE_01618	EOIJLIBC_02915	OPGECHAB_03447	KFKMPMGL_02276	NLPCCFPL_03223	CDDPKDLP_00452	DJKHDLCG_00069	PIFANAEO_02017	GFPALNGB_01615	BGGGJBGJ_01730	OGPHOHPI_04054	LKKNCPNP_04020	KNNKOGNI_02647	GDMDJBMN_00997
tcyP		L-cystine uptake protein TcyP	92	92	1	353	8245				1391	1391	1391	FJMEIOKP_00187	HALOIIDI_01308	MCJLIOOP_00113	EACLNMBD_02829	BAJIHLMC_00056	CFBDNONK_04884	GENEGOGG_01047	HEGBGADN_00970	ALOBGNLA_01271	EHONOGGD_00575	EFHKGNMP_00638	DKDFIIJJ_02780	BOAOHFFJ_00100	MFKNNFJP_01385	LJDEBMHA_01366	AOELEJPK_01553	ONFBIPDF_00130	LGKBPCJO_01235	MCJBBFKG_00999	FOIOKNCB_02653	OKNAIPAC_00432	DHHFGDMP_00921	GALMCJGE_00188	EOIJLIBC_00622	OPGECHAB_01089	KFKMPMGL_01864	NLPCCFPL_01150	CDDPKDLP_01611	DJKHDLCG_02874	PIFANAEO_00621	GFPALNGB_03151	BGGGJBGJ_00576	OGPHOHPI_00940	LKKNCPNP_01066	KNNKOGNI_00957	GDMDJBMN_02394
glpT		Glycerol-3-phosphate transporter	92	92	1	354	34				1340	1340	1340	FJMEIOKP_03296	HALOIIDI_02039	MCJLIOOP_01878	EACLNMBD_01015	BAJIHLMC_03833	CFBDNONK_04583	GENEGOGG_02952	HEGBGADN_01475	ALOBGNLA_01620	EHONOGGD_00655	EFHKGNMP_04435	DKDFIIJJ_03761	BOAOHFFJ_03736	MFKNNFJP_03733	LJDEBMHA_03459	AOELEJPK_03634	ONFBIPDF_04261	LGKBPCJO_03828	MCJBBFKG_04313	FOIOKNCB_04485	OKNAIPAC_04041	DHHFGDMP_04324	GALMCJGE_02784	EOIJLIBC_03718	OPGECHAB_02589	KFKMPMGL_04271	NLPCCFPL_04271	CDDPKDLP_02675	DJKHDLCG_02567	PIFANAEO_04051	GFPALNGB_03670	BGGGJBGJ_02943	OGPHOHPI_03550	LKKNCPNP_03723	KNNKOGNI_03944	GDMDJBMN_04088
rfbX		Putative O-antigen transporter	92	92	1	353	10683				1301	1301	1301	FJMEIOKP_02116	HALOIIDI_01125	MCJLIOOP_00305	EACLNMBD_01194	BAJIHLMC_01221	CFBDNONK_00895	GENEGOGG_04407	HEGBGADN_00581	ALOBGNLA_00745	EHONOGGD_01823	EFHKGNMP_00949	DKDFIIJJ_01555	BOAOHFFJ_01764	MFKNNFJP_02198	LJDEBMHA_01663	AOELEJPK_00365	ONFBIPDF_00926	LGKBPCJO_01489	MCJBBFKG_01346	FOIOKNCB_00975	OKNAIPAC_00779	DHHFGDMP_00574	GALMCJGE_00957	EOIJLIBC_00926	OPGECHAB_01613	KFKMPMGL_00271	NLPCCFPL_00816	CDDPKDLP_01814	DJKHDLCG_00689	PIFANAEO_03441	GFPALNGB_00963	BGGGJBGJ_00934	OGPHOHPI_00225	LKKNCPNP_01471	KNNKOGNI_00577	GDMDJBMN_01687
gyrB		DNA gyrase subunit B	92	92	1	354	209				2408	2408	2408	FJMEIOKP_03394	HALOIIDI_00352	MCJLIOOP_00825	EACLNMBD_00106	BAJIHLMC_03524	CFBDNONK_02476	GENEGOGG_00551	HEGBGADN_01375	ALOBGNLA_01515	EHONOGGD_00752	EFHKGNMP_03857	DKDFIIJJ_03862	BOAOHFFJ_03834	MFKNNFJP_03831	LJDEBMHA_03559	AOELEJPK_03733	ONFBIPDF_03658	LGKBPCJO_03729	MCJBBFKG_03940	FOIOKNCB_04123	OKNAIPAC_03893	DHHFGDMP_04026	GALMCJGE_02682	EOIJLIBC_03817	OPGECHAB_02689	KFKMPMGL_04024	NLPCCFPL_03915	CDDPKDLP_02575	DJKHDLCG_02470	PIFANAEO_03841	GFPALNGB_03573	BGGGJBGJ_02843	OGPHOHPI_03649	LKKNCPNP_03623	KNNKOGNI_03846	GDMDJBMN_03743
yobA		Protein YobA	92	92	1	353	7583				176	374	371	FJMEIOKP_00715	HALOIIDI_02272	MCJLIOOP_04910	EACLNMBD_03186	BAJIHLMC_01880	CFBDNONK_02306	GENEGOGG_04020	HEGBGADN_02700	ALOBGNLA_05146	EHONOGGD_03115	EFHKGNMP_00119	DKDFIIJJ_00830	BOAOHFFJ_00617	MFKNNFJP_00869	LJDEBMHA_00853	AOELEJPK_01031	ONFBIPDF_00641	LGKBPCJO_00716	MCJBBFKG_00476	FOIOKNCB_02854	OKNAIPAC_01444	DHHFGDMP_02048	GALMCJGE_00705	EOIJLIBC_00103	OPGECHAB_00736	KFKMPMGL_01340	NLPCCFPL_00094	CDDPKDLP_01258	DJKHDLCG_03350	PIFANAEO_00109	GFPALNGB_01837	BGGGJBGJ_00060	OGPHOHPI_01463	LKKNCPNP_01924	KNNKOGNI_01468	GDMDJBMN_00059
hldD		ADP-L-glycero-D-manno-heptose-6-epimerase	92	92	1	353	9497				932	932	932	FJMEIOKP_04066	HALOIIDI_02596	MCJLIOOP_02931	EACLNMBD_02876	BAJIHLMC_03714	CFBDNONK_03883	GENEGOGG_02543	HEGBGADN_03108	ALOBGNLA_01811	EHONOGGD_02761	EFHKGNMP_04138	DKDFIIJJ_04353	BOAOHFFJ_04242	MFKNNFJP_04306	LJDEBMHA_04108	AOELEJPK_04222	ONFBIPDF_03930	LGKBPCJO_04110	MCJBBFKG_03784	FOIOKNCB_04278	OKNAIPAC_03806	DHHFGDMP_03870	GALMCJGE_03643	EOIJLIBC_04164	OPGECHAB_04097	KFKMPMGL_04119	NLPCCFPL_04116	CDDPKDLP_03947	DJKHDLCG_03894	PIFANAEO_03933	GFPALNGB_04139	BGGGJBGJ_04101	OGPHOHPI_04180	LKKNCPNP_04209	KNNKOGNI_04347	GDMDJBMN_03881
osmX		Osmoprotectant-binding protein OsmX	92	92	1	353	7878				911	911	911	FJMEIOKP_00489	HALOIIDI_02638	MCJLIOOP_03593	EACLNMBD_02306	BAJIHLMC_00362	CFBDNONK_01905	GENEGOGG_05489	HEGBGADN_02250	ALOBGNLA_04265	EHONOGGD_02212	EFHKGNMP_00333	DKDFIIJJ_01045	BOAOHFFJ_00401	MFKNNFJP_01085	LJDEBMHA_01069	AOELEJPK_01246	ONFBIPDF_00425	LGKBPCJO_00932	MCJBBFKG_00701	FOIOKNCB_03069	OKNAIPAC_00133	DHHFGDMP_01220	GALMCJGE_00487	EOIJLIBC_00318	OPGECHAB_00516	KFKMPMGL_01567	NLPCCFPL_01450	CDDPKDLP_01038	DJKHDLCG_02724	PIFANAEO_00326	GFPALNGB_02053	BGGGJBGJ_00278	OGPHOHPI_01247	LKKNCPNP_01707	KNNKOGNI_01252	GDMDJBMN_00275
naiP_2		Putative niacin/nicotinamide transporter NaiP	92	92	1	353	7925				1370	1370	1370	FJMEIOKP_00447	HALOIIDI_03881	MCJLIOOP_04147	EACLNMBD_03476	BAJIHLMC_00321	CFBDNONK_04337	GENEGOGG_02830	HEGBGADN_02208	ALOBGNLA_03797	EHONOGGD_02171	EFHKGNMP_00373	DKDFIIJJ_01086	BOAOHFFJ_00358	MFKNNFJP_01128	LJDEBMHA_01111	AOELEJPK_01287	ONFBIPDF_00384	LGKBPCJO_00974	MCJBBFKG_00743	FOIOKNCB_03110	OKNAIPAC_00175	DHHFGDMP_01178	GALMCJGE_00445	EOIJLIBC_00360	OPGECHAB_00474	KFKMPMGL_01609	NLPCCFPL_01408	CDDPKDLP_00996	DJKHDLCG_02766	PIFANAEO_00368	GFPALNGB_02095	BGGGJBGJ_00320	OGPHOHPI_01206	LKKNCPNP_01665	KNNKOGNI_01212	GDMDJBMN_00317
yhdG		putative amino acid permease YhdG	92	92	1	353	3854				1364	1364	1364	FJMEIOKP_02564	HALOIIDI_04182	MCJLIOOP_04414	EACLNMBD_04303	BAJIHLMC_04153	CFBDNONK_02655	GENEGOGG_04514	HEGBGADN_04069	ALOBGNLA_03845	EHONOGGD_04824	EFHKGNMP_02646	DKDFIIJJ_03239	BOAOHFFJ_02584	MFKNNFJP_02722	LJDEBMHA_02472	AOELEJPK_02706	ONFBIPDF_02192	LGKBPCJO_02020	MCJBBFKG_02167	FOIOKNCB_02392	OKNAIPAC_02654	DHHFGDMP_01705	GALMCJGE_04039	EOIJLIBC_02243	OPGECHAB_00445	KFKMPMGL_03691	NLPCCFPL_01951	CDDPKDLP_00967	DJKHDLCG_03725	PIFANAEO_03097	GFPALNGB_00355	BGGGJBGJ_04017	OGPHOHPI_01879	LKKNCPNP_02408	KNNKOGNI_01809	GDMDJBMN_02181
asnS		Asparagine--tRNA ligase	92	92	1	353	10671				1400	1400	1400	FJMEIOKP_02106	HALOIIDI_02256	MCJLIOOP_00295	EACLNMBD_01443	BAJIHLMC_01212	CFBDNONK_00904	GENEGOGG_03855	HEGBGADN_00571	ALOBGNLA_03483	EHONOGGD_01814	EFHKGNMP_00958	DKDFIIJJ_01564	BOAOHFFJ_01755	MFKNNFJP_02189	LJDEBMHA_01673	AOELEJPK_00374	ONFBIPDF_00916	LGKBPCJO_01499	MCJBBFKG_01356	FOIOKNCB_00965	OKNAIPAC_00789	DHHFGDMP_00564	GALMCJGE_00948	EOIJLIBC_00936	OPGECHAB_01622	KFKMPMGL_00281	NLPCCFPL_00826	CDDPKDLP_01823	DJKHDLCG_00679	PIFANAEO_03451	GFPALNGB_00953	BGGGJBGJ_00924	OGPHOHPI_00234	LKKNCPNP_01481	KNNKOGNI_00567	GDMDJBMN_01677
group_13045	yceI_1	Protein YceI	92	92	1	353	11196				575	575	575	FJMEIOKP_02192	HALOIIDI_01044	MCJLIOOP_01651	EACLNMBD_01084	BAJIHLMC_01331	CFBDNONK_02115	GENEGOGG_02586	HEGBGADN_00654	ALOBGNLA_02384	EHONOGGD_01933	EFHKGNMP_00877	DKDFIIJJ_01430	BOAOHFFJ_01894	MFKNNFJP_02328	LJDEBMHA_01590	AOELEJPK_00208	ONFBIPDF_00999	LGKBPCJO_01417	MCJBBFKG_01270	FOIOKNCB_01102	OKNAIPAC_00703	DHHFGDMP_00650	GALMCJGE_01029	EOIJLIBC_00854	OPGECHAB_03849	KFKMPMGL_00144	NLPCCFPL_00689	CDDPKDLP_03555	DJKHDLCG_00761	PIFANAEO_00876	GFPALNGB_01035	BGGGJBGJ_01007	OGPHOHPI_00153	LKKNCPNP_01344	KNNKOGNI_00709	GDMDJBMN_01807
mreC		Cell shape-determining protein MreC	92	92	1	353	5065				1019	1022	1021	FJMEIOKP_03255	HALOIIDI_04754	MCJLIOOP_03510	EACLNMBD_04832	BAJIHLMC_00511	CFBDNONK_04383	GENEGOGG_05207	HEGBGADN_02022	ALOBGNLA_01571	EHONOGGD_01627	EFHKGNMP_03518	DKDFIIJJ_04429	BOAOHFFJ_01557	MFKNNFJP_01501	LJDEBMHA_04472	AOELEJPK_03834	ONFBIPDF_03369	LGKBPCJO_04478	MCJBBFKG_02983	FOIOKNCB_00639	OKNAIPAC_02388	DHHFGDMP_02540	GALMCJGE_04494	EOIJLIBC_04239	OPGECHAB_03395	KFKMPMGL_04454	NLPCCFPL_03276	CDDPKDLP_00504	DJKHDLCG_00017	PIFANAEO_04434	GFPALNGB_01665	BGGGJBGJ_01782	OGPHOHPI_04105	LKKNCPNP_03970	KNNKOGNI_02698	GDMDJBMN_01048
group_13047		hypothetical protein	92	92	1	353	7866				323	323	323	FJMEIOKP_00501	HALOIIDI_02650	MCJLIOOP_05091	EACLNMBD_02294	BAJIHLMC_00374	CFBDNONK_04865	GENEGOGG_04476	HEGBGADN_02262	ALOBGNLA_04618	EHONOGGD_02224	EFHKGNMP_00322	DKDFIIJJ_01033	BOAOHFFJ_00413	MFKNNFJP_01073	LJDEBMHA_01057	AOELEJPK_01235	ONFBIPDF_00437	LGKBPCJO_00920	MCJBBFKG_00689	FOIOKNCB_03058	OKNAIPAC_00121	DHHFGDMP_01232	GALMCJGE_00499	EOIJLIBC_00306	OPGECHAB_00528	KFKMPMGL_01555	NLPCCFPL_01462	CDDPKDLP_01050	DJKHDLCG_02712	PIFANAEO_00314	GFPALNGB_02041	BGGGJBGJ_00266	OGPHOHPI_01258	LKKNCPNP_01719	KNNKOGNI_01264	GDMDJBMN_00263
ccmE		Cytochrome c-type biogenesis protein CcmE	92	92	1	353	6100				485	485	485	FJMEIOKP_03949	HALOIIDI_01986	MCJLIOOP_04635	EACLNMBD_01920	BAJIHLMC_03380	CFBDNONK_03840	GENEGOGG_04456	HEGBGADN_02412	ALOBGNLA_04924	EHONOGGD_03598	EFHKGNMP_01855	DKDFIIJJ_00291	BOAOHFFJ_02137	MFKNNFJP_00341	LJDEBMHA_00321	AOELEJPK_01974	ONFBIPDF_02046	LGKBPCJO_00426	MCJBBFKG_03216	FOIOKNCB_01945	OKNAIPAC_02851	DHHFGDMP_03178	GALMCJGE_03211	EOIJLIBC_01678	OPGECHAB_03638	KFKMPMGL_03847	NLPCCFPL_03794	CDDPKDLP_03344	DJKHDLCG_03218	PIFANAEO_01340	GFPALNGB_02613	BGGGJBGJ_01241	OGPHOHPI_02621	LKKNCPNP_00448	KNNKOGNI_03084	GDMDJBMN_04003
tesB		Acyl-CoA thioesterase 2	92	92	1	353	9830				863	863	863	FJMEIOKP_01382	HALOIIDI_00903	MCJLIOOP_02664	EACLNMBD_00061	BAJIHLMC_01598	CFBDNONK_02173	GENEGOGG_02255	HEGBGADN_02834	ALOBGNLA_00818	EHONOGGD_01185	EFHKGNMP_01356	DKDFIIJJ_01975	BOAOHFFJ_03020	MFKNNFJP_03022	LJDEBMHA_03121	AOELEJPK_00782	ONFBIPDF_03056	LGKBPCJO_03205	MCJBBFKG_01726	FOIOKNCB_03814	OKNAIPAC_01160	DHHFGDMP_00192	GALMCJGE_02473	EOIJLIBC_03012	OPGECHAB_02480	KFKMPMGL_00694	NLPCCFPL_02116	CDDPKDLP_03184	DJKHDLCG_01769	PIFANAEO_02270	GFPALNGB_03951	BGGGJBGJ_02112	OGPHOHPI_00615	LKKNCPNP_02139	KNNKOGNI_00191	GDMDJBMN_02747
ptrB		Protease 2	92	92	1	353	7580				458	2072	2030	FJMEIOKP_00718	HALOIIDI_02269	MCJLIOOP_04913	EACLNMBD_03189	BAJIHLMC_01883	CFBDNONK_02309	GENEGOGG_04017	HEGBGADN_02697	ALOBGNLA_04190	EHONOGGD_03112	EFHKGNMP_00116	DKDFIIJJ_00827	BOAOHFFJ_00620	MFKNNFJP_00866	LJDEBMHA_00850	AOELEJPK_01028	ONFBIPDF_00644	LGKBPCJO_00713	MCJBBFKG_00473	FOIOKNCB_02851	OKNAIPAC_01447	DHHFGDMP_02051	GALMCJGE_00708	EOIJLIBC_00100	OPGECHAB_00739	KFKMPMGL_01337	NLPCCFPL_00097	CDDPKDLP_01261	DJKHDLCG_03347	PIFANAEO_00106	GFPALNGB_01834	BGGGJBGJ_00057	OGPHOHPI_01466	LKKNCPNP_01927	KNNKOGNI_01471	GDMDJBMN_00056
tolQ_2		Tol-Pal system protein TolQ	92	92	1	353	10451				686	686	686	FJMEIOKP_01569	HALOIIDI_01534	MCJLIOOP_01737	EACLNMBD_01785	BAJIHLMC_01022	CFBDNONK_00811	GENEGOGG_00805	HEGBGADN_03833	ALOBGNLA_01090	EHONOGGD_03447	EFHKGNMP_01147	DKDFIIJJ_01751	BOAOHFFJ_03205	MFKNNFJP_03202	LJDEBMHA_01861	AOELEJPK_00562	ONFBIPDF_04328	LGKBPCJO_01688	MCJBBFKG_01544	FOIOKNCB_00778	OKNAIPAC_00977	DHHFGDMP_00376	GALMCJGE_04282	EOIJLIBC_01124	OPGECHAB_04267	KFKMPMGL_00469	NLPCCFPL_01016	CDDPKDLP_04200	DJKHDLCG_04128	PIFANAEO_02083	GFPALNGB_00767	BGGGJBGJ_00734	OGPHOHPI_00422	LKKNCPNP_02347	KNNKOGNI_00379	GDMDJBMN_02948
fsr		Fosmidomycin resistance protein	92	92	1	353	7959				1229	1229	1229	FJMEIOKP_00430	HALOIIDI_03713	MCJLIOOP_04009	EACLNMBD_03856	BAJIHLMC_00299	CFBDNONK_03999	GENEGOGG_02673	HEGBGADN_00730	ALOBGNLA_03537	EHONOGGD_00332	EFHKGNMP_00397	DKDFIIJJ_02541	BOAOHFFJ_00343	MFKNNFJP_01143	LJDEBMHA_01127	AOELEJPK_01302	ONFBIPDF_00369	LGKBPCJO_00997	MCJBBFKG_00760	FOIOKNCB_02413	OKNAIPAC_00192	DHHFGDMP_01161	GALMCJGE_00429	EOIJLIBC_00384	OPGECHAB_00845	KFKMPMGL_01625	NLPCCFPL_01392	CDDPKDLP_01368	DJKHDLCG_03115	PIFANAEO_00381	GFPALNGB_02108	BGGGJBGJ_00336	OGPHOHPI_01180	LKKNCPNP_00827	KNNKOGNI_01197	GDMDJBMN_02632
group_13052		hypothetical protein	92	92	1	353	4445				350	350	350	FJMEIOKP_02385	HALOIIDI_00205	MCJLIOOP_00984	EACLNMBD_03081	BAJIHLMC_02300	CFBDNONK_02005	GENEGOGG_02989	HEGBGADN_00285	ALOBGNLA_00389	EHONOGGD_00960	EFHKGNMP_02450	DKDFIIJJ_03016	BOAOHFFJ_03638	MFKNNFJP_03541	LJDEBMHA_03896	AOELEJPK_03438	ONFBIPDF_02760	LGKBPCJO_01847	MCJBBFKG_02345	FOIOKNCB_02213	OKNAIPAC_03141	DHHFGDMP_01525	GALMCJGE_03021	EOIJLIBC_02442	OPGECHAB_00267	KFKMPMGL_02379	NLPCCFPL_01756	CDDPKDLP_00788	DJKHDLCG_01303	PIFANAEO_02586	GFPALNGB_00168	BGGGJBGJ_03036	OGPHOHPI_01686	LKKNCPNP_02781	KNNKOGNI_02001	GDMDJBMN_03658
hel		Lipoprotein E	92	92	1	353	5203				809	809	809	FJMEIOKP_03131	HALOIIDI_01629	MCJLIOOP_03762	EACLNMBD_04196	BAJIHLMC_00636	CFBDNONK_05221	GENEGOGG_03634	HEGBGADN_01898	ALOBGNLA_04952	EHONOGGD_01502	EFHKGNMP_03395	DKDFIIJJ_04194	BOAOHFFJ_01435	MFKNNFJP_01624	LJDEBMHA_02084	AOELEJPK_03959	ONFBIPDF_03245	LGKBPCJO_02779	MCJBBFKG_02860	FOIOKNCB_00518	OKNAIPAC_02265	DHHFGDMP_02664	GALMCJGE_01691	EOIJLIBC_02843	OPGECHAB_03520	KFKMPMGL_02205	NLPCCFPL_03152	CDDPKDLP_00380	DJKHDLCG_00141	PIFANAEO_01945	GFPALNGB_01544	BGGGJBGJ_01658	OGPHOHPI_03981	LKKNCPNP_04093	KNNKOGNI_02573	GDMDJBMN_00925
ohrR		Organic hydroperoxide resistance transcriptional regulator	92	92	1	354	248				464	464	464	FJMEIOKP_03363	HALOIIDI_02685	MCJLIOOP_02757	EACLNMBD_04759	BAJIHLMC_03555	CFBDNONK_04356	GENEGOGG_01343	HEGBGADN_01406	ALOBGNLA_04631	EHONOGGD_00721	EFHKGNMP_03825	DKDFIIJJ_03830	BOAOHFFJ_03803	MFKNNFJP_03800	LJDEBMHA_03528	AOELEJPK_03702	ONFBIPDF_03689	LGKBPCJO_03761	MCJBBFKG_03971	FOIOKNCB_04092	OKNAIPAC_03862	DHHFGDMP_04057	GALMCJGE_02715	EOIJLIBC_03785	OPGECHAB_02658	KFKMPMGL_04056	NLPCCFPL_03946	CDDPKDLP_02606	DJKHDLCG_02501	PIFANAEO_03873	GFPALNGB_03604	BGGGJBGJ_02874	OGPHOHPI_03618	LKKNCPNP_03654	KNNKOGNI_03877	GDMDJBMN_03712
group_13055		hypothetical protein	92	92	1	353	12821				890	896	890	FJMEIOKP_03021	HALOIIDI_03801	MCJLIOOP_04081	EACLNMBD_04088	BAJIHLMC_03248	CFBDNONK_03242	GENEGOGG_02733	HEGBGADN_03635	ALOBGNLA_03400	EHONOGGD_02427	EFHKGNMP_03628	DKDFIIJJ_03495	BOAOHFFJ_03461	MFKNNFJP_03458	LJDEBMHA_02735	AOELEJPK_03259	ONFBIPDF_02445	LGKBPCJO_03090	MCJBBFKG_03515	FOIOKNCB_03303	OKNAIPAC_03323	DHHFGDMP_03601	GALMCJGE_01304	EOIJLIBC_03297	OPGECHAB_02279	KFKMPMGL_02999	NLPCCFPL_02844	CDDPKDLP_02253	DJKHDLCG_02035	PIFANAEO_03190	GFPALNGB_03325	BGGGJBGJ_04316	OGPHOHPI_03515	LKKNCPNP_03531	KNNKOGNI_03608	GDMDJBMN_03024
fabH		3-oxoacyl-[acyl-carrier-protein] synthase 3	92	92	1	353	11234				953	953	953	FJMEIOKP_02225	HALOIIDI_01574	MCJLIOOP_01502	EACLNMBD_01647	BAJIHLMC_01364	CFBDNONK_01762	GENEGOGG_02099	HEGBGADN_00687	ALOBGNLA_02545	EHONOGGD_01966	EFHKGNMP_00844	DKDFIIJJ_01397	BOAOHFFJ_01927	MFKNNFJP_02361	LJDEBMHA_01557	AOELEJPK_00175	ONFBIPDF_01032	LGKBPCJO_01384	MCJBBFKG_01237	FOIOKNCB_01135	OKNAIPAC_00670	DHHFGDMP_00683	GALMCJGE_01062	EOIJLIBC_00821	OPGECHAB_03816	KFKMPMGL_00111	NLPCCFPL_00656	CDDPKDLP_03522	DJKHDLCG_00794	PIFANAEO_00843	GFPALNGB_01068	BGGGJBGJ_01040	OGPHOHPI_00120	LKKNCPNP_01311	KNNKOGNI_00742	GDMDJBMN_01840
yhaJ_2		HTH-type transcriptional regulator YhaJ	92	92	1	353	5161				923	923	923	FJMEIOKP_03165	HALOIIDI_01827	MCJLIOOP_03087	EACLNMBD_01142	BAJIHLMC_00601	CFBDNONK_03007	GENEGOGG_01647	HEGBGADN_01932	ALOBGNLA_02906	EHONOGGD_01536	EFHKGNMP_03429	DKDFIIJJ_04228	BOAOHFFJ_01468	MFKNNFJP_01590	LJDEBMHA_02049	AOELEJPK_03923	ONFBIPDF_03279	LGKBPCJO_02813	MCJBBFKG_02894	FOIOKNCB_00551	OKNAIPAC_02299	DHHFGDMP_02629	GALMCJGE_01656	EOIJLIBC_02877	OPGECHAB_03485	KFKMPMGL_02239	NLPCCFPL_03186	CDDPKDLP_00414	DJKHDLCG_00107	PIFANAEO_01979	GFPALNGB_01577	BGGGJBGJ_01692	OGPHOHPI_04016	LKKNCPNP_04058	KNNKOGNI_02609	GDMDJBMN_00959
arnE		putative 4-amino-4-deoxy-L-arabinose-phosphoundecaprenol flippase subunit ArnE	92	92	1	353	13153				323	323	323	FJMEIOKP_02978	HALOIIDI_00771	MCJLIOOP_04802	EACLNMBD_03024	BAJIHLMC_03565	CFBDNONK_03013	GENEGOGG_04215	HEGBGADN_02636	ALOBGNLA_05107	EHONOGGD_02612	EFHKGNMP_03673	DKDFIIJJ_03698	BOAOHFFJ_03400	MFKNNFJP_03398	LJDEBMHA_02785	AOELEJPK_03211	ONFBIPDF_02490	LGKBPCJO_02887	MCJBBFKG_03472	FOIOKNCB_03259	OKNAIPAC_03366	DHHFGDMP_03558	GALMCJGE_01105	EOIJLIBC_03254	OPGECHAB_02234	KFKMPMGL_02956	NLPCCFPL_02801	CDDPKDLP_02299	DJKHDLCG_01991	PIFANAEO_03390	GFPALNGB_03275	BGGGJBGJ_02508	OGPHOHPI_03471	LKKNCPNP_03299	KNNKOGNI_03564	GDMDJBMN_03068
speB		Agmatinase	92	92	1	353	5747				920	920	920	FJMEIOKP_01736	HALOIIDI_00856	MCJLIOOP_04230	EACLNMBD_00777	BAJIHLMC_00885	CFBDNONK_04750	GENEGOGG_02998	HEGBGADN_02106	ALOBGNLA_03209	EHONOGGD_00194	EFHKGNMP_03026	DKDFIIJJ_02401	BOAOHFFJ_01185	MFKNNFJP_01874	LJDEBMHA_02307	AOELEJPK_02979	ONFBIPDF_01624	LGKBPCJO_02427	MCJBBFKG_02575	FOIOKNCB_00137	OKNAIPAC_01979	DHHFGDMP_02950	GALMCJGE_02225	EOIJLIBC_03558	OPGECHAB_01398	KFKMPMGL_03378	NLPCCFPL_02476	CDDPKDLP_00136	DJKHDLCG_00437	PIFANAEO_01721	GFPALNGB_01228	BGGGJBGJ_02676	OGPHOHPI_03077	LKKNCPNP_03121	KNNKOGNI_02327	GDMDJBMN_00628
mukE		Chromosome partition protein MukE	92	92	1	353	10659				725	725	725	FJMEIOKP_02099	HALOIIDI_03940	MCJLIOOP_04630	EACLNMBD_01436	BAJIHLMC_01205	CFBDNONK_02159	GENEGOGG_04605	HEGBGADN_00564	ALOBGNLA_03136	EHONOGGD_04873	EFHKGNMP_00965	DKDFIIJJ_01571	BOAOHFFJ_01748	MFKNNFJP_02182	LJDEBMHA_01680	AOELEJPK_00381	ONFBIPDF_00909	LGKBPCJO_01506	MCJBBFKG_01363	FOIOKNCB_00958	OKNAIPAC_00796	DHHFGDMP_00557	GALMCJGE_00941	EOIJLIBC_00943	OPGECHAB_01629	KFKMPMGL_00288	NLPCCFPL_00833	CDDPKDLP_01830	DJKHDLCG_00672	PIFANAEO_03458	GFPALNGB_00946	BGGGJBGJ_00917	OGPHOHPI_00241	LKKNCPNP_01488	KNNKOGNI_00560	GDMDJBMN_01670
mdtA_2		Multidrug resistance protein MdtA	92	92	1	353	4360				1223	1223	1223	FJMEIOKP_02463	HALOIIDI_02576	MCJLIOOP_02492	EACLNMBD_02264	BAJIHLMC_04277	CFBDNONK_01970	GENEGOGG_01201	HEGBGADN_00362	ALOBGNLA_02494	EHONOGGD_03911	EFHKGNMP_02527	DKDFIIJJ_02939	BOAOHFFJ_02479	MFKNNFJP_02827	LJDEBMHA_03973	AOELEJPK_02799	ONFBIPDF_04173	LGKBPCJO_01924	MCJBBFKG_02267	FOIOKNCB_02290	OKNAIPAC_02754	DHHFGDMP_01604	GALMCJGE_03099	EOIJLIBC_02365	OPGECHAB_00344	KFKMPMGL_03806	NLPCCFPL_01835	CDDPKDLP_00865	DJKHDLCG_03838	PIFANAEO_02509	GFPALNGB_00245	BGGGJBGJ_03113	OGPHOHPI_01765	LKKNCPNP_02704	KNNKOGNI_01923	GDMDJBMN_02295
group_13062		hypothetical protein	92	92	1	353	5572				602	602	602	FJMEIOKP_01850	HALOIIDI_01933	MCJLIOOP_01612	EACLNMBD_01342	BAJIHLMC_00778	CFBDNONK_02569	GENEGOGG_00721	HEGBGADN_03193	ALOBGNLA_01415	EHONOGGD_00086	EFHKGNMP_03255	DKDFIIJJ_02291	BOAOHFFJ_01297	MFKNNFJP_01762	LJDEBMHA_02198	AOELEJPK_02877	ONFBIPDF_01735	LGKBPCJO_02623	MCJBBFKG_02688	FOIOKNCB_00342	OKNAIPAC_02093	DHHFGDMP_02836	GALMCJGE_01804	EOIJLIBC_02729	OPGECHAB_01286	KFKMPMGL_02032	NLPCCFPL_03989	CDDPKDLP_00248	DJKHDLCG_00329	PIFANAEO_01832	GFPALNGB_01410	BGGGJBGJ_01544	OGPHOHPI_03189	LKKNCPNP_03023	KNNKOGNI_02439	GDMDJBMN_00736
yeiG		S-formylglutathione hydrolase YeiG	92	92	1	353	6403				845	845	845	FJMEIOKP_01101	HALOIIDI_03424	MCJLIOOP_04987	EACLNMBD_02335	BAJIHLMC_02505	CFBDNONK_04530	GENEGOGG_04783	HEGBGADN_03039	ALOBGNLA_04411	EHONOGGD_04039	EFHKGNMP_02010	DKDFIIJJ_00447	BOAOHFFJ_00987	MFKNNFJP_00497	LJDEBMHA_00474	AOELEJPK_02128	ONFBIPDF_01190	LGKBPCJO_00272	MCJBBFKG_00090	FOIOKNCB_01309	OKNAIPAC_01830	DHHFGDMP_02434	GALMCJGE_02870	EOIJLIBC_01524	OPGECHAB_02835	KFKMPMGL_00947	NLPCCFPL_00486	CDDPKDLP_02761	DJKHDLCG_01168	PIFANAEO_01184	GFPALNGB_02458	BGGGJBGJ_01394	OGPHOHPI_02467	LKKNCPNP_00295	KNNKOGNI_03240	GDMDJBMN_01166
melB		Melibiose carrier protein	92	92	1	353	5712				1412	1412	1412	FJMEIOKP_01762	HALOIIDI_00881	MCJLIOOP_04649	EACLNMBD_00752	BAJIHLMC_00860	CFBDNONK_01162	GENEGOGG_03741	HEGBGADN_02080	ALOBGNLA_04234	EHONOGGD_00169	EFHKGNMP_03051	DKDFIIJJ_02376	BOAOHFFJ_01210	MFKNNFJP_01849	LJDEBMHA_02281	AOELEJPK_02954	ONFBIPDF_01649	LGKBPCJO_02452	MCJBBFKG_02601	FOIOKNCB_00162	OKNAIPAC_02005	DHHFGDMP_02924	GALMCJGE_02200	EOIJLIBC_03533	OPGECHAB_01373	KFKMPMGL_03352	NLPCCFPL_02450	CDDPKDLP_00161	DJKHDLCG_00412	PIFANAEO_01746	GFPALNGB_01253	BGGGJBGJ_02702	OGPHOHPI_03102	LKKNCPNP_03096	KNNKOGNI_02352	GDMDJBMN_00653
ilvI		Acetolactate synthase isozyme 3 large subunit	92	92	1	353	3707				1724	1724	1724	FJMEIOKP_02698	HALOIIDI_03078	MCJLIOOP_04312	EACLNMBD_04145	BAJIHLMC_03020	CFBDNONK_01891	GENEGOGG_04974	HEGBGADN_01175	ALOBGNLA_00048	EHONOGGD_02042	EFHKGNMP_02777	DKDFIIJJ_03374	BOAOHFFJ_02713	MFKNNFJP_02592	LJDEBMHA_02606	AOELEJPK_02572	ONFBIPDF_02322	LGKBPCJO_02150	MCJBBFKG_02034	FOIOKNCB_03506	OKNAIPAC_02521	DHHFGDMP_01838	GALMCJGE_01473	EOIJLIBC_02113	OPGECHAB_01926	KFKMPMGL_03094	NLPCCFPL_02972	CDDPKDLP_02127	DJKHDLCG_02263	PIFANAEO_02970	GFPALNGB_00487	BGGGJBGJ_03884	OGPHOHPI_02014	LKKNCPNP_02537	KNNKOGNI_01678	GDMDJBMN_02049
qseB_2		Transcriptional regulatory protein QseB	92	92	1	354	130				671	671	671	FJMEIOKP_03469	HALOIIDI_00373	MCJLIOOP_03909	EACLNMBD_00356	BAJIHLMC_03449	CFBDNONK_02441	GENEGOGG_02365	HEGBGADN_01300	ALOBGNLA_01984	EHONOGGD_00827	EFHKGNMP_03932	DKDFIIJJ_03937	BOAOHFFJ_03908	MFKNNFJP_03905	LJDEBMHA_03634	AOELEJPK_03808	ONFBIPDF_03584	LGKBPCJO_03654	MCJBBFKG_03865	FOIOKNCB_04199	OKNAIPAC_03968	DHHFGDMP_03951	GALMCJGE_02606	EOIJLIBC_03892	OPGECHAB_02764	KFKMPMGL_03949	NLPCCFPL_03840	CDDPKDLP_02500	DJKHDLCG_02394	PIFANAEO_03766	GFPALNGB_03498	BGGGJBGJ_02768	OGPHOHPI_03725	LKKNCPNP_03546	KNNKOGNI_03771	GDMDJBMN_03819
group_13067		hypothetical protein	92	92	1	353	9283				356	356	356	FJMEIOKP_03577	HALOIIDI_04465	MCJLIOOP_04017	EACLNMBD_04542	BAJIHLMC_02881	CFBDNONK_03753	GENEGOGG_03809	HEGBGADN_01605	ALOBGNLA_03668	EHONOGGD_02499	EFHKGNMP_03974	DKDFIIJJ_04046	BOAOHFFJ_03950	MFKNNFJP_04015	LJDEBMHA_03743	AOELEJPK_04058	ONFBIPDF_03765	LGKBPCJO_03959	MCJBBFKG_03626	FOIOKNCB_03983	OKNAIPAC_03636	DHHFGDMP_03712	GALMCJGE_03484	EOIJLIBC_04000	OPGECHAB_03279	KFKMPMGL_03536	NLPCCFPL_03595	CDDPKDLP_03783	DJKHDLCG_03607	PIFANAEO_03724	GFPALNGB_03793	BGGGJBGJ_03292	OGPHOHPI_03841	LKKNCPNP_03847	KNNKOGNI_04182	GDMDJBMN_03553
purD		Phosphoribosylamine--glycine ligase	92	92	1	356	9				1280	1280	1280	FJMEIOKP_04505	HALOIIDI_01413	MCJLIOOP_01462	EACLNMBD_01559	BAJIHLMC_04559	CFBDNONK_03517	GENEGOGG_00619	HEGBGADN_04575	ALOBGNLA_01285	EHONOGGD_04570	EFHKGNMP_04537	DKDFIIJJ_04510	BOAOHFFJ_04408	MFKNNFJP_04405	LJDEBMHA_04553	AOELEJPK_04433	ONFBIPDF_04381	LGKBPCJO_04559	MCJBBFKG_04455	FOIOKNCB_04663	OKNAIPAC_04461	DHHFGDMP_04484	GALMCJGE_04634	EOIJLIBC_04402	OPGECHAB_04584	KFKMPMGL_04599	NLPCCFPL_04634	CDDPKDLP_04584	DJKHDLCG_04549	PIFANAEO_04547	GFPALNGB_04534	BGGGJBGJ_04475	OGPHOHPI_04413	LKKNCPNP_04420	KNNKOGNI_04513	GDMDJBMN_04424
mltB		Membrane-bound lytic murein transglycosylase B	92	92	1	353	5886				1082	1082	1082	FJMEIOKP_01610	HALOIIDI_01225	MCJLIOOP_03968	EACLNMBD_04018	BAJIHLMC_04476	CFBDNONK_02711	GENEGOGG_02814	HEGBGADN_05134	ALOBGNLA_02649	EHONOGGD_04451	EFHKGNMP_02903	DKDFIIJJ_02524	BOAOHFFJ_01060	MFKNNFJP_01998	LJDEBMHA_02430	AOELEJPK_03104	ONFBIPDF_01498	LGKBPCJO_02301	MCJBBFKG_04113	FOIOKNCB_00011	OKNAIPAC_04204	DHHFGDMP_03075	GALMCJGE_02351	EOIJLIBC_03683	OPGECHAB_01523	KFKMPMGL_04182	NLPCCFPL_02602	CDDPKDLP_00011	DJKHDLCG_04286	PIFANAEO_01569	GFPALNGB_04226	BGGGJBGJ_02551	OGPHOHPI_02952	LKKNCPNP_03247	KNNKOGNI_02201	GDMDJBMN_04216
yedP		Mannosyl-3-phosphoglycerate phosphatase	92	92	1	353	7020				233	788	781	FJMEIOKP_00843	HALOIIDI_02868	MCJLIOOP_03690	EACLNMBD_03548	BAJIHLMC_02015	CFBDNONK_04297	GENEGOGG_02886	HEGBGADN_04019	ALOBGNLA_02229	EHONOGGD_03319	EFHKGNMP_02246	DKDFIIJJ_00694	BOAOHFFJ_00746	MFKNNFJP_00738	LJDEBMHA_00716	AOELEJPK_02426	ONFBIPDF_01430	LGKBPCJO_00032	MCJBBFKG_00347	FOIOKNCB_01563	OKNAIPAC_01572	DHHFGDMP_02176	GALMCJGE_03421	EOIJLIBC_01283	OPGECHAB_04014	KFKMPMGL_01210	NLPCCFPL_00223	CDDPKDLP_03720	DJKHDLCG_00918	PIFANAEO_00932	GFPALNGB_02160	BGGGJBGJ_03509	OGPHOHPI_02208	LKKNCPNP_04352	KNNKOGNI_03487	GDMDJBMN_01417
group_13070		Extracellular exo-alpha-(1->5)-L-arabinofuranosidase	92	92	1	353	3674				959	959	959	FJMEIOKP_02730	HALOIIDI_00499	MCJLIOOP_02042	EACLNMBD_00562	BAJIHLMC_03052	CFBDNONK_01984	GENEGOGG_00283	HEGBGADN_01207	ALOBGNLA_00016	EHONOGGD_02074	EFHKGNMP_02810	DKDFIIJJ_03406	BOAOHFFJ_02745	MFKNNFJP_02560	LJDEBMHA_02638	AOELEJPK_02540	ONFBIPDF_02354	LGKBPCJO_02182	MCJBBFKG_02002	FOIOKNCB_03538	OKNAIPAC_02489	DHHFGDMP_01870	GALMCJGE_01505	EOIJLIBC_02081	OPGECHAB_01958	KFKMPMGL_03126	NLPCCFPL_02940	CDDPKDLP_02159	DJKHDLCG_02231	PIFANAEO_02938	GFPALNGB_00519	BGGGJBGJ_03852	OGPHOHPI_02046	LKKNCPNP_02569	KNNKOGNI_01646	GDMDJBMN_02017
group_13071		hypothetical protein	92	92	1	353	3826				446	446	446	FJMEIOKP_02588	HALOIIDI_02806	MCJLIOOP_02951	EACLNMBD_03051	BAJIHLMC_03869	CFBDNONK_04144	GENEGOGG_03478	HEGBGADN_01065	ALOBGNLA_02850	EHONOGGD_03037	EFHKGNMP_02669	DKDFIIJJ_03264	BOAOHFFJ_02605	MFKNNFJP_02701	LJDEBMHA_02495	AOELEJPK_02682	ONFBIPDF_02214	LGKBPCJO_02041	MCJBBFKG_02143	FOIOKNCB_03397	OKNAIPAC_02630	DHHFGDMP_01729	GALMCJGE_01362	EOIJLIBC_02222	OPGECHAB_01814	KFKMPMGL_03667	NLPCCFPL_04438	CDDPKDLP_02015	DJKHDLCG_02374	PIFANAEO_03077	GFPALNGB_00379	BGGGJBGJ_03994	OGPHOHPI_01904	LKKNCPNP_02428	KNNKOGNI_01789	GDMDJBMN_02158
bamB		Outer membrane protein assembly factor BamB	92	92	1	353	1908				1181	1181	1181	FJMEIOKP_03783	HALOIIDI_01749	MCJLIOOP_02022	EACLNMBD_02002	BAJIHLMC_02668	CFBDNONK_00521	GENEGOGG_02854	HEGBGADN_01770	ALOBGNLA_01685	EHONOGGD_01742	EFHKGNMP_01686	DKDFIIJJ_00148	BOAOHFFJ_02326	MFKNNFJP_00152	LJDEBMHA_00163	AOELEJPK_01774	ONFBIPDF_01872	LGKBPCJO_00585	MCJBBFKG_03072	FOIOKNCB_01787	OKNAIPAC_02995	DHHFGDMP_03322	GALMCJGE_03905	EOIJLIBC_01836	OPGECHAB_03073	KFKMPMGL_02655	NLPCCFPL_03392	CDDPKDLP_02999	DJKHDLCG_03567	PIFANAEO_01498	GFPALNGB_02772	BGGGJBGJ_01953	OGPHOHPI_02785	LKKNCPNP_00662	KNNKOGNI_02861	GDMDJBMN_03313
rplF		50S ribosomal protein L6	92	92	1	355	44				533	533	533	FJMEIOKP_04460	HALOIIDI_01386	MCJLIOOP_01393	EACLNMBD_01493	BAJIHLMC_04514	CFBDNONK_01583	GENEGOGG_00658	HEGBGADN_04548	ALOBGNLA_01324	EHONOGGD_04525	EFHKGNMP_04516	DKDFIIJJ_04465	BOAOHFFJ_04381	MFKNNFJP_04378	LJDEBMHA_04508	AOELEJPK_04406	ONFBIPDF_04354	LGKBPCJO_04520	MCJBBFKG_04428	FOIOKNCB_04642	OKNAIPAC_04440	DHHFGDMP_04439	GALMCJGE_04589	EOIJLIBC_04381	OPGECHAB_04539	KFKMPMGL_04554	NLPCCFPL_04589	CDDPKDLP_04545	DJKHDLCG_04504	PIFANAEO_04508	GFPALNGB_04507	BGGGJBGJ_04521	OGPHOHPI_04392	LKKNCPNP_04393	KNNKOGNI_04492	GDMDJBMN_04403
frmA		S-(hydroxymethyl)glutathione dehydrogenase	92	92	1	353	6404				1124	1124	1124	FJMEIOKP_01100	HALOIIDI_03423	MCJLIOOP_04988	EACLNMBD_02334	BAJIHLMC_02504	CFBDNONK_04529	GENEGOGG_04784	HEGBGADN_03038	ALOBGNLA_04410	EHONOGGD_04040	EFHKGNMP_02011	DKDFIIJJ_00448	BOAOHFFJ_00986	MFKNNFJP_00498	LJDEBMHA_00475	AOELEJPK_02129	ONFBIPDF_01191	LGKBPCJO_00271	MCJBBFKG_00091	FOIOKNCB_01310	OKNAIPAC_01829	DHHFGDMP_02433	GALMCJGE_02871	EOIJLIBC_01523	OPGECHAB_02836	KFKMPMGL_00948	NLPCCFPL_00485	CDDPKDLP_02762	DJKHDLCG_01167	PIFANAEO_01183	GFPALNGB_02457	BGGGJBGJ_01395	OGPHOHPI_02466	LKKNCPNP_00294	KNNKOGNI_03241	GDMDJBMN_01167
adeP_1		Adenine permease AdeP	92	92	1	353	6893				1298	1298	1298	FJMEIOKP_00920	HALOIIDI_02923	MCJLIOOP_02206	EACLNMBD_03161	BAJIHLMC_02087	CFBDNONK_02990	GENEGOGG_01606	HEGBGADN_03397	ALOBGNLA_03385	EHONOGGD_03267	EFHKGNMP_02182	DKDFIIJJ_00616	BOAOHFFJ_00809	MFKNNFJP_00675	LJDEBMHA_00640	AOELEJPK_02355	ONFBIPDF_01367	LGKBPCJO_00099	MCJBBFKG_00270	FOIOKNCB_01484	OKNAIPAC_01649	DHHFGDMP_02253	GALMCJGE_03345	EOIJLIBC_01350	OPGECHAB_03937	KFKMPMGL_01126	NLPCCFPL_00307	CDDPKDLP_03643	DJKHDLCG_00996	PIFANAEO_01001	GFPALNGB_02226	BGGGJBGJ_03433	OGPHOHPI_02290	LKKNCPNP_00065	KNNKOGNI_03421	GDMDJBMN_01339
rbsA_1		Ribose import ATP-binding protein RbsA	92	92	1	353	8268				1526	1526	1526	FJMEIOKP_00169	HALOIIDI_03030	MCJLIOOP_03601	EACLNMBD_03465	BAJIHLMC_00038	CFBDNONK_03611	GENEGOGG_02173	HEGBGADN_00988	ALOBGNLA_03068	EHONOGGD_00593	EFHKGNMP_00657	DKDFIIJJ_02799	BOAOHFFJ_00081	MFKNNFJP_01404	LJDEBMHA_01384	AOELEJPK_01571	ONFBIPDF_00112	LGKBPCJO_01254	MCJBBFKG_01017	FOIOKNCB_02671	OKNAIPAC_00450	DHHFGDMP_00903	GALMCJGE_00170	EOIJLIBC_00641	OPGECHAB_01108	KFKMPMGL_01882	NLPCCFPL_01132	CDDPKDLP_01630	DJKHDLCG_02856	PIFANAEO_00639	GFPALNGB_03169	BGGGJBGJ_00594	OGPHOHPI_00922	LKKNCPNP_01084	KNNKOGNI_00938	GDMDJBMN_02376
mglB		D-galactose-binding periplasmic protein	92	92	1	353	6414				995	995	995	FJMEIOKP_01094	HALOIIDI_03417	MCJLIOOP_04330	EACLNMBD_02328	BAJIHLMC_02498	CFBDNONK_04617	GENEGOGG_04611	HEGBGADN_03032	ALOBGNLA_03463	EHONOGGD_04046	EFHKGNMP_02017	DKDFIIJJ_00454	BOAOHFFJ_00980	MFKNNFJP_00504	LJDEBMHA_00481	AOELEJPK_02135	ONFBIPDF_01197	LGKBPCJO_00265	MCJBBFKG_00097	FOIOKNCB_01316	OKNAIPAC_01823	DHHFGDMP_02427	GALMCJGE_02877	EOIJLIBC_01517	OPGECHAB_02842	KFKMPMGL_00954	NLPCCFPL_00479	CDDPKDLP_02768	DJKHDLCG_01161	PIFANAEO_01177	GFPALNGB_02451	BGGGJBGJ_01401	OGPHOHPI_02460	LKKNCPNP_00288	KNNKOGNI_03247	GDMDJBMN_01173
ispU		Ditrans,polycis-undecaprenyl-diphosphate synthase ((2E,6E)-farnesyl-diphosphate specific)	92	92	1	353	3611				752	752	752	FJMEIOKP_02789	HALOIIDI_02769	MCJLIOOP_01936	EACLNMBD_03033	BAJIHLMC_03110	CFBDNONK_01617	GENEGOGG_01381	HEGBGADN_01265	ALOBGNLA_01745	EHONOGGD_02132	EFHKGNMP_02868	DKDFIIJJ_03464	BOAOHFFJ_02803	MFKNNFJP_02502	LJDEBMHA_02696	AOELEJPK_02482	ONFBIPDF_02412	LGKBPCJO_02240	MCJBBFKG_01943	FOIOKNCB_03598	OKNAIPAC_02430	DHHFGDMP_01929	GALMCJGE_01564	EOIJLIBC_02023	OPGECHAB_02017	KFKMPMGL_03184	NLPCCFPL_02882	CDDPKDLP_02218	DJKHDLCG_02173	PIFANAEO_02878	GFPALNGB_00577	BGGGJBGJ_03794	OGPHOHPI_02104	LKKNCPNP_02627	KNNKOGNI_01588	GDMDJBMN_01959
lysA		Diaminopimelate decarboxylase	92	92	1	353	5790				1250	1250	1250	FJMEIOKP_01697	HALOIIDI_02426	MCJLIOOP_02192	EACLNMBD_02645	BAJIHLMC_00924	CFBDNONK_03443	GENEGOGG_00939	HEGBGADN_02145	ALOBGNLA_03269	EHONOGGD_00233	EFHKGNMP_02987	DKDFIIJJ_02440	BOAOHFFJ_01145	MFKNNFJP_01914	LJDEBMHA_02346	AOELEJPK_03018	ONFBIPDF_01585	LGKBPCJO_02387	MCJBBFKG_02536	FOIOKNCB_00097	OKNAIPAC_01940	DHHFGDMP_02989	GALMCJGE_02264	EOIJLIBC_03598	OPGECHAB_01437	KFKMPMGL_03417	NLPCCFPL_02515	CDDPKDLP_00097	DJKHDLCG_00477	PIFANAEO_01682	GFPALNGB_01189	BGGGJBGJ_02637	OGPHOHPI_03038	LKKNCPNP_03160	KNNKOGNI_02288	GDMDJBMN_00588
pemK		Endoribonuclease PemK	92	92	1	353	7005				248	332	331	FJMEIOKP_00857	HALOIIDI_05170	MCJLIOOP_05784	EACLNMBD_05224	BAJIHLMC_02029	CFBDNONK_05603	GENEGOGG_05753	HEGBGADN_04005	ALOBGNLA_02215	EHONOGGD_03305	EFHKGNMP_02232	DKDFIIJJ_00680	BOAOHFFJ_00760	MFKNNFJP_00724	LJDEBMHA_00702	AOELEJPK_02412	ONFBIPDF_01416	LGKBPCJO_00046	MCJBBFKG_00333	FOIOKNCB_01549	OKNAIPAC_01586	DHHFGDMP_02190	GALMCJGE_03407	EOIJLIBC_01297	OPGECHAB_04000	KFKMPMGL_01196	NLPCCFPL_00237	CDDPKDLP_03706	DJKHDLCG_00932	PIFANAEO_00946	GFPALNGB_02174	BGGGJBGJ_03495	OGPHOHPI_02222	LKKNCPNP_00002	KNNKOGNI_03473	GDMDJBMN_01403
nusB		Transcription antitermination protein NusB	92	92	1	353	9788				419	419	419	FJMEIOKP_01344	HALOIIDI_00140	MCJLIOOP_03210	EACLNMBD_00023	BAJIHLMC_01560	CFBDNONK_03042	GENEGOGG_01890	HEGBGADN_02872	ALOBGNLA_01030	EHONOGGD_01223	EFHKGNMP_01394	DKDFIIJJ_02013	BOAOHFFJ_02982	MFKNNFJP_02984	LJDEBMHA_03083	AOELEJPK_00820	ONFBIPDF_03018	LGKBPCJO_03243	MCJBBFKG_01764	FOIOKNCB_03776	OKNAIPAC_01198	DHHFGDMP_00154	GALMCJGE_02435	EOIJLIBC_03050	OPGECHAB_02442	KFKMPMGL_00732	NLPCCFPL_02154	CDDPKDLP_03222	DJKHDLCG_01731	PIFANAEO_02308	GFPALNGB_03989	BGGGJBGJ_02150	OGPHOHPI_00653	LKKNCPNP_02101	KNNKOGNI_00153	GDMDJBMN_02709
yaaA		Peroxide stress resistance protein YaaA	92	92	1	353	3762				773	773	773	FJMEIOKP_02650	HALOIIDI_01915	MCJLIOOP_00402	EACLNMBD_00465	BAJIHLMC_03931	CFBDNONK_00648	GENEGOGG_02765	HEGBGADN_01126	ALOBGNLA_00470	EHONOGGD_03099	EFHKGNMP_02729	DKDFIIJJ_03326	BOAOHFFJ_02665	MFKNNFJP_02640	LJDEBMHA_02557	AOELEJPK_02620	ONFBIPDF_02274	LGKBPCJO_02102	MCJBBFKG_02082	FOIOKNCB_03458	OKNAIPAC_02569	DHHFGDMP_01790	GALMCJGE_01425	EOIJLIBC_02161	OPGECHAB_01877	KFKMPMGL_03046	NLPCCFPL_03020	CDDPKDLP_02078	DJKHDLCG_02311	PIFANAEO_03018	GFPALNGB_00439	BGGGJBGJ_03933	OGPHOHPI_01966	LKKNCPNP_02489	KNNKOGNI_01726	GDMDJBMN_02097
yecS_4		L-cystine transport system permease protein YecS	92	92	1	353	9621				659	659	659	FJMEIOKP_01232	HALOIIDI_01159	MCJLIOOP_02969	EACLNMBD_00513	BAJIHLMC_01442	CFBDNONK_02341	GENEGOGG_01566	HEGBGADN_03858	ALOBGNLA_03371	EHONOGGD_02874	EFHKGNMP_01503	DKDFIIJJ_02106	BOAOHFFJ_02870	MFKNNFJP_02872	LJDEBMHA_04370	AOELEJPK_00931	ONFBIPDF_04218	LGKBPCJO_03360	MCJBBFKG_01876	FOIOKNCB_03657	OKNAIPAC_01310	DHHFGDMP_00042	GALMCJGE_04163	EOIJLIBC_03167	OPGECHAB_02331	KFKMPMGL_00844	NLPCCFPL_02266	CDDPKDLP_04145	DJKHDLCG_01619	PIFANAEO_02419	GFPALNGB_04402	BGGGJBGJ_02261	OGPHOHPI_00775	LKKNCPNP_04280	KNNKOGNI_00042	GDMDJBMN_04312
uidC		Membrane-associated protein UidC	92	92	1	353	4484				1262	1262	1262	FJMEIOKP_04294	HALOIIDI_00509	MCJLIOOP_04088	EACLNMBD_00315	BAJIHLMC_02137	CFBDNONK_02687	GENEGOGG_03445	HEGBGADN_00010	ALOBGNLA_02716	EHONOGGD_03772	EFHKGNMP_02288	DKDFIIJJ_03179	BOAOHFFJ_03479	MFKNNFJP_03700	LJDEBMHA_03222	AOELEJPK_03601	ONFBIPDF_02920	LGKBPCJO_03410	MCJBBFKG_02507	FOIOKNCB_02051	OKNAIPAC_03303	DHHFGDMP_01363	GALMCJGE_01862	EOIJLIBC_02606	OPGECHAB_00009	KFKMPMGL_02541	NLPCCFPL_01594	CDDPKDLP_00530	DJKHDLCG_01568	PIFANAEO_02844	GFPALNGB_00009	BGGGJBGJ_03597	OGPHOHPI_01528	LKKNCPNP_02940	KNNKOGNI_02160	GDMDJBMN_00558
fabI		Enoyl-[acyl-carrier-protein] reductase [NADH] FabI	92	92	1	353	7790				788	788	788	FJMEIOKP_00556	HALOIIDI_02193	MCJLIOOP_00547	EACLNMBD_00811	BAJIHLMC_00429	CFBDNONK_01511	GENEGOGG_02633	HEGBGADN_02317	ALOBGNLA_01201	EHONOGGD_02279	EFHKGNMP_00267	DKDFIIJJ_00979	BOAOHFFJ_00468	MFKNNFJP_01018	LJDEBMHA_01003	AOELEJPK_01180	ONFBIPDF_00492	LGKBPCJO_00865	MCJBBFKG_00634	FOIOKNCB_03003	OKNAIPAC_00067	DHHFGDMP_01287	GALMCJGE_00554	EOIJLIBC_00251	OPGECHAB_00583	KFKMPMGL_01500	NLPCCFPL_01517	CDDPKDLP_01105	DJKHDLCG_02657	PIFANAEO_00258	GFPALNGB_01986	BGGGJBGJ_00212	OGPHOHPI_01313	LKKNCPNP_01775	KNNKOGNI_01319	GDMDJBMN_00208
rcsF		Outer membrane lipoprotein RcsF	92	92	1	353	3590				398	398	398	FJMEIOKP_02810	HALOIIDI_02123	MCJLIOOP_02255	EACLNMBD_02396	BAJIHLMC_03131	CFBDNONK_03775	GENEGOGG_03340	HEGBGADN_01286	ALOBGNLA_02677	EHONOGGD_02153	EFHKGNMP_02889	DKDFIIJJ_03485	BOAOHFFJ_02824	MFKNNFJP_02481	LJDEBMHA_02717	AOELEJPK_02461	ONFBIPDF_02433	LGKBPCJO_02261	MCJBBFKG_01922	FOIOKNCB_03619	OKNAIPAC_02409	DHHFGDMP_01950	GALMCJGE_01585	EOIJLIBC_02002	OPGECHAB_02038	KFKMPMGL_03205	NLPCCFPL_02861	CDDPKDLP_02239	DJKHDLCG_02152	PIFANAEO_02857	GFPALNGB_00598	BGGGJBGJ_03773	OGPHOHPI_02125	LKKNCPNP_02648	KNNKOGNI_01567	GDMDJBMN_01938
pyrI		Aspartate carbamoyltransferase regulatory chain	92	92	1	353	4347				464	464	464	FJMEIOKP_02472	HALOIIDI_03811	MCJLIOOP_04153	EACLNMBD_04066	BAJIHLMC_04285	CFBDNONK_03707	GENEGOGG_02836	HEGBGADN_00370	ALOBGNLA_03811	EHONOGGD_03919	EFHKGNMP_02536	DKDFIIJJ_02931	BOAOHFFJ_02488	MFKNNFJP_02818	LJDEBMHA_03981	AOELEJPK_02790	ONFBIPDF_04164	LGKBPCJO_01932	MCJBBFKG_02258	FOIOKNCB_02298	OKNAIPAC_02745	DHHFGDMP_01613	GALMCJGE_03107	EOIJLIBC_02357	OPGECHAB_00352	KFKMPMGL_03797	NLPCCFPL_01844	CDDPKDLP_00873	DJKHDLCG_03830	PIFANAEO_02500	GFPALNGB_00253	BGGGJBGJ_03121	OGPHOHPI_01773	LKKNCPNP_02695	KNNKOGNI_01914	GDMDJBMN_02287
sohB		putative protease SohB	92	92	1	353	7757				1046	1046	1046	FJMEIOKP_00579	HALOIIDI_04060	MCJLIOOP_05143	EACLNMBD_04861	BAJIHLMC_00452	CFBDNONK_04420	GENEGOGG_04518	HEGBGADN_02340	ALOBGNLA_04449	EHONOGGD_02302	EFHKGNMP_00244	DKDFIIJJ_00956	BOAOHFFJ_00491	MFKNNFJP_00995	LJDEBMHA_00980	AOELEJPK_01157	ONFBIPDF_00515	LGKBPCJO_00842	MCJBBFKG_00611	FOIOKNCB_02980	OKNAIPAC_00044	DHHFGDMP_01310	GALMCJGE_00577	EOIJLIBC_00228	OPGECHAB_00606	KFKMPMGL_01477	NLPCCFPL_01540	CDDPKDLP_01128	DJKHDLCG_02634	PIFANAEO_00235	GFPALNGB_01963	BGGGJBGJ_00189	OGPHOHPI_01336	LKKNCPNP_01798	KNNKOGNI_01342	GDMDJBMN_00185
coaBC		Coenzyme A biosynthesis bifunctional protein CoaBC	92	92	1	353	9523				1220	1220	1220	FJMEIOKP_04046	HALOIIDI_01844	MCJLIOOP_01763	EACLNMBD_02159	BAJIHLMC_03733	CFBDNONK_03820	GENEGOGG_02443	HEGBGADN_03127	ALOBGNLA_02699	EHONOGGD_02780	EFHKGNMP_04119	DKDFIIJJ_04334	BOAOHFFJ_04223	MFKNNFJP_04287	LJDEBMHA_04089	AOELEJPK_04203	ONFBIPDF_03910	LGKBPCJO_04129	MCJBBFKG_03804	FOIOKNCB_04259	OKNAIPAC_03786	DHHFGDMP_03890	GALMCJGE_03662	EOIJLIBC_04145	OPGECHAB_04116	KFKMPMGL_04099	NLPCCFPL_04136	CDDPKDLP_03928	DJKHDLCG_03913	PIFANAEO_03914	GFPALNGB_04120	BGGGJBGJ_04120	OGPHOHPI_04161	LKKNCPNP_04190	KNNKOGNI_04327	GDMDJBMN_03900
sufA		Protein SufA	92	92	1	353	8218				374	374	374	FJMEIOKP_00214	HALOIIDI_02076	MCJLIOOP_00086	EACLNMBD_01597	BAJIHLMC_00083	CFBDNONK_03787	GENEGOGG_04742	HEGBGADN_00943	ALOBGNLA_01246	EHONOGGD_00548	EFHKGNMP_00612	DKDFIIJJ_02753	BOAOHFFJ_00127	MFKNNFJP_01358	LJDEBMHA_01340	AOELEJPK_01526	ONFBIPDF_00157	LGKBPCJO_01208	MCJBBFKG_00973	FOIOKNCB_02626	OKNAIPAC_00406	DHHFGDMP_00948	GALMCJGE_00215	EOIJLIBC_00595	OPGECHAB_01062	KFKMPMGL_01837	NLPCCFPL_01177	CDDPKDLP_01584	DJKHDLCG_02901	PIFANAEO_00594	GFPALNGB_03124	BGGGJBGJ_00549	OGPHOHPI_00967	LKKNCPNP_01040	KNNKOGNI_00984	GDMDJBMN_02421
efp		Elongation factor P	92	92	1	353	4443				566	566	566	FJMEIOKP_02387	HALOIIDI_00203	MCJLIOOP_00982	EACLNMBD_03083	BAJIHLMC_02302	CFBDNONK_02007	GENEGOGG_02987	HEGBGADN_00287	ALOBGNLA_00391	EHONOGGD_00962	EFHKGNMP_02452	DKDFIIJJ_03014	BOAOHFFJ_03640	MFKNNFJP_03539	LJDEBMHA_03898	AOELEJPK_03436	ONFBIPDF_02758	LGKBPCJO_01849	MCJBBFKG_02343	FOIOKNCB_02215	OKNAIPAC_03139	DHHFGDMP_01527	GALMCJGE_03023	EOIJLIBC_02440	OPGECHAB_00269	KFKMPMGL_02377	NLPCCFPL_01758	CDDPKDLP_00790	DJKHDLCG_01301	PIFANAEO_02584	GFPALNGB_00170	BGGGJBGJ_03038	OGPHOHPI_01688	LKKNCPNP_02779	KNNKOGNI_01999	GDMDJBMN_03656
fabG_3		3-oxoacyl-[acyl-carrier-protein] reductase FabG	92	92	1	353	11236				734	734	734	FJMEIOKP_02227	HALOIIDI_01576	MCJLIOOP_01500	EACLNMBD_01645	BAJIHLMC_01366	CFBDNONK_01760	GENEGOGG_02097	HEGBGADN_00689	ALOBGNLA_02543	EHONOGGD_01968	EFHKGNMP_00842	DKDFIIJJ_01395	BOAOHFFJ_01929	MFKNNFJP_02363	LJDEBMHA_01555	AOELEJPK_00173	ONFBIPDF_01034	LGKBPCJO_01382	MCJBBFKG_01235	FOIOKNCB_01137	OKNAIPAC_00668	DHHFGDMP_00685	GALMCJGE_01064	EOIJLIBC_00819	OPGECHAB_03814	KFKMPMGL_00109	NLPCCFPL_00654	CDDPKDLP_03520	DJKHDLCG_00796	PIFANAEO_00841	GFPALNGB_01070	BGGGJBGJ_01042	OGPHOHPI_00118	LKKNCPNP_01309	KNNKOGNI_00744	GDMDJBMN_01842
ldcC		Constitutive lysine decarboxylase	92	92	1	353	3599				2147	2147	2147	FJMEIOKP_02801	HALOIIDI_02132	MCJLIOOP_02264	EACLNMBD_02387	BAJIHLMC_03122	CFBDNONK_02465	GENEGOGG_03451	HEGBGADN_01277	ALOBGNLA_02686	EHONOGGD_02144	EFHKGNMP_02880	DKDFIIJJ_03476	BOAOHFFJ_02815	MFKNNFJP_02490	LJDEBMHA_02708	AOELEJPK_02470	ONFBIPDF_02424	LGKBPCJO_02252	MCJBBFKG_01931	FOIOKNCB_03610	OKNAIPAC_02418	DHHFGDMP_01941	GALMCJGE_01576	EOIJLIBC_02011	OPGECHAB_02029	KFKMPMGL_03196	NLPCCFPL_02870	CDDPKDLP_02230	DJKHDLCG_02161	PIFANAEO_02866	GFPALNGB_00589	BGGGJBGJ_03782	OGPHOHPI_02116	LKKNCPNP_02639	KNNKOGNI_01576	GDMDJBMN_01947
dgaF		2-dehydro-3-deoxy-phosphogluconate aldolase	92	92	1	353	5159				740	740	740	FJMEIOKP_03167	HALOIIDI_01825	MCJLIOOP_03089	EACLNMBD_01140	BAJIHLMC_00599	CFBDNONK_03009	GENEGOGG_01649	HEGBGADN_01934	ALOBGNLA_02908	EHONOGGD_01538	EFHKGNMP_03431	DKDFIIJJ_04230	BOAOHFFJ_01470	MFKNNFJP_01588	LJDEBMHA_02047	AOELEJPK_03921	ONFBIPDF_03281	LGKBPCJO_02815	MCJBBFKG_02896	FOIOKNCB_00553	OKNAIPAC_02301	DHHFGDMP_02627	GALMCJGE_01654	EOIJLIBC_02879	OPGECHAB_03483	KFKMPMGL_02241	NLPCCFPL_03188	CDDPKDLP_00416	DJKHDLCG_00105	PIFANAEO_01981	GFPALNGB_01579	BGGGJBGJ_01694	OGPHOHPI_04018	LKKNCPNP_04056	KNNKOGNI_02611	GDMDJBMN_00961
group_13094		hypothetical protein	92	92	1	353	10715				974	974	974	FJMEIOKP_02150	HALOIIDI_02400	MCJLIOOP_00244	EACLNMBD_02617	BAJIHLMC_01255	CFBDNONK_04707	GENEGOGG_00160	HEGBGADN_00615	ALOBGNLA_03105	EHONOGGD_01857	EFHKGNMP_00915	DKDFIIJJ_01521	BOAOHFFJ_01798	MFKNNFJP_02232	LJDEBMHA_01629	AOELEJPK_00317	ONFBIPDF_00960	LGKBPCJO_01455	MCJBBFKG_01312	FOIOKNCB_01009	OKNAIPAC_00745	DHHFGDMP_00608	GALMCJGE_00991	EOIJLIBC_00892	OPGECHAB_01579	KFKMPMGL_00237	NLPCCFPL_00782	CDDPKDLP_01780	DJKHDLCG_00723	PIFANAEO_03407	GFPALNGB_00997	BGGGJBGJ_00968	OGPHOHPI_00191	LKKNCPNP_01437	KNNKOGNI_00611	GDMDJBMN_01721
talB		Transaldolase B	92	92	1	353	3761				953	953	953	FJMEIOKP_02651	HALOIIDI_01916	MCJLIOOP_00403	EACLNMBD_00466	BAJIHLMC_03932	CFBDNONK_00647	GENEGOGG_02766	HEGBGADN_01127	ALOBGNLA_00469	EHONOGGD_03100	EFHKGNMP_02730	DKDFIIJJ_03327	BOAOHFFJ_02666	MFKNNFJP_02639	LJDEBMHA_02558	AOELEJPK_02619	ONFBIPDF_02275	LGKBPCJO_02103	MCJBBFKG_02081	FOIOKNCB_03459	OKNAIPAC_02568	DHHFGDMP_01791	GALMCJGE_01426	EOIJLIBC_02160	OPGECHAB_01878	KFKMPMGL_03047	NLPCCFPL_03019	CDDPKDLP_02079	DJKHDLCG_02310	PIFANAEO_03017	GFPALNGB_00440	BGGGJBGJ_03932	OGPHOHPI_01967	LKKNCPNP_02490	KNNKOGNI_01725	GDMDJBMN_02096
rplS		50S ribosomal protein L19	92	92	1	353	2435				347	347	347	FJMEIOKP_01587	HALOIIDI_02716	MCJLIOOP_01959	EACLNMBD_02979	BAJIHLMC_04599	CFBDNONK_01220	GENEGOGG_00780	HEGBGADN_04667	ALOBGNLA_01769	EHONOGGD_04624	EFHKGNMP_04567	DKDFIIJJ_04546	BOAOHFFJ_04438	MFKNNFJP_04438	LJDEBMHA_04568	AOELEJPK_04465	ONFBIPDF_01474	LGKBPCJO_02277	MCJBBFKG_04487	FOIOKNCB_04694	OKNAIPAC_04493	DHHFGDMP_04498	GALMCJGE_04646	EOIJLIBC_04435	OPGECHAB_04599	KFKMPMGL_04639	NLPCCFPL_02625	CDDPKDLP_04597	DJKHDLCG_04562	PIFANAEO_04559	GFPALNGB_04203	BGGGJBGJ_02525	OGPHOHPI_04444	LKKNCPNP_04496	KNNKOGNI_02179	GDMDJBMN_04472
pxpA		5-oxoprolinase subunit A	92	92	1	353	10430				737	737	737	FJMEIOKP_01549	HALOIIDI_04444	MCJLIOOP_00964	EACLNMBD_04612	BAJIHLMC_01002	CFBDNONK_04256	GENEGOGG_03902	HEGBGADN_03813	ALOBGNLA_01070	EHONOGGD_03427	EFHKGNMP_01167	DKDFIIJJ_01771	BOAOHFFJ_03185	MFKNNFJP_03182	LJDEBMHA_01881	AOELEJPK_00582	ONFBIPDF_04308	LGKBPCJO_01708	MCJBBFKG_01564	FOIOKNCB_00758	OKNAIPAC_00997	DHHFGDMP_00356	GALMCJGE_04262	EOIJLIBC_01144	OPGECHAB_04287	KFKMPMGL_00489	NLPCCFPL_01036	CDDPKDLP_04220	DJKHDLCG_04108	PIFANAEO_02103	GFPALNGB_00747	BGGGJBGJ_00714	OGPHOHPI_00442	LKKNCPNP_02327	KNNKOGNI_00359	GDMDJBMN_02928
group_13098	dapA_4	4-hydroxy-tetrahydrodipicolinate synthase	92	92	1	353	1990				878	878	878	FJMEIOKP_03739	HALOIIDI_02355	MCJLIOOP_01093	EACLNMBD_03301	BAJIHLMC_02624	CFBDNONK_01366	GENEGOGG_02163	HEGBGADN_01813	ALOBGNLA_02874	EHONOGGD_01698	EFHKGNMP_01730	DKDFIIJJ_00192	BOAOHFFJ_02282	MFKNNFJP_00196	LJDEBMHA_00206	AOELEJPK_01818	ONFBIPDF_01916	LGKBPCJO_00541	MCJBBFKG_03116	FOIOKNCB_01831	OKNAIPAC_02951	DHHFGDMP_03278	GALMCJGE_03737	EOIJLIBC_01792	OPGECHAB_03117	KFKMPMGL_02698	NLPCCFPL_03349	CDDPKDLP_03043	DJKHDLCG_04007	PIFANAEO_01454	GFPALNGB_02728	BGGGJBGJ_01996	OGPHOHPI_02735	LKKNCPNP_00618	KNNKOGNI_02959	GDMDJBMN_03260
gltK		Glutamate/aspartate import permease protein GltK	92	92	1	353	10400				677	677	677	FJMEIOKP_01512	HALOIIDI_02681	MCJLIOOP_01993	EACLNMBD_02132	BAJIHLMC_00965	CFBDNONK_04377	GENEGOGG_02333	HEGBGADN_04698	ALOBGNLA_01939	EHONOGGD_03390	EFHKGNMP_01199	DKDFIIJJ_01807	BOAOHFFJ_03148	MFKNNFJP_03150	LJDEBMHA_01913	AOELEJPK_00614	ONFBIPDF_03174	LGKBPCJO_01740	MCJBBFKG_01596	FOIOKNCB_00725	OKNAIPAC_01029	DHHFGDMP_00323	GALMCJGE_04225	EOIJLIBC_01176	OPGECHAB_04324	KFKMPMGL_00521	NLPCCFPL_01073	CDDPKDLP_04257	DJKHDLCG_04071	PIFANAEO_02135	GFPALNGB_00711	BGGGJBGJ_00677	OGPHOHPI_00474	LKKNCPNP_02291	KNNKOGNI_00322	GDMDJBMN_02896
mrdB		Peptidoglycan glycosyltransferase MrdB	92	92	1	353	10389				1118	1118	1118	FJMEIOKP_01502	HALOIIDI_02671	MCJLIOOP_01983	EACLNMBD_02122	BAJIHLMC_00955	CFBDNONK_02500	GENEGOGG_03220	HEGBGADN_04688	ALOBGNLA_01929	EHONOGGD_03380	EFHKGNMP_01209	DKDFIIJJ_01817	BOAOHFFJ_03138	MFKNNFJP_03140	LJDEBMHA_01923	AOELEJPK_00624	ONFBIPDF_03164	LGKBPCJO_01750	MCJBBFKG_01606	FOIOKNCB_00715	OKNAIPAC_01039	DHHFGDMP_00313	GALMCJGE_04215	EOIJLIBC_01186	OPGECHAB_04334	KFKMPMGL_00531	NLPCCFPL_01083	CDDPKDLP_04267	DJKHDLCG_04061	PIFANAEO_02145	GFPALNGB_00701	BGGGJBGJ_00667	OGPHOHPI_00484	LKKNCPNP_02281	KNNKOGNI_00312	GDMDJBMN_02886
purR_2		HTH-type transcriptional repressor PurR	92	92	1	353	8016				1040	1040	1040	FJMEIOKP_00381	HALOIIDI_03833	MCJLIOOP_04320	EACLNMBD_04347	BAJIHLMC_00251	CFBDNONK_04196	GENEGOGG_04298	HEGBGADN_00777	ALOBGNLA_03004	EHONOGGD_00380	EFHKGNMP_00446	DKDFIIJJ_02587	BOAOHFFJ_00295	MFKNNFJP_01190	LJDEBMHA_01174	AOELEJPK_01358	ONFBIPDF_00322	LGKBPCJO_01043	MCJBBFKG_00809	FOIOKNCB_02461	OKNAIPAC_00241	DHHFGDMP_01112	GALMCJGE_00382	EOIJLIBC_00431	OPGECHAB_00894	KFKMPMGL_01673	NLPCCFPL_01344	CDDPKDLP_01416	DJKHDLCG_03068	PIFANAEO_00429	GFPALNGB_02951	BGGGJBGJ_00383	OGPHOHPI_01132	LKKNCPNP_00875	KNNKOGNI_01150	GDMDJBMN_02585
gsiB_1		Glutathione-binding protein GsiB	92	92	1	353	10576				1535	1535	1535	FJMEIOKP_02032	HALOIIDI_02226	MCJLIOOP_03871	EACLNMBD_03154	BAJIHLMC_01138	CFBDNONK_01976	GENEGOGG_03803	HEGBGADN_00497	ALOBGNLA_03420	EHONOGGD_01395	EFHKGNMP_01032	DKDFIIJJ_01638	BOAOHFFJ_01681	MFKNNFJP_02115	LJDEBMHA_01747	AOELEJPK_00448	ONFBIPDF_00841	LGKBPCJO_01573	MCJBBFKG_01430	FOIOKNCB_00891	OKNAIPAC_00863	DHHFGDMP_00490	GALMCJGE_00874	EOIJLIBC_01010	OPGECHAB_01696	KFKMPMGL_00355	NLPCCFPL_00900	CDDPKDLP_01897	DJKHDLCG_00605	PIFANAEO_03525	GFPALNGB_00879	BGGGJBGJ_00850	OGPHOHPI_00308	LKKNCPNP_01555	KNNKOGNI_00493	GDMDJBMN_01603
dmlA		D-malate dehydrogenase [decarboxylating]	92	92	1	353	4583				1070	1070	1070	FJMEIOKP_02312	HALOIIDI_00934	MCJLIOOP_03518	EACLNMBD_00987	BAJIHLMC_02227	CFBDNONK_00962	GENEGOGG_02861	HEGBGADN_00101	ALOBGNLA_03303	EHONOGGD_00887	EFHKGNMP_02377	DKDFIIJJ_03089	BOAOHFFJ_03569	MFKNNFJP_03610	LJDEBMHA_03314	AOELEJPK_03511	ONFBIPDF_02829	LGKBPCJO_03500	MCJBBFKG_02418	FOIOKNCB_02140	OKNAIPAC_03214	DHHFGDMP_01452	GALMCJGE_01952	EOIJLIBC_02516	OPGECHAB_00099	KFKMPMGL_02452	NLPCCFPL_01683	CDDPKDLP_00620	DJKHDLCG_01478	PIFANAEO_02754	GFPALNGB_00099	BGGGJBGJ_03688	OGPHOHPI_01617	LKKNCPNP_02850	KNNKOGNI_02070	GDMDJBMN_00468
nhaK		Sodium, potassium, lithium and rubidium/H(+) antiporter	92	92	1	353	4538				1652	1652	1652	FJMEIOKP_02272	HALOIIDI_03288	MCJLIOOP_03205	EACLNMBD_02911	BAJIHLMC_02186	CFBDNONK_02522	GENEGOGG_04274	HEGBGADN_00060	ALOBGNLA_02988	EHONOGGD_00846	EFHKGNMP_02337	DKDFIIJJ_03129	BOAOHFFJ_03528	MFKNNFJP_03651	LJDEBMHA_03273	AOELEJPK_03552	ONFBIPDF_02870	LGKBPCJO_03460	MCJBBFKG_02458	FOIOKNCB_02100	OKNAIPAC_03254	DHHFGDMP_01412	GALMCJGE_01911	EOIJLIBC_02556	OPGECHAB_00059	KFKMPMGL_02492	NLPCCFPL_01643	CDDPKDLP_00580	DJKHDLCG_01518	PIFANAEO_02795	GFPALNGB_00058	BGGGJBGJ_03647	OGPHOHPI_01577	LKKNCPNP_02891	KNNKOGNI_02111	GDMDJBMN_00508
lptB_2		Lipopolysaccharide export system ATP-binding protein LptB	92	92	1	353	9295				767	767	767	FJMEIOKP_03566	HALOIIDI_03098	MCJLIOOP_02450	EACLNMBD_03012	BAJIHLMC_02892	CFBDNONK_03186	GENEGOGG_01493	HEGBGADN_01617	ALOBGNLA_00803	EHONOGGD_02488	EFHKGNMP_03962	DKDFIIJJ_04034	BOAOHFFJ_03938	MFKNNFJP_04027	LJDEBMHA_03731	AOELEJPK_04047	ONFBIPDF_03753	LGKBPCJO_03970	MCJBBFKG_03615	FOIOKNCB_03972	OKNAIPAC_03647	DHHFGDMP_03701	GALMCJGE_03472	EOIJLIBC_03989	OPGECHAB_03291	KFKMPMGL_03525	NLPCCFPL_03584	CDDPKDLP_03771	DJKHDLCG_03596	PIFANAEO_03736	GFPALNGB_03782	BGGGJBGJ_03304	OGPHOHPI_03853	LKKNCPNP_03835	KNNKOGNI_04170	GDMDJBMN_03564
pdhR		Pyruvate dehydrogenase complex repressor	92	92	1	353	3671				764	764	764	FJMEIOKP_02733	HALOIIDI_00502	MCJLIOOP_02045	EACLNMBD_00559	BAJIHLMC_03055	CFBDNONK_01981	GENEGOGG_00286	HEGBGADN_01210	ALOBGNLA_00013	EHONOGGD_02077	EFHKGNMP_02813	DKDFIIJJ_03409	BOAOHFFJ_02748	MFKNNFJP_02557	LJDEBMHA_02641	AOELEJPK_02537	ONFBIPDF_02357	LGKBPCJO_02185	MCJBBFKG_01999	FOIOKNCB_03541	OKNAIPAC_02486	DHHFGDMP_01873	GALMCJGE_01508	EOIJLIBC_02078	OPGECHAB_01961	KFKMPMGL_03129	NLPCCFPL_02937	CDDPKDLP_02162	DJKHDLCG_02228	PIFANAEO_02934	GFPALNGB_00522	BGGGJBGJ_03849	OGPHOHPI_02049	LKKNCPNP_02572	KNNKOGNI_01643	GDMDJBMN_02014
group_13107		hypothetical protein	92	92	1	353	4572				605	605	605	FJMEIOKP_02302	HALOIIDI_00924	MCJLIOOP_03668	EACLNMBD_00977	BAJIHLMC_02217	CFBDNONK_00952	GENEGOGG_02346	HEGBGADN_00091	ALOBGNLA_01504	EHONOGGD_00877	EFHKGNMP_02367	DKDFIIJJ_03099	BOAOHFFJ_03559	MFKNNFJP_03620	LJDEBMHA_03304	AOELEJPK_03521	ONFBIPDF_02839	LGKBPCJO_03490	MCJBBFKG_02428	FOIOKNCB_02130	OKNAIPAC_03224	DHHFGDMP_01442	GALMCJGE_01942	EOIJLIBC_02526	OPGECHAB_00089	KFKMPMGL_02462	NLPCCFPL_01673	CDDPKDLP_00610	DJKHDLCG_01488	PIFANAEO_02764	GFPALNGB_00089	BGGGJBGJ_03678	OGPHOHPI_01607	LKKNCPNP_02860	KNNKOGNI_02080	GDMDJBMN_00478
group_13108		hypothetical protein	92	92	1	353	9386				680	680	680	FJMEIOKP_03538	HALOIIDI_03886	MCJLIOOP_04120	EACLNMBD_04014	BAJIHLMC_02920	CFBDNONK_04181	GENEGOGG_04502	HEGBGADN_01645	ALOBGNLA_00958	EHONOGGD_03528	EFHKGNMP_04361	DKDFIIJJ_04006	BOAOHFFJ_04354	MFKNNFJP_04055	LJDEBMHA_03703	AOELEJPK_04282	ONFBIPDF_04069	LGKBPCJO_03998	MCJBBFKG_03587	FOIOKNCB_03944	OKNAIPAC_03675	DHHFGDMP_03673	GALMCJGE_04297	EOIJLIBC_03961	OPGECHAB_03319	KFKMPMGL_03497	NLPCCFPL_03556	CDDPKDLP_04396	DJKHDLCG_04306	PIFANAEO_04276	GFPALNGB_03754	BGGGJBGJ_03332	OGPHOHPI_03881	LKKNCPNP_03807	KNNKOGNI_04407	GDMDJBMN_04286
fbaA_1		putative fructose-bisphosphate aldolase	92	92	1	353	6890				860	860	860	FJMEIOKP_00923	HALOIIDI_02920	MCJLIOOP_02209	EACLNMBD_03164	BAJIHLMC_02090	CFBDNONK_02987	GENEGOGG_01603	HEGBGADN_03394	ALOBGNLA_03382	EHONOGGD_03264	EFHKGNMP_02179	DKDFIIJJ_00613	BOAOHFFJ_00812	MFKNNFJP_00672	LJDEBMHA_00637	AOELEJPK_02352	ONFBIPDF_01364	LGKBPCJO_00102	MCJBBFKG_00267	FOIOKNCB_01481	OKNAIPAC_01652	DHHFGDMP_02256	GALMCJGE_03342	EOIJLIBC_01353	OPGECHAB_03934	KFKMPMGL_01123	NLPCCFPL_00310	CDDPKDLP_03640	DJKHDLCG_00999	PIFANAEO_01004	GFPALNGB_02229	BGGGJBGJ_03430	OGPHOHPI_02293	LKKNCPNP_00068	KNNKOGNI_03418	GDMDJBMN_01336
ddpX		D-alanyl-D-alanine dipeptidase	92	92	1	353	9252				584	584	584	FJMEIOKP_03604	HALOIIDI_00442	MCJLIOOP_00374	EACLNMBD_00555	BAJIHLMC_02854	CFBDNONK_01393	GENEGOGG_01511	HEGBGADN_01578	ALOBGNLA_02331	EHONOGGD_02526	EFHKGNMP_04001	DKDFIIJJ_04073	BOAOHFFJ_03977	MFKNNFJP_03988	LJDEBMHA_03770	AOELEJPK_04085	ONFBIPDF_03792	LGKBPCJO_03932	MCJBBFKG_03653	FOIOKNCB_04010	OKNAIPAC_03609	DHHFGDMP_03739	GALMCJGE_03511	EOIJLIBC_04027	OPGECHAB_03252	KFKMPMGL_03563	NLPCCFPL_03622	CDDPKDLP_03810	DJKHDLCG_03634	PIFANAEO_03697	GFPALNGB_03820	BGGGJBGJ_03265	OGPHOHPI_03814	LKKNCPNP_03874	KNNKOGNI_04209	GDMDJBMN_03526
uspA		Universal stress protein A	92	92	1	353	9242				437	437	437	FJMEIOKP_03614	HALOIIDI_00432	MCJLIOOP_00364	EACLNMBD_00545	BAJIHLMC_02844	CFBDNONK_01403	GENEGOGG_01501	HEGBGADN_01568	ALOBGNLA_02341	EHONOGGD_02536	EFHKGNMP_04011	DKDFIIJJ_04083	BOAOHFFJ_03987	MFKNNFJP_03978	LJDEBMHA_03780	AOELEJPK_04095	ONFBIPDF_03802	LGKBPCJO_03922	MCJBBFKG_03663	FOIOKNCB_04020	OKNAIPAC_03599	DHHFGDMP_03749	GALMCJGE_03521	EOIJLIBC_04037	OPGECHAB_03242	KFKMPMGL_03573	NLPCCFPL_03632	CDDPKDLP_03820	DJKHDLCG_03644	PIFANAEO_03687	GFPALNGB_03830	BGGGJBGJ_03255	OGPHOHPI_03804	LKKNCPNP_03884	KNNKOGNI_04219	GDMDJBMN_03516
group_13112		hypothetical protein	92	92	1	353	8286				488	488	488	FJMEIOKP_00157	HALOIIDI_00980	MCJLIOOP_02287	EACLNMBD_02049	BAJIHLMC_00026	CFBDNONK_05079	GENEGOGG_05148	HEGBGADN_01000	ALOBGNLA_03130	EHONOGGD_00605	EFHKGNMP_00669	DKDFIIJJ_02812	BOAOHFFJ_00069	MFKNNFJP_01416	LJDEBMHA_01396	AOELEJPK_01583	ONFBIPDF_00100	LGKBPCJO_01266	MCJBBFKG_01029	FOIOKNCB_02683	OKNAIPAC_00462	DHHFGDMP_00891	GALMCJGE_00158	EOIJLIBC_00653	OPGECHAB_01120	KFKMPMGL_01894	NLPCCFPL_01120	CDDPKDLP_01642	DJKHDLCG_02843	PIFANAEO_00651	GFPALNGB_03181	BGGGJBGJ_00606	OGPHOHPI_00910	LKKNCPNP_01096	KNNKOGNI_00926	GDMDJBMN_02363
proC		Pyrroline-5-carboxylate reductase	92	92	1	353	9755				812	812	812	FJMEIOKP_01315	HALOIIDI_04709	MCJLIOOP_03885	EACLNMBD_03966	BAJIHLMC_01530	CFBDNONK_02640	GENEGOGG_02941	HEGBGADN_02902	ALOBGNLA_03594	EHONOGGD_01253	EFHKGNMP_01423	DKDFIIJJ_02042	BOAOHFFJ_02952	MFKNNFJP_02954	LJDEBMHA_03053	AOELEJPK_00849	ONFBIPDF_02989	LGKBPCJO_03272	MCJBBFKG_01793	FOIOKNCB_03746	OKNAIPAC_01227	DHHFGDMP_00125	GALMCJGE_02405	EOIJLIBC_03079	OPGECHAB_02413	KFKMPMGL_00761	NLPCCFPL_02183	CDDPKDLP_03251	DJKHDLCG_01702	PIFANAEO_02337	GFPALNGB_04019	BGGGJBGJ_02180	OGPHOHPI_00683	LKKNCPNP_02071	KNNKOGNI_00124	GDMDJBMN_02680
mrdA_2		Peptidoglycan D,D-transpeptidase MrdA	92	92	1	353	5595				1883	1883	1883	FJMEIOKP_01829	HALOIIDI_00812	MCJLIOOP_01313	EACLNMBD_01803	BAJIHLMC_00798	CFBDNONK_02829	GENEGOGG_03028	HEGBGADN_03173	ALOBGNLA_01716	EHONOGGD_00106	EFHKGNMP_03235	DKDFIIJJ_02311	BOAOHFFJ_01277	MFKNNFJP_01782	LJDEBMHA_02218	AOELEJPK_02897	ONFBIPDF_01715	LGKBPCJO_02603	MCJBBFKG_02667	FOIOKNCB_00322	OKNAIPAC_02072	DHHFGDMP_02857	GALMCJGE_01824	EOIJLIBC_02709	OPGECHAB_01306	KFKMPMGL_02012	NLPCCFPL_03969	CDDPKDLP_00228	DJKHDLCG_00349	PIFANAEO_01812	GFPALNGB_01390	BGGGJBGJ_01524	OGPHOHPI_03169	LKKNCPNP_03043	KNNKOGNI_02419	GDMDJBMN_00716
ftsI_1		Peptidoglycan D,D-transpeptidase FtsI	92	92	1	353	4361				1739	1739	1739	FJMEIOKP_02461	HALOIIDI_02575	MCJLIOOP_02491	EACLNMBD_02263	BAJIHLMC_04276	CFBDNONK_01969	GENEGOGG_01200	HEGBGADN_00361	ALOBGNLA_02493	EHONOGGD_03910	EFHKGNMP_02526	DKDFIIJJ_02940	BOAOHFFJ_02478	MFKNNFJP_02828	LJDEBMHA_03972	AOELEJPK_02800	ONFBIPDF_04174	LGKBPCJO_01923	MCJBBFKG_02268	FOIOKNCB_02289	OKNAIPAC_02756	DHHFGDMP_01602	GALMCJGE_03097	EOIJLIBC_02366	OPGECHAB_00343	KFKMPMGL_03808	NLPCCFPL_01833	CDDPKDLP_00864	DJKHDLCG_03839	PIFANAEO_02510	GFPALNGB_00244	BGGGJBGJ_03112	OGPHOHPI_01763	LKKNCPNP_02705	KNNKOGNI_01925	GDMDJBMN_02296
ubiB		putative protein kinase UbiB	92	92	1	354	23				1637	1637	1637	FJMEIOKP_03285	HALOIIDI_03674	MCJLIOOP_02567	EACLNMBD_01004	BAJIHLMC_03844	CFBDNONK_00975	GENEGOGG_02553	HEGBGADN_01486	ALOBGNLA_02564	EHONOGGD_00644	EFHKGNMP_04424	DKDFIIJJ_03750	BOAOHFFJ_03725	MFKNNFJP_03722	LJDEBMHA_03448	AOELEJPK_03623	ONFBIPDF_04272	LGKBPCJO_03839	MCJBBFKG_04302	FOIOKNCB_04474	OKNAIPAC_04052	DHHFGDMP_04313	GALMCJGE_02795	EOIJLIBC_03707	OPGECHAB_02578	KFKMPMGL_04282	NLPCCFPL_04260	CDDPKDLP_02686	DJKHDLCG_02578	PIFANAEO_04062	GFPALNGB_03681	BGGGJBGJ_02954	OGPHOHPI_03539	LKKNCPNP_03734	KNNKOGNI_03955	GDMDJBMN_04077
hisQ		Histidine transport system permease protein HisQ	92	92	1	353	6142				686	686	686	FJMEIOKP_03908	HALOIIDI_01442	MCJLIOOP_01528	EACLNMBD_04046	BAJIHLMC_03339	CFBDNONK_04044	GENEGOGG_00867	HEGBGADN_02453	ALOBGNLA_01661	EHONOGGD_04123	EFHKGNMP_01896	DKDFIIJJ_00332	BOAOHFFJ_02096	MFKNNFJP_00382	LJDEBMHA_00362	AOELEJPK_02015	ONFBIPDF_02087	LGKBPCJO_00385	MCJBBFKG_03257	FOIOKNCB_01986	OKNAIPAC_02810	DHHFGDMP_03137	GALMCJGE_03252	EOIJLIBC_01637	OPGECHAB_03679	KFKMPMGL_03888	NLPCCFPL_03753	CDDPKDLP_03385	DJKHDLCG_03177	PIFANAEO_01298	GFPALNGB_02572	BGGGJBGJ_01282	OGPHOHPI_02580	LKKNCPNP_00407	KNNKOGNI_03125	GDMDJBMN_03962
pdeH		Cyclic di-GMP phosphodiesterase PdeH	92	92	1	354	86				806	806	806	FJMEIOKP_03341	HALOIIDI_02474	MCJLIOOP_02559	EACLNMBD_02738	BAJIHLMC_03788	CFBDNONK_04249	GENEGOGG_02074	HEGBGADN_01428	ALOBGNLA_02604	EHONOGGD_00700	EFHKGNMP_03803	DKDFIIJJ_03808	BOAOHFFJ_03781	MFKNNFJP_03778	LJDEBMHA_03506	AOELEJPK_03681	ONFBIPDF_03711	LGKBPCJO_03783	MCJBBFKG_04355	FOIOKNCB_04532	OKNAIPAC_03996	DHHFGDMP_04366	GALMCJGE_02737	EOIJLIBC_03763	OPGECHAB_02636	KFKMPMGL_04370	NLPCCFPL_04369	CDDPKDLP_02628	DJKHDLCG_02522	PIFANAEO_04004	GFPALNGB_03625	BGGGJBGJ_02896	OGPHOHPI_03597	LKKNCPNP_03676	KNNKOGNI_03899	GDMDJBMN_04133
cysN		Sulfate adenylyltransferase subunit 1	92	92	1	353	5869				1427	1427	1427	FJMEIOKP_01624	HALOIIDI_03243	MCJLIOOP_01354	EACLNMBD_03134	BAJIHLMC_04040	CFBDNONK_04313	GENEGOGG_01588	HEGBGADN_04393	ALOBGNLA_02324	EHONOGGD_00306	EFHKGNMP_02917	DKDFIIJJ_02510	BOAOHFFJ_01074	MFKNNFJP_01984	LJDEBMHA_02416	AOELEJPK_03090	ONFBIPDF_01512	LGKBPCJO_02315	MCJBBFKG_04099	FOIOKNCB_00025	OKNAIPAC_04190	DHHFGDMP_03061	GALMCJGE_02337	EOIJLIBC_03669	OPGECHAB_01509	KFKMPMGL_04196	NLPCCFPL_02588	CDDPKDLP_00025	DJKHDLCG_04272	PIFANAEO_01610	GFPALNGB_04240	BGGGJBGJ_02565	OGPHOHPI_02966	LKKNCPNP_03233	KNNKOGNI_02215	GDMDJBMN_04202
usg		USG-1 protein	92	92	1	353	6132				1010	1010	1010	FJMEIOKP_03918	HALOIIDI_01452	MCJLIOOP_01518	EACLNMBD_03525	BAJIHLMC_03349	CFBDNONK_02289	GENEGOGG_00877	HEGBGADN_02443	ALOBGNLA_01671	EHONOGGD_04133	EFHKGNMP_01886	DKDFIIJJ_00322	BOAOHFFJ_02106	MFKNNFJP_00372	LJDEBMHA_00352	AOELEJPK_02005	ONFBIPDF_02077	LGKBPCJO_00395	MCJBBFKG_03247	FOIOKNCB_01976	OKNAIPAC_02820	DHHFGDMP_03147	GALMCJGE_03242	EOIJLIBC_01647	OPGECHAB_03669	KFKMPMGL_03878	NLPCCFPL_03763	CDDPKDLP_03375	DJKHDLCG_03187	PIFANAEO_01308	GFPALNGB_02582	BGGGJBGJ_01272	OGPHOHPI_02590	LKKNCPNP_00417	KNNKOGNI_03115	GDMDJBMN_03972
group_13121		hypothetical protein	92	92	1	353	12878			Hypothetical protein with no hits to refseq/uniprot/clusters/cdd/tigrfams/pfam overlapping another protein with hits	1058	1058	1058	FJMEIOKP_04387	HALOIIDI_03214	MCJLIOOP_03467	EACLNMBD_03399	BAJIHLMC_03231	CFBDNONK_04562	GENEGOGG_02266	HEGBGADN_03295	ALOBGNLA_04733	EHONOGGD_02410	EFHKGNMP_03611	DKDFIIJJ_03514	BOAOHFFJ_03219	MFKNNFJP_03216	LJDEBMHA_02967	AOELEJPK_03275	ONFBIPDF_02677	LGKBPCJO_03072	MCJBBFKG_04394	FOIOKNCB_03322	OKNAIPAC_04395	DHHFGDMP_04405	GALMCJGE_01287	EOIJLIBC_03316	OPGECHAB_02050	KFKMPMGL_04485	NLPCCFPL_04519	CDDPKDLP_02483	DJKHDLCG_02062	PIFANAEO_03208	GFPALNGB_03340	BGGGJBGJ_02326	OGPHOHPI_03285	LKKNCPNP_03515	KNNKOGNI_03625	GDMDJBMN_02998
pdxJ		Pyridoxine 5'-phosphate synthase	92	92	1	353	1864				731	731	731	FJMEIOKP_03819	HALOIIDI_02413	MCJLIOOP_01821	EACLNMBD_02025	BAJIHLMC_02703	CFBDNONK_03586	GENEGOGG_02191	HEGBGADN_01735	ALOBGNLA_02299	EHONOGGD_01777	EFHKGNMP_01651	DKDFIIJJ_00113	BOAOHFFJ_02362	MFKNNFJP_00116	LJDEBMHA_00128	AOELEJPK_01739	ONFBIPDF_01837	LGKBPCJO_00620	MCJBBFKG_03037	FOIOKNCB_01752	OKNAIPAC_03030	DHHFGDMP_03357	GALMCJGE_03940	EOIJLIBC_01871	OPGECHAB_03038	KFKMPMGL_02618	NLPCCFPL_03428	CDDPKDLP_02964	DJKHDLCG_03532	PIFANAEO_01533	GFPALNGB_02807	BGGGJBGJ_01918	OGPHOHPI_02820	LKKNCPNP_00697	KNNKOGNI_02825	GDMDJBMN_03348
wzyE		putative ECA polymerase	92	92	1	354	64				1343	1343	1343	FJMEIOKP_03325	HALOIIDI_04109	MCJLIOOP_04433	EACLNMBD_04292	BAJIHLMC_03804	CFBDNONK_03247	GENEGOGG_03312	HEGBGADN_01446	ALOBGNLA_04084	EHONOGGD_00684	EFHKGNMP_03785	DKDFIIJJ_03790	BOAOHFFJ_03765	MFKNNFJP_03762	LJDEBMHA_03488	AOELEJPK_03663	ONFBIPDF_03727	LGKBPCJO_03799	MCJBBFKG_04371	FOIOKNCB_04514	OKNAIPAC_04012	DHHFGDMP_04382	GALMCJGE_02755	EOIJLIBC_03747	OPGECHAB_02618	KFKMPMGL_04386	NLPCCFPL_04385	CDDPKDLP_02646	DJKHDLCG_02538	PIFANAEO_04022	GFPALNGB_03641	BGGGJBGJ_02914	OGPHOHPI_03579	LKKNCPNP_03694	KNNKOGNI_03915	GDMDJBMN_04117
yajL		Protein/nucleic acid deglycase 3	92	92	1	353	9797				599	599	599	FJMEIOKP_01352	HALOIIDI_00148	MCJLIOOP_03323	EACLNMBD_00031	BAJIHLMC_01568	CFBDNONK_02515	GENEGOGG_02285	HEGBGADN_02864	ALOBGNLA_01038	EHONOGGD_01215	EFHKGNMP_01386	DKDFIIJJ_02005	BOAOHFFJ_02990	MFKNNFJP_02992	LJDEBMHA_03091	AOELEJPK_00812	ONFBIPDF_03026	LGKBPCJO_03235	MCJBBFKG_01756	FOIOKNCB_03784	OKNAIPAC_01190	DHHFGDMP_00162	GALMCJGE_02443	EOIJLIBC_03042	OPGECHAB_02450	KFKMPMGL_00724	NLPCCFPL_02146	CDDPKDLP_03214	DJKHDLCG_01739	PIFANAEO_02300	GFPALNGB_03981	BGGGJBGJ_02142	OGPHOHPI_00645	LKKNCPNP_02109	KNNKOGNI_00161	GDMDJBMN_02717
sigK		ECF RNA polymerase sigma factor SigK	92	92	1	353	7909				554	554	554	FJMEIOKP_00459	HALOIIDI_03191	MCJLIOOP_04419	EACLNMBD_03445	BAJIHLMC_00333	CFBDNONK_01800	GENEGOGG_03877	HEGBGADN_02220	ALOBGNLA_04176	EHONOGGD_02183	EFHKGNMP_00361	DKDFIIJJ_01074	BOAOHFFJ_00371	MFKNNFJP_01115	LJDEBMHA_01099	AOELEJPK_01275	ONFBIPDF_00396	LGKBPCJO_00962	MCJBBFKG_00731	FOIOKNCB_03098	OKNAIPAC_00163	DHHFGDMP_01190	GALMCJGE_00457	EOIJLIBC_00348	OPGECHAB_00487	KFKMPMGL_01597	NLPCCFPL_01420	CDDPKDLP_01009	DJKHDLCG_02754	PIFANAEO_00356	GFPALNGB_02083	BGGGJBGJ_00308	OGPHOHPI_01218	LKKNCPNP_01677	KNNKOGNI_01224	GDMDJBMN_00305
metN		Methionine import ATP-binding protein MetN	92	92	1	353	3587				1097	1097	1097	FJMEIOKP_02813	HALOIIDI_02120	MCJLIOOP_02252	EACLNMBD_02399	BAJIHLMC_03134	CFBDNONK_03778	GENEGOGG_03343	HEGBGADN_01289	ALOBGNLA_02674	EHONOGGD_02156	EFHKGNMP_02892	DKDFIIJJ_03488	BOAOHFFJ_02827	MFKNNFJP_02478	LJDEBMHA_02720	AOELEJPK_02458	ONFBIPDF_02436	LGKBPCJO_02264	MCJBBFKG_01919	FOIOKNCB_03622	OKNAIPAC_02406	DHHFGDMP_01953	GALMCJGE_01588	EOIJLIBC_01999	OPGECHAB_02041	KFKMPMGL_03208	NLPCCFPL_02858	CDDPKDLP_02242	DJKHDLCG_02149	PIFANAEO_02854	GFPALNGB_00601	BGGGJBGJ_03770	OGPHOHPI_02128	LKKNCPNP_02651	KNNKOGNI_01564	GDMDJBMN_01935
group_13127		hypothetical protein	92	92	1	353	5050				1178	1178	1178	FJMEIOKP_03269	HALOIIDI_02837	MCJLIOOP_02875	EACLNMBD_03130	BAJIHLMC_00497	CFBDNONK_01337	GENEGOGG_01711	HEGBGADN_02036	ALOBGNLA_04528	EHONOGGD_01641	EFHKGNMP_03532	DKDFIIJJ_04443	BOAOHFFJ_01571	MFKNNFJP_01487	LJDEBMHA_04486	AOELEJPK_03820	ONFBIPDF_03383	LGKBPCJO_04492	MCJBBFKG_02997	FOIOKNCB_00653	OKNAIPAC_02402	DHHFGDMP_02526	GALMCJGE_04480	EOIJLIBC_04253	OPGECHAB_03381	KFKMPMGL_04468	NLPCCFPL_03290	CDDPKDLP_00518	DJKHDLCG_00003	PIFANAEO_04448	GFPALNGB_01679	BGGGJBGJ_01796	OGPHOHPI_04119	LKKNCPNP_03956	KNNKOGNI_02712	GDMDJBMN_01062
gppA		Guanosine-5'-triphosphate,3'-diphosphate pyrophosphatase	92	92	1	354	80				1484	1484	1484	FJMEIOKP_03337	HALOIIDI_02478	MCJLIOOP_02555	EACLNMBD_02734	BAJIHLMC_03792	CFBDNONK_04132	GENEGOGG_02078	HEGBGADN_01432	ALOBGNLA_02600	EHONOGGD_00696	EFHKGNMP_03799	DKDFIIJJ_03804	BOAOHFFJ_03777	MFKNNFJP_03774	LJDEBMHA_03502	AOELEJPK_03677	ONFBIPDF_03715	LGKBPCJO_03787	MCJBBFKG_04359	FOIOKNCB_04528	OKNAIPAC_04000	DHHFGDMP_04370	GALMCJGE_02741	EOIJLIBC_03759	OPGECHAB_02632	KFKMPMGL_04374	NLPCCFPL_04373	CDDPKDLP_02632	DJKHDLCG_02526	PIFANAEO_04008	GFPALNGB_03629	BGGGJBGJ_02900	OGPHOHPI_03593	LKKNCPNP_03680	KNNKOGNI_03903	GDMDJBMN_04129
cmoB		tRNA U34 carboxymethyltransferase	92	92	1	353	7549				968	968	968	FJMEIOKP_00740	HALOIIDI_02743	MCJLIOOP_03021	EACLNMBD_01878	BAJIHLMC_01905	CFBDNONK_05021	GENEGOGG_04149	HEGBGADN_02675	ALOBGNLA_04217	EHONOGGD_03504	EFHKGNMP_00094	DKDFIIJJ_00805	BOAOHFFJ_00642	MFKNNFJP_00844	LJDEBMHA_00828	AOELEJPK_01006	ONFBIPDF_00666	LGKBPCJO_00691	MCJBBFKG_00451	FOIOKNCB_02829	OKNAIPAC_01469	DHHFGDMP_02073	GALMCJGE_00730	EOIJLIBC_00078	OPGECHAB_00761	KFKMPMGL_01315	NLPCCFPL_00119	CDDPKDLP_01283	DJKHDLCG_03311	PIFANAEO_00084	GFPALNGB_01812	BGGGJBGJ_00035	OGPHOHPI_01488	LKKNCPNP_01949	KNNKOGNI_01493	GDMDJBMN_00034
rsmI		Ribosomal RNA small subunit methyltransferase I	92	92	1	353	5168				860	860	860	FJMEIOKP_03159	HALOIIDI_01833	MCJLIOOP_03081	EACLNMBD_01148	BAJIHLMC_00607	CFBDNONK_03119	GENEGOGG_01641	HEGBGADN_01926	ALOBGNLA_02900	EHONOGGD_01530	EFHKGNMP_03423	DKDFIIJJ_04222	BOAOHFFJ_01462	MFKNNFJP_01596	LJDEBMHA_02055	AOELEJPK_03929	ONFBIPDF_03273	LGKBPCJO_02807	MCJBBFKG_02888	FOIOKNCB_00545	OKNAIPAC_02293	DHHFGDMP_02635	GALMCJGE_01662	EOIJLIBC_02871	OPGECHAB_03491	KFKMPMGL_02233	NLPCCFPL_03180	CDDPKDLP_00408	DJKHDLCG_00113	PIFANAEO_01973	GFPALNGB_01571	BGGGJBGJ_01686	OGPHOHPI_04010	LKKNCPNP_04064	KNNKOGNI_02603	GDMDJBMN_00953
yiaJ		DNA-binding transcriptional repressor YiaJ	92	92	1	353	4635				812	812	812	FJMEIOKP_02355	HALOIIDI_04848	MCJLIOOP_04290	EACLNMBD_04880	BAJIHLMC_02270	CFBDNONK_01291	GENEGOGG_05355	HEGBGADN_00144	ALOBGNLA_03914	EHONOGGD_00930	EFHKGNMP_02420	DKDFIIJJ_03046	BOAOHFFJ_03612	MFKNNFJP_03567	LJDEBMHA_03358	AOELEJPK_03468	ONFBIPDF_02786	LGKBPCJO_03543	MCJBBFKG_02375	FOIOKNCB_02183	OKNAIPAC_03171	DHHFGDMP_01495	GALMCJGE_01995	EOIJLIBC_02473	OPGECHAB_00142	KFKMPMGL_02409	NLPCCFPL_01726	CDDPKDLP_00663	DJKHDLCG_01435	PIFANAEO_02711	GFPALNGB_00142	BGGGJBGJ_03731	OGPHOHPI_01660	LKKNCPNP_02807	KNNKOGNI_02027	GDMDJBMN_00425
nfsA		Oxygen-insensitive NADPH nitroreductase	92	92	1	353	10591				722	722	722	FJMEIOKP_02046	HALOIIDI_00739	MCJLIOOP_00877	EACLNMBD_01103	BAJIHLMC_01152	CFBDNONK_01734	GENEGOGG_01336	HEGBGADN_00511	ALOBGNLA_01373	EHONOGGD_01409	EFHKGNMP_01018	DKDFIIJJ_01624	BOAOHFFJ_01695	MFKNNFJP_02129	LJDEBMHA_01733	AOELEJPK_00434	ONFBIPDF_00855	LGKBPCJO_01559	MCJBBFKG_01416	FOIOKNCB_00905	OKNAIPAC_00849	DHHFGDMP_00504	GALMCJGE_00888	EOIJLIBC_00996	OPGECHAB_01682	KFKMPMGL_00341	NLPCCFPL_00886	CDDPKDLP_01883	DJKHDLCG_00619	PIFANAEO_03511	GFPALNGB_00893	BGGGJBGJ_00864	OGPHOHPI_00294	LKKNCPNP_01541	KNNKOGNI_00507	GDMDJBMN_01617
sdiA		Regulatory protein SdiA	92	92	1	353	10720				722	722	722	FJMEIOKP_02153	HALOIIDI_02397	MCJLIOOP_00247	EACLNMBD_02620	BAJIHLMC_01258	CFBDNONK_03871	GENEGOGG_00157	HEGBGADN_00618	ALOBGNLA_03102	EHONOGGD_01860	EFHKGNMP_00912	DKDFIIJJ_01518	BOAOHFFJ_01801	MFKNNFJP_02235	LJDEBMHA_01626	AOELEJPK_00314	ONFBIPDF_00963	LGKBPCJO_01452	MCJBBFKG_01309	FOIOKNCB_01012	OKNAIPAC_00742	DHHFGDMP_00611	GALMCJGE_00994	EOIJLIBC_00889	OPGECHAB_01576	KFKMPMGL_00234	NLPCCFPL_00779	CDDPKDLP_01777	DJKHDLCG_00726	PIFANAEO_03404	GFPALNGB_01000	BGGGJBGJ_00971	OGPHOHPI_00188	LKKNCPNP_01434	KNNKOGNI_00614	GDMDJBMN_01724
yejB		Inner membrane ABC transporter permease protein YejB	92	92	1	353	6375				1094	1094	1094	FJMEIOKP_01124	HALOIIDI_01873	MCJLIOOP_03734	EACLNMBD_02188	BAJIHLMC_02529	CFBDNONK_01457	GENEGOGG_03778	HEGBGADN_03585	ALOBGNLA_01833	EHONOGGD_03755	EFHKGNMP_01987	DKDFIIJJ_00424	BOAOHFFJ_01012	MFKNNFJP_00472	LJDEBMHA_00451	AOELEJPK_02105	ONFBIPDF_01166	LGKBPCJO_00296	MCJBBFKG_00067	FOIOKNCB_01285	OKNAIPAC_01853	DHHFGDMP_02457	GALMCJGE_02847	EOIJLIBC_01548	OPGECHAB_02812	KFKMPMGL_00924	NLPCCFPL_00509	CDDPKDLP_02738	DJKHDLCG_01191	PIFANAEO_01207	GFPALNGB_02482	BGGGJBGJ_01371	OGPHOHPI_02490	LKKNCPNP_00318	KNNKOGNI_03217	GDMDJBMN_01143
mntB_3		Manganese transport system membrane protein MntB	92	92	1	353	13050				830	830	830	FJMEIOKP_02898	HALOIIDI_02841	MCJLIOOP_02577	EACLNMBD_01413	BAJIHLMC_03646	CFBDNONK_04283	GENEGOGG_02958	HEGBGADN_02554	ALOBGNLA_01954	EHONOGGD_02693	EFHKGNMP_03755	DKDFIIJJ_03616	BOAOHFFJ_03321	MFKNNFJP_03318	LJDEBMHA_02865	AOELEJPK_03130	ONFBIPDF_02570	LGKBPCJO_02968	MCJBBFKG_03392	FOIOKNCB_03179	OKNAIPAC_03446	DHHFGDMP_03478	GALMCJGE_01185	EOIJLIBC_03420	OPGECHAB_02152	KFKMPMGL_02876	NLPCCFPL_02721	CDDPKDLP_02381	DJKHDLCG_01911	PIFANAEO_03310	GFPALNGB_03442	BGGGJBGJ_02428	OGPHOHPI_03390	LKKNCPNP_03379	KNNKOGNI_03727	GDMDJBMN_03148
ybhN		Inner membrane protein YbhN	92	92	1	353	10502				965	965	965	FJMEIOKP_01963	HALOIIDI_03301	MCJLIOOP_03308	EACLNMBD_03782	BAJIHLMC_01069	CFBDNONK_02381	GENEGOGG_01791	HEGBGADN_00428	ALOBGNLA_03882	EHONOGGD_01326	EFHKGNMP_01102	DKDFIIJJ_01706	BOAOHFFJ_01612	MFKNNFJP_02046	LJDEBMHA_01816	AOELEJPK_00517	ONFBIPDF_00772	LGKBPCJO_01642	MCJBBFKG_01499	FOIOKNCB_00823	OKNAIPAC_00932	DHHFGDMP_00421	GALMCJGE_00805	EOIJLIBC_01079	OPGECHAB_01765	KFKMPMGL_00424	NLPCCFPL_00969	CDDPKDLP_01966	DJKHDLCG_00536	PIFANAEO_03594	GFPALNGB_00812	BGGGJBGJ_00781	OGPHOHPI_00377	LKKNCPNP_01624	KNNKOGNI_00424	GDMDJBMN_01534
rutR_2		HTH-type transcriptional regulator RutR	92	92	1	353	12796				689	689	689	FJMEIOKP_02999	HALOIIDI_04219	MCJLIOOP_05744	EACLNMBD_04334	BAJIHLMC_03269	CFBDNONK_03052	GENEGOGG_05682	HEGBGADN_03613	ALOBGNLA_02359	EHONOGGD_02448	EFHKGNMP_03650	DKDFIIJJ_03721	BOAOHFFJ_03439	MFKNNFJP_03436	LJDEBMHA_02757	AOELEJPK_03237	ONFBIPDF_02467	LGKBPCJO_03112	MCJBBFKG_03493	FOIOKNCB_03281	OKNAIPAC_03345	DHHFGDMP_03579	GALMCJGE_01325	EOIJLIBC_03275	OPGECHAB_02256	KFKMPMGL_02977	NLPCCFPL_02822	CDDPKDLP_02276	DJKHDLCG_02013	PIFANAEO_03168	GFPALNGB_03303	BGGGJBGJ_04294	OGPHOHPI_03493	LKKNCPNP_03273	KNNKOGNI_03586	GDMDJBMN_03046
group_13138		hypothetical protein	92	92	1	353	10425				959	959	959	FJMEIOKP_01544	HALOIIDI_04950	MCJLIOOP_00959	EACLNMBD_02217	BAJIHLMC_00997	CFBDNONK_00719	GENEGOGG_02480	HEGBGADN_03808	ALOBGNLA_01128	EHONOGGD_03422	EFHKGNMP_01172	DKDFIIJJ_01776	BOAOHFFJ_03180	MFKNNFJP_03177	LJDEBMHA_01886	AOELEJPK_00587	ONFBIPDF_04303	LGKBPCJO_01713	MCJBBFKG_01569	FOIOKNCB_00753	OKNAIPAC_01002	DHHFGDMP_00351	GALMCJGE_04257	EOIJLIBC_01149	OPGECHAB_04292	KFKMPMGL_00494	NLPCCFPL_01041	CDDPKDLP_04225	DJKHDLCG_04103	PIFANAEO_02108	GFPALNGB_00742	BGGGJBGJ_00709	OGPHOHPI_00447	LKKNCPNP_02322	KNNKOGNI_00354	GDMDJBMN_02923
rplD		50S ribosomal protein L4	92	92	1	355	7				605	605	605	FJMEIOKP_04446	HALOIIDI_01372	MCJLIOOP_01407	EACLNMBD_01479	BAJIHLMC_04500	CFBDNONK_01597	GENEGOGG_00644	HEGBGADN_04534	ALOBGNLA_01310	EHONOGGD_04511	EFHKGNMP_04530	DKDFIIJJ_04451	BOAOHFFJ_04367	MFKNNFJP_04364	LJDEBMHA_04494	AOELEJPK_04392	ONFBIPDF_04340	LGKBPCJO_04534	MCJBBFKG_04414	FOIOKNCB_04656	OKNAIPAC_04454	DHHFGDMP_04425	GALMCJGE_04575	EOIJLIBC_04395	OPGECHAB_04525	KFKMPMGL_04540	NLPCCFPL_04575	CDDPKDLP_04559	DJKHDLCG_04490	PIFANAEO_04522	GFPALNGB_04493	BGGGJBGJ_04535	OGPHOHPI_04406	LKKNCPNP_04379	KNNKOGNI_04506	GDMDJBMN_04417
clcD		Carboxymethylenebutenolidase	92	92	1	354	28				836	836	836	FJMEIOKP_03290	HALOIIDI_03669	MCJLIOOP_02562	EACLNMBD_01009	BAJIHLMC_03839	CFBDNONK_00980	GENEGOGG_02558	HEGBGADN_01481	ALOBGNLA_02569	EHONOGGD_00649	EFHKGNMP_04429	DKDFIIJJ_03755	BOAOHFFJ_03730	MFKNNFJP_03727	LJDEBMHA_03453	AOELEJPK_03628	ONFBIPDF_04267	LGKBPCJO_03834	MCJBBFKG_04307	FOIOKNCB_04479	OKNAIPAC_04047	DHHFGDMP_04318	GALMCJGE_02790	EOIJLIBC_03712	OPGECHAB_02583	KFKMPMGL_04277	NLPCCFPL_04265	CDDPKDLP_02681	DJKHDLCG_02573	PIFANAEO_04057	GFPALNGB_03676	BGGGJBGJ_02949	OGPHOHPI_03544	LKKNCPNP_03729	KNNKOGNI_03950	GDMDJBMN_04082
exuT_2		Hexuronate transporter	92	92	1	353	5186				1304	1304	1304	FJMEIOKP_03142	HALOIIDI_01618	MCJLIOOP_02651	EACLNMBD_02802	BAJIHLMC_00625	CFBDNONK_02876	GENEGOGG_04415	HEGBGADN_01909	ALOBGNLA_03445	EHONOGGD_01513	EFHKGNMP_03406	DKDFIIJJ_04205	BOAOHFFJ_01446	MFKNNFJP_01613	LJDEBMHA_02073	AOELEJPK_03948	ONFBIPDF_03256	LGKBPCJO_02790	MCJBBFKG_02871	FOIOKNCB_00529	OKNAIPAC_02276	DHHFGDMP_02653	GALMCJGE_01680	EOIJLIBC_02854	OPGECHAB_03509	KFKMPMGL_02216	NLPCCFPL_03163	CDDPKDLP_00391	DJKHDLCG_00130	PIFANAEO_01956	GFPALNGB_01555	BGGGJBGJ_01669	OGPHOHPI_03992	LKKNCPNP_04082	KNNKOGNI_02585	GDMDJBMN_00936
crl		Sigma factor-binding protein Crl	92	92	1	353	9657				401	401	401	FJMEIOKP_01260	HALOIIDI_04302	MCJLIOOP_04941	EACLNMBD_04692	BAJIHLMC_01469	CFBDNONK_04325	GENEGOGG_04067	HEGBGADN_04735	ALOBGNLA_03162	EHONOGGD_02847	EFHKGNMP_01476	DKDFIIJJ_04520	BOAOHFFJ_02898	MFKNNFJP_02900	LJDEBMHA_03000	AOELEJPK_00903	ONFBIPDF_02938	LGKBPCJO_03333	MCJBBFKG_01848	FOIOKNCB_03684	OKNAIPAC_01282	DHHFGDMP_00070	GALMCJGE_04135	EOIJLIBC_03140	OPGECHAB_02359	KFKMPMGL_00816	NLPCCFPL_02238	CDDPKDLP_04173	DJKHDLCG_01647	PIFANAEO_02392	GFPALNGB_04074	BGGGJBGJ_02233	OGPHOHPI_00748	LKKNCPNP_04448	KNNKOGNI_00070	GDMDJBMN_04369
group_13143		hypothetical protein	92	92	1	353	9282				629	629	629	FJMEIOKP_03578	HALOIIDI_04464	MCJLIOOP_04016	EACLNMBD_04543	BAJIHLMC_02880	CFBDNONK_03754	GENEGOGG_03808	HEGBGADN_01604	ALOBGNLA_03669	EHONOGGD_02500	EFHKGNMP_03975	DKDFIIJJ_04047	BOAOHFFJ_03951	MFKNNFJP_04014	LJDEBMHA_03744	AOELEJPK_04059	ONFBIPDF_03766	LGKBPCJO_03958	MCJBBFKG_03627	FOIOKNCB_03984	OKNAIPAC_03635	DHHFGDMP_03713	GALMCJGE_03485	EOIJLIBC_04001	OPGECHAB_03278	KFKMPMGL_03537	NLPCCFPL_03596	CDDPKDLP_03784	DJKHDLCG_03608	PIFANAEO_03723	GFPALNGB_03794	BGGGJBGJ_03291	OGPHOHPI_03840	LKKNCPNP_03848	KNNKOGNI_04183	GDMDJBMN_03552
katA		Catalase	92	92	1	353	8019				1466	1466	1466	FJMEIOKP_00379	HALOIIDI_03831	MCJLIOOP_04871	EACLNMBD_03263	BAJIHLMC_00249	CFBDNONK_05329	GENEGOGG_05232	HEGBGADN_00779	ALOBGNLA_03002	EHONOGGD_00382	EFHKGNMP_00448	DKDFIIJJ_02589	BOAOHFFJ_00293	MFKNNFJP_01192	LJDEBMHA_01176	AOELEJPK_01360	ONFBIPDF_00320	LGKBPCJO_01045	MCJBBFKG_00811	FOIOKNCB_02463	OKNAIPAC_00243	DHHFGDMP_01110	GALMCJGE_00380	EOIJLIBC_00433	OPGECHAB_00896	KFKMPMGL_01675	NLPCCFPL_01342	CDDPKDLP_01418	DJKHDLCG_03066	PIFANAEO_00431	GFPALNGB_02953	BGGGJBGJ_00385	OGPHOHPI_01130	LKKNCPNP_00877	KNNKOGNI_01148	GDMDJBMN_02583
sufE		Cysteine desulfuration protein SufE	92	92	1	353	8213				416	416	416	FJMEIOKP_00219	HALOIIDI_04320	MCJLIOOP_00081	EACLNMBD_01602	BAJIHLMC_00088	CFBDNONK_03440	GENEGOGG_02064	HEGBGADN_00938	ALOBGNLA_01251	EHONOGGD_00543	EFHKGNMP_00607	DKDFIIJJ_02748	BOAOHFFJ_00132	MFKNNFJP_01353	LJDEBMHA_01335	AOELEJPK_01521	ONFBIPDF_00162	LGKBPCJO_01203	MCJBBFKG_00968	FOIOKNCB_02621	OKNAIPAC_00401	DHHFGDMP_00953	GALMCJGE_00220	EOIJLIBC_00590	OPGECHAB_01057	KFKMPMGL_01832	NLPCCFPL_01182	CDDPKDLP_01579	DJKHDLCG_02906	PIFANAEO_00589	GFPALNGB_03119	BGGGJBGJ_00544	OGPHOHPI_00972	LKKNCPNP_01035	KNNKOGNI_00989	GDMDJBMN_02426
tmk		Thymidylate kinase	92	92	1	353	11241				635	635	635	FJMEIOKP_02232	HALOIIDI_01581	MCJLIOOP_01495	EACLNMBD_01640	BAJIHLMC_01371	CFBDNONK_01755	GENEGOGG_02092	HEGBGADN_00694	ALOBGNLA_02538	EHONOGGD_01973	EFHKGNMP_00837	DKDFIIJJ_01390	BOAOHFFJ_01934	MFKNNFJP_02368	LJDEBMHA_01550	AOELEJPK_00168	ONFBIPDF_01039	LGKBPCJO_01377	MCJBBFKG_01230	FOIOKNCB_01142	OKNAIPAC_00663	DHHFGDMP_00690	GALMCJGE_01069	EOIJLIBC_00814	OPGECHAB_03809	KFKMPMGL_00104	NLPCCFPL_00649	CDDPKDLP_03515	DJKHDLCG_00801	PIFANAEO_00836	GFPALNGB_01075	BGGGJBGJ_01047	OGPHOHPI_00113	LKKNCPNP_01304	KNNKOGNI_00749	GDMDJBMN_01847
ybiB		putative protein YbiB	92	92	1	353	10535				968	968	968	FJMEIOKP_01994	HALOIIDI_00824	MCJLIOOP_04819	EACLNMBD_03847	BAJIHLMC_01100	CFBDNONK_00758	GENEGOGG_03850	HEGBGADN_00459	ALOBGNLA_01487	EHONOGGD_01357	EFHKGNMP_01071	DKDFIIJJ_01676	BOAOHFFJ_01643	MFKNNFJP_02077	LJDEBMHA_01785	AOELEJPK_00486	ONFBIPDF_00803	LGKBPCJO_01611	MCJBBFKG_01468	FOIOKNCB_00853	OKNAIPAC_00901	DHHFGDMP_00452	GALMCJGE_00836	EOIJLIBC_01048	OPGECHAB_01734	KFKMPMGL_00393	NLPCCFPL_00938	CDDPKDLP_01935	DJKHDLCG_00567	PIFANAEO_03563	GFPALNGB_00843	BGGGJBGJ_00812	OGPHOHPI_00346	LKKNCPNP_01593	KNNKOGNI_00455	GDMDJBMN_01565
ribA		GTP cyclohydrolase-2	92	92	1	353	7762				593	593	593	FJMEIOKP_00574	HALOIIDI_04341	MCJLIOOP_03776	EACLNMBD_02581	BAJIHLMC_00447	CFBDNONK_04991	GENEGOGG_04690	HEGBGADN_02335	ALOBGNLA_01183	EHONOGGD_02297	EFHKGNMP_00249	DKDFIIJJ_00961	BOAOHFFJ_00486	MFKNNFJP_01000	LJDEBMHA_00985	AOELEJPK_01162	ONFBIPDF_00510	LGKBPCJO_00847	MCJBBFKG_00616	FOIOKNCB_02985	OKNAIPAC_00049	DHHFGDMP_01305	GALMCJGE_00572	EOIJLIBC_00233	OPGECHAB_00601	KFKMPMGL_01482	NLPCCFPL_01535	CDDPKDLP_01123	DJKHDLCG_02639	PIFANAEO_00240	GFPALNGB_01968	BGGGJBGJ_00194	OGPHOHPI_01331	LKKNCPNP_01793	KNNKOGNI_01337	GDMDJBMN_00190
ispA		Farnesyl diphosphate synthase	92	92	1	353	9794				899	899	899	FJMEIOKP_01349	HALOIIDI_00145	MCJLIOOP_03326	EACLNMBD_00028	BAJIHLMC_01565	CFBDNONK_02512	GENEGOGG_02282	HEGBGADN_02867	ALOBGNLA_01035	EHONOGGD_01218	EFHKGNMP_01389	DKDFIIJJ_02008	BOAOHFFJ_02987	MFKNNFJP_02989	LJDEBMHA_03088	AOELEJPK_00815	ONFBIPDF_03023	LGKBPCJO_03238	MCJBBFKG_01759	FOIOKNCB_03781	OKNAIPAC_01193	DHHFGDMP_00159	GALMCJGE_02440	EOIJLIBC_03045	OPGECHAB_02447	KFKMPMGL_00727	NLPCCFPL_02149	CDDPKDLP_03217	DJKHDLCG_01736	PIFANAEO_02303	GFPALNGB_03984	BGGGJBGJ_02145	OGPHOHPI_00648	LKKNCPNP_02106	KNNKOGNI_00158	GDMDJBMN_02714
glpG		Rhomboid protease GlpG	92	92	1	353	9391				818	818	818	FJMEIOKP_03543	HALOIIDI_04748	MCJLIOOP_04931	EACLNMBD_04698	BAJIHLMC_02915	CFBDNONK_04019	GENEGOGG_04564	HEGBGADN_01640	ALOBGNLA_04460	EHONOGGD_03523	EFHKGNMP_04366	DKDFIIJJ_04011	BOAOHFFJ_04359	MFKNNFJP_04050	LJDEBMHA_03708	AOELEJPK_04277	ONFBIPDF_04064	LGKBPCJO_03993	MCJBBFKG_03592	FOIOKNCB_03949	OKNAIPAC_03670	DHHFGDMP_03678	GALMCJGE_04292	EOIJLIBC_03966	OPGECHAB_03314	KFKMPMGL_03502	NLPCCFPL_03561	CDDPKDLP_04401	DJKHDLCG_04301	PIFANAEO_04271	GFPALNGB_03759	BGGGJBGJ_03327	OGPHOHPI_03876	LKKNCPNP_03812	KNNKOGNI_04402	GDMDJBMN_04291
speE		Polyamine aminopropyltransferase	92	92	1	353	3654				863	863	863	FJMEIOKP_02748	HALOIIDI_03106	MCJLIOOP_03008	EACLNMBD_03315	BAJIHLMC_03069	CFBDNONK_01559	GENEGOGG_01998	HEGBGADN_01224	ALOBGNLA_02381	EHONOGGD_02091	EFHKGNMP_02827	DKDFIIJJ_03423	BOAOHFFJ_02762	MFKNNFJP_02543	LJDEBMHA_02655	AOELEJPK_02523	ONFBIPDF_02371	LGKBPCJO_02199	MCJBBFKG_01984	FOIOKNCB_03556	OKNAIPAC_02471	DHHFGDMP_01888	GALMCJGE_01523	EOIJLIBC_02064	OPGECHAB_01976	KFKMPMGL_03143	NLPCCFPL_02923	CDDPKDLP_02177	DJKHDLCG_02214	PIFANAEO_02919	GFPALNGB_00536	BGGGJBGJ_03835	OGPHOHPI_02063	LKKNCPNP_02586	KNNKOGNI_01629	GDMDJBMN_02000
group_13152		hypothetical protein	92	92	1	353	4489				2090	2090	2090	FJMEIOKP_04299	HALOIIDI_00514	MCJLIOOP_01085	EACLNMBD_00320	BAJIHLMC_02142	CFBDNONK_00476	GENEGOGG_00614	HEGBGADN_00015	ALOBGNLA_00883	EHONOGGD_03777	EFHKGNMP_02293	DKDFIIJJ_03174	BOAOHFFJ_03484	MFKNNFJP_03695	LJDEBMHA_03228	AOELEJPK_03596	ONFBIPDF_02915	LGKBPCJO_03415	MCJBBFKG_02502	FOIOKNCB_02056	OKNAIPAC_03298	DHHFGDMP_01368	GALMCJGE_01867	EOIJLIBC_02601	OPGECHAB_00014	KFKMPMGL_02536	NLPCCFPL_01599	CDDPKDLP_00535	DJKHDLCG_01563	PIFANAEO_02839	GFPALNGB_00014	BGGGJBGJ_03602	OGPHOHPI_01533	LKKNCPNP_02935	KNNKOGNI_02155	GDMDJBMN_00553
ycbB		putative L,D-transpeptidase YcbB	92	92	1	353	10661				1817	1817	1817	FJMEIOKP_02101	HALOIIDI_02261	MCJLIOOP_04555	EACLNMBD_01438	BAJIHLMC_01207	CFBDNONK_03210	GENEGOGG_03469	HEGBGADN_00566	ALOBGNLA_03134	EHONOGGD_04875	EFHKGNMP_00963	DKDFIIJJ_01569	BOAOHFFJ_01750	MFKNNFJP_02184	LJDEBMHA_01678	AOELEJPK_00379	ONFBIPDF_00911	LGKBPCJO_01504	MCJBBFKG_01361	FOIOKNCB_00960	OKNAIPAC_00794	DHHFGDMP_00559	GALMCJGE_00943	EOIJLIBC_00941	OPGECHAB_01627	KFKMPMGL_00286	NLPCCFPL_00831	CDDPKDLP_01828	DJKHDLCG_00674	PIFANAEO_03456	GFPALNGB_00948	BGGGJBGJ_00919	OGPHOHPI_00239	LKKNCPNP_01486	KNNKOGNI_00562	GDMDJBMN_01672
rpsB		30S ribosomal protein S2	92	92	1	353	3616				725	725	725	FJMEIOKP_02784	HALOIIDI_02774	MCJLIOOP_01941	EACLNMBD_03028	BAJIHLMC_03105	CFBDNONK_01612	GENEGOGG_01376	HEGBGADN_01260	ALOBGNLA_01750	EHONOGGD_02127	EFHKGNMP_02863	DKDFIIJJ_03459	BOAOHFFJ_02798	MFKNNFJP_02507	LJDEBMHA_02691	AOELEJPK_02487	ONFBIPDF_02407	LGKBPCJO_02235	MCJBBFKG_01948	FOIOKNCB_03593	OKNAIPAC_02435	DHHFGDMP_01924	GALMCJGE_01559	EOIJLIBC_02028	OPGECHAB_02012	KFKMPMGL_03179	NLPCCFPL_02887	CDDPKDLP_02213	DJKHDLCG_02178	PIFANAEO_02883	GFPALNGB_00572	BGGGJBGJ_03799	OGPHOHPI_02099	LKKNCPNP_02622	KNNKOGNI_01593	GDMDJBMN_01964
metL		Bifunctional aspartokinase/homoserine dehydrogenase 2	92	92	1	353	9457				2435	2435	2435	FJMEIOKP_04103	HALOIIDI_01328	MCJLIOOP_03674	EACLNMBD_01611	BAJIHLMC_03677	CFBDNONK_02754	GENEGOGG_02125	HEGBGADN_03071	ALOBGNLA_02980	EHONOGGD_02724	EFHKGNMP_04175	DKDFIIJJ_04390	BOAOHFFJ_04279	MFKNNFJP_04343	LJDEBMHA_04145	AOELEJPK_04259	ONFBIPDF_03967	LGKBPCJO_04073	MCJBBFKG_03747	FOIOKNCB_04315	OKNAIPAC_03843	DHHFGDMP_03833	GALMCJGE_03606	EOIJLIBC_04201	OPGECHAB_04060	KFKMPMGL_04156	NLPCCFPL_04079	CDDPKDLP_03984	DJKHDLCG_03857	PIFANAEO_03970	GFPALNGB_04176	BGGGJBGJ_04064	OGPHOHPI_04217	LKKNCPNP_04246	KNNKOGNI_04384	GDMDJBMN_03844
yibF		putative GST-like protein YibF	92	92	1	354	229				611	611	611	FJMEIOKP_03377	HALOIIDI_00335	MCJLIOOP_05111	EACLNMBD_00089	BAJIHLMC_03541	CFBDNONK_03190	GENEGOGG_04461	HEGBGADN_01392	ALOBGNLA_03981	EHONOGGD_00735	EFHKGNMP_03839	DKDFIIJJ_03845	BOAOHFFJ_03817	MFKNNFJP_03814	LJDEBMHA_03542	AOELEJPK_03716	ONFBIPDF_03675	LGKBPCJO_03747	MCJBBFKG_03957	FOIOKNCB_04106	OKNAIPAC_03876	DHHFGDMP_04043	GALMCJGE_02699	EOIJLIBC_03799	OPGECHAB_02672	KFKMPMGL_04041	NLPCCFPL_03932	CDDPKDLP_02592	DJKHDLCG_02487	PIFANAEO_03859	GFPALNGB_03590	BGGGJBGJ_02860	OGPHOHPI_03632	LKKNCPNP_03640	KNNKOGNI_03863	GDMDJBMN_03726
purA		Adenylosuccinate synthetase	92	92	1	353	5102				1298	1298	1298	FJMEIOKP_03217	HALOIIDI_02048	MCJLIOOP_01636	EACLNMBD_01716	BAJIHLMC_00548	CFBDNONK_00827	GENEGOGG_00978	HEGBGADN_01985	ALOBGNLA_01392	EHONOGGD_01589	EFHKGNMP_03482	DKDFIIJJ_04281	BOAOHFFJ_01521	MFKNNFJP_01537	LJDEBMHA_01996	AOELEJPK_03870	ONFBIPDF_03333	LGKBPCJO_02866	MCJBBFKG_02946	FOIOKNCB_00604	OKNAIPAC_02351	DHHFGDMP_02577	GALMCJGE_01603	EOIJLIBC_02930	OPGECHAB_03432	KFKMPMGL_02291	NLPCCFPL_03238	CDDPKDLP_00467	DJKHDLCG_00054	PIFANAEO_02032	GFPALNGB_01630	BGGGJBGJ_01745	OGPHOHPI_04069	LKKNCPNP_04005	KNNKOGNI_02662	GDMDJBMN_01012
panS		Pantothenate precursors transporter PanS	92	92	1	353	4497				920	920	920	FJMEIOKP_04305	HALOIIDI_00520	MCJLIOOP_01079	EACLNMBD_00326	BAJIHLMC_02148	CFBDNONK_00482	GENEGOGG_00608	HEGBGADN_00021	ALOBGNLA_00889	EHONOGGD_03783	EFHKGNMP_02299	DKDFIIJJ_03168	BOAOHFFJ_03490	MFKNNFJP_03689	LJDEBMHA_03234	AOELEJPK_03590	ONFBIPDF_02909	LGKBPCJO_03421	MCJBBFKG_02496	FOIOKNCB_02062	OKNAIPAC_03292	DHHFGDMP_01374	GALMCJGE_01873	EOIJLIBC_02595	OPGECHAB_00020	KFKMPMGL_02530	NLPCCFPL_01605	CDDPKDLP_00541	DJKHDLCG_01557	PIFANAEO_02833	GFPALNGB_00020	BGGGJBGJ_03608	OGPHOHPI_01539	LKKNCPNP_02929	KNNKOGNI_02149	GDMDJBMN_00547
cysG_1		Siroheme synthase	92	92	1	353	8273				821	821	821	FJMEIOKP_00164	HALOIIDI_03035	MCJLIOOP_03596	EACLNMBD_03460	BAJIHLMC_00033	CFBDNONK_03928	GENEGOGG_02178	HEGBGADN_00993	ALOBGNLA_03063	EHONOGGD_00598	EFHKGNMP_00662	DKDFIIJJ_02804	BOAOHFFJ_00076	MFKNNFJP_01409	LJDEBMHA_01389	AOELEJPK_01576	ONFBIPDF_00107	LGKBPCJO_01259	MCJBBFKG_01022	FOIOKNCB_02676	OKNAIPAC_00455	DHHFGDMP_00898	GALMCJGE_00165	EOIJLIBC_00646	OPGECHAB_01113	KFKMPMGL_01887	NLPCCFPL_01127	CDDPKDLP_01635	DJKHDLCG_02851	PIFANAEO_00644	GFPALNGB_03174	BGGGJBGJ_00599	OGPHOHPI_00917	LKKNCPNP_01089	KNNKOGNI_00933	GDMDJBMN_02371
recO		DNA repair protein RecO	92	92	1	353	1863				737	737	737	FJMEIOKP_03820	HALOIIDI_02412	MCJLIOOP_01822	EACLNMBD_02024	BAJIHLMC_02704	CFBDNONK_03585	GENEGOGG_02190	HEGBGADN_01734	ALOBGNLA_02300	EHONOGGD_01778	EFHKGNMP_01650	DKDFIIJJ_00112	BOAOHFFJ_02363	MFKNNFJP_00115	LJDEBMHA_00127	AOELEJPK_01738	ONFBIPDF_01836	LGKBPCJO_00621	MCJBBFKG_03036	FOIOKNCB_01751	OKNAIPAC_03031	DHHFGDMP_03358	GALMCJGE_03941	EOIJLIBC_01872	OPGECHAB_03037	KFKMPMGL_02617	NLPCCFPL_03429	CDDPKDLP_02963	DJKHDLCG_03531	PIFANAEO_01534	GFPALNGB_02808	BGGGJBGJ_01917	OGPHOHPI_02821	LKKNCPNP_00698	KNNKOGNI_02824	GDMDJBMN_03349
yqgF		Putative pre-16S rRNA nuclease	92	92	1	353	5729				416	416	416	FJMEIOKP_01747	HALOIIDI_00866	MCJLIOOP_03072	EACLNMBD_00767	BAJIHLMC_00875	CFBDNONK_03948	GENEGOGG_02411	HEGBGADN_02095	ALOBGNLA_02184	EHONOGGD_00184	EFHKGNMP_03036	DKDFIIJJ_02391	BOAOHFFJ_01195	MFKNNFJP_01864	LJDEBMHA_02296	AOELEJPK_02969	ONFBIPDF_01634	LGKBPCJO_02437	MCJBBFKG_02586	FOIOKNCB_00147	OKNAIPAC_01990	DHHFGDMP_02939	GALMCJGE_02215	EOIJLIBC_03548	OPGECHAB_01388	KFKMPMGL_03367	NLPCCFPL_02465	CDDPKDLP_00146	DJKHDLCG_00427	PIFANAEO_01731	GFPALNGB_01238	BGGGJBGJ_02687	OGPHOHPI_03087	LKKNCPNP_03111	KNNKOGNI_02337	GDMDJBMN_00638
fbaA_3		Fructose-bisphosphate aldolase class 2	92	92	1	353	5754				1079	1079	1079	FJMEIOKP_01731	HALOIIDI_03776	MCJLIOOP_05084	EACLNMBD_00782	BAJIHLMC_00890	CFBDNONK_03782	GENEGOGG_04398	HEGBGADN_02111	ALOBGNLA_03204	EHONOGGD_00199	EFHKGNMP_03021	DKDFIIJJ_02406	BOAOHFFJ_01180	MFKNNFJP_01879	LJDEBMHA_02312	AOELEJPK_02984	ONFBIPDF_01619	LGKBPCJO_02422	MCJBBFKG_02570	FOIOKNCB_00132	OKNAIPAC_01974	DHHFGDMP_02955	GALMCJGE_02230	EOIJLIBC_03563	OPGECHAB_01403	KFKMPMGL_03383	NLPCCFPL_02481	CDDPKDLP_00131	DJKHDLCG_00442	PIFANAEO_01716	GFPALNGB_01223	BGGGJBGJ_02671	OGPHOHPI_03072	LKKNCPNP_03126	KNNKOGNI_02322	GDMDJBMN_00623
group_13163		putative protein	92	92	1	356	12				590	590	590	FJMEIOKP_04502	HALOIIDI_01416	MCJLIOOP_01465	EACLNMBD_01556	BAJIHLMC_04556	CFBDNONK_03520	GENEGOGG_00622	HEGBGADN_04578	ALOBGNLA_01288	EHONOGGD_04567	EFHKGNMP_04540	DKDFIIJJ_04507	BOAOHFFJ_04411	MFKNNFJP_04408	LJDEBMHA_04550	AOELEJPK_04436	ONFBIPDF_04384	LGKBPCJO_04556	MCJBBFKG_04458	FOIOKNCB_04666	OKNAIPAC_04464	DHHFGDMP_04481	GALMCJGE_04631	EOIJLIBC_04405	OPGECHAB_04581	KFKMPMGL_04596	NLPCCFPL_04631	CDDPKDLP_04581	DJKHDLCG_04546	PIFANAEO_04544	GFPALNGB_04537	BGGGJBGJ_04478	OGPHOHPI_04416	LKKNCPNP_04423	KNNKOGNI_04516	GDMDJBMN_04427
trmD		tRNA (guanine-N(1)-)-methyltransferase	92	92	1	353	2436				800	800	800	FJMEIOKP_01588	HALOIIDI_02717	MCJLIOOP_01960	EACLNMBD_02978	BAJIHLMC_04600	CFBDNONK_01221	GENEGOGG_00779	HEGBGADN_04666	ALOBGNLA_01770	EHONOGGD_04623	EFHKGNMP_04568	DKDFIIJJ_04545	BOAOHFFJ_04439	MFKNNFJP_04437	LJDEBMHA_04567	AOELEJPK_04464	ONFBIPDF_01475	LGKBPCJO_02278	MCJBBFKG_04486	FOIOKNCB_04695	OKNAIPAC_04492	DHHFGDMP_04497	GALMCJGE_04645	EOIJLIBC_04434	OPGECHAB_04598	KFKMPMGL_04640	NLPCCFPL_02624	CDDPKDLP_04598	DJKHDLCG_04561	PIFANAEO_04560	GFPALNGB_04204	BGGGJBGJ_02526	OGPHOHPI_04445	LKKNCPNP_04495	KNNKOGNI_02180	GDMDJBMN_04471
phnO		Aminoalkylphosphonate N-acetyltransferase	92	92	1	353	10381				431	431	431	FJMEIOKP_01494	HALOIIDI_04820	MCJLIOOP_01975	EACLNMBD_02114	BAJIHLMC_00947	CFBDNONK_03300	GENEGOGG_05131	HEGBGADN_04680	ALOBGNLA_01921	EHONOGGD_03372	EFHKGNMP_01217	DKDFIIJJ_01825	BOAOHFFJ_03130	MFKNNFJP_03132	LJDEBMHA_01931	AOELEJPK_00632	ONFBIPDF_03156	LGKBPCJO_01758	MCJBBFKG_01614	FOIOKNCB_00707	OKNAIPAC_01047	DHHFGDMP_00305	GALMCJGE_04207	EOIJLIBC_01194	OPGECHAB_04342	KFKMPMGL_00539	NLPCCFPL_01091	CDDPKDLP_04275	DJKHDLCG_04053	PIFANAEO_02153	GFPALNGB_00693	BGGGJBGJ_00659	OGPHOHPI_00492	LKKNCPNP_02273	KNNKOGNI_00304	GDMDJBMN_02878
rnhA		Ribonuclease HI	92	92	1	353	9585				467	467	467	FJMEIOKP_01198	HALOIIDI_02984	MCJLIOOP_04283	EACLNMBD_00480	BAJIHLMC_01409	CFBDNONK_04579	GENEGOGG_04877	HEGBGADN_03891	ALOBGNLA_04012	EHONOGGD_02907	EFHKGNMP_01537	DKDFIIJJ_02140	BOAOHFFJ_02836	MFKNNFJP_02838	LJDEBMHA_04337	AOELEJPK_00965	ONFBIPDF_04184	LGKBPCJO_03393	MCJBBFKG_01910	FOIOKNCB_03631	OKNAIPAC_01344	DHHFGDMP_00008	GALMCJGE_04197	EOIJLIBC_03200	OPGECHAB_02297	KFKMPMGL_00878	NLPCCFPL_02300	CDDPKDLP_04111	DJKHDLCG_01585	PIFANAEO_02452	GFPALNGB_04436	BGGGJBGJ_02294	OGPHOHPI_00809	LKKNCPNP_04314	KNNKOGNI_00008	GDMDJBMN_04346
igaA		Intracellular growth attenuator protein igaA	92	92	1	353	9372				2135	2135	2135	FJMEIOKP_03525	HALOIIDI_04022	MCJLIOOP_03769	EACLNMBD_02848	BAJIHLMC_02933	CFBDNONK_02180	GENEGOGG_02246	HEGBGADN_01658	ALOBGNLA_00945	EHONOGGD_03541	EFHKGNMP_04348	DKDFIIJJ_03993	BOAOHFFJ_04341	MFKNNFJP_04068	LJDEBMHA_03690	AOELEJPK_04295	ONFBIPDF_04082	LGKBPCJO_04011	MCJBBFKG_03574	FOIOKNCB_03931	OKNAIPAC_03688	DHHFGDMP_03660	GALMCJGE_04310	EOIJLIBC_03948	OPGECHAB_03332	KFKMPMGL_03484	NLPCCFPL_03543	CDDPKDLP_04383	DJKHDLCG_04319	PIFANAEO_04289	GFPALNGB_03741	BGGGJBGJ_03345	OGPHOHPI_03894	LKKNCPNP_03794	KNNKOGNI_04420	GDMDJBMN_04273
rsuA		Ribosomal small subunit pseudouridine synthase A	92	92	1	353	6368				719	719	719	FJMEIOKP_01129	HALOIIDI_01868	MCJLIOOP_03788	EACLNMBD_02183	BAJIHLMC_02534	CFBDNONK_01452	GENEGOGG_02277	HEGBGADN_03580	ALOBGNLA_01828	EHONOGGD_03750	EFHKGNMP_01982	DKDFIIJJ_00419	BOAOHFFJ_01017	MFKNNFJP_00467	LJDEBMHA_00446	AOELEJPK_02100	ONFBIPDF_01161	LGKBPCJO_00301	MCJBBFKG_00062	FOIOKNCB_01280	OKNAIPAC_01858	DHHFGDMP_02462	GALMCJGE_02842	EOIJLIBC_01553	OPGECHAB_02807	KFKMPMGL_00919	NLPCCFPL_00514	CDDPKDLP_02733	DJKHDLCG_01196	PIFANAEO_01212	GFPALNGB_02487	BGGGJBGJ_01366	OGPHOHPI_02495	LKKNCPNP_00323	KNNKOGNI_03212	GDMDJBMN_01138
group_13169		dITP/XTP pyrophosphatase	92	92	1	353	13093				560	560	560	FJMEIOKP_02932	HALOIIDI_03159	MCJLIOOP_04295	EACLNMBD_01468	BAJIHLMC_03612	CFBDNONK_04794	GENEGOGG_03069	HEGBGADN_02589	ALOBGNLA_03658	EHONOGGD_02659	EFHKGNMP_03720	DKDFIIJJ_03651	BOAOHFFJ_03354	MFKNNFJP_03351	LJDEBMHA_02831	AOELEJPK_03164	ONFBIPDF_02536	LGKBPCJO_02933	MCJBBFKG_03426	FOIOKNCB_03213	OKNAIPAC_03412	DHHFGDMP_03512	GALMCJGE_01151	EOIJLIBC_03208	OPGECHAB_02187	KFKMPMGL_02910	NLPCCFPL_02755	CDDPKDLP_02346	DJKHDLCG_01945	PIFANAEO_03344	GFPALNGB_03476	BGGGJBGJ_02462	OGPHOHPI_03425	LKKNCPNP_03345	KNNKOGNI_03761	GDMDJBMN_03114
fliT		Flagellar protein FliT	92	92	1	353	7078				359	359	359	FJMEIOKP_00808	HALOIIDI_02526	MCJLIOOP_05019	EACLNMBD_02797	BAJIHLMC_01973	CFBDNONK_04812	GENEGOGG_04570	HEGBGADN_05259	ALOBGNLA_02257	EHONOGGD_03361	EFHKGNMP_02274	DKDFIIJJ_00722	BOAOHFFJ_00718	MFKNNFJP_00766	LJDEBMHA_00744	AOELEJPK_02454	ONFBIPDF_01458	LGKBPCJO_00004	MCJBBFKG_00382	FOIOKNCB_01591	OKNAIPAC_01537	DHHFGDMP_02141	GALMCJGE_03449	EOIJLIBC_01255	OPGECHAB_04042	KFKMPMGL_01245	NLPCCFPL_00188	CDDPKDLP_03748	DJKHDLCG_00890	PIFANAEO_00014	GFPALNGB_02132	BGGGJBGJ_03537	OGPHOHPI_02180	LKKNCPNP_04324	KNNKOGNI_03515	GDMDJBMN_01445
fhuB		Iron(3+)-hydroxamate import system permease protein FhuB	92	92	1	353	3632				1979	1979	1979	FJMEIOKP_02770	HALOIIDI_02213	MCJLIOOP_04550	EACLNMBD_02439	BAJIHLMC_03091	CFBDNONK_03428	GENEGOGG_03464	HEGBGADN_01246	ALOBGNLA_04196	EHONOGGD_02113	EFHKGNMP_02849	DKDFIIJJ_03445	BOAOHFFJ_02784	MFKNNFJP_02521	LJDEBMHA_02677	AOELEJPK_02501	ONFBIPDF_02393	LGKBPCJO_02221	MCJBBFKG_01962	FOIOKNCB_03579	OKNAIPAC_02449	DHHFGDMP_01910	GALMCJGE_01545	EOIJLIBC_02042	OPGECHAB_01998	KFKMPMGL_03165	NLPCCFPL_02901	CDDPKDLP_02199	DJKHDLCG_02192	PIFANAEO_02897	GFPALNGB_00558	BGGGJBGJ_03813	OGPHOHPI_02085	LKKNCPNP_02608	KNNKOGNI_01607	GDMDJBMN_01978
gloA		Lactoylglutathione lyase	92	92	1	353	8196				407	407	407	FJMEIOKP_00236	HALOIIDI_03854	MCJLIOOP_03807	EACLNMBD_03700	BAJIHLMC_00105	CFBDNONK_02742	GENEGOGG_02467	HEGBGADN_00921	ALOBGNLA_04184	EHONOGGD_00526	EFHKGNMP_00592	DKDFIIJJ_02733	BOAOHFFJ_00147	MFKNNFJP_01338	LJDEBMHA_01320	AOELEJPK_01506	ONFBIPDF_00177	LGKBPCJO_01188	MCJBBFKG_00953	FOIOKNCB_02606	OKNAIPAC_00386	DHHFGDMP_00968	GALMCJGE_00237	EOIJLIBC_00575	OPGECHAB_01040	KFKMPMGL_01817	NLPCCFPL_01199	CDDPKDLP_01562	DJKHDLCG_02923	PIFANAEO_00574	GFPALNGB_03104	BGGGJBGJ_00527	OGPHOHPI_00987	LKKNCPNP_01020	KNNKOGNI_01004	GDMDJBMN_02441
rutC_1		Putative aminoacrylate peracid reductase RutC	92	92	1	353	7664				344	344	344	FJMEIOKP_00658	HALOIIDI_04102	MCJLIOOP_04389	EACLNMBD_04206	BAJIHLMC_01834	CFBDNONK_02532	GENEGOGG_04013	HEGBGADN_02746	ALOBGNLA_00458	EHONOGGD_03161	EFHKGNMP_00163	DKDFIIJJ_00876	BOAOHFFJ_00571	MFKNNFJP_00915	LJDEBMHA_00899	AOELEJPK_01077	ONFBIPDF_00597	LGKBPCJO_00762	MCJBBFKG_00531	FOIOKNCB_02900	OKNAIPAC_01388	DHHFGDMP_01991	GALMCJGE_00659	EOIJLIBC_00148	OPGECHAB_00690	KFKMPMGL_01396	NLPCCFPL_00037	CDDPKDLP_01212	DJKHDLCG_03396	PIFANAEO_00155	GFPALNGB_01881	BGGGJBGJ_00106	OGPHOHPI_01417	LKKNCPNP_01878	KNNKOGNI_01422	GDMDJBMN_00105
kdgR_2		HTH-type transcriptional regulator KdgR	92	92	1	354	196				1025	1025	1025	FJMEIOKP_03407	HALOIIDI_00365	MCJLIOOP_00838	EACLNMBD_00119	BAJIHLMC_03511	CFBDNONK_02468	GENEGOGG_00538	HEGBGADN_01362	ALOBGNLA_01528	EHONOGGD_00765	EFHKGNMP_03870	DKDFIIJJ_03875	BOAOHFFJ_03847	MFKNNFJP_03844	LJDEBMHA_03572	AOELEJPK_03746	ONFBIPDF_03645	LGKBPCJO_03716	MCJBBFKG_03927	FOIOKNCB_04136	OKNAIPAC_03906	DHHFGDMP_04013	GALMCJGE_02669	EOIJLIBC_03830	OPGECHAB_02702	KFKMPMGL_04011	NLPCCFPL_03902	CDDPKDLP_02562	DJKHDLCG_02457	PIFANAEO_03828	GFPALNGB_03560	BGGGJBGJ_02830	OGPHOHPI_03662	LKKNCPNP_03610	KNNKOGNI_03833	GDMDJBMN_03756
galU		UTP--glucose-1-phosphate uridylyltransferase	92	92	1	353	7711				908	908	908	FJMEIOKP_00617	HALOIIDI_02555	MCJLIOOP_01580	EACLNMBD_03890	BAJIHLMC_00490	CFBDNONK_02894	GENEGOGG_03065	HEGBGADN_04493	ALOBGNLA_03043	EHONOGGD_04428	EFHKGNMP_00206	DKDFIIJJ_00918	BOAOHFFJ_00529	MFKNNFJP_00957	LJDEBMHA_00942	AOELEJPK_01119	ONFBIPDF_00554	LGKBPCJO_00804	MCJBBFKG_00573	FOIOKNCB_02942	OKNAIPAC_00006	DHHFGDMP_01348	GALMCJGE_00615	EOIJLIBC_00190	OPGECHAB_00645	KFKMPMGL_01439	NLPCCFPL_01578	CDDPKDLP_01167	DJKHDLCG_02596	PIFANAEO_00197	GFPALNGB_01924	BGGGJBGJ_00151	OGPHOHPI_01375	LKKNCPNP_01836	KNNKOGNI_01380	GDMDJBMN_00147
garK		Glycerate 2-kinase	92	92	1	353	5836				1139	1139	1139	FJMEIOKP_01653	HALOIIDI_01148	MCJLIOOP_00798	EACLNMBD_02565	BAJIHLMC_04069	CFBDNONK_01139	GENEGOGG_02644	HEGBGADN_02189	ALOBGNLA_01737	EHONOGGD_00277	EFHKGNMP_02945	DKDFIIJJ_02482	BOAOHFFJ_01102	MFKNNFJP_01956	LJDEBMHA_02388	AOELEJPK_03062	ONFBIPDF_01542	LGKBPCJO_02344	MCJBBFKG_04070	FOIOKNCB_00054	OKNAIPAC_04161	DHHFGDMP_03032	GALMCJGE_02308	EOIJLIBC_03640	OPGECHAB_01481	KFKMPMGL_04225	NLPCCFPL_02559	CDDPKDLP_00053	DJKHDLCG_04243	PIFANAEO_01639	GFPALNGB_04269	BGGGJBGJ_02593	OGPHOHPI_02995	LKKNCPNP_03204	KNNKOGNI_02244	GDMDJBMN_04173
plsB		Glycerol-3-phosphate acyltransferase	92	92	1	353	4503				2426	2432	2426	FJMEIOKP_04311	HALOIIDI_00526	MCJLIOOP_01073	EACLNMBD_00332	BAJIHLMC_02154	CFBDNONK_00488	GENEGOGG_00602	HEGBGADN_00027	ALOBGNLA_00895	EHONOGGD_03789	EFHKGNMP_02305	DKDFIIJJ_03162	BOAOHFFJ_03496	MFKNNFJP_03683	LJDEBMHA_03240	AOELEJPK_03584	ONFBIPDF_02903	LGKBPCJO_03427	MCJBBFKG_02490	FOIOKNCB_02068	OKNAIPAC_03286	DHHFGDMP_01380	GALMCJGE_01879	EOIJLIBC_02589	OPGECHAB_00026	KFKMPMGL_02524	NLPCCFPL_01611	CDDPKDLP_00547	DJKHDLCG_01551	PIFANAEO_02827	GFPALNGB_00026	BGGGJBGJ_03614	OGPHOHPI_01545	LKKNCPNP_02923	KNNKOGNI_02143	GDMDJBMN_00541
metC		Cystathionine beta-lyase MetC	92	92	1	353	5528				1190	1190	1190	FJMEIOKP_01886	HALOIIDI_04312	MCJLIOOP_01801	EACLNMBD_02321	BAJIHLMC_00741	CFBDNONK_03068	GENEGOGG_03173	HEGBGADN_03230	ALOBGNLA_00560	EHONOGGD_00049	EFHKGNMP_03290	DKDFIIJJ_02255	BOAOHFFJ_01334	MFKNNFJP_01725	LJDEBMHA_02161	AOELEJPK_02841	ONFBIPDF_01770	LGKBPCJO_02659	MCJBBFKG_02724	FOIOKNCB_00378	OKNAIPAC_02129	DHHFGDMP_02800	GALMCJGE_01768	EOIJLIBC_02765	OPGECHAB_01251	KFKMPMGL_02068	NLPCCFPL_04025	CDDPKDLP_00284	DJKHDLCG_00293	PIFANAEO_01869	GFPALNGB_01446	BGGGJBGJ_01581	OGPHOHPI_03225	LKKNCPNP_02987	KNNKOGNI_02474	GDMDJBMN_00772
focA_2		putative formate transporter 1	92	92	1	353	2050				788	788	788	FJMEIOKP_03991	HALOIIDI_05142	MCJLIOOP_05385	EACLNMBD_05136	BAJIHLMC_03436	CFBDNONK_05269	GENEGOGG_05271	HEGBGADN_02356	ALOBGNLA_04514	EHONOGGD_03654	EFHKGNMP_01788	DKDFIIJJ_00250	BOAOHFFJ_02223	MFKNNFJP_00255	LJDEBMHA_00264	AOELEJPK_01876	ONFBIPDF_01974	LGKBPCJO_00482	MCJBBFKG_03174	FOIOKNCB_01889	OKNAIPAC_02893	DHHFGDMP_03220	GALMCJGE_03155	EOIJLIBC_01734	OPGECHAB_03582	KFKMPMGL_02756	NLPCCFPL_04501	CDDPKDLP_03288	DJKHDLCG_03274	PIFANAEO_01396	GFPALNGB_02669	BGGGJBGJ_01156	OGPHOHPI_02677	LKKNCPNP_00560	KNNKOGNI_03018	GDMDJBMN_04059
wzxC_1		Lipopolysaccharide biosynthesis protein WzxC	92	92	1	353	6482				1340	1340	1340	FJMEIOKP_01046	HALOIIDI_00032	MCJLIOOP_00126	EACLNMBD_00174	BAJIHLMC_02452	CFBDNONK_04030	GENEGOGG_03933	HEGBGADN_02983	ALOBGNLA_02044	EHONOGGD_03982	EFHKGNMP_02063	DKDFIIJJ_00500	BOAOHFFJ_00932	MFKNNFJP_00552	LJDEBMHA_00530	AOELEJPK_02181	ONFBIPDF_01245	LGKBPCJO_00217	MCJBBFKG_00145	FOIOKNCB_01365	OKNAIPAC_01775	DHHFGDMP_02379	GALMCJGE_02926	EOIJLIBC_01469	OPGECHAB_02892	KFKMPMGL_01002	NLPCCFPL_00431	CDDPKDLP_02818	DJKHDLCG_01113	PIFANAEO_01127	GFPALNGB_02402	BGGGJBGJ_01450	OGPHOHPI_02412	LKKNCPNP_00239	KNNKOGNI_03300	GDMDJBMN_01221
gpmA		2,3-bisphosphoglycerate-dependent phosphoglycerate mutase	92	92	1	353	10467				752	752	752	FJMEIOKP_01935	HALOIIDI_02582	MCJLIOOP_00671	EACLNMBD_01852	BAJIHLMC_01041	CFBDNONK_02016	GENEGOGG_01923	HEGBGADN_00399	ALOBGNLA_03197	EHONOGGD_01298	EFHKGNMP_01130	DKDFIIJJ_01734	BOAOHFFJ_01584	MFKNNFJP_02018	LJDEBMHA_01844	AOELEJPK_00545	ONFBIPDF_00744	LGKBPCJO_01670	MCJBBFKG_01527	FOIOKNCB_00795	OKNAIPAC_00960	DHHFGDMP_00393	GALMCJGE_00776	EOIJLIBC_01107	OPGECHAB_01793	KFKMPMGL_00452	NLPCCFPL_00997	CDDPKDLP_01994	DJKHDLCG_00508	PIFANAEO_02066	GFPALNGB_00784	BGGGJBGJ_00753	OGPHOHPI_00405	LKKNCPNP_04471	KNNKOGNI_00396	GDMDJBMN_01506
group_13182		hypothetical protein	92	92	1	353	5862				752	752	752	FJMEIOKP_01629	HALOIIDI_03134	MCJLIOOP_01349	EACLNMBD_02601	BAJIHLMC_04045	CFBDNONK_02973	GENEGOGG_02051	HEGBGADN_04388	ALOBGNLA_02319	EHONOGGD_00301	EFHKGNMP_02922	DKDFIIJJ_02505	BOAOHFFJ_01079	MFKNNFJP_01979	LJDEBMHA_02411	AOELEJPK_03085	ONFBIPDF_01517	LGKBPCJO_02320	MCJBBFKG_04094	FOIOKNCB_00030	OKNAIPAC_04185	DHHFGDMP_03056	GALMCJGE_02332	EOIJLIBC_03664	OPGECHAB_01504	KFKMPMGL_04201	NLPCCFPL_02583	CDDPKDLP_00030	DJKHDLCG_04267	PIFANAEO_01615	GFPALNGB_04245	BGGGJBGJ_02570	OGPHOHPI_02971	LKKNCPNP_03228	KNNKOGNI_02220	GDMDJBMN_04197
celA_1		PTS system cellobiose-specific EIIB component	92	92	1	353	9740				308	308	308	FJMEIOKP_01302	HALOIIDI_01682	MCJLIOOP_04824	EACLNMBD_01974	BAJIHLMC_01517	CFBDNONK_02194	GENEGOGG_03890	HEGBGADN_02914	ALOBGNLA_04363	EHONOGGD_01266	EFHKGNMP_01436	DKDFIIJJ_02055	BOAOHFFJ_02939	MFKNNFJP_02941	LJDEBMHA_03041	AOELEJPK_00862	ONFBIPDF_02976	LGKBPCJO_03285	MCJBBFKG_01806	FOIOKNCB_03733	OKNAIPAC_01240	DHHFGDMP_00112	GALMCJGE_02392	EOIJLIBC_03092	OPGECHAB_02400	KFKMPMGL_00774	NLPCCFPL_02196	CDDPKDLP_03264	DJKHDLCG_01689	PIFANAEO_02350	GFPALNGB_04032	BGGGJBGJ_02192	OGPHOHPI_00696	LKKNCPNP_02058	KNNKOGNI_00111	GDMDJBMN_02667
epd		D-erythrose-4-phosphate dehydrogenase	92	92	1	353	5752				1019	1019	1019	FJMEIOKP_01733	HALOIIDI_03778	MCJLIOOP_05086	EACLNMBD_00780	BAJIHLMC_00888	CFBDNONK_03780	GENEGOGG_04400	HEGBGADN_02109	ALOBGNLA_03206	EHONOGGD_00197	EFHKGNMP_03023	DKDFIIJJ_02404	BOAOHFFJ_01182	MFKNNFJP_01877	LJDEBMHA_02310	AOELEJPK_02982	ONFBIPDF_01621	LGKBPCJO_02424	MCJBBFKG_02572	FOIOKNCB_00134	OKNAIPAC_01976	DHHFGDMP_02953	GALMCJGE_02228	EOIJLIBC_03561	OPGECHAB_01401	KFKMPMGL_03381	NLPCCFPL_02479	CDDPKDLP_00133	DJKHDLCG_00440	PIFANAEO_01718	GFPALNGB_01225	BGGGJBGJ_02673	OGPHOHPI_03074	LKKNCPNP_03124	KNNKOGNI_02324	GDMDJBMN_00625
ycjG_2		L-Ala-D/L-Glu epimerase	92	92	1	353	12806				965	965	965	FJMEIOKP_03008	HALOIIDI_03642	MCJLIOOP_04317	EACLNMBD_03824	BAJIHLMC_03260	CFBDNONK_04393	GENEGOGG_03077	HEGBGADN_03622	ALOBGNLA_02350	EHONOGGD_02439	EFHKGNMP_03641	DKDFIIJJ_03730	BOAOHFFJ_03448	MFKNNFJP_03445	LJDEBMHA_02748	AOELEJPK_03246	ONFBIPDF_02458	LGKBPCJO_03103	MCJBBFKG_03502	FOIOKNCB_03290	OKNAIPAC_03336	DHHFGDMP_03588	GALMCJGE_01316	EOIJLIBC_03284	OPGECHAB_02265	KFKMPMGL_02986	NLPCCFPL_02831	CDDPKDLP_02267	DJKHDLCG_02022	PIFANAEO_03177	GFPALNGB_03312	BGGGJBGJ_04303	OGPHOHPI_03502	LKKNCPNP_03264	KNNKOGNI_03595	GDMDJBMN_03037
nuoJ		NADH-quinone oxidoreductase subunit J	92	92	1	353	6176				551	551	551	FJMEIOKP_03876	HALOIIDI_01275	MCJLIOOP_01901	EACLNMBD_01371	BAJIHLMC_03307	CFBDNONK_00608	GENEGOGG_01137	HEGBGADN_02485	ALOBGNLA_01161	EHONOGGD_03888	EFHKGNMP_01930	DKDFIIJJ_00364	BOAOHFFJ_02062	MFKNNFJP_00416	LJDEBMHA_00394	AOELEJPK_02047	ONFBIPDF_02121	LGKBPCJO_00353	MCJBBFKG_03289	FOIOKNCB_02020	OKNAIPAC_02778	DHHFGDMP_03105	GALMCJGE_03284	EOIJLIBC_01605	OPGECHAB_03714	KFKMPMGL_03920	NLPCCFPL_03720	CDDPKDLP_03420	DJKHDLCG_03143	PIFANAEO_01264	GFPALNGB_02540	BGGGJBGJ_01314	OGPHOHPI_02548	LKKNCPNP_00375	KNNKOGNI_03159	GDMDJBMN_01086
group_13187		putative ketoamine kinase	92	92	1	353	8241				893	893	893	FJMEIOKP_00191	HALOIIDI_01304	MCJLIOOP_00109	EACLNMBD_02833	BAJIHLMC_00060	CFBDNONK_02279	GENEGOGG_01051	HEGBGADN_00966	ALOBGNLA_01275	EHONOGGD_00571	EFHKGNMP_00634	DKDFIIJJ_02776	BOAOHFFJ_00104	MFKNNFJP_01381	LJDEBMHA_01362	AOELEJPK_01549	ONFBIPDF_00134	LGKBPCJO_01231	MCJBBFKG_00995	FOIOKNCB_02649	OKNAIPAC_00428	DHHFGDMP_00925	GALMCJGE_00192	EOIJLIBC_00618	OPGECHAB_01085	KFKMPMGL_01860	NLPCCFPL_01154	CDDPKDLP_01607	DJKHDLCG_02878	PIFANAEO_00617	GFPALNGB_03147	BGGGJBGJ_00572	OGPHOHPI_00944	LKKNCPNP_01062	KNNKOGNI_00961	GDMDJBMN_02398
truA		tRNA pseudouridine synthase A	92	92	1	353	6133				803	803	803	FJMEIOKP_03917	HALOIIDI_01451	MCJLIOOP_01519	EACLNMBD_03526	BAJIHLMC_03348	CFBDNONK_02288	GENEGOGG_00876	HEGBGADN_02444	ALOBGNLA_01670	EHONOGGD_04132	EFHKGNMP_01887	DKDFIIJJ_00323	BOAOHFFJ_02105	MFKNNFJP_00373	LJDEBMHA_00353	AOELEJPK_02006	ONFBIPDF_02078	LGKBPCJO_00394	MCJBBFKG_03248	FOIOKNCB_01977	OKNAIPAC_02819	DHHFGDMP_03146	GALMCJGE_03243	EOIJLIBC_01646	OPGECHAB_03670	KFKMPMGL_03879	NLPCCFPL_03762	CDDPKDLP_03376	DJKHDLCG_03186	PIFANAEO_01307	GFPALNGB_02581	BGGGJBGJ_01273	OGPHOHPI_02589	LKKNCPNP_00416	KNNKOGNI_03116	GDMDJBMN_03971
group_13189		hypothetical protein	92	92	1	353	10693				1826	1832	1826	FJMEIOKP_02126	HALOIIDI_01115	MCJLIOOP_00315	EACLNMBD_01204	BAJIHLMC_01231	CFBDNONK_02951	GENEGOGG_01390	HEGBGADN_00591	ALOBGNLA_00735	EHONOGGD_01833	EFHKGNMP_00939	DKDFIIJJ_01545	BOAOHFFJ_01774	MFKNNFJP_02208	LJDEBMHA_01653	AOELEJPK_00355	ONFBIPDF_00936	LGKBPCJO_01479	MCJBBFKG_01336	FOIOKNCB_00985	OKNAIPAC_00769	DHHFGDMP_00584	GALMCJGE_00967	EOIJLIBC_00916	OPGECHAB_01603	KFKMPMGL_00261	NLPCCFPL_00806	CDDPKDLP_01804	DJKHDLCG_00699	PIFANAEO_03431	GFPALNGB_00973	BGGGJBGJ_00944	OGPHOHPI_00215	LKKNCPNP_01461	KNNKOGNI_00587	GDMDJBMN_01697
rcsD		Phosphotransferase RcsD	92	92	1	353	6195				2660	2660	2660	FJMEIOKP_03859	HALOIIDI_04036	MCJLIOOP_02436	EACLNMBD_03533	BAJIHLMC_03290	CFBDNONK_03430	GENEGOGG_01953	HEGBGADN_02502	ALOBGNLA_03492	EHONOGGD_03905	EFHKGNMP_01947	DKDFIIJJ_00384	BOAOHFFJ_02045	MFKNNFJP_00433	LJDEBMHA_00411	AOELEJPK_02064	ONFBIPDF_02138	LGKBPCJO_00336	MCJBBFKG_03306	FOIOKNCB_02040	OKNAIPAC_02761	DHHFGDMP_03088	GALMCJGE_03301	EOIJLIBC_01588	OPGECHAB_03731	KFKMPMGL_03937	NLPCCFPL_03703	CDDPKDLP_03437	DJKHDLCG_03126	PIFANAEO_01247	GFPALNGB_02523	BGGGJBGJ_01331	OGPHOHPI_02531	LKKNCPNP_00358	KNNKOGNI_03176	GDMDJBMN_01103
hisM		Histidine transport system permease protein HisM	92	92	1	353	6143				716	716	716	FJMEIOKP_03907	HALOIIDI_01441	MCJLIOOP_01529	EACLNMBD_04047	BAJIHLMC_03338	CFBDNONK_04043	GENEGOGG_00866	HEGBGADN_02454	ALOBGNLA_01660	EHONOGGD_04122	EFHKGNMP_01897	DKDFIIJJ_00333	BOAOHFFJ_02095	MFKNNFJP_00383	LJDEBMHA_00363	AOELEJPK_02016	ONFBIPDF_02088	LGKBPCJO_00384	MCJBBFKG_03258	FOIOKNCB_01987	OKNAIPAC_02809	DHHFGDMP_03136	GALMCJGE_03253	EOIJLIBC_01636	OPGECHAB_03680	KFKMPMGL_03889	NLPCCFPL_03752	CDDPKDLP_03386	DJKHDLCG_03176	PIFANAEO_01297	GFPALNGB_02571	BGGGJBGJ_01283	OGPHOHPI_02579	LKKNCPNP_00406	KNNKOGNI_03126	GDMDJBMN_03961
kefC		Glutathione-regulated potassium-efflux system protein KefC	92	92	1	353	9335				1805	1805	1805	FJMEIOKP_03490	HALOIIDI_01078	MCJLIOOP_02937	EACLNMBD_00845	BAJIHLMC_02968	CFBDNONK_01447	GENEGOGG_03319	HEGBGADN_01693	ALOBGNLA_02821	EHONOGGD_03576	EFHKGNMP_04313	DKDFIIJJ_03958	BOAOHFFJ_04306	MFKNNFJP_04103	LJDEBMHA_03655	AOELEJPK_04330	ONFBIPDF_04117	LGKBPCJO_04046	MCJBBFKG_03539	FOIOKNCB_03896	OKNAIPAC_03723	DHHFGDMP_03625	GALMCJGE_04345	EOIJLIBC_03913	OPGECHAB_03367	KFKMPMGL_03449	NLPCCFPL_03508	CDDPKDLP_04348	DJKHDLCG_04354	PIFANAEO_04324	GFPALNGB_03706	BGGGJBGJ_03380	OGPHOHPI_03929	LKKNCPNP_03759	KNNKOGNI_04455	GDMDJBMN_04238
mpaA		Murein peptide amidase A	92	92	1	353	7817				731	731	731	FJMEIOKP_00539	HALOIIDI_02011	MCJLIOOP_00564	EACLNMBD_00794	BAJIHLMC_00412	CFBDNONK_03716	GENEGOGG_03474	HEGBGADN_02300	ALOBGNLA_01215	EHONOGGD_02262	EFHKGNMP_00285	DKDFIIJJ_00996	BOAOHFFJ_00451	MFKNNFJP_01035	LJDEBMHA_01020	AOELEJPK_01197	ONFBIPDF_00475	LGKBPCJO_00882	MCJBBFKG_00651	FOIOKNCB_03020	OKNAIPAC_00084	DHHFGDMP_01270	GALMCJGE_00537	EOIJLIBC_00268	OPGECHAB_00566	KFKMPMGL_01517	NLPCCFPL_01500	CDDPKDLP_01088	DJKHDLCG_02674	PIFANAEO_00276	GFPALNGB_02003	BGGGJBGJ_00229	OGPHOHPI_01296	LKKNCPNP_01757	KNNKOGNI_01302	GDMDJBMN_00225
group_13194		hypothetical protein	92	92	1	353	11188				401	401	401	FJMEIOKP_02186	HALOIIDI_01050	MCJLIOOP_01657	EACLNMBD_01078	BAJIHLMC_01325	CFBDNONK_02109	GENEGOGG_02580	HEGBGADN_00648	ALOBGNLA_02390	EHONOGGD_01927	EFHKGNMP_00883	DKDFIIJJ_01436	BOAOHFFJ_01888	MFKNNFJP_02322	LJDEBMHA_01596	AOELEJPK_00214	ONFBIPDF_00993	LGKBPCJO_01423	MCJBBFKG_01276	FOIOKNCB_01096	OKNAIPAC_00709	DHHFGDMP_00644	GALMCJGE_01023	EOIJLIBC_00860	OPGECHAB_03855	KFKMPMGL_00150	NLPCCFPL_00695	CDDPKDLP_03561	DJKHDLCG_00755	PIFANAEO_00882	GFPALNGB_01029	BGGGJBGJ_01001	OGPHOHPI_00159	LKKNCPNP_01350	KNNKOGNI_00703	GDMDJBMN_01801
ybjP		putative lipoprotein YbjP	92	92	1	353	10605				539	539	539	FJMEIOKP_02060	HALOIIDI_00753	MCJLIOOP_00891	EACLNMBD_01117	BAJIHLMC_01166	CFBDNONK_02911	GENEGOGG_03919	HEGBGADN_00525	ALOBGNLA_01359	EHONOGGD_01423	EFHKGNMP_01004	DKDFIIJJ_01610	BOAOHFFJ_01709	MFKNNFJP_02143	LJDEBMHA_01719	AOELEJPK_00420	ONFBIPDF_00869	LGKBPCJO_01545	MCJBBFKG_01402	FOIOKNCB_00919	OKNAIPAC_00835	DHHFGDMP_00518	GALMCJGE_00902	EOIJLIBC_00982	OPGECHAB_01668	KFKMPMGL_00327	NLPCCFPL_00872	CDDPKDLP_01869	DJKHDLCG_00633	PIFANAEO_03497	GFPALNGB_00907	BGGGJBGJ_00878	OGPHOHPI_00280	LKKNCPNP_01527	KNNKOGNI_00521	GDMDJBMN_01631
araC_1		Arabinose operon regulatory protein	92	92	1	353	8074				917	917	917	FJMEIOKP_00334	HALOIIDI_03537	MCJLIOOP_03347	EACLNMBD_03762	BAJIHLMC_00204	CFBDNONK_03744	GENEGOGG_04224	HEGBGADN_00824	ALOBGNLA_04756	EHONOGGD_00427	EFHKGNMP_00493	DKDFIIJJ_02634	BOAOHFFJ_00247	MFKNNFJP_01238	LJDEBMHA_01221	AOELEJPK_01406	ONFBIPDF_00276	LGKBPCJO_01089	MCJBBFKG_00856	FOIOKNCB_02507	OKNAIPAC_00288	DHHFGDMP_01065	GALMCJGE_00335	EOIJLIBC_00477	OPGECHAB_00941	KFKMPMGL_01720	NLPCCFPL_01297	CDDPKDLP_01463	DJKHDLCG_03022	PIFANAEO_00475	GFPALNGB_02998	BGGGJBGJ_00430	OGPHOHPI_01086	LKKNCPNP_00921	KNNKOGNI_01103	GDMDJBMN_02539
group_13197		hypothetical protein	92	92	1	353	10606				320	320	320	FJMEIOKP_02061	HALOIIDI_00754	MCJLIOOP_00892	EACLNMBD_01118	BAJIHLMC_01167	CFBDNONK_02910	GENEGOGG_03918	HEGBGADN_00526	ALOBGNLA_01358	EHONOGGD_01424	EFHKGNMP_01003	DKDFIIJJ_01609	BOAOHFFJ_01710	MFKNNFJP_02144	LJDEBMHA_01718	AOELEJPK_00419	ONFBIPDF_00870	LGKBPCJO_01544	MCJBBFKG_01401	FOIOKNCB_00920	OKNAIPAC_00834	DHHFGDMP_00519	GALMCJGE_00903	EOIJLIBC_00981	OPGECHAB_01667	KFKMPMGL_00326	NLPCCFPL_00871	CDDPKDLP_01868	DJKHDLCG_00634	PIFANAEO_03496	GFPALNGB_00908	BGGGJBGJ_00879	OGPHOHPI_00279	LKKNCPNP_01526	KNNKOGNI_00522	GDMDJBMN_01632
ssuE		FMN reductase (NADPH)	92	92	1	353	10680				551	551	551	FJMEIOKP_02113	HALOIIDI_02249	MCJLIOOP_00302	EACLNMBD_01450	BAJIHLMC_01219	CFBDNONK_00897	GENEGOGG_04409	HEGBGADN_00578	ALOBGNLA_03476	EHONOGGD_01821	EFHKGNMP_00951	DKDFIIJJ_01557	BOAOHFFJ_01762	MFKNNFJP_02196	LJDEBMHA_01666	AOELEJPK_00367	ONFBIPDF_00923	LGKBPCJO_01492	MCJBBFKG_01349	FOIOKNCB_00972	OKNAIPAC_00782	DHHFGDMP_00571	GALMCJGE_00955	EOIJLIBC_00929	OPGECHAB_01615	KFKMPMGL_00274	NLPCCFPL_00819	CDDPKDLP_01816	DJKHDLCG_00686	PIFANAEO_03444	GFPALNGB_00960	BGGGJBGJ_00931	OGPHOHPI_00227	LKKNCPNP_01474	KNNKOGNI_00574	GDMDJBMN_01684
cysS		Cysteine--tRNA ligase	92	92	1	353	9899				1385	1385	1385	FJMEIOKP_01427	HALOIIDI_03967	MCJLIOOP_03097	EACLNMBD_04471	BAJIHLMC_01643	CFBDNONK_03887	GENEGOGG_01739	HEGBGADN_02789	ALOBGNLA_04155	EHONOGGD_01140	EFHKGNMP_01310	DKDFIIJJ_01930	BOAOHFFJ_03065	MFKNNFJP_03067	LJDEBMHA_03166	AOELEJPK_00737	ONFBIPDF_03101	LGKBPCJO_03160	MCJBBFKG_01681	FOIOKNCB_03859	OKNAIPAC_01115	DHHFGDMP_00237	GALMCJGE_02518	EOIJLIBC_02967	OPGECHAB_02525	KFKMPMGL_00607	NLPCCFPL_02029	CDDPKDLP_03139	DJKHDLCG_01814	PIFANAEO_02225	GFPALNGB_03906	BGGGJBGJ_02067	OGPHOHPI_00570	LKKNCPNP_02184	KNNKOGNI_00236	GDMDJBMN_02792
yohK_2		Inner membrane protein YohK	92	92	1	353	4541				695	695	695	FJMEIOKP_02275	HALOIIDI_03291	MCJLIOOP_03202	EACLNMBD_02908	BAJIHLMC_02189	CFBDNONK_02525	GENEGOGG_04143	HEGBGADN_00063	ALOBGNLA_02991	EHONOGGD_00849	EFHKGNMP_02340	DKDFIIJJ_03126	BOAOHFFJ_03531	MFKNNFJP_03648	LJDEBMHA_03276	AOELEJPK_03549	ONFBIPDF_02867	LGKBPCJO_03463	MCJBBFKG_02455	FOIOKNCB_02103	OKNAIPAC_03251	DHHFGDMP_01415	GALMCJGE_01914	EOIJLIBC_02553	OPGECHAB_00062	KFKMPMGL_02489	NLPCCFPL_01646	CDDPKDLP_00583	DJKHDLCG_01515	PIFANAEO_02792	GFPALNGB_00061	BGGGJBGJ_03650	OGPHOHPI_01580	LKKNCPNP_02888	KNNKOGNI_02108	GDMDJBMN_00505
mqo_1		Malate:quinone oxidoreductase	92	92	1	353	12919				1649	1649	1649	FJMEIOKP_02829	HALOIIDI_01783	MCJLIOOP_04755	EACLNMBD_02140	BAJIHLMC_03197	CFBDNONK_03792	GENEGOGG_02181	HEGBGADN_03330	ALOBGNLA_01644	EHONOGGD_02376	EFHKGNMP_03576	DKDFIIJJ_03549	BOAOHFFJ_03254	MFKNNFJP_03251	LJDEBMHA_02932	AOELEJPK_03311	ONFBIPDF_02639	LGKBPCJO_03038	MCJBBFKG_03323	FOIOKNCB_03357	OKNAIPAC_03516	DHHFGDMP_03409	GALMCJGE_01253	EOIJLIBC_03350	OPGECHAB_02085	KFKMPMGL_02807	NLPCCFPL_02652	CDDPKDLP_02448	DJKHDLCG_02096	PIFANAEO_03242	GFPALNGB_03374	BGGGJBGJ_02361	OGPHOHPI_03319	LKKNCPNP_03470	KNNKOGNI_03659	GDMDJBMN_02964
gsiC_2		Glutathione transport system permease protein GsiC	92	92	1	353	6854				953	953	953	FJMEIOKP_00954	HALOIIDI_02288	MCJLIOOP_04024	EACLNMBD_01698	BAJIHLMC_02121	CFBDNONK_03732	GENEGOGG_03906	HEGBGADN_03363	ALOBGNLA_03511	EHONOGGD_03233	EFHKGNMP_02148	DKDFIIJJ_00582	BOAOHFFJ_00843	MFKNNFJP_00641	LJDEBMHA_00606	AOELEJPK_02321	ONFBIPDF_01333	LGKBPCJO_00133	MCJBBFKG_00236	FOIOKNCB_01450	OKNAIPAC_01683	DHHFGDMP_02287	GALMCJGE_03311	EOIJLIBC_01384	OPGECHAB_03903	KFKMPMGL_01092	NLPCCFPL_00341	CDDPKDLP_03609	DJKHDLCG_01030	PIFANAEO_01035	GFPALNGB_02260	BGGGJBGJ_03399	OGPHOHPI_02324	LKKNCPNP_00099	KNNKOGNI_03387	GDMDJBMN_01305
nagR_1		HTH-type transcriptional repressor NagR	92	92	1	353	11315				743	743	743	FJMEIOKP_00004	HALOIIDI_02501	MCJLIOOP_02085	EACLNMBD_04190	BAJIHLMC_04181	CFBDNONK_03692	GENEGOGG_04131	HEGBGADN_04439	ALOBGNLA_03931	EHONOGGD_03829	EFHKGNMP_00788	DKDFIIJJ_01342	BOAOHFFJ_01983	MFKNNFJP_02417	LJDEBMHA_01502	AOELEJPK_00111	ONFBIPDF_01088	LGKBPCJO_01329	MCJBBFKG_01182	FOIOKNCB_01190	OKNAIPAC_00615	DHHFGDMP_00738	GALMCJGE_00017	EOIJLIBC_00766	OPGECHAB_03762	KFKMPMGL_00055	NLPCCFPL_00601	CDDPKDLP_03468	DJKHDLCG_00848	PIFANAEO_00787	GFPALNGB_01122	BGGGJBGJ_01094	OGPHOHPI_00065	LKKNCPNP_01257	KNNKOGNI_00796	GDMDJBMN_01894
ywrO		General stress protein 14	92	92	1	353	9336				551	551	551	FJMEIOKP_03491	HALOIIDI_01079	MCJLIOOP_02936	EACLNMBD_00844	BAJIHLMC_02967	CFBDNONK_01448	GENEGOGG_03320	HEGBGADN_01692	ALOBGNLA_02822	EHONOGGD_03575	EFHKGNMP_04314	DKDFIIJJ_03959	BOAOHFFJ_04307	MFKNNFJP_04102	LJDEBMHA_03656	AOELEJPK_04329	ONFBIPDF_04116	LGKBPCJO_04045	MCJBBFKG_03540	FOIOKNCB_03897	OKNAIPAC_03722	DHHFGDMP_03626	GALMCJGE_04344	EOIJLIBC_03914	OPGECHAB_03366	KFKMPMGL_03450	NLPCCFPL_03509	CDDPKDLP_04349	DJKHDLCG_04353	PIFANAEO_04323	GFPALNGB_03707	BGGGJBGJ_03379	OGPHOHPI_03928	LKKNCPNP_03760	KNNKOGNI_04454	GDMDJBMN_04239
nudC		NADH pyrophosphatase	92	92	1	356	15				770	770	770	FJMEIOKP_04499	HALOIIDI_01419	MCJLIOOP_01468	EACLNMBD_01553	BAJIHLMC_04553	CFBDNONK_00780	GENEGOGG_00625	HEGBGADN_04581	ALOBGNLA_01291	EHONOGGD_04564	EFHKGNMP_04543	DKDFIIJJ_04504	BOAOHFFJ_04414	MFKNNFJP_04411	LJDEBMHA_04547	AOELEJPK_04439	ONFBIPDF_04387	LGKBPCJO_04553	MCJBBFKG_04461	FOIOKNCB_04669	OKNAIPAC_04467	DHHFGDMP_04478	GALMCJGE_04628	EOIJLIBC_04408	OPGECHAB_04578	KFKMPMGL_04593	NLPCCFPL_04628	CDDPKDLP_04578	DJKHDLCG_04543	PIFANAEO_04541	GFPALNGB_04540	BGGGJBGJ_04481	OGPHOHPI_04419	LKKNCPNP_04426	KNNKOGNI_04519	GDMDJBMN_04430
ybiT		putative ABC transporter ATP-binding protein YbiT	92	92	1	353	10571				1661	1661	1661	FJMEIOKP_02027	HALOIIDI_02221	MCJLIOOP_03868	EACLNMBD_03149	BAJIHLMC_01133	CFBDNONK_03175	GENEGOGG_02375	HEGBGADN_00492	ALOBGNLA_03577	EHONOGGD_01390	EFHKGNMP_01037	DKDFIIJJ_01643	BOAOHFFJ_01676	MFKNNFJP_02110	LJDEBMHA_01752	AOELEJPK_00453	ONFBIPDF_00836	LGKBPCJO_01578	MCJBBFKG_01435	FOIOKNCB_00886	OKNAIPAC_00868	DHHFGDMP_00485	GALMCJGE_00869	EOIJLIBC_01015	OPGECHAB_01701	KFKMPMGL_00360	NLPCCFPL_00905	CDDPKDLP_01902	DJKHDLCG_00600	PIFANAEO_03530	GFPALNGB_00874	BGGGJBGJ_00845	OGPHOHPI_00313	LKKNCPNP_01560	KNNKOGNI_00488	GDMDJBMN_01598
ygfF		putative oxidoreductase YgfF	92	92	1	353	5772				743	743	743	FJMEIOKP_01714	HALOIIDI_02883	MCJLIOOP_02907	EACLNMBD_04767	BAJIHLMC_00907	CFBDNONK_04155	GENEGOGG_03699	HEGBGADN_02128	ALOBGNLA_03614	EHONOGGD_00216	EFHKGNMP_03004	DKDFIIJJ_02423	BOAOHFFJ_01163	MFKNNFJP_01896	LJDEBMHA_02329	AOELEJPK_03001	ONFBIPDF_01602	LGKBPCJO_02405	MCJBBFKG_02553	FOIOKNCB_00114	OKNAIPAC_01957	DHHFGDMP_02972	GALMCJGE_02247	EOIJLIBC_03580	OPGECHAB_01420	KFKMPMGL_03400	NLPCCFPL_02498	CDDPKDLP_00114	DJKHDLCG_00460	PIFANAEO_01699	GFPALNGB_01206	BGGGJBGJ_02654	OGPHOHPI_03055	LKKNCPNP_03143	KNNKOGNI_02305	GDMDJBMN_00605
group_13208		hypothetical protein	92	92	1	353	3778				1565	1565	1565	FJMEIOKP_02634	HALOIIDI_02343	MCJLIOOP_00386	EACLNMBD_00449	BAJIHLMC_03915	CFBDNONK_01848	GENEGOGG_00880	HEGBGADN_01110	ALOBGNLA_00486	EHONOGGD_03082	EFHKGNMP_02713	DKDFIIJJ_03309	BOAOHFFJ_02649	MFKNNFJP_02656	LJDEBMHA_02541	AOELEJPK_02636	ONFBIPDF_02258	LGKBPCJO_02086	MCJBBFKG_02098	FOIOKNCB_03442	OKNAIPAC_02585	DHHFGDMP_01774	GALMCJGE_01409	EOIJLIBC_02177	OPGECHAB_01860	KFKMPMGL_03029	NLPCCFPL_03036	CDDPKDLP_02061	DJKHDLCG_02327	PIFANAEO_03034	GFPALNGB_00423	BGGGJBGJ_03949	OGPHOHPI_01950	LKKNCPNP_02473	KNNKOGNI_01742	GDMDJBMN_02113
hslR		Heat shock protein 15	92	92	1	353	9374				401	401	401	FJMEIOKP_03527	HALOIIDI_04024	MCJLIOOP_03767	EACLNMBD_02846	BAJIHLMC_02931	CFBDNONK_02182	GENEGOGG_02248	HEGBGADN_01656	ALOBGNLA_00947	EHONOGGD_03539	EFHKGNMP_04350	DKDFIIJJ_03995	BOAOHFFJ_04343	MFKNNFJP_04066	LJDEBMHA_03692	AOELEJPK_04293	ONFBIPDF_04080	LGKBPCJO_04009	MCJBBFKG_03576	FOIOKNCB_03933	OKNAIPAC_03686	DHHFGDMP_03662	GALMCJGE_04308	EOIJLIBC_03950	OPGECHAB_03330	KFKMPMGL_03486	NLPCCFPL_03545	CDDPKDLP_04385	DJKHDLCG_04317	PIFANAEO_04287	GFPALNGB_03743	BGGGJBGJ_03343	OGPHOHPI_03892	LKKNCPNP_03796	KNNKOGNI_04418	GDMDJBMN_04275
group_1321		hypothetical protein	92	92	1	353	6825			Hypothetical protein with no hits to refseq/uniprot/clusters/cdd/tigrfams/pfam overlapping another protein with hits	644	1799	1778	FJMEIOKP_00969	HALOIIDI_04787	MCJLIOOP_05520	EACLNMBD_04406	BAJIHLMC_02381	CFBDNONK_05758	GENEGOGG_05467	HEGBGADN_03349	ALOBGNLA_04874	EHONOGGD_03218	EFHKGNMP_02133	DKDFIIJJ_00567	BOAOHFFJ_00858	MFKNNFJP_00626	LJDEBMHA_00592	AOELEJPK_02299	ONFBIPDF_01318	LGKBPCJO_00148	MCJBBFKG_00221	FOIOKNCB_01435	OKNAIPAC_01698	DHHFGDMP_02302	GALMCJGE_02988	EOIJLIBC_01400	OPGECHAB_02964	KFKMPMGL_01077	NLPCCFPL_00356	CDDPKDLP_02890	DJKHDLCG_01045	PIFANAEO_01050	GFPALNGB_02282	BGGGJBGJ_01512	OGPHOHPI_02340	LKKNCPNP_00121	KNNKOGNI_03372	GDMDJBMN_01290
slyB		Outer membrane lipoprotein SlyB	92	92	1	353	8178				467	467	467	FJMEIOKP_00248	HALOIIDI_03410	MCJLIOOP_03718	EACLNMBD_03638	BAJIHLMC_00117	CFBDNONK_02765	GENEGOGG_04259	HEGBGADN_00910	ALOBGNLA_01580	EHONOGGD_00514	EFHKGNMP_00580	DKDFIIJJ_02721	BOAOHFFJ_00159	MFKNNFJP_01326	LJDEBMHA_01309	AOELEJPK_01494	ONFBIPDF_00189	LGKBPCJO_01176	MCJBBFKG_00941	FOIOKNCB_02594	OKNAIPAC_00374	DHHFGDMP_00980	GALMCJGE_00248	EOIJLIBC_00563	OPGECHAB_01028	KFKMPMGL_01805	NLPCCFPL_01211	CDDPKDLP_01550	DJKHDLCG_02935	PIFANAEO_00563	GFPALNGB_03092	BGGGJBGJ_00516	OGPHOHPI_00999	LKKNCPNP_01008	KNNKOGNI_01016	GDMDJBMN_02453
alkB		Alpha-ketoglutarate-dependent dioxygenase AlkB	92	92	1	353	6207				641	641	641	FJMEIOKP_01181	HALOIIDI_00453	MCJLIOOP_00482	EACLNMBD_00866	BAJIHLMC_02558	CFBDNONK_01510	GENEGOGG_04618	HEGBGADN_03556	ALOBGNLA_01435	EHONOGGD_03726	EFHKGNMP_01958	DKDFIIJJ_00395	BOAOHFFJ_01041	MFKNNFJP_00443	LJDEBMHA_00422	AOELEJPK_02076	ONFBIPDF_01137	LGKBPCJO_00325	MCJBBFKG_00010	FOIOKNCB_01255	OKNAIPAC_01910	DHHFGDMP_02514	GALMCJGE_02818	EOIJLIBC_01577	OPGECHAB_02783	KFKMPMGL_00895	NLPCCFPL_00538	CDDPKDLP_02709	DJKHDLCG_01220	PIFANAEO_01236	GFPALNGB_02511	BGGGJBGJ_01342	OGPHOHPI_02519	LKKNCPNP_00347	KNNKOGNI_03188	GDMDJBMN_01114
mtfA		Protein MtfA	92	92	1	353	7006				767	767	767	FJMEIOKP_00855	HALOIIDI_02880	MCJLIOOP_05183	EACLNMBD_03536	BAJIHLMC_02027	CFBDNONK_04509	GENEGOGG_04113	HEGBGADN_04007	ALOBGNLA_02217	EHONOGGD_03307	EFHKGNMP_02234	DKDFIIJJ_00682	BOAOHFFJ_00758	MFKNNFJP_00726	LJDEBMHA_00704	AOELEJPK_02414	ONFBIPDF_01418	LGKBPCJO_00044	MCJBBFKG_00335	FOIOKNCB_01551	OKNAIPAC_01584	DHHFGDMP_02188	GALMCJGE_03409	EOIJLIBC_01295	OPGECHAB_04002	KFKMPMGL_01198	NLPCCFPL_00235	CDDPKDLP_03708	DJKHDLCG_00930	PIFANAEO_00944	GFPALNGB_02172	BGGGJBGJ_03497	OGPHOHPI_02220	LKKNCPNP_04364	KNNKOGNI_03475	GDMDJBMN_01405
argA		Amino-acid acetyltransferase	92	92	1	353	5809				1328	1328	1328	FJMEIOKP_01680	HALOIIDI_03248	MCJLIOOP_03399	EACLNMBD_02090	BAJIHLMC_00941	CFBDNONK_01181	GENEGOGG_01829	HEGBGADN_02162	ALOBGNLA_03224	EHONOGGD_00250	EFHKGNMP_02970	DKDFIIJJ_02457	BOAOHFFJ_01128	MFKNNFJP_01931	LJDEBMHA_02363	AOELEJPK_03035	ONFBIPDF_01568	LGKBPCJO_02370	MCJBBFKG_02519	FOIOKNCB_00080	OKNAIPAC_01923	DHHFGDMP_03006	GALMCJGE_02281	EOIJLIBC_03615	OPGECHAB_01454	KFKMPMGL_03434	NLPCCFPL_02532	CDDPKDLP_00080	DJKHDLCG_00494	PIFANAEO_01665	GFPALNGB_01171	BGGGJBGJ_02620	OGPHOHPI_03021	LKKNCPNP_03177	KNNKOGNI_02271	GDMDJBMN_00571
ffh		Signal recognition particle protein	92	92	1	353	2439				1361	1361	1361	FJMEIOKP_01591	HALOIIDI_02720	MCJLIOOP_01963	EACLNMBD_02975	BAJIHLMC_04603	CFBDNONK_01224	GENEGOGG_00776	HEGBGADN_04663	ALOBGNLA_01773	EHONOGGD_04620	EFHKGNMP_04571	DKDFIIJJ_04542	BOAOHFFJ_04442	MFKNNFJP_04434	LJDEBMHA_04564	AOELEJPK_04461	ONFBIPDF_01478	LGKBPCJO_02281	MCJBBFKG_04483	FOIOKNCB_04698	OKNAIPAC_04489	DHHFGDMP_04494	GALMCJGE_04642	EOIJLIBC_04431	OPGECHAB_04595	KFKMPMGL_04643	NLPCCFPL_02621	CDDPKDLP_04601	DJKHDLCG_04558	PIFANAEO_04563	GFPALNGB_04207	BGGGJBGJ_02529	OGPHOHPI_04448	LKKNCPNP_04492	KNNKOGNI_02183	GDMDJBMN_04468
ccpA_3		Catabolite control protein A	92	92	1	354	188				956	956	956	FJMEIOKP_03415	HALOIIDI_01509	MCJLIOOP_03993	EACLNMBD_00127	BAJIHLMC_03503	CFBDNONK_00467	GENEGOGG_02590	HEGBGADN_01354	ALOBGNLA_03654	EHONOGGD_00773	EFHKGNMP_03878	DKDFIIJJ_03883	BOAOHFFJ_03855	MFKNNFJP_03852	LJDEBMHA_03580	AOELEJPK_03754	ONFBIPDF_03637	LGKBPCJO_03708	MCJBBFKG_03919	FOIOKNCB_04144	OKNAIPAC_03914	DHHFGDMP_04005	GALMCJGE_02661	EOIJLIBC_03838	OPGECHAB_02710	KFKMPMGL_04003	NLPCCFPL_03894	CDDPKDLP_02554	DJKHDLCG_02449	PIFANAEO_03820	GFPALNGB_03552	BGGGJBGJ_02822	OGPHOHPI_03670	LKKNCPNP_03602	KNNKOGNI_03825	GDMDJBMN_03764
pepT_1		Peptidase T	92	92	1	353	11270				1229	1238	1229	FJMEIOKP_02252	HALOIIDI_02948	MCJLIOOP_03826	EACLNMBD_03232	BAJIHLMC_01391	CFBDNONK_02134	GENEGOGG_01213	HEGBGADN_00714	ALOBGNLA_02505	EHONOGGD_01993	EFHKGNMP_00817	DKDFIIJJ_01370	BOAOHFFJ_01954	MFKNNFJP_02388	LJDEBMHA_01530	AOELEJPK_00148	ONFBIPDF_01059	LGKBPCJO_01357	MCJBBFKG_01210	FOIOKNCB_01162	OKNAIPAC_00643	DHHFGDMP_00710	GALMCJGE_01089	EOIJLIBC_00794	OPGECHAB_03789	KFKMPMGL_00084	NLPCCFPL_00629	CDDPKDLP_03495	DJKHDLCG_00821	PIFANAEO_00815	GFPALNGB_01095	BGGGJBGJ_01067	OGPHOHPI_00093	LKKNCPNP_01284	KNNKOGNI_00769	GDMDJBMN_01867
kdgK_1		2-dehydro-3-deoxygluconokinase	92	92	1	354	198				953	953	953	FJMEIOKP_03405	HALOIIDI_00363	MCJLIOOP_00836	EACLNMBD_00117	BAJIHLMC_03513	CFBDNONK_02470	GENEGOGG_00540	HEGBGADN_01364	ALOBGNLA_01526	EHONOGGD_00763	EFHKGNMP_03868	DKDFIIJJ_03873	BOAOHFFJ_03845	MFKNNFJP_03842	LJDEBMHA_03570	AOELEJPK_03744	ONFBIPDF_03647	LGKBPCJO_03718	MCJBBFKG_03929	FOIOKNCB_04134	OKNAIPAC_03904	DHHFGDMP_04015	GALMCJGE_02671	EOIJLIBC_03828	OPGECHAB_02700	KFKMPMGL_04013	NLPCCFPL_03904	CDDPKDLP_02564	DJKHDLCG_02459	PIFANAEO_03830	GFPALNGB_03562	BGGGJBGJ_02832	OGPHOHPI_03660	LKKNCPNP_03612	KNNKOGNI_03835	GDMDJBMN_03754
epmA		Elongation factor P--(R)-beta-lysine ligase	92	92	1	353	4439				977	977	977	FJMEIOKP_02391	HALOIIDI_00199	MCJLIOOP_00978	EACLNMBD_03087	BAJIHLMC_02306	CFBDNONK_02011	GENEGOGG_04792	HEGBGADN_00291	ALOBGNLA_00395	EHONOGGD_00966	EFHKGNMP_02456	DKDFIIJJ_03010	BOAOHFFJ_03644	MFKNNFJP_03535	LJDEBMHA_03902	AOELEJPK_03432	ONFBIPDF_02754	LGKBPCJO_01853	MCJBBFKG_02339	FOIOKNCB_02219	OKNAIPAC_03135	DHHFGDMP_01531	GALMCJGE_03027	EOIJLIBC_02436	OPGECHAB_00273	KFKMPMGL_02373	NLPCCFPL_01762	CDDPKDLP_00794	DJKHDLCG_01297	PIFANAEO_02580	GFPALNGB_00174	BGGGJBGJ_03042	OGPHOHPI_01692	LKKNCPNP_02775	KNNKOGNI_01995	GDMDJBMN_03652
modE		DNA-binding transcriptional dual regulator ModE	92	92	1	353	10472				782	782	782	FJMEIOKP_01940	HALOIIDI_03926	MCJLIOOP_00676	EACLNMBD_01847	BAJIHLMC_01046	CFBDNONK_03561	GENEGOGG_01928	HEGBGADN_00404	ALOBGNLA_02128	EHONOGGD_01303	EFHKGNMP_01125	DKDFIIJJ_01729	BOAOHFFJ_01589	MFKNNFJP_02023	LJDEBMHA_01839	AOELEJPK_00540	ONFBIPDF_00749	LGKBPCJO_01665	MCJBBFKG_01522	FOIOKNCB_00800	OKNAIPAC_00955	DHHFGDMP_00398	GALMCJGE_00781	EOIJLIBC_01102	OPGECHAB_01788	KFKMPMGL_00447	NLPCCFPL_00992	CDDPKDLP_01989	DJKHDLCG_00513	PIFANAEO_02061	GFPALNGB_00789	BGGGJBGJ_00758	OGPHOHPI_00400	LKKNCPNP_04476	KNNKOGNI_00401	GDMDJBMN_01511
wbgU		UDP-N-acetylglucosamine 4-epimerase	92	92	1	353	7713				1007	1007	1007	FJMEIOKP_00615	HALOIIDI_02553	MCJLIOOP_01582	EACLNMBD_03892	BAJIHLMC_00488	CFBDNONK_02896	GENEGOGG_03063	HEGBGADN_04491	ALOBGNLA_03045	EHONOGGD_04426	EFHKGNMP_00208	DKDFIIJJ_00920	BOAOHFFJ_00527	MFKNNFJP_00959	LJDEBMHA_00944	AOELEJPK_01121	ONFBIPDF_00552	LGKBPCJO_00806	MCJBBFKG_00575	FOIOKNCB_02944	OKNAIPAC_00008	DHHFGDMP_01346	GALMCJGE_00613	EOIJLIBC_00192	OPGECHAB_00643	KFKMPMGL_01441	NLPCCFPL_01576	CDDPKDLP_01165	DJKHDLCG_02598	PIFANAEO_00199	GFPALNGB_01926	BGGGJBGJ_00153	OGPHOHPI_01373	LKKNCPNP_01834	KNNKOGNI_01378	GDMDJBMN_00149
ftsW		putative peptidoglycan glycosyltransferase FtsW	92	92	1	353	3695				1214	1214	1214	FJMEIOKP_02709	HALOIIDI_00478	MCJLIOOP_02098	EACLNMBD_00583	BAJIHLMC_03031	CFBDNONK_00943	GENEGOGG_00262	HEGBGADN_01186	ALOBGNLA_00037	EHONOGGD_02053	EFHKGNMP_02788	DKDFIIJJ_03385	BOAOHFFJ_02724	MFKNNFJP_02581	LJDEBMHA_02617	AOELEJPK_02561	ONFBIPDF_02333	LGKBPCJO_02161	MCJBBFKG_02023	FOIOKNCB_03517	OKNAIPAC_02510	DHHFGDMP_01849	GALMCJGE_01484	EOIJLIBC_02102	OPGECHAB_01937	KFKMPMGL_03105	NLPCCFPL_02961	CDDPKDLP_02138	DJKHDLCG_02252	PIFANAEO_02959	GFPALNGB_00498	BGGGJBGJ_03873	OGPHOHPI_02025	LKKNCPNP_02548	KNNKOGNI_01667	GDMDJBMN_02038
gsiD_3		Glutathione transport system permease protein GsiD	92	92	1	353	12811				884	884	884	FJMEIOKP_03012	HALOIIDI_03638	MCJLIOOP_04313	EACLNMBD_03828	BAJIHLMC_03256	CFBDNONK_03866	GENEGOGG_03073	HEGBGADN_03626	ALOBGNLA_02346	EHONOGGD_02435	EFHKGNMP_03637	DKDFIIJJ_03734	BOAOHFFJ_03452	MFKNNFJP_03449	LJDEBMHA_02744	AOELEJPK_03250	ONFBIPDF_02454	LGKBPCJO_03099	MCJBBFKG_03506	FOIOKNCB_03294	OKNAIPAC_03332	DHHFGDMP_03592	GALMCJGE_01312	EOIJLIBC_03288	OPGECHAB_02270	KFKMPMGL_02990	NLPCCFPL_02835	CDDPKDLP_02262	DJKHDLCG_02026	PIFANAEO_03181	GFPALNGB_03316	BGGGJBGJ_04307	OGPHOHPI_03506	LKKNCPNP_03260	KNNKOGNI_03599	GDMDJBMN_03033
aroL		Shikimate kinase 2	92	92	1	353	9758				524	524	524	FJMEIOKP_01318	HALOIIDI_00113	MCJLIOOP_03882	EACLNMBD_03963	BAJIHLMC_01533	CFBDNONK_02637	GENEGOGG_02944	HEGBGADN_02899	ALOBGNLA_03591	EHONOGGD_01250	EFHKGNMP_01420	DKDFIIJJ_02039	BOAOHFFJ_02955	MFKNNFJP_02957	LJDEBMHA_03056	AOELEJPK_00846	ONFBIPDF_02992	LGKBPCJO_03269	MCJBBFKG_01790	FOIOKNCB_03749	OKNAIPAC_01224	DHHFGDMP_00128	GALMCJGE_02408	EOIJLIBC_03076	OPGECHAB_02416	KFKMPMGL_00758	NLPCCFPL_02180	CDDPKDLP_03248	DJKHDLCG_01705	PIFANAEO_02334	GFPALNGB_04016	BGGGJBGJ_02177	OGPHOHPI_00680	LKKNCPNP_02074	KNNKOGNI_00127	GDMDJBMN_02683
ruvA		Holliday junction ATP-dependent DNA helicase RuvA	92	92	1	353	7558				614	614	614	FJMEIOKP_00732	HALOIIDI_02735	MCJLIOOP_03483	EACLNMBD_01870	BAJIHLMC_01897	CFBDNONK_03908	GENEGOGG_03125	HEGBGADN_02683	ALOBGNLA_03295	EHONOGGD_03512	EFHKGNMP_00102	DKDFIIJJ_00813	BOAOHFFJ_00634	MFKNNFJP_00852	LJDEBMHA_00836	AOELEJPK_01014	ONFBIPDF_00658	LGKBPCJO_00699	MCJBBFKG_00459	FOIOKNCB_02837	OKNAIPAC_01461	DHHFGDMP_02065	GALMCJGE_00722	EOIJLIBC_00086	OPGECHAB_00753	KFKMPMGL_01323	NLPCCFPL_00111	CDDPKDLP_01275	DJKHDLCG_03319	PIFANAEO_00092	GFPALNGB_01820	BGGGJBGJ_00043	OGPHOHPI_01480	LKKNCPNP_01941	KNNKOGNI_01485	GDMDJBMN_00042
rutC_2		Putative aminoacrylate peracid reductase RutC	92	92	1	353	12800				386	386	386	FJMEIOKP_03002	HALOIIDI_04216	MCJLIOOP_04657	EACLNMBD_04337	BAJIHLMC_03266	CFBDNONK_03055	GENEGOGG_04706	HEGBGADN_03616	ALOBGNLA_02356	EHONOGGD_02445	EFHKGNMP_03647	DKDFIIJJ_03724	BOAOHFFJ_03442	MFKNNFJP_03439	LJDEBMHA_02754	AOELEJPK_03240	ONFBIPDF_02464	LGKBPCJO_03109	MCJBBFKG_03496	FOIOKNCB_03284	OKNAIPAC_03342	DHHFGDMP_03582	GALMCJGE_01322	EOIJLIBC_03278	OPGECHAB_02259	KFKMPMGL_02980	NLPCCFPL_02825	CDDPKDLP_02273	DJKHDLCG_02016	PIFANAEO_03171	GFPALNGB_03306	BGGGJBGJ_04297	OGPHOHPI_03496	LKKNCPNP_03270	KNNKOGNI_03589	GDMDJBMN_03043
carB_3		Carbamoyl-phosphate synthase large chain	92	92	1	353	12872				3605	3605	3605	FJMEIOKP_04382	HALOIIDI_03209	MCJLIOOP_03462	EACLNMBD_03394	BAJIHLMC_03236	CFBDNONK_02966	GENEGOGG_02261	HEGBGADN_03290	ALOBGNLA_03887	EHONOGGD_02415	EFHKGNMP_03616	DKDFIIJJ_03509	BOAOHFFJ_03214	MFKNNFJP_03211	LJDEBMHA_02972	AOELEJPK_03270	ONFBIPDF_02682	LGKBPCJO_03077	MCJBBFKG_04399	FOIOKNCB_03317	OKNAIPAC_04390	DHHFGDMP_04410	GALMCJGE_01292	EOIJLIBC_03311	OPGECHAB_02045	KFKMPMGL_04480	NLPCCFPL_04514	CDDPKDLP_02488	DJKHDLCG_02057	PIFANAEO_03203	GFPALNGB_03335	BGGGJBGJ_02321	OGPHOHPI_03280	LKKNCPNP_03520	KNNKOGNI_03620	GDMDJBMN_03003
mgsA		Methylglyoxal synthase	92	92	1	353	10701				458	458	458	FJMEIOKP_02134	HALOIIDI_01107	MCJLIOOP_00323	EACLNMBD_01212	BAJIHLMC_01239	CFBDNONK_02848	GENEGOGG_02014	HEGBGADN_00599	ALOBGNLA_00727	EHONOGGD_01841	EFHKGNMP_00931	DKDFIIJJ_01537	BOAOHFFJ_01782	MFKNNFJP_02216	LJDEBMHA_01645	AOELEJPK_00347	ONFBIPDF_00944	LGKBPCJO_01471	MCJBBFKG_01328	FOIOKNCB_00993	OKNAIPAC_00761	DHHFGDMP_00592	GALMCJGE_00975	EOIJLIBC_00908	OPGECHAB_01595	KFKMPMGL_00253	NLPCCFPL_00798	CDDPKDLP_01796	DJKHDLCG_00707	PIFANAEO_03423	GFPALNGB_00981	BGGGJBGJ_00952	OGPHOHPI_00207	LKKNCPNP_01453	KNNKOGNI_00595	GDMDJBMN_01705
recD		RecBCD enzyme subunit RecD	92	92	1	353	5808				1847	1847	1847	FJMEIOKP_01681	HALOIIDI_03247	MCJLIOOP_03400	EACLNMBD_02089	BAJIHLMC_00940	CFBDNONK_01180	GENEGOGG_01830	HEGBGADN_02161	ALOBGNLA_03225	EHONOGGD_00249	EFHKGNMP_02971	DKDFIIJJ_02456	BOAOHFFJ_01129	MFKNNFJP_01930	LJDEBMHA_02362	AOELEJPK_03034	ONFBIPDF_01569	LGKBPCJO_02371	MCJBBFKG_02520	FOIOKNCB_00081	OKNAIPAC_01924	DHHFGDMP_03005	GALMCJGE_02280	EOIJLIBC_03614	OPGECHAB_01453	KFKMPMGL_03433	NLPCCFPL_02531	CDDPKDLP_00081	DJKHDLCG_00493	PIFANAEO_01666	GFPALNGB_01172	BGGGJBGJ_02621	OGPHOHPI_03022	LKKNCPNP_03176	KNNKOGNI_02272	GDMDJBMN_00572
dctA		Aerobic C4-dicarboxylate transport protein	92	92	1	354	92				1283	1283	1283	FJMEIOKP_03346	HALOIIDI_02823	MCJLIOOP_03348	EACLNMBD_03367	BAJIHLMC_03784	CFBDNONK_01689	GENEGOGG_01811	HEGBGADN_01423	ALOBGNLA_03139	EHONOGGD_00704	EFHKGNMP_03807	DKDFIIJJ_03813	BOAOHFFJ_03786	MFKNNFJP_03783	LJDEBMHA_03511	AOELEJPK_03685	ONFBIPDF_03706	LGKBPCJO_03778	MCJBBFKG_04350	FOIOKNCB_04537	OKNAIPAC_03991	DHHFGDMP_04361	GALMCJGE_02732	EOIJLIBC_03768	OPGECHAB_02641	KFKMPMGL_04365	NLPCCFPL_04364	CDDPKDLP_02623	DJKHDLCG_02518	PIFANAEO_03999	GFPALNGB_03621	BGGGJBGJ_02891	OGPHOHPI_03601	LKKNCPNP_03671	KNNKOGNI_03894	GDMDJBMN_04137
accD		Acetyl-coenzyme A carboxylase carboxyl transferase subunit beta	92	92	1	353	6135				914	914	914	FJMEIOKP_03915	HALOIIDI_01449	MCJLIOOP_01521	EACLNMBD_03528	BAJIHLMC_03346	CFBDNONK_02286	GENEGOGG_00874	HEGBGADN_02446	ALOBGNLA_01668	EHONOGGD_04130	EFHKGNMP_01889	DKDFIIJJ_00325	BOAOHFFJ_02103	MFKNNFJP_00375	LJDEBMHA_00355	AOELEJPK_02008	ONFBIPDF_02080	LGKBPCJO_00392	MCJBBFKG_03250	FOIOKNCB_01979	OKNAIPAC_02817	DHHFGDMP_03144	GALMCJGE_03245	EOIJLIBC_01644	OPGECHAB_03672	KFKMPMGL_03881	NLPCCFPL_03760	CDDPKDLP_03378	DJKHDLCG_03184	PIFANAEO_01305	GFPALNGB_02579	BGGGJBGJ_01275	OGPHOHPI_02587	LKKNCPNP_00414	KNNKOGNI_03118	GDMDJBMN_03969
group_13231		hypothetical protein	92	92	1	353	10305				437	437	437	FJMEIOKP_01440	HALOIIDI_03916	MCJLIOOP_04448	EACLNMBD_03901	BAJIHLMC_01760	CFBDNONK_04029	GENEGOGG_03336	HEGBGADN_05113	ALOBGNLA_04090	EHONOGGD_04479	EFHKGNMP_01257	DKDFIIJJ_01865	BOAOHFFJ_03079	MFKNNFJP_03081	LJDEBMHA_01980	AOELEJPK_00673	ONFBIPDF_03117	LGKBPCJO_01806	MCJBBFKG_01668	FOIOKNCB_00667	OKNAIPAC_01101	DHHFGDMP_00251	GALMCJGE_02560	EOIJLIBC_01242	OPGECHAB_04381	KFKMPMGL_00593	NLPCCFPL_02016	CDDPKDLP_04314	DJKHDLCG_01844	PIFANAEO_02192	GFPALNGB_00644	BGGGJBGJ_04332	OGPHOHPI_00544	LKKNCPNP_02232	KNNKOGNI_00250	GDMDJBMN_02823
ilvC		Ketol-acid reductoisomerase (NADP(+))	92	92	1	353	9171				1475	1475	1475	FJMEIOKP_03671	HALOIIDI_02937	MCJLIOOP_02716	EACLNMBD_02951	BAJIHLMC_02786	CFBDNONK_03924	GENEGOGG_03977	HEGBGADN_01511	ALOBGNLA_01145	EHONOGGD_02594	EFHKGNMP_04068	DKDFIIJJ_04141	BOAOHFFJ_04039	MFKNNFJP_03926	LJDEBMHA_03837	AOELEJPK_04152	ONFBIPDF_03859	LGKBPCJO_03864	MCJBBFKG_03720	FOIOKNCB_04077	OKNAIPAC_03542	DHHFGDMP_03806	GALMCJGE_03579	EOIJLIBC_04094	OPGECHAB_03185	KFKMPMGL_03630	NLPCCFPL_03689	CDDPKDLP_03877	DJKHDLCG_03701	PIFANAEO_03629	GFPALNGB_03887	BGGGJBGJ_03198	OGPHOHPI_03746	LKKNCPNP_03942	KNNKOGNI_04276	GDMDJBMN_03459
znuA		High-affinity zinc uptake system protein ZnuA	92	92	1	353	7562				947	947	947	FJMEIOKP_00728	HALOIIDI_02731	MCJLIOOP_03487	EACLNMBD_01866	BAJIHLMC_01893	CFBDNONK_04603	GENEGOGG_03121	HEGBGADN_02687	ALOBGNLA_03291	EHONOGGD_03516	EFHKGNMP_00106	DKDFIIJJ_00817	BOAOHFFJ_00630	MFKNNFJP_00856	LJDEBMHA_00840	AOELEJPK_01018	ONFBIPDF_00654	LGKBPCJO_00703	MCJBBFKG_00463	FOIOKNCB_02841	OKNAIPAC_01457	DHHFGDMP_02061	GALMCJGE_00718	EOIJLIBC_00090	OPGECHAB_00749	KFKMPMGL_01327	NLPCCFPL_00107	CDDPKDLP_01271	DJKHDLCG_03323	PIFANAEO_00096	GFPALNGB_01824	BGGGJBGJ_00047	OGPHOHPI_01476	LKKNCPNP_01937	KNNKOGNI_01481	GDMDJBMN_00046
yadG		putative ABC transporter ATP-binding protein YadG	92	92	1	353	3648				926	926	926	FJMEIOKP_02754	HALOIIDI_03112	MCJLIOOP_03002	EACLNMBD_03321	BAJIHLMC_03075	CFBDNONK_01553	GENEGOGG_01992	HEGBGADN_01230	ALOBGNLA_02375	EHONOGGD_02097	EFHKGNMP_02833	DKDFIIJJ_03429	BOAOHFFJ_02768	MFKNNFJP_02537	LJDEBMHA_02661	AOELEJPK_02517	ONFBIPDF_02377	LGKBPCJO_02205	MCJBBFKG_01978	FOIOKNCB_03563	OKNAIPAC_02465	DHHFGDMP_01894	GALMCJGE_01529	EOIJLIBC_02058	OPGECHAB_01982	KFKMPMGL_03149	NLPCCFPL_02917	CDDPKDLP_02183	DJKHDLCG_02208	PIFANAEO_02913	GFPALNGB_00542	BGGGJBGJ_03829	OGPHOHPI_02069	LKKNCPNP_02592	KNNKOGNI_01623	GDMDJBMN_01994
pgrR_4		HTH-type transcriptional regulator PgrR	92	92	1	353	12929				902	902	902	FJMEIOKP_02839	HALOIIDI_04047	MCJLIOOP_03151	EACLNMBD_04124	BAJIHLMC_03187	CFBDNONK_05169	GENEGOGG_05177	HEGBGADN_03340	ALOBGNLA_02068	EHONOGGD_02366	EFHKGNMP_03566	DKDFIIJJ_03559	BOAOHFFJ_03264	MFKNNFJP_03261	LJDEBMHA_02922	AOELEJPK_03321	ONFBIPDF_02629	LGKBPCJO_03028	MCJBBFKG_03333	FOIOKNCB_03367	OKNAIPAC_03506	DHHFGDMP_03419	GALMCJGE_01243	EOIJLIBC_03360	OPGECHAB_02095	KFKMPMGL_02817	NLPCCFPL_02662	CDDPKDLP_02438	DJKHDLCG_02106	PIFANAEO_03252	GFPALNGB_03384	BGGGJBGJ_02371	OGPHOHPI_03329	LKKNCPNP_03460	KNNKOGNI_03669	GDMDJBMN_03206
sapC		Peptide transport system permease protein SapC	92	92	1	353	7794				890	890	890	FJMEIOKP_00553	HALOIIDI_02196	MCJLIOOP_00550	EACLNMBD_00808	BAJIHLMC_00426	CFBDNONK_01514	GENEGOGG_02636	HEGBGADN_02314	ALOBGNLA_04960	EHONOGGD_02276	EFHKGNMP_00270	DKDFIIJJ_00982	BOAOHFFJ_00465	MFKNNFJP_01021	LJDEBMHA_01006	AOELEJPK_01183	ONFBIPDF_00489	LGKBPCJO_00868	MCJBBFKG_00637	FOIOKNCB_03006	OKNAIPAC_00070	DHHFGDMP_01284	GALMCJGE_00551	EOIJLIBC_00254	OPGECHAB_00580	KFKMPMGL_01503	NLPCCFPL_01514	CDDPKDLP_01102	DJKHDLCG_02660	PIFANAEO_00261	GFPALNGB_01989	BGGGJBGJ_00215	OGPHOHPI_01310	LKKNCPNP_01772	KNNKOGNI_01316	GDMDJBMN_00211
group_13237		hypothetical protein	92	92	1	353	5155				776	776	776	FJMEIOKP_03171	HALOIIDI_01821	MCJLIOOP_04340	EACLNMBD_01136	BAJIHLMC_00595	CFBDNONK_02601	GENEGOGG_03107	HEGBGADN_01938	ALOBGNLA_03970	EHONOGGD_01542	EFHKGNMP_03435	DKDFIIJJ_04234	BOAOHFFJ_01474	MFKNNFJP_01584	LJDEBMHA_02043	AOELEJPK_03917	ONFBIPDF_03285	LGKBPCJO_02819	MCJBBFKG_02900	FOIOKNCB_00557	OKNAIPAC_02305	DHHFGDMP_02623	GALMCJGE_01650	EOIJLIBC_02883	OPGECHAB_03479	KFKMPMGL_02245	NLPCCFPL_03192	CDDPKDLP_00420	DJKHDLCG_00101	PIFANAEO_01985	GFPALNGB_01583	BGGGJBGJ_01698	OGPHOHPI_04022	LKKNCPNP_04052	KNNKOGNI_02615	GDMDJBMN_00965
pyrE		Orotate phosphoribosyltransferase	92	92	1	353	9526				641	641	641	FJMEIOKP_04043	HALOIIDI_01841	MCJLIOOP_01766	EACLNMBD_02156	BAJIHLMC_03736	CFBDNONK_04117	GENEGOGG_02440	HEGBGADN_03130	ALOBGNLA_02702	EHONOGGD_02783	EFHKGNMP_04116	DKDFIIJJ_04331	BOAOHFFJ_04220	MFKNNFJP_04284	LJDEBMHA_04086	AOELEJPK_04200	ONFBIPDF_03907	LGKBPCJO_04132	MCJBBFKG_03807	FOIOKNCB_04256	OKNAIPAC_03783	DHHFGDMP_03893	GALMCJGE_03665	EOIJLIBC_04142	OPGECHAB_04119	KFKMPMGL_04096	NLPCCFPL_04139	CDDPKDLP_03925	DJKHDLCG_03916	PIFANAEO_03911	GFPALNGB_04117	BGGGJBGJ_04123	OGPHOHPI_04158	LKKNCPNP_04187	KNNKOGNI_04324	GDMDJBMN_03903
esaI		Acyl-homoserine-lactone synthase	92	92	1	353	7898				632	632	632	FJMEIOKP_00470	HALOIIDI_02900	MCJLIOOP_03267	EACLNMBD_04135	BAJIHLMC_00344	CFBDNONK_02840	GENEGOGG_04126	HEGBGADN_02232	ALOBGNLA_03239	EHONOGGD_02194	EFHKGNMP_00351	DKDFIIJJ_01063	BOAOHFFJ_00382	MFKNNFJP_01104	LJDEBMHA_01087	AOELEJPK_01265	ONFBIPDF_00406	LGKBPCJO_00951	MCJBBFKG_00720	FOIOKNCB_03087	OKNAIPAC_00152	DHHFGDMP_01201	GALMCJGE_00469	EOIJLIBC_00337	OPGECHAB_00498	KFKMPMGL_01586	NLPCCFPL_01431	CDDPKDLP_01020	DJKHDLCG_02743	PIFANAEO_00344	GFPALNGB_02072	BGGGJBGJ_00296	OGPHOHPI_01229	LKKNCPNP_01688	KNNKOGNI_01234	GDMDJBMN_00294
mdtE		Multidrug resistance protein MdtE	92	92	1	353	13139				1130	1130	1130	FJMEIOKP_02966	HALOIIDI_00783	MCJLIOOP_03704	EACLNMBD_03561	BAJIHLMC_03577	CFBDNONK_01918	GENEGOGG_02151	HEGBGADN_02624	ALOBGNLA_02078	EHONOGGD_02624	EFHKGNMP_03685	DKDFIIJJ_03686	BOAOHFFJ_03388	MFKNNFJP_03386	LJDEBMHA_02797	AOELEJPK_03199	ONFBIPDF_02502	LGKBPCJO_02899	MCJBBFKG_03460	FOIOKNCB_03248	OKNAIPAC_03378	DHHFGDMP_03546	GALMCJGE_01117	EOIJLIBC_03242	OPGECHAB_02222	KFKMPMGL_02944	NLPCCFPL_02789	CDDPKDLP_02311	DJKHDLCG_01979	PIFANAEO_03378	GFPALNGB_03263	BGGGJBGJ_02496	OGPHOHPI_03459	LKKNCPNP_03311	KNNKOGNI_03552	GDMDJBMN_03080
holA		DNA polymerase III subunit delta	92	92	1	353	10394				1031	1031	1031	FJMEIOKP_01507	HALOIIDI_02676	MCJLIOOP_01988	EACLNMBD_02127	BAJIHLMC_00960	CFBDNONK_02495	GENEGOGG_02328	HEGBGADN_04693	ALOBGNLA_01934	EHONOGGD_03385	EFHKGNMP_01204	DKDFIIJJ_01812	BOAOHFFJ_03143	MFKNNFJP_03145	LJDEBMHA_01918	AOELEJPK_00619	ONFBIPDF_03169	LGKBPCJO_01745	MCJBBFKG_01601	FOIOKNCB_00720	OKNAIPAC_01034	DHHFGDMP_00318	GALMCJGE_04220	EOIJLIBC_01181	OPGECHAB_04329	KFKMPMGL_00526	NLPCCFPL_01078	CDDPKDLP_04262	DJKHDLCG_04066	PIFANAEO_02140	GFPALNGB_00706	BGGGJBGJ_00672	OGPHOHPI_00479	LKKNCPNP_02286	KNNKOGNI_00317	GDMDJBMN_02891
sdhA		Succinate dehydrogenase flavoprotein subunit	92	92	1	353	10440				1766	1766	1766	FJMEIOKP_01558	HALOIIDI_01545	MCJLIOOP_01726	EACLNMBD_01774	BAJIHLMC_01011	CFBDNONK_00800	GENEGOGG_00794	HEGBGADN_03822	ALOBGNLA_01079	EHONOGGD_03436	EFHKGNMP_01158	DKDFIIJJ_01762	BOAOHFFJ_03194	MFKNNFJP_03191	LJDEBMHA_01872	AOELEJPK_00573	ONFBIPDF_04317	LGKBPCJO_01699	MCJBBFKG_01555	FOIOKNCB_00767	OKNAIPAC_00988	DHHFGDMP_00365	GALMCJGE_04271	EOIJLIBC_01135	OPGECHAB_04278	KFKMPMGL_00480	NLPCCFPL_01027	CDDPKDLP_04211	DJKHDLCG_04117	PIFANAEO_02094	GFPALNGB_00756	BGGGJBGJ_00723	OGPHOHPI_00433	LKKNCPNP_02336	KNNKOGNI_00368	GDMDJBMN_02937
atpD		ATP synthase subunit beta	92	92	1	354	147				1397	1397	1397	FJMEIOKP_03452	HALOIIDI_00390	MCJLIOOP_01419	EACLNMBD_00373	BAJIHLMC_03466	CFBDNONK_00296	GENEGOGG_01118	HEGBGADN_01317	ALOBGNLA_02468	EHONOGGD_00810	EFHKGNMP_03915	DKDFIIJJ_03920	BOAOHFFJ_03891	MFKNNFJP_03888	LJDEBMHA_03617	AOELEJPK_03791	ONFBIPDF_03601	LGKBPCJO_03671	MCJBBFKG_03882	FOIOKNCB_04182	OKNAIPAC_03951	DHHFGDMP_03968	GALMCJGE_02623	EOIJLIBC_03875	OPGECHAB_02747	KFKMPMGL_03966	NLPCCFPL_03857	CDDPKDLP_02517	DJKHDLCG_02411	PIFANAEO_03783	GFPALNGB_03515	BGGGJBGJ_02785	OGPHOHPI_03708	LKKNCPNP_03563	KNNKOGNI_03788	GDMDJBMN_03802
trmB		tRNA (guanine-N(7)-)-methyltransferase	92	92	1	353	5715				719	719	719	FJMEIOKP_01759	HALOIIDI_00878	MCJLIOOP_05162	EACLNMBD_00755	BAJIHLMC_00863	CFBDNONK_01165	GENEGOGG_03786	HEGBGADN_02083	ALOBGNLA_02196	EHONOGGD_00172	EFHKGNMP_03048	DKDFIIJJ_02379	BOAOHFFJ_01207	MFKNNFJP_01852	LJDEBMHA_02284	AOELEJPK_02957	ONFBIPDF_01646	LGKBPCJO_02449	MCJBBFKG_02598	FOIOKNCB_00159	OKNAIPAC_02002	DHHFGDMP_02927	GALMCJGE_02203	EOIJLIBC_03536	OPGECHAB_01376	KFKMPMGL_03355	NLPCCFPL_02453	CDDPKDLP_00158	DJKHDLCG_00415	PIFANAEO_01743	GFPALNGB_01250	BGGGJBGJ_02699	OGPHOHPI_03099	LKKNCPNP_03099	KNNKOGNI_02349	GDMDJBMN_00650
pyrG_1		CTP synthase	92	92	1	353	8134				698	698	698	FJMEIOKP_00284	HALOIIDI_03179	MCJLIOOP_03371	EACLNMBD_03423	BAJIHLMC_00154	CFBDNONK_01668	GENEGOGG_01821	HEGBGADN_00874	ALOBGNLA_02665	EHONOGGD_00477	EFHKGNMP_00543	DKDFIIJJ_02685	BOAOHFFJ_00196	MFKNNFJP_01289	LJDEBMHA_01272	AOELEJPK_01456	ONFBIPDF_00225	LGKBPCJO_01139	MCJBBFKG_00906	FOIOKNCB_02557	OKNAIPAC_00338	DHHFGDMP_01015	GALMCJGE_00285	EOIJLIBC_00527	OPGECHAB_00991	KFKMPMGL_01770	NLPCCFPL_01247	CDDPKDLP_01513	DJKHDLCG_02971	PIFANAEO_00526	GFPALNGB_03048	BGGGJBGJ_00480	OGPHOHPI_01035	LKKNCPNP_00971	KNNKOGNI_01053	GDMDJBMN_02489
actP		Cation/acetate symporter ActP	92	92	1	353	4543				1655	1655	1655	FJMEIOKP_02277	HALOIIDI_03293	MCJLIOOP_03200	EACLNMBD_02906	BAJIHLMC_02191	CFBDNONK_02527	GENEGOGG_04141	HEGBGADN_00065	ALOBGNLA_02993	EHONOGGD_00851	EFHKGNMP_02342	DKDFIIJJ_03124	BOAOHFFJ_03533	MFKNNFJP_03646	LJDEBMHA_03278	AOELEJPK_03547	ONFBIPDF_02865	LGKBPCJO_03465	MCJBBFKG_02453	FOIOKNCB_02105	OKNAIPAC_03249	DHHFGDMP_01417	GALMCJGE_01916	EOIJLIBC_02551	OPGECHAB_00064	KFKMPMGL_02487	NLPCCFPL_01648	CDDPKDLP_00585	DJKHDLCG_01513	PIFANAEO_02790	GFPALNGB_00063	BGGGJBGJ_03652	OGPHOHPI_01582	LKKNCPNP_02886	KNNKOGNI_02106	GDMDJBMN_00503
yybR_1		putative HTH-type transcriptional regulator YybR	92	92	1	353	5690				383	383	383	FJMEIOKP_01776	HALOIIDI_03265	MCJLIOOP_02704	EACLNMBD_03489	BAJIHLMC_00846	CFBDNONK_04901	GENEGOGG_03620	HEGBGADN_02065	ALOBGNLA_04807	EHONOGGD_00155	EFHKGNMP_03065	DKDFIIJJ_02362	BOAOHFFJ_01225	MFKNNFJP_01834	LJDEBMHA_02266	AOELEJPK_02939	ONFBIPDF_01664	LGKBPCJO_02468	MCJBBFKG_02615	FOIOKNCB_00177	OKNAIPAC_02019	DHHFGDMP_02910	GALMCJGE_02185	EOIJLIBC_03517	OPGECHAB_01358	KFKMPMGL_03338	NLPCCFPL_02436	CDDPKDLP_00176	DJKHDLCG_00397	PIFANAEO_01761	GFPALNGB_01267	BGGGJBGJ_02717	OGPHOHPI_03117	LKKNCPNP_03081	KNNKOGNI_02367	GDMDJBMN_00668
rnd		Ribonuclease D	92	92	1	353	7670				1121	1121	1121	FJMEIOKP_00652	HALOIIDI_00700	MCJLIOOP_00726	EACLNMBD_02061	BAJIHLMC_01828	CFBDNONK_00777	GENEGOGG_01613	HEGBGADN_02752	ALOBGNLA_00452	EHONOGGD_03167	EFHKGNMP_00169	DKDFIIJJ_00882	BOAOHFFJ_00565	MFKNNFJP_00921	LJDEBMHA_00905	AOELEJPK_01083	ONFBIPDF_00591	LGKBPCJO_00768	MCJBBFKG_00537	FOIOKNCB_02906	OKNAIPAC_01382	DHHFGDMP_01985	GALMCJGE_00653	EOIJLIBC_00154	OPGECHAB_00684	KFKMPMGL_01402	NLPCCFPL_00031	CDDPKDLP_01206	DJKHDLCG_03402	PIFANAEO_00161	GFPALNGB_01887	BGGGJBGJ_00112	OGPHOHPI_01411	LKKNCPNP_01872	KNNKOGNI_01416	GDMDJBMN_00111
arpC		Antibiotic efflux pump outer membrane protein ArpC	92	92	1	353	10569				1526	1526	1526	FJMEIOKP_02025	HALOIIDI_02219	MCJLIOOP_03866	EACLNMBD_04791	BAJIHLMC_01131	CFBDNONK_03177	GENEGOGG_02377	HEGBGADN_00490	ALOBGNLA_03579	EHONOGGD_01388	EFHKGNMP_01039	DKDFIIJJ_01645	BOAOHFFJ_01674	MFKNNFJP_02108	LJDEBMHA_01754	AOELEJPK_00455	ONFBIPDF_00834	LGKBPCJO_01580	MCJBBFKG_01437	FOIOKNCB_00884	OKNAIPAC_00870	DHHFGDMP_00483	GALMCJGE_00867	EOIJLIBC_01017	OPGECHAB_01703	KFKMPMGL_00362	NLPCCFPL_00907	CDDPKDLP_01904	DJKHDLCG_00598	PIFANAEO_03532	GFPALNGB_00872	BGGGJBGJ_00843	OGPHOHPI_00315	LKKNCPNP_01562	KNNKOGNI_00486	GDMDJBMN_01596
tktB		Transketolase 2	92	92	1	353	2020				2000	2000	2000	FJMEIOKP_03711	HALOIIDI_02159	MCJLIOOP_04364	EACLNMBD_00688	BAJIHLMC_02596	CFBDNONK_02868	GENEGOGG_03158	HEGBGADN_01841	ALOBGNLA_04065	EHONOGGD_01670	EFHKGNMP_01758	DKDFIIJJ_00220	BOAOHFFJ_02253	MFKNNFJP_00225	LJDEBMHA_00234	AOELEJPK_01846	ONFBIPDF_01944	LGKBPCJO_00513	MCJBBFKG_03144	FOIOKNCB_01859	OKNAIPAC_02923	DHHFGDMP_03250	GALMCJGE_03765	EOIJLIBC_01764	OPGECHAB_03145	KFKMPMGL_02726	NLPCCFPL_03321	CDDPKDLP_03071	DJKHDLCG_03979	PIFANAEO_01426	GFPALNGB_02700	BGGGJBGJ_02024	OGPHOHPI_02707	LKKNCPNP_00590	KNNKOGNI_02988	GDMDJBMN_03232
pdeN_2		putative cyclic di-GMP phosphodiesterase PdeN	92	92	1	353	9263				1580	1580	1580	FJMEIOKP_03594	HALOIIDI_01353	MCJLIOOP_02470	EACLNMBD_01532	BAJIHLMC_02864	CFBDNONK_02609	GENEGOGG_01276	HEGBGADN_01588	ALOBGNLA_03173	EHONOGGD_02516	EFHKGNMP_03991	DKDFIIJJ_04063	BOAOHFFJ_03967	MFKNNFJP_03998	LJDEBMHA_03760	AOELEJPK_04075	ONFBIPDF_03782	LGKBPCJO_03942	MCJBBFKG_03643	FOIOKNCB_04000	OKNAIPAC_03619	DHHFGDMP_03729	GALMCJGE_03501	EOIJLIBC_04017	OPGECHAB_03262	KFKMPMGL_03553	NLPCCFPL_03612	CDDPKDLP_03800	DJKHDLCG_03624	PIFANAEO_03707	GFPALNGB_03810	BGGGJBGJ_03275	OGPHOHPI_03824	LKKNCPNP_03864	KNNKOGNI_04199	GDMDJBMN_03536
yceD		Large ribosomal RNA subunit accumulation protein YceD	92	92	1	353	11231				521	521	521	FJMEIOKP_02222	HALOIIDI_01571	MCJLIOOP_01505	EACLNMBD_01650	BAJIHLMC_01361	CFBDNONK_01765	GENEGOGG_02102	HEGBGADN_00684	ALOBGNLA_02548	EHONOGGD_01963	EFHKGNMP_00847	DKDFIIJJ_01400	BOAOHFFJ_01924	MFKNNFJP_02358	LJDEBMHA_01560	AOELEJPK_00178	ONFBIPDF_01029	LGKBPCJO_01387	MCJBBFKG_01240	FOIOKNCB_01132	OKNAIPAC_00673	DHHFGDMP_00680	GALMCJGE_01059	EOIJLIBC_00824	OPGECHAB_03819	KFKMPMGL_00114	NLPCCFPL_00659	CDDPKDLP_03525	DJKHDLCG_00791	PIFANAEO_00846	GFPALNGB_01065	BGGGJBGJ_01037	OGPHOHPI_00123	LKKNCPNP_01314	KNNKOGNI_00739	GDMDJBMN_01837
group_13253		hypothetical protein	92	92	1	353	8378				983	983	983	FJMEIOKP_00089	HALOIIDI_04985	MCJLIOOP_05328	EACLNMBD_05004	BAJIHLMC_04338	CFBDNONK_04852	GENEGOGG_04870	HEGBGADN_03684	ALOBGNLA_03761	EHONOGGD_04709	EFHKGNMP_00715	DKDFIIJJ_02858	BOAOHFFJ_00023	MFKNNFJP_01462	LJDEBMHA_04411	AOELEJPK_00019	ONFBIPDF_00033	LGKBPCJO_04442	MCJBBFKG_01097	FOIOKNCB_02755	OKNAIPAC_00530	DHHFGDMP_00823	GALMCJGE_00109	EOIJLIBC_00691	OPGECHAB_01168	KFKMPMGL_01962	NLPCCFPL_04216	CDDPKDLP_01690	DJKHDLCG_02797	PIFANAEO_00698	GFPALNGB_04458	BGGGJBGJ_04414	OGPHOHPI_00851	LKKNCPNP_01160	KNNKOGNI_00870	GDMDJBMN_02316
tyrA		T-protein	92	92	1	353	2429				1121	1121	1121	FJMEIOKP_01582	HALOIIDI_02712	MCJLIOOP_01955	EACLNMBD_02983	BAJIHLMC_04595	CFBDNONK_01216	GENEGOGG_00784	HEGBGADN_04671	ALOBGNLA_01765	EHONOGGD_04628	EFHKGNMP_04563	DKDFIIJJ_04550	BOAOHFFJ_04434	MFKNNFJP_04442	LJDEBMHA_04572	AOELEJPK_04469	ONFBIPDF_01468	LGKBPCJO_02273	MCJBBFKG_04492	FOIOKNCB_04690	OKNAIPAC_04498	DHHFGDMP_04503	GALMCJGE_04650	EOIJLIBC_04439	OPGECHAB_04603	KFKMPMGL_04634	NLPCCFPL_02630	CDDPKDLP_04593	DJKHDLCG_04566	PIFANAEO_04555	GFPALNGB_04198	BGGGJBGJ_02520	OGPHOHPI_04439	LKKNCPNP_04500	KNNKOGNI_02175	GDMDJBMN_04476
dmlR_5		HTH-type transcriptional regulator DmlR	92	92	1	353	9578				938	938	938	FJMEIOKP_01192	HALOIIDI_02990	MCJLIOOP_05043	EACLNMBD_00474	BAJIHLMC_01403	CFBDNONK_04873	GENEGOGG_05426	HEGBGADN_03897	ALOBGNLA_04592	EHONOGGD_02913	EFHKGNMP_01542	DKDFIIJJ_02146	BOAOHFFJ_02830	MFKNNFJP_02832	LJDEBMHA_04331	AOELEJPK_00971	ONFBIPDF_04178	LGKBPCJO_03399	MCJBBFKG_01916	FOIOKNCB_03625	OKNAIPAC_01350	DHHFGDMP_00002	GALMCJGE_04203	EOIJLIBC_03206	OPGECHAB_02291	KFKMPMGL_00884	NLPCCFPL_02306	CDDPKDLP_04105	DJKHDLCG_01579	PIFANAEO_02458	GFPALNGB_04442	BGGGJBGJ_02300	OGPHOHPI_00815	LKKNCPNP_04320	KNNKOGNI_00002	GDMDJBMN_04352
group_13256		hypothetical protein	92	92	1	353	6398				365	365	365	FJMEIOKP_01106	HALOIIDI_04173	MCJLIOOP_04590	EACLNMBD_02340	BAJIHLMC_02510	CFBDNONK_03564	GENEGOGG_04316	HEGBGADN_03044	ALOBGNLA_04634	EHONOGGD_04034	EFHKGNMP_02005	DKDFIIJJ_00442	BOAOHFFJ_00992	MFKNNFJP_00492	LJDEBMHA_00469	AOELEJPK_02123	ONFBIPDF_01185	LGKBPCJO_00277	MCJBBFKG_00085	FOIOKNCB_01304	OKNAIPAC_01835	DHHFGDMP_02439	GALMCJGE_02865	EOIJLIBC_01529	OPGECHAB_02830	KFKMPMGL_00942	NLPCCFPL_00491	CDDPKDLP_02756	DJKHDLCG_01173	PIFANAEO_01189	GFPALNGB_02463	BGGGJBGJ_01389	OGPHOHPI_02472	LKKNCPNP_00300	KNNKOGNI_03235	GDMDJBMN_01161
leuC1		3-isopropylmalate dehydratase large subunit 1	92	92	1	353	3710				1397	1397	1397	FJMEIOKP_02695	HALOIIDI_03075	MCJLIOOP_04309	EACLNMBD_04148	BAJIHLMC_03017	CFBDNONK_01894	GENEGOGG_03839	HEGBGADN_01172	ALOBGNLA_00051	EHONOGGD_02039	EFHKGNMP_02774	DKDFIIJJ_03371	BOAOHFFJ_02710	MFKNNFJP_02595	LJDEBMHA_02603	AOELEJPK_02575	ONFBIPDF_02319	LGKBPCJO_02147	MCJBBFKG_02037	FOIOKNCB_03503	OKNAIPAC_02524	DHHFGDMP_01835	GALMCJGE_01470	EOIJLIBC_02116	OPGECHAB_01923	KFKMPMGL_03091	NLPCCFPL_02975	CDDPKDLP_02124	DJKHDLCG_02266	PIFANAEO_02973	GFPALNGB_00484	BGGGJBGJ_03887	OGPHOHPI_02011	LKKNCPNP_02534	KNNKOGNI_01681	GDMDJBMN_02052
modB		Molybdenum transport system permease protein ModB	92	92	1	353	10475				695	695	695	FJMEIOKP_01943	HALOIIDI_03923	MCJLIOOP_00679	EACLNMBD_01844	BAJIHLMC_01049	CFBDNONK_03558	GENEGOGG_01931	HEGBGADN_00407	ALOBGNLA_02125	EHONOGGD_01306	EFHKGNMP_01122	DKDFIIJJ_01726	BOAOHFFJ_01592	MFKNNFJP_02026	LJDEBMHA_01836	AOELEJPK_00537	ONFBIPDF_00752	LGKBPCJO_01662	MCJBBFKG_01519	FOIOKNCB_00803	OKNAIPAC_00952	DHHFGDMP_00401	GALMCJGE_00784	EOIJLIBC_01099	OPGECHAB_01785	KFKMPMGL_00444	NLPCCFPL_00989	CDDPKDLP_01986	DJKHDLCG_00516	PIFANAEO_02058	GFPALNGB_00792	BGGGJBGJ_00761	OGPHOHPI_00397	LKKNCPNP_04479	KNNKOGNI_00404	GDMDJBMN_01514
sasA_4		Adaptive-response sensory-kinase SasA	92	92	1	353	1389				1067	1067	1067	FJMEIOKP_04438	HALOIIDI_04679	MCJLIOOP_05317	EACLNMBD_04737	BAJIHLMC_02772	CFBDNONK_05308	GENEGOGG_04818	HEGBGADN_03451	ALOBGNLA_04842	EHONOGGD_04959	EFHKGNMP_01586	DKDFIIJJ_00043	BOAOHFFJ_02434	MFKNNFJP_00043	LJDEBMHA_00042	AOELEJPK_01677	ONFBIPDF_04021	LGKBPCJO_04319	MCJBBFKG_04006	FOIOKNCB_01684	OKNAIPAC_04097	DHHFGDMP_04092	GALMCJGE_04081	EOIJLIBC_01955	OPGECHAB_02973	KFKMPMGL_02551	NLPCCFPL_03495	CDDPKDLP_02899	DJKHDLCG_03475	PIFANAEO_04124	GFPALNGB_02882	BGGGJBGJ_01842	OGPHOHPI_02900	LKKNCPNP_00775	KNNKOGNI_02756	GDMDJBMN_03405
ugpA_2		sn-glycerol-3-phosphate transport system permease protein UgpA	92	92	1	353	9298				887	887	887	FJMEIOKP_03563	HALOIIDI_03095	MCJLIOOP_02453	EACLNMBD_03015	BAJIHLMC_02895	CFBDNONK_03592	GENEGOGG_01490	HEGBGADN_01620	ALOBGNLA_00800	EHONOGGD_02485	EFHKGNMP_03959	DKDFIIJJ_04031	BOAOHFFJ_03935	MFKNNFJP_04030	LJDEBMHA_03728	AOELEJPK_04044	ONFBIPDF_03750	LGKBPCJO_03973	MCJBBFKG_03612	FOIOKNCB_03969	OKNAIPAC_03650	DHHFGDMP_03698	GALMCJGE_03469	EOIJLIBC_03986	OPGECHAB_03294	KFKMPMGL_03522	NLPCCFPL_03581	CDDPKDLP_03768	DJKHDLCG_03593	PIFANAEO_03739	GFPALNGB_03779	BGGGJBGJ_03307	OGPHOHPI_03856	LKKNCPNP_03832	KNNKOGNI_04167	GDMDJBMN_03567
hiuH_2		5-hydroxyisourate hydrolase	92	92	1	353	9626				335	335	335	FJMEIOKP_01237	HALOIIDI_01154	MCJLIOOP_02964	EACLNMBD_00518	BAJIHLMC_01447	CFBDNONK_02336	GENEGOGG_01571	HEGBGADN_03853	ALOBGNLA_03376	EHONOGGD_02869	EFHKGNMP_01498	DKDFIIJJ_02101	BOAOHFFJ_02875	MFKNNFJP_02877	LJDEBMHA_04375	AOELEJPK_00926	ONFBIPDF_04223	LGKBPCJO_03355	MCJBBFKG_01871	FOIOKNCB_03662	OKNAIPAC_01305	DHHFGDMP_00047	GALMCJGE_04158	EOIJLIBC_03162	OPGECHAB_02336	KFKMPMGL_00839	NLPCCFPL_02261	CDDPKDLP_04150	DJKHDLCG_01624	PIFANAEO_02414	GFPALNGB_04397	BGGGJBGJ_02256	OGPHOHPI_00770	LKKNCPNP_04275	KNNKOGNI_00047	GDMDJBMN_04307
recA		Protein RecA	92	92	1	353	2451				1070	1070	1070	FJMEIOKP_01606	HALOIIDI_01221	MCJLIOOP_03972	EACLNMBD_04022	BAJIHLMC_04472	CFBDNONK_02707	GENEGOGG_02810	HEGBGADN_05138	ALOBGNLA_02653	EHONOGGD_04455	EFHKGNMP_02899	DKDFIIJJ_02528	BOAOHFFJ_01056	MFKNNFJP_02002	LJDEBMHA_02434	AOELEJPK_03108	ONFBIPDF_01494	LGKBPCJO_02297	MCJBBFKG_04117	FOIOKNCB_00007	OKNAIPAC_04208	DHHFGDMP_03079	GALMCJGE_02355	EOIJLIBC_03687	OPGECHAB_01527	KFKMPMGL_04178	NLPCCFPL_02606	CDDPKDLP_00007	DJKHDLCG_04290	PIFANAEO_01565	GFPALNGB_04222	BGGGJBGJ_02547	OGPHOHPI_02948	LKKNCPNP_03251	KNNKOGNI_02197	GDMDJBMN_04220
rppH_2		RNA pyrophosphohydrolase	92	92	1	353	5796				527	527	527	FJMEIOKP_01692	HALOIIDI_02421	MCJLIOOP_02187	EACLNMBD_02650	BAJIHLMC_00929	CFBDNONK_03448	GENEGOGG_00934	HEGBGADN_02150	ALOBGNLA_03396	EHONOGGD_00238	EFHKGNMP_02982	DKDFIIJJ_02445	BOAOHFFJ_01140	MFKNNFJP_01919	LJDEBMHA_02351	AOELEJPK_03023	ONFBIPDF_01580	LGKBPCJO_02382	MCJBBFKG_02531	FOIOKNCB_00092	OKNAIPAC_01935	DHHFGDMP_02994	GALMCJGE_02269	EOIJLIBC_03603	OPGECHAB_01442	KFKMPMGL_03422	NLPCCFPL_02520	CDDPKDLP_00092	DJKHDLCG_00482	PIFANAEO_01677	GFPALNGB_01183	BGGGJBGJ_02632	OGPHOHPI_03033	LKKNCPNP_03165	KNNKOGNI_02283	GDMDJBMN_00583
pcm		Protein-L-isoaspartate O-methyltransferase	92	92	1	353	5877				626	626	626	FJMEIOKP_01616	HALOIIDI_03235	MCJLIOOP_01362	EACLNMBD_03142	BAJIHLMC_04032	CFBDNONK_02295	GENEGOGG_01580	HEGBGADN_04401	ALOBGNLA_02643	EHONOGGD_00314	EFHKGNMP_02909	DKDFIIJJ_02518	BOAOHFFJ_01066	MFKNNFJP_01992	LJDEBMHA_02424	AOELEJPK_03098	ONFBIPDF_01504	LGKBPCJO_02307	MCJBBFKG_04107	FOIOKNCB_00017	OKNAIPAC_04198	DHHFGDMP_03069	GALMCJGE_02345	EOIJLIBC_03677	OPGECHAB_01517	KFKMPMGL_04188	NLPCCFPL_02596	CDDPKDLP_00017	DJKHDLCG_04280	PIFANAEO_01602	GFPALNGB_04232	BGGGJBGJ_02557	OGPHOHPI_02958	LKKNCPNP_03241	KNNKOGNI_02207	GDMDJBMN_04210
hchA		Protein/nucleic acid deglycase 1	92	92	1	353	8148				845	845	845	FJMEIOKP_00270	HALOIIDI_04413	MCJLIOOP_03903	EACLNMBD_04486	BAJIHLMC_00140	CFBDNONK_03531	GENEGOGG_03573	HEGBGADN_00889	ALOBGNLA_03681	EHONOGGD_00491	EFHKGNMP_00557	DKDFIIJJ_02699	BOAOHFFJ_00182	MFKNNFJP_01303	LJDEBMHA_01287	AOELEJPK_01470	ONFBIPDF_00211	LGKBPCJO_01153	MCJBBFKG_00920	FOIOKNCB_02571	OKNAIPAC_00352	DHHFGDMP_01001	GALMCJGE_00270	EOIJLIBC_00541	OPGECHAB_01005	KFKMPMGL_01784	NLPCCFPL_01233	CDDPKDLP_01527	DJKHDLCG_02957	PIFANAEO_00540	GFPALNGB_03062	BGGGJBGJ_00495	OGPHOHPI_01021	LKKNCPNP_00985	KNNKOGNI_01039	GDMDJBMN_02475
ydjM		Inner membrane protein YdjM	92	92	1	353	8244				590	590	590	FJMEIOKP_00188	HALOIIDI_01307	MCJLIOOP_00112	EACLNMBD_02830	BAJIHLMC_00057	CFBDNONK_04883	GENEGOGG_01048	HEGBGADN_00969	ALOBGNLA_01272	EHONOGGD_00574	EFHKGNMP_00637	DKDFIIJJ_02779	BOAOHFFJ_00101	MFKNNFJP_01384	LJDEBMHA_01365	AOELEJPK_01552	ONFBIPDF_00131	LGKBPCJO_01234	MCJBBFKG_00998	FOIOKNCB_02652	OKNAIPAC_00431	DHHFGDMP_00922	GALMCJGE_00189	EOIJLIBC_00621	OPGECHAB_01088	KFKMPMGL_01863	NLPCCFPL_01151	CDDPKDLP_01610	DJKHDLCG_02875	PIFANAEO_00620	GFPALNGB_03150	BGGGJBGJ_00575	OGPHOHPI_00941	LKKNCPNP_01065	KNNKOGNI_00958	GDMDJBMN_02395
rng		Ribonuclease G	92	92	1	353	5068				1469	1469	1469	FJMEIOKP_03252	HALOIIDI_02152	MCJLIOOP_03507	EACLNMBD_02415	BAJIHLMC_00514	CFBDNONK_03957	GENEGOGG_04639	HEGBGADN_02019	ALOBGNLA_01568	EHONOGGD_01624	EFHKGNMP_03515	DKDFIIJJ_04426	BOAOHFFJ_01554	MFKNNFJP_01504	LJDEBMHA_04469	AOELEJPK_03837	ONFBIPDF_03366	LGKBPCJO_04475	MCJBBFKG_02980	FOIOKNCB_00636	OKNAIPAC_02385	DHHFGDMP_02543	GALMCJGE_04497	EOIJLIBC_04236	OPGECHAB_03398	KFKMPMGL_04451	NLPCCFPL_03273	CDDPKDLP_00501	DJKHDLCG_00020	PIFANAEO_04431	GFPALNGB_01662	BGGGJBGJ_01779	OGPHOHPI_04102	LKKNCPNP_03973	KNNKOGNI_02695	GDMDJBMN_01045
tal		Transaldolase	92	92	1	353	2021				950	950	950	FJMEIOKP_03710	HALOIIDI_02158	MCJLIOOP_04365	EACLNMBD_00689	BAJIHLMC_02595	CFBDNONK_02869	GENEGOGG_03157	HEGBGADN_01842	ALOBGNLA_04066	EHONOGGD_01669	EFHKGNMP_01759	DKDFIIJJ_00221	BOAOHFFJ_02252	MFKNNFJP_00226	LJDEBMHA_00235	AOELEJPK_01847	ONFBIPDF_01945	LGKBPCJO_00512	MCJBBFKG_03145	FOIOKNCB_01860	OKNAIPAC_02922	DHHFGDMP_03249	GALMCJGE_03766	EOIJLIBC_01763	OPGECHAB_03146	KFKMPMGL_02727	NLPCCFPL_03320	CDDPKDLP_03072	DJKHDLCG_03978	PIFANAEO_01425	GFPALNGB_02699	BGGGJBGJ_02025	OGPHOHPI_02706	LKKNCPNP_00589	KNNKOGNI_02989	GDMDJBMN_03231
group_13269		putative acyl-CoA thioester hydrolase	92	92	1	353	7731				389	389	389	FJMEIOKP_00598	HALOIIDI_04817	MCJLIOOP_01599	EACLNMBD_04391	BAJIHLMC_00471	CFBDNONK_04284	GENEGOGG_03813	HEGBGADN_04474	ALOBGNLA_02283	EHONOGGD_04409	EFHKGNMP_00225	DKDFIIJJ_00937	BOAOHFFJ_00510	MFKNNFJP_00976	LJDEBMHA_00961	AOELEJPK_01138	ONFBIPDF_00534	LGKBPCJO_00823	MCJBBFKG_00592	FOIOKNCB_02961	OKNAIPAC_00025	DHHFGDMP_01329	GALMCJGE_00596	EOIJLIBC_00209	OPGECHAB_00625	KFKMPMGL_01458	NLPCCFPL_01559	CDDPKDLP_01147	DJKHDLCG_02615	PIFANAEO_00216	GFPALNGB_01943	BGGGJBGJ_00170	OGPHOHPI_01355	LKKNCPNP_01817	KNNKOGNI_01361	GDMDJBMN_00166
group_1327		hypothetical protein	92	92	1	353	9625				227	494	491	FJMEIOKP_01236	HALOIIDI_01155	MCJLIOOP_02965	EACLNMBD_00517	BAJIHLMC_01446	CFBDNONK_02337	GENEGOGG_01570	HEGBGADN_03854	ALOBGNLA_03375	EHONOGGD_02870	EFHKGNMP_01499	DKDFIIJJ_02102	BOAOHFFJ_02874	MFKNNFJP_02876	LJDEBMHA_04374	AOELEJPK_00927	ONFBIPDF_04222	LGKBPCJO_03356	MCJBBFKG_01872	FOIOKNCB_03661	OKNAIPAC_01306	DHHFGDMP_00046	GALMCJGE_04159	EOIJLIBC_03163	OPGECHAB_02335	KFKMPMGL_00840	NLPCCFPL_02262	CDDPKDLP_04149	DJKHDLCG_01623	PIFANAEO_02415	GFPALNGB_04398	BGGGJBGJ_02257	OGPHOHPI_00771	LKKNCPNP_04276	KNNKOGNI_00046	GDMDJBMN_04308
group_13270		hypothetical protein	92	92	1	353	10518				2450	2450	2450	FJMEIOKP_01978	HALOIIDI_03544	MCJLIOOP_02052	EACLNMBD_01569	BAJIHLMC_01084	CFBDNONK_01653	GENEGOGG_02561	HEGBGADN_00443	ALOBGNLA_01898	EHONOGGD_01341	EFHKGNMP_01087	DKDFIIJJ_01691	BOAOHFFJ_01627	MFKNNFJP_02061	LJDEBMHA_01801	AOELEJPK_00502	ONFBIPDF_00787	LGKBPCJO_01627	MCJBBFKG_01484	FOIOKNCB_00838	OKNAIPAC_00917	DHHFGDMP_00436	GALMCJGE_00820	EOIJLIBC_01064	OPGECHAB_01750	KFKMPMGL_00409	NLPCCFPL_00954	CDDPKDLP_01951	DJKHDLCG_00551	PIFANAEO_03579	GFPALNGB_00827	BGGGJBGJ_00796	OGPHOHPI_00362	LKKNCPNP_01609	KNNKOGNI_00439	GDMDJBMN_01549
yhjD		Inner membrane protein YhjD	92	92	1	353	9181				1019	1019	1019	FJMEIOKP_03662	HALOIIDI_03607	MCJLIOOP_03290	EACLNMBD_01383	BAJIHLMC_02796	CFBDNONK_02415	GENEGOGG_02508	HEGBGADN_01520	ALOBGNLA_01136	EHONOGGD_02584	EFHKGNMP_04059	DKDFIIJJ_04132	BOAOHFFJ_04035	MFKNNFJP_03930	LJDEBMHA_03828	AOELEJPK_04143	ONFBIPDF_03850	LGKBPCJO_03873	MCJBBFKG_03711	FOIOKNCB_04068	OKNAIPAC_03551	DHHFGDMP_03797	GALMCJGE_03570	EOIJLIBC_04085	OPGECHAB_03194	KFKMPMGL_03621	NLPCCFPL_03680	CDDPKDLP_03868	DJKHDLCG_03692	PIFANAEO_03638	GFPALNGB_03878	BGGGJBGJ_03207	OGPHOHPI_03755	LKKNCPNP_03933	KNNKOGNI_04267	GDMDJBMN_03468
mtnB		Methylthioribulose-1-phosphate dehydratase	92	92	1	353	9630				614	614	614	FJMEIOKP_01241	HALOIIDI_03172	MCJLIOOP_03754	EACLNMBD_03404	BAJIHLMC_01451	CFBDNONK_01778	GENEGOGG_02418	HEGBGADN_03849	ALOBGNLA_03407	EHONOGGD_02865	EFHKGNMP_01494	DKDFIIJJ_02097	BOAOHFFJ_02879	MFKNNFJP_02881	LJDEBMHA_04379	AOELEJPK_00922	ONFBIPDF_04227	LGKBPCJO_03351	MCJBBFKG_01867	FOIOKNCB_03666	OKNAIPAC_01301	DHHFGDMP_00051	GALMCJGE_04154	EOIJLIBC_03158	OPGECHAB_02340	KFKMPMGL_00835	NLPCCFPL_02257	CDDPKDLP_04154	DJKHDLCG_01628	PIFANAEO_02410	GFPALNGB_04393	BGGGJBGJ_02252	OGPHOHPI_00766	LKKNCPNP_04271	KNNKOGNI_00051	GDMDJBMN_04303
group_13273		hypothetical protein	92	92	1	353	2442				1286	1286	1286	FJMEIOKP_01593	HALOIIDI_02722	MCJLIOOP_01965	EACLNMBD_02973	BAJIHLMC_04605	CFBDNONK_01226	GENEGOGG_00774	HEGBGADN_04661	ALOBGNLA_01775	EHONOGGD_04618	EFHKGNMP_04573	DKDFIIJJ_04540	BOAOHFFJ_04444	MFKNNFJP_04432	LJDEBMHA_04562	AOELEJPK_04459	ONFBIPDF_01480	LGKBPCJO_02283	MCJBBFKG_04481	FOIOKNCB_04700	OKNAIPAC_04487	DHHFGDMP_04492	GALMCJGE_04640	EOIJLIBC_04429	OPGECHAB_04593	KFKMPMGL_04645	NLPCCFPL_02619	CDDPKDLP_04603	DJKHDLCG_04556	PIFANAEO_04565	GFPALNGB_04209	BGGGJBGJ_02531	OGPHOHPI_04450	LKKNCPNP_04490	KNNKOGNI_02185	GDMDJBMN_04466
moxC		Putative monooxygenase MoxC	92	92	1	353	5566				1313	1313	1313	FJMEIOKP_01856	HALOIIDI_01939	MCJLIOOP_01618	EACLNMBD_01336	BAJIHLMC_00772	CFBDNONK_04415	GENEGOGG_00715	HEGBGADN_03200	ALOBGNLA_01422	EHONOGGD_00080	EFHKGNMP_03261	DKDFIIJJ_02285	BOAOHFFJ_01304	MFKNNFJP_01755	LJDEBMHA_02191	AOELEJPK_02871	ONFBIPDF_01741	LGKBPCJO_02629	MCJBBFKG_02694	FOIOKNCB_00348	OKNAIPAC_02099	DHHFGDMP_02830	GALMCJGE_01798	EOIJLIBC_02735	OPGECHAB_01280	KFKMPMGL_02038	NLPCCFPL_03995	CDDPKDLP_00254	DJKHDLCG_00323	PIFANAEO_01839	GFPALNGB_01416	BGGGJBGJ_01551	OGPHOHPI_03195	LKKNCPNP_03017	KNNKOGNI_02445	GDMDJBMN_00742
cysA		Sulfate/thiosulfate import ATP-binding protein CysA	92	92	1	353	2031				1088	1088	1088	FJMEIOKP_03700	HALOIIDI_02092	MCJLIOOP_03444	EACLNMBD_00699	BAJIHLMC_02585	CFBDNONK_01782	GENEGOGG_02746	HEGBGADN_01852	ALOBGNLA_03737	EHONOGGD_01659	EFHKGNMP_01769	DKDFIIJJ_00231	BOAOHFFJ_02242	MFKNNFJP_00236	LJDEBMHA_00245	AOELEJPK_01857	ONFBIPDF_01955	LGKBPCJO_00502	MCJBBFKG_03155	FOIOKNCB_01870	OKNAIPAC_02912	DHHFGDMP_03239	GALMCJGE_03776	EOIJLIBC_01753	OPGECHAB_03156	KFKMPMGL_02737	NLPCCFPL_03310	CDDPKDLP_03082	DJKHDLCG_03968	PIFANAEO_01415	GFPALNGB_02689	BGGGJBGJ_02035	OGPHOHPI_02696	LKKNCPNP_00579	KNNKOGNI_02999	GDMDJBMN_03221
group_13276		hypothetical protein	92	92	1	353	8299				809	809	809	FJMEIOKP_00144	HALOIIDI_00992	MCJLIOOP_02275	EACLNMBD_02037	BAJIHLMC_00014	CFBDNONK_03078	GENEGOGG_01181	HEGBGADN_01013	ALOBGNLA_03337	EHONOGGD_00617	EFHKGNMP_00681	DKDFIIJJ_02824	BOAOHFFJ_00057	MFKNNFJP_01428	LJDEBMHA_01409	AOELEJPK_01595	ONFBIPDF_00088	LGKBPCJO_01278	MCJBBFKG_01042	FOIOKNCB_02695	OKNAIPAC_00475	DHHFGDMP_00878	GALMCJGE_00146	EOIJLIBC_00665	OPGECHAB_01132	KFKMPMGL_01907	NLPCCFPL_01107	CDDPKDLP_01654	DJKHDLCG_02831	PIFANAEO_00663	GFPALNGB_03193	BGGGJBGJ_00619	OGPHOHPI_00897	LKKNCPNP_01108	KNNKOGNI_00914	GDMDJBMN_02351
lgoR		putative HTH-type transcriptional regulator LgoR	92	92	1	353	9196				902	902	902	FJMEIOKP_03648	HALOIIDI_01803	MCJLIOOP_02831	EACLNMBD_01397	BAJIHLMC_02810	CFBDNONK_01279	GENEGOGG_01519	HEGBGADN_01534	ALOBGNLA_01545	EHONOGGD_02570	EFHKGNMP_04045	DKDFIIJJ_04118	BOAOHFFJ_04021	MFKNNFJP_03944	LJDEBMHA_03814	AOELEJPK_04129	ONFBIPDF_03836	LGKBPCJO_03888	MCJBBFKG_03697	FOIOKNCB_04054	OKNAIPAC_03565	DHHFGDMP_03783	GALMCJGE_03555	EOIJLIBC_04071	OPGECHAB_03208	KFKMPMGL_03607	NLPCCFPL_03666	CDDPKDLP_03854	DJKHDLCG_03678	PIFANAEO_03653	GFPALNGB_03864	BGGGJBGJ_03221	OGPHOHPI_03769	LKKNCPNP_03919	KNNKOGNI_04253	GDMDJBMN_03482
srmB		ATP-dependent RNA helicase SrmB	92	92	1	353	1852				1328	1328	1328	FJMEIOKP_03831	HALOIIDI_04599	MCJLIOOP_01833	EACLNMBD_02013	BAJIHLMC_02715	CFBDNONK_03994	GENEGOGG_03995	HEGBGADN_01723	ALOBGNLA_04354	EHONOGGD_01789	EFHKGNMP_01639	DKDFIIJJ_00101	BOAOHFFJ_02374	MFKNNFJP_00104	LJDEBMHA_00116	AOELEJPK_01727	ONFBIPDF_01825	LGKBPCJO_00632	MCJBBFKG_03025	FOIOKNCB_01740	OKNAIPAC_03042	DHHFGDMP_03369	GALMCJGE_03952	EOIJLIBC_01883	OPGECHAB_03026	KFKMPMGL_02606	NLPCCFPL_03440	CDDPKDLP_02952	DJKHDLCG_03520	PIFANAEO_01545	GFPALNGB_02819	BGGGJBGJ_01906	OGPHOHPI_02832	LKKNCPNP_00709	KNNKOGNI_02813	GDMDJBMN_03360
rnr		Ribonuclease R	92	92	1	353	5104				2435	2435	2435	FJMEIOKP_03215	HALOIIDI_02046	MCJLIOOP_01634	EACLNMBD_01718	BAJIHLMC_00550	CFBDNONK_00829	GENEGOGG_00976	HEGBGADN_01983	ALOBGNLA_01390	EHONOGGD_01587	EFHKGNMP_03480	DKDFIIJJ_04279	BOAOHFFJ_01519	MFKNNFJP_01539	LJDEBMHA_01998	AOELEJPK_03872	ONFBIPDF_03331	LGKBPCJO_02864	MCJBBFKG_02944	FOIOKNCB_00602	OKNAIPAC_02349	DHHFGDMP_02579	GALMCJGE_01605	EOIJLIBC_02928	OPGECHAB_03434	KFKMPMGL_02289	NLPCCFPL_03236	CDDPKDLP_00465	DJKHDLCG_00056	PIFANAEO_02030	GFPALNGB_01628	BGGGJBGJ_01743	OGPHOHPI_04067	LKKNCPNP_04007	KNNKOGNI_02660	GDMDJBMN_01010
kdgT		2-keto-3-deoxygluconate permease	92	92	1	353	3661				989	989	989	FJMEIOKP_02742	HALOIIDI_04604	MCJLIOOP_04921	EACLNMBD_04672	BAJIHLMC_03063	CFBDNONK_03988	GENEGOGG_04031	HEGBGADN_01218	ALOBGNLA_00005	EHONOGGD_02085	EFHKGNMP_02821	DKDFIIJJ_03417	BOAOHFFJ_02756	MFKNNFJP_02549	LJDEBMHA_02649	AOELEJPK_02529	ONFBIPDF_02365	LGKBPCJO_02193	MCJBBFKG_01990	FOIOKNCB_03549	OKNAIPAC_02477	DHHFGDMP_01882	GALMCJGE_01516	EOIJLIBC_02070	OPGECHAB_01969	KFKMPMGL_03137	NLPCCFPL_02929	CDDPKDLP_02170	DJKHDLCG_02220	PIFANAEO_02926	GFPALNGB_00530	BGGGJBGJ_03841	OGPHOHPI_02057	LKKNCPNP_02580	KNNKOGNI_01635	GDMDJBMN_02006
fruA_3		PTS system fructose-specific EIIABC component	92	92	1	353	5519				470	470	470	FJMEIOKP_01895	HALOIIDI_01764	MCJLIOOP_01810	EACLNMBD_02312	BAJIHLMC_00732	CFBDNONK_04322	GENEGOGG_02310	HEGBGADN_03239	ALOBGNLA_00569	EHONOGGD_00040	EFHKGNMP_03299	DKDFIIJJ_02246	BOAOHFFJ_01343	MFKNNFJP_01716	LJDEBMHA_02152	AOELEJPK_02832	ONFBIPDF_01779	LGKBPCJO_02668	MCJBBFKG_02733	FOIOKNCB_00387	OKNAIPAC_02138	DHHFGDMP_02791	GALMCJGE_01759	EOIJLIBC_02774	OPGECHAB_01242	KFKMPMGL_02077	NLPCCFPL_04034	CDDPKDLP_00293	DJKHDLCG_00284	PIFANAEO_01878	GFPALNGB_01455	BGGGJBGJ_01590	OGPHOHPI_03234	LKKNCPNP_02978	KNNKOGNI_02483	GDMDJBMN_00781
group_13282		hypothetical protein	92	92	1	353	5153				356	356	356	FJMEIOKP_03173	HALOIIDI_01819	MCJLIOOP_04342	EACLNMBD_01134	BAJIHLMC_00593	CFBDNONK_02603	GENEGOGG_03109	HEGBGADN_01940	ALOBGNLA_03972	EHONOGGD_01544	EFHKGNMP_03437	DKDFIIJJ_04236	BOAOHFFJ_01476	MFKNNFJP_01582	LJDEBMHA_02041	AOELEJPK_03915	ONFBIPDF_03287	LGKBPCJO_02821	MCJBBFKG_02902	FOIOKNCB_00559	OKNAIPAC_02307	DHHFGDMP_02621	GALMCJGE_01648	EOIJLIBC_02885	OPGECHAB_03477	KFKMPMGL_02247	NLPCCFPL_03194	CDDPKDLP_00422	DJKHDLCG_00099	PIFANAEO_01987	GFPALNGB_01585	BGGGJBGJ_01700	OGPHOHPI_04024	LKKNCPNP_04050	KNNKOGNI_02617	GDMDJBMN_00967
sapA		Peptide transport periplasmic protein SapA	92	92	1	353	7804				1628	1628	1628	FJMEIOKP_00551	HALOIIDI_02198	MCJLIOOP_00552	EACLNMBD_00806	BAJIHLMC_00424	CFBDNONK_01516	GENEGOGG_02638	HEGBGADN_02312	ALOBGNLA_01203	EHONOGGD_02274	EFHKGNMP_00272	DKDFIIJJ_00984	BOAOHFFJ_00463	MFKNNFJP_01023	LJDEBMHA_01008	AOELEJPK_01185	ONFBIPDF_00487	LGKBPCJO_00870	MCJBBFKG_00639	FOIOKNCB_03008	OKNAIPAC_00072	DHHFGDMP_01282	GALMCJGE_00549	EOIJLIBC_00256	OPGECHAB_00578	KFKMPMGL_01505	NLPCCFPL_01512	CDDPKDLP_01100	DJKHDLCG_02662	PIFANAEO_00263	GFPALNGB_01991	BGGGJBGJ_00217	OGPHOHPI_01308	LKKNCPNP_01770	KNNKOGNI_01314	GDMDJBMN_00213
mltA		Membrane-bound lytic murein transglycosylase A	92	92	1	353	5813				1148	1148	1148	FJMEIOKP_01674	HALOIIDI_01127	MCJLIOOP_00777	EACLNMBD_02526	BAJIHLMC_04090	CFBDNONK_05210	GENEGOGG_03087	HEGBGADN_02168	ALOBGNLA_04781	EHONOGGD_00256	EFHKGNMP_02966	DKDFIIJJ_02461	BOAOHFFJ_01123	MFKNNFJP_01935	LJDEBMHA_02367	AOELEJPK_03041	ONFBIPDF_01563	LGKBPCJO_02365	MCJBBFKG_04049	FOIOKNCB_00075	OKNAIPAC_04140	DHHFGDMP_03011	GALMCJGE_02287	EOIJLIBC_03619	OPGECHAB_01460	KFKMPMGL_04246	NLPCCFPL_02538	CDDPKDLP_00074	DJKHDLCG_04222	PIFANAEO_01660	GFPALNGB_04290	BGGGJBGJ_02614	OGPHOHPI_03016	LKKNCPNP_03183	KNNKOGNI_02265	GDMDJBMN_04152
nupC_2		Nucleoside permease NupC	92	92	1	353	9528				1184	1184	1184	FJMEIOKP_04041	HALOIIDI_01839	MCJLIOOP_01768	EACLNMBD_02154	BAJIHLMC_03738	CFBDNONK_04115	GENEGOGG_02438	HEGBGADN_03132	ALOBGNLA_02704	EHONOGGD_02785	EFHKGNMP_04114	DKDFIIJJ_04329	BOAOHFFJ_04218	MFKNNFJP_04282	LJDEBMHA_04084	AOELEJPK_04198	ONFBIPDF_03905	LGKBPCJO_04134	MCJBBFKG_03809	FOIOKNCB_04254	OKNAIPAC_03781	DHHFGDMP_03895	GALMCJGE_03667	EOIJLIBC_04140	OPGECHAB_04121	KFKMPMGL_04094	NLPCCFPL_04141	CDDPKDLP_03923	DJKHDLCG_03918	PIFANAEO_03909	GFPALNGB_04115	BGGGJBGJ_04125	OGPHOHPI_04156	LKKNCPNP_04185	KNNKOGNI_04322	GDMDJBMN_03905
group_13286		hypothetical protein	92	92	1	353	5765				581	581	581	FJMEIOKP_01721	HALOIIDI_02890	MCJLIOOP_02914	EACLNMBD_03794	BAJIHLMC_00900	CFBDNONK_03062	GENEGOGG_02751	HEGBGADN_02121	ALOBGNLA_04423	EHONOGGD_00209	EFHKGNMP_03011	DKDFIIJJ_02416	BOAOHFFJ_01170	MFKNNFJP_01889	LJDEBMHA_02322	AOELEJPK_02994	ONFBIPDF_01609	LGKBPCJO_02412	MCJBBFKG_02560	FOIOKNCB_00121	OKNAIPAC_01964	DHHFGDMP_02965	GALMCJGE_02240	EOIJLIBC_03573	OPGECHAB_01413	KFKMPMGL_03393	NLPCCFPL_02491	CDDPKDLP_00121	DJKHDLCG_00453	PIFANAEO_01706	GFPALNGB_01213	BGGGJBGJ_02661	OGPHOHPI_03062	LKKNCPNP_03136	KNNKOGNI_02312	GDMDJBMN_00612
iscR		HTH-type transcriptional regulator IscR	92	92	1	353	1886				497	497	497	FJMEIOKP_03797	HALOIIDI_03519	MCJLIOOP_03253	EACLNMBD_03451	BAJIHLMC_02682	CFBDNONK_01809	GENEGOGG_02806	HEGBGADN_01756	ALOBGNLA_02200	EHONOGGD_01756	EFHKGNMP_01672	DKDFIIJJ_00134	BOAOHFFJ_02340	MFKNNFJP_00138	LJDEBMHA_00149	AOELEJPK_01760	ONFBIPDF_01858	LGKBPCJO_00599	MCJBBFKG_03058	FOIOKNCB_01773	OKNAIPAC_03009	DHHFGDMP_03336	GALMCJGE_03919	EOIJLIBC_01850	OPGECHAB_03059	KFKMPMGL_02641	NLPCCFPL_03406	CDDPKDLP_02985	DJKHDLCG_03553	PIFANAEO_01512	GFPALNGB_02786	BGGGJBGJ_01939	OGPHOHPI_02799	LKKNCPNP_00676	KNNKOGNI_02847	GDMDJBMN_03327
gshB		Glutathione synthetase	92	92	1	353	5731				944	944	944	FJMEIOKP_01745	HALOIIDI_00864	MCJLIOOP_03070	EACLNMBD_00769	BAJIHLMC_00877	CFBDNONK_03950	GENEGOGG_02409	HEGBGADN_02097	ALOBGNLA_02182	EHONOGGD_00186	EFHKGNMP_03034	DKDFIIJJ_02393	BOAOHFFJ_01193	MFKNNFJP_01866	LJDEBMHA_02298	AOELEJPK_02971	ONFBIPDF_01632	LGKBPCJO_02435	MCJBBFKG_02584	FOIOKNCB_00145	OKNAIPAC_01988	DHHFGDMP_02941	GALMCJGE_02217	EOIJLIBC_03550	OPGECHAB_01390	KFKMPMGL_03369	NLPCCFPL_02467	CDDPKDLP_00144	DJKHDLCG_00429	PIFANAEO_01729	GFPALNGB_01236	BGGGJBGJ_02685	OGPHOHPI_03085	LKKNCPNP_03113	KNNKOGNI_02335	GDMDJBMN_00636
group_13289		hypothetical protein	92	92	1	353	5214				356	356	356	FJMEIOKP_03126	HALOIIDI_01634	MCJLIOOP_03757	EACLNMBD_04201	BAJIHLMC_00641	CFBDNONK_05393	GENEGOGG_04156	HEGBGADN_01893	ALOBGNLA_01917	EHONOGGD_01497	EFHKGNMP_03390	DKDFIIJJ_04189	BOAOHFFJ_01430	MFKNNFJP_01629	LJDEBMHA_02089	AOELEJPK_03964	ONFBIPDF_03240	LGKBPCJO_02774	MCJBBFKG_02855	FOIOKNCB_00513	OKNAIPAC_02260	DHHFGDMP_02669	GALMCJGE_01696	EOIJLIBC_02838	OPGECHAB_03525	KFKMPMGL_02200	NLPCCFPL_03147	CDDPKDLP_00375	DJKHDLCG_00146	PIFANAEO_01940	GFPALNGB_01539	BGGGJBGJ_01653	OGPHOHPI_03976	LKKNCPNP_04098	KNNKOGNI_02568	GDMDJBMN_00920
panC		Pantothenate synthetase	92	92	1	353	3645				854	854	854	FJMEIOKP_02757	HALOIIDI_03115	MCJLIOOP_02999	EACLNMBD_03324	BAJIHLMC_03078	CFBDNONK_01550	GENEGOGG_01989	HEGBGADN_01233	ALOBGNLA_02372	EHONOGGD_02100	EFHKGNMP_02836	DKDFIIJJ_03432	BOAOHFFJ_02771	MFKNNFJP_02534	LJDEBMHA_02664	AOELEJPK_02514	ONFBIPDF_02380	LGKBPCJO_02208	MCJBBFKG_01975	FOIOKNCB_03566	OKNAIPAC_02462	DHHFGDMP_01897	GALMCJGE_01532	EOIJLIBC_02055	OPGECHAB_01985	KFKMPMGL_03152	NLPCCFPL_02914	CDDPKDLP_02186	DJKHDLCG_02205	PIFANAEO_02910	GFPALNGB_00545	BGGGJBGJ_03826	OGPHOHPI_02072	LKKNCPNP_02595	KNNKOGNI_01620	GDMDJBMN_01991
murD		UDP-N-acetylmuramoylalanine--D-glutamate ligase	92	92	1	353	3696				1316	1316	1316	FJMEIOKP_02708	HALOIIDI_00477	MCJLIOOP_02097	EACLNMBD_00584	BAJIHLMC_03030	CFBDNONK_00944	GENEGOGG_00261	HEGBGADN_01185	ALOBGNLA_00038	EHONOGGD_02052	EFHKGNMP_02787	DKDFIIJJ_03384	BOAOHFFJ_02723	MFKNNFJP_02582	LJDEBMHA_02616	AOELEJPK_02562	ONFBIPDF_02332	LGKBPCJO_02160	MCJBBFKG_02024	FOIOKNCB_03516	OKNAIPAC_02511	DHHFGDMP_01848	GALMCJGE_01483	EOIJLIBC_02103	OPGECHAB_01936	KFKMPMGL_03104	NLPCCFPL_02962	CDDPKDLP_02137	DJKHDLCG_02253	PIFANAEO_02960	GFPALNGB_00497	BGGGJBGJ_03874	OGPHOHPI_02024	LKKNCPNP_02547	KNNKOGNI_01668	GDMDJBMN_02039
gph		Phosphoglycolate phosphatase	92	92	1	353	9358				677	677	677	FJMEIOKP_03513	HALOIIDI_04828	MCJLIOOP_05148	EACLNMBD_00822	BAJIHLMC_02945	CFBDNONK_04424	GENEGOGG_01168	HEGBGADN_01670	ALOBGNLA_02012	EHONOGGD_03553	EFHKGNMP_04336	DKDFIIJJ_03981	BOAOHFFJ_04329	MFKNNFJP_04080	LJDEBMHA_03678	AOELEJPK_04307	ONFBIPDF_04094	LGKBPCJO_04023	MCJBBFKG_03562	FOIOKNCB_03919	OKNAIPAC_03700	DHHFGDMP_03648	GALMCJGE_04322	EOIJLIBC_03936	OPGECHAB_03344	KFKMPMGL_03472	NLPCCFPL_03531	CDDPKDLP_04371	DJKHDLCG_04331	PIFANAEO_04301	GFPALNGB_03729	BGGGJBGJ_03357	OGPHOHPI_03906	LKKNCPNP_03782	KNNKOGNI_04432	GDMDJBMN_04261
group_13293		Delta(1)-pyrroline-2-carboxylate reductase	92	92	1	353	9653				992	992	992	FJMEIOKP_01256	HALOIIDI_04306	MCJLIOOP_05518	EACLNMBD_05147	BAJIHLMC_01465	CFBDNONK_05273	GENEGOGG_05223	HEGBGADN_04739	ALOBGNLA_03166	EHONOGGD_02851	EFHKGNMP_01480	DKDFIIJJ_04516	BOAOHFFJ_02894	MFKNNFJP_02896	LJDEBMHA_02996	AOELEJPK_00907	ONFBIPDF_02934	LGKBPCJO_03337	MCJBBFKG_01852	FOIOKNCB_03680	OKNAIPAC_01286	DHHFGDMP_00066	GALMCJGE_04139	EOIJLIBC_03144	OPGECHAB_02355	KFKMPMGL_00820	NLPCCFPL_02242	CDDPKDLP_04169	DJKHDLCG_01643	PIFANAEO_02396	GFPALNGB_04078	BGGGJBGJ_02237	OGPHOHPI_00752	LKKNCPNP_04444	KNNKOGNI_00066	GDMDJBMN_04373
pitA_2		Low-affinity inorganic phosphate transporter 1	92	92	1	353	9244				1529	1529	1529	FJMEIOKP_03612	HALOIIDI_00434	MCJLIOOP_00366	EACLNMBD_00547	BAJIHLMC_02846	CFBDNONK_01401	GENEGOGG_01503	HEGBGADN_01570	ALOBGNLA_02339	EHONOGGD_02534	EFHKGNMP_04009	DKDFIIJJ_04081	BOAOHFFJ_03985	MFKNNFJP_03980	LJDEBMHA_03778	AOELEJPK_04093	ONFBIPDF_03800	LGKBPCJO_03924	MCJBBFKG_03661	FOIOKNCB_04018	OKNAIPAC_03601	DHHFGDMP_03747	GALMCJGE_03519	EOIJLIBC_04035	OPGECHAB_03244	KFKMPMGL_03571	NLPCCFPL_03630	CDDPKDLP_03818	DJKHDLCG_03642	PIFANAEO_03689	GFPALNGB_03828	BGGGJBGJ_03257	OGPHOHPI_03806	LKKNCPNP_03882	KNNKOGNI_04217	GDMDJBMN_03518
osmY_2		Osmotically-inducible protein Y	92	92	1	353	5587				614	614	614	FJMEIOKP_01837	HALOIIDI_00820	MCJLIOOP_04600	EACLNMBD_01795	BAJIHLMC_00790	CFBDNONK_04038	GENEGOGG_04226	HEGBGADN_03181	ALOBGNLA_04655	EHONOGGD_00098	EFHKGNMP_03243	DKDFIIJJ_02303	BOAOHFFJ_01285	MFKNNFJP_01774	LJDEBMHA_02210	AOELEJPK_02889	ONFBIPDF_01723	LGKBPCJO_02611	MCJBBFKG_02675	FOIOKNCB_00330	OKNAIPAC_02080	DHHFGDMP_02849	GALMCJGE_01816	EOIJLIBC_02717	OPGECHAB_01298	KFKMPMGL_02020	NLPCCFPL_03977	CDDPKDLP_00236	DJKHDLCG_00341	PIFANAEO_01820	GFPALNGB_01398	BGGGJBGJ_01532	OGPHOHPI_03177	LKKNCPNP_03035	KNNKOGNI_02427	GDMDJBMN_00724
nusA		Transcription termination/antitermination protein NusA	92	92	1	353	4390				1487	1487	1487	FJMEIOKP_02439	HALOIIDI_02175	MCJLIOOP_03116	EACLNMBD_00957	BAJIHLMC_02354	CFBDNONK_01315	GENEGOGG_02499	HEGBGADN_00339	ALOBGNLA_03768	EHONOGGD_01014	EFHKGNMP_02504	DKDFIIJJ_02962	BOAOHFFJ_03692	MFKNNFJP_03487	LJDEBMHA_03950	AOELEJPK_03384	ONFBIPDF_02706	LGKBPCJO_01901	MCJBBFKG_02291	FOIOKNCB_02267	OKNAIPAC_03087	DHHFGDMP_01579	GALMCJGE_03075	EOIJLIBC_02388	OPGECHAB_00321	KFKMPMGL_02325	NLPCCFPL_01810	CDDPKDLP_00842	DJKHDLCG_01249	PIFANAEO_02532	GFPALNGB_00222	BGGGJBGJ_03090	OGPHOHPI_01740	LKKNCPNP_02727	KNNKOGNI_01947	GDMDJBMN_03604
purN		Phosphoribosylglycinamide formyltransferase	92	92	1	353	1968				638	638	638	FJMEIOKP_03760	HALOIIDI_02955	MCJLIOOP_02390	EACLNMBD_03250	BAJIHLMC_02645	CFBDNONK_01049	GENEGOGG_02240	HEGBGADN_01792	ALOBGNLA_02914	EHONOGGD_01719	EFHKGNMP_01709	DKDFIIJJ_00171	BOAOHFFJ_02303	MFKNNFJP_00175	LJDEBMHA_00185	AOELEJPK_01797	ONFBIPDF_01895	LGKBPCJO_00562	MCJBBFKG_03095	FOIOKNCB_01810	OKNAIPAC_02972	DHHFGDMP_03299	GALMCJGE_03716	EOIJLIBC_01813	OPGECHAB_03096	KFKMPMGL_02677	NLPCCFPL_03370	CDDPKDLP_03022	DJKHDLCG_04028	PIFANAEO_01475	GFPALNGB_02749	BGGGJBGJ_01975	OGPHOHPI_02756	LKKNCPNP_00639	KNNKOGNI_02938	GDMDJBMN_03281
group_13298		hypothetical protein	92	92	1	353	5228				1928	1928	1928	FJMEIOKP_03112	HALOIIDI_02710	MCJLIOOP_04181	EACLNMBD_02967	BAJIHLMC_00655	CFBDNONK_03826	GENEGOGG_02906	HEGBGADN_01879	ALOBGNLA_01903	EHONOGGD_01483	EFHKGNMP_03376	DKDFIIJJ_04175	BOAOHFFJ_01416	MFKNNFJP_01643	LJDEBMHA_02103	AOELEJPK_03978	ONFBIPDF_03226	LGKBPCJO_02760	MCJBBFKG_02841	FOIOKNCB_00499	OKNAIPAC_02246	DHHFGDMP_02683	GALMCJGE_01710	EOIJLIBC_02824	OPGECHAB_03540	KFKMPMGL_02186	NLPCCFPL_03133	CDDPKDLP_00361	DJKHDLCG_00160	PIFANAEO_01926	GFPALNGB_01525	BGGGJBGJ_01639	OGPHOHPI_03962	LKKNCPNP_04112	KNNKOGNI_02554	GDMDJBMN_00906
pstB3		Phosphate import ATP-binding protein PstB 3	92	92	1	353	1967				764	764	764	FJMEIOKP_03761	HALOIIDI_02956	MCJLIOOP_02389	EACLNMBD_03249	BAJIHLMC_02646	CFBDNONK_01050	GENEGOGG_02239	HEGBGADN_01791	ALOBGNLA_02913	EHONOGGD_01720	EFHKGNMP_01708	DKDFIIJJ_00170	BOAOHFFJ_02304	MFKNNFJP_00174	LJDEBMHA_00184	AOELEJPK_01796	ONFBIPDF_01894	LGKBPCJO_00563	MCJBBFKG_03094	FOIOKNCB_01809	OKNAIPAC_02973	DHHFGDMP_03300	GALMCJGE_03715	EOIJLIBC_01814	OPGECHAB_03095	KFKMPMGL_02676	NLPCCFPL_03371	CDDPKDLP_03021	DJKHDLCG_04029	PIFANAEO_01476	GFPALNGB_02750	BGGGJBGJ_01974	OGPHOHPI_02757	LKKNCPNP_00640	KNNKOGNI_02937	GDMDJBMN_03282
[truncated: 13,987 more rows]
[truncated: 56 more columns]

## Sheet: SCOARY Allium porrum
Gene	Non-unique Gene name	Annotation	Number_pos_present_in	Number_neg_present_in	Number_pos_not_present_in	Number_neg_not_present_in	Sensitivity	Specificity	Odds_ratio	Naive_p	Bonferroni_p	Benjamini_H_p	Max_Pairwise_comparisons	Max_supporting_pairs	Max_opposing_pairs	Best_pairwise_comp_p	Worst_pairwise_comp_p
group_2431		hypothetical protein	1	14	47	29	2.08333	67.4419	0.0440729	9.13112e-05	1	0.353161	5	1	5	0.0625	0.375
[truncated: 242 more rows]

## Sheet: SCOARY A. fistulosum x A. cepa
Gene	Non-unique Gene name	Annotation	Number_pos_present_in	Number_neg_present_in	Number_pos_not_present_in	Number_neg_not_present_in	Sensitivity	Specificity	Odds_ratio	Naive_p	Bonferroni_p	Benjamini_H_p	Max_Pairwise_comparisons	Max_supporting_pairs	Max_opposing_pairs	Best_pairwise_comp_p	Worst_pairwise_comp_p
[truncated: 835 more rows]
