# Supplementary material for: Genome-wide association and dissociation studies in Pantoea ananatis reveal potential virulence factors affecting Allium porrum and Allium fistulosum × Allium cepa hybrid
Source: Front Microbiol. 2023 Feb 2;13:1094155. doi: 10.3389/fmicb.2022.1094155 (PMC9933511; doi:10.3389/fmicb.2022.1094155)
Supplement: Supplementary file 11 [file Table_11.XLSX]

## Sheet: Associatio components
Component	Gene Annotations
1	group_3805,rcsC_5,group_2344
2	group_6030,group_1607
3	group_964,group_966,group_2339
4	ssb_2,group_946
5	group_985,rfaH_2
6	traC_2,group_3804,group_1209,group_1603,group_1602,group_1601,group_984
7	group_1226,group_1627
8	group_269,group_1173,group_5456,group_5455
9	group_1685,group_2226,group_3553,sseA_1,mdrP,group_1498,purT_2,group_3554,group_5215,dnaB_1,mccB
10	group_3558,group_1137,group_1141
11	dmlR_10,ywrO_2,group_5496,group_5495,iolS_2,group_5494,triA
12	group_146,group_134
13	group_801,group_3644,group_5461,group_5459,group_2260,group_5460,group_5464,group_5463
14	gabR_1,group_2566,group_4457,gabT_2
15	group_1662,group_4013,group_4012
16	acr1,group_3648,group_5492,araB_2
17	group_3845,group_6144,group_6142,group_3843,group_6143,group_3844
18	group_5801,group_5802
19	group_6145,group_6147
20	group_5467,group_5465,group_5466
21	pal_2,hcpA,group_5552
22	group_3724,group_5708
23	group_5835,group_2303
24	group_2568,group_4458
25	smfA_1,group_5567,group_3676,group_5565,group_5566,papH_1,group_5568,papD_1,papC_1,group_3675
26	group_3669,group_1181,group_970
27	group_3697,group_2293
28	group_5064,group_5063
29	group_3934,group_6507,group_6509,group_6505,group_6508,group_6506
30	group_4005,group_2430
31	group_3578,group_1153,group_14566,group_5501,group_5288,oatA_1,menH_2,group_5682,group_5683,group_1539,group_5290,yedK,group_5681,group_5289,group_14623,group_5685,group_5684
32	flu,group_5892
33	fliC1,group_4570,group_4569,group_4571
34	group_6899,group_6900,group_6898
35	group_5815,group_5817,group_3734,group_5816,group_5813,group_5814
36	COQ5,ddaF,group_4032,besD,group_1666,group_4033
37	group_7072,group_4019,group_7071
38	group_7077,group_7075,group_7076,group_4020
39	group_7087,group_7069,group_4018,group_2440,group_7070,group_7074

## Sheet: Association Edges
Source	Target	weight
COQ5	group_1666	8.11624e-09
COQ5	group_4032	8.11624e-09
COQ5	group_4033	8.11624e-09
COQ5	besD	8.11624e-09
COQ5	ddaF	8.11624e-09
acr1	group_3648	8.37302e-09
acr1	group_5492	8.37302e-09
acr1	araB_2	8.37302e-09
araB_2	group_3648	8.37302e-09
araB_2	group_5492	8.37302e-09
besD	group_1666	8.11624e-09
besD	group_4032	8.11624e-09
besD	group_4033	8.11624e-09
besD	ddaF	8.11624e-09
ddaF	group_1666	8.11624e-09
ddaF	group_4032	8.11624e-09
ddaF	group_4033	8.11624e-09
dmlR_10	triA	8.1541e-09
dmlR_10	group_5494	8.1541e-09
dmlR_10	group_5495	8.1541e-09
dmlR_10	group_5496	8.1541e-09
dmlR_10	iolS_2	8.1541e-09
dmlR_10	ywrO_2	8.1541e-09
dnaB_1	group_1498	8.37302e-09
dnaB_1	group_1685	8.37302e-09
dnaB_1	group_2226	8.37302e-09
dnaB_1	group_3553	8.37302e-09
dnaB_1	group_3554	8.37302e-09
dnaB_1	mdrP	8.37302e-09
dnaB_1	sseA_1	8.37302e-09
dnaB_1	group_5215	8.37302e-09
dnaB_1	purT_2	8.37302e-09
dnaB_1	mccB	8.37302e-09
fliC1	group_4569	8.11624e-09
fliC1	group_4570	8.11624e-09
fliC1	group_4571	8.11624e-09
flu	group_5892	8.80296e-09
gabR_1	group_2566	8.98856e-09
gabR_1	gabT_2	8.98856e-09
gabR_1	group_4457	8.98856e-09
gabT_2	group_2566	8.98856e-09
gabT_2	group_4457	8.98856e-09
group_1137	group_1141	8.80296e-09
group_1137	group_3558	8.80296e-09
group_1141	group_3558	8.80296e-09
group_1153	group_14566	8.1541e-09
group_1153	group_14623	8.1541e-09
group_1153	group_1539	8.1541e-09
group_1153	yedK	8.1541e-09
group_1153	group_3578	8.1541e-09
group_1153	oatA_1	8.1541e-09
group_1153	group_5288	8.1541e-09
group_1153	group_5289	8.1541e-09
group_1153	group_5290	8.1541e-09
group_1153	group_5501	8.1541e-09
group_1153	group_5681	8.1541e-09
group_1153	group_5682	8.1541e-09
group_1153	group_5683	8.1541e-09
group_1153	group_5684	8.1541e-09
group_1153	group_5685	8.1541e-09
group_1153	menH_2	8.1541e-09
group_1173	group_269	8.80296e-09
group_1173	group_5455	8.80296e-09
group_1173	group_5456	8.80296e-09
group_1181	group_3669	8.37302e-09
group_1181	group_970	8.37302e-09
group_1209	group_1601	8.11624e-09
group_1209	group_1602	8.11624e-09
group_1209	group_1603	8.11624e-09
group_1209	group_3804	8.11624e-09
group_1209	traC_2	8.11624e-09
group_1209	group_984	8.11624e-09
group_1226	group_1627	8.80296e-09
group_134	group_146	8.11624e-09
group_14566	group_14623	8.1541e-09
group_14566	group_1539	8.1541e-09
group_14566	yedK	8.1541e-09
group_14566	group_3578	8.1541e-09
group_14566	oatA_1	8.1541e-09
group_14566	group_5288	8.1541e-09
group_14566	group_5289	8.1541e-09
group_14566	group_5290	8.1541e-09
group_14566	group_5501	8.1541e-09
group_14566	group_5681	8.1541e-09
group_14566	group_5682	8.1541e-09
group_14566	group_5683	8.1541e-09
group_14566	group_5684	8.1541e-09
group_14566	group_5685	8.1541e-09
group_14566	menH_2	8.1541e-09
group_14623	group_1539	8.1541e-09
group_14623	yedK	8.1541e-09
group_14623	group_3578	8.1541e-09
group_14623	oatA_1	8.1541e-09
group_14623	group_5288	8.1541e-09
group_14623	group_5289	8.1541e-09
group_14623	group_5290	8.1541e-09
group_14623	group_5501	8.1541e-09
group_14623	group_5681	8.1541e-09
group_14623	group_5682	8.1541e-09
group_14623	group_5683	8.1541e-09
group_14623	group_5684	8.1541e-09
group_14623	group_5685	8.1541e-09
group_14623	menH_2	8.1541e-09
group_1498	group_1685	8.37302e-09
group_1498	group_2226	8.37302e-09
group_1498	group_3553	8.37302e-09
group_1498	group_3554	8.37302e-09
group_1498	mdrP	8.37302e-09
group_1498	sseA_1	8.37302e-09
group_1498	group_5215	8.37302e-09
group_1498	purT_2	8.37302e-09
group_1498	mccB	8.37302e-09
group_1539	yedK	8.1541e-09
group_1539	group_3578	8.1541e-09
group_1539	oatA_1	8.1541e-09
group_1539	group_5288	8.1541e-09
group_1539	group_5289	8.1541e-09
group_1539	group_5290	8.1541e-09
group_1539	group_5501	8.1541e-09
group_1539	group_5681	8.1541e-09
group_1539	group_5682	8.1541e-09
group_1539	group_5683	8.1541e-09
group_1539	group_5684	8.1541e-09
group_1539	group_5685	8.1541e-09
group_1539	menH_2	8.1541e-09
group_1601	group_1602	8.11624e-09
group_1601	group_1603	8.11624e-09
group_1601	group_3804	8.11624e-09
group_1601	traC_2	8.11624e-09
group_1601	group_984	8.11624e-09
group_1602	group_1603	8.11624e-09
group_1602	group_3804	8.11624e-09
group_1602	traC_2	8.11624e-09
group_1602	group_984	8.11624e-09
group_1603	group_3804	8.11624e-09
group_1603	traC_2	8.11624e-09
group_1603	group_984	8.11624e-09
group_1607	group_6030	8.98856e-09
group_1662	group_4012	8.53302e-09
group_1662	group_4013	8.53302e-09
group_1666	group_4032	8.11624e-09
group_1666	group_4033	8.11624e-09
group_1685	group_2226	8.37302e-09
group_1685	group_3553	8.37302e-09
group_1685	group_3554	8.37302e-09
group_1685	mdrP	8.37302e-09
group_1685	sseA_1	8.37302e-09
group_1685	group_5215	8.37302e-09
group_1685	purT_2	8.37302e-09
group_1685	mccB	8.37302e-09
group_2226	group_3553	8.37302e-09
group_2226	group_3554	8.37302e-09
group_2226	mdrP	8.37302e-09
group_2226	sseA_1	8.37302e-09
group_2226	group_5215	8.37302e-09
group_2226	purT_2	8.37302e-09
group_2226	mccB	8.37302e-09
group_2260	group_3644	8.24398e-09
group_2260	group_5459	8.24398e-09
group_2260	group_5460	8.24398e-09
group_2260	group_5461	8.24398e-09
group_2260	group_5463	8.24398e-09
group_2260	group_5464	8.24398e-09
group_2260	group_801	8.24398e-09
group_2293	group_3697	8.24398e-09
group_2303	group_5835	8.98856e-09
group_2339	group_964	8.53302e-09
group_2339	group_966	8.53302e-09
group_2344	group_3805	8.80296e-09
group_2344	rcsC_5	8.80296e-09
group_2430	group_4005	8.53302e-09
group_2440	group_4018	8.80296e-09
group_2440	group_7069	8.80296e-09
group_2440	group_7070	8.80296e-09
group_2440	group_7074	8.80296e-09
group_2440	group_7087	8.80296e-09
group_2566	group_4457	8.98856e-09
group_2568	group_4458	8.37302e-09
group_269	group_5455	8.80296e-09
group_269	group_5456	8.80296e-09
group_3553	group_3554	8.37302e-09
group_3553	mdrP	8.37302e-09
group_3553	sseA_1	8.37302e-09
group_3553	group_5215	8.37302e-09
group_3553	purT_2	8.37302e-09
group_3553	mccB	8.37302e-09
group_3554	mdrP	8.37302e-09
group_3554	sseA_1	8.37302e-09
group_3554	group_5215	8.37302e-09
group_3554	purT_2	8.37302e-09
group_3554	mccB	8.37302e-09
group_3578	yedK	8.1541e-09
group_3578	oatA_1	8.1541e-09
group_3578	group_5288	8.1541e-09
group_3578	group_5289	8.1541e-09
group_3578	group_5290	8.1541e-09
group_3578	group_5501	8.1541e-09
group_3578	group_5681	8.1541e-09
group_3578	group_5682	8.1541e-09
group_3578	group_5683	8.1541e-09
group_3578	group_5684	8.1541e-09
group_3578	group_5685	8.1541e-09
group_3578	menH_2	8.1541e-09
group_3644	group_5459	8.24398e-09
group_3644	group_5460	8.24398e-09
group_3644	group_5461	8.24398e-09
group_3644	group_5463	8.24398e-09
group_3644	group_5464	8.24398e-09
group_3644	group_801	8.24398e-09
group_3648	group_5492	8.37302e-09
group_3669	group_970	8.37302e-09
group_3675	papC_1	8.1541e-09
group_3675	papD_1	8.1541e-09
group_3675	group_3676	8.1541e-09
group_3675	smfA_1	8.1541e-09
group_3675	papH_1	8.1541e-09
group_3675	group_5565	8.1541e-09
group_3675	group_5566	8.1541e-09
group_3675	group_5567	8.1541e-09
group_3675	group_5568	8.1541e-09
group_3676	papC_1	8.1541e-09
group_3676	papD_1	8.1541e-09
group_3676	smfA_1	8.1541e-09
group_3676	papH_1	8.1541e-09
group_3676	group_5565	8.1541e-09
group_3676	group_5566	8.1541e-09
group_3676	group_5567	8.1541e-09
group_3676	group_5568	8.1541e-09
group_3724	group_5708	8.98856e-09
group_3734	group_5813	8.53302e-09
group_3734	group_5814	8.53302e-09
group_3734	group_5815	8.53302e-09
group_3734	group_5816	8.53302e-09
group_3734	group_5817	8.53302e-09
group_3804	traC_2	8.11624e-09
group_3804	group_984	8.11624e-09
group_3805	rcsC_5	8.80296e-09
group_3843	group_3844	8.98856e-09
group_3843	group_3845	8.98856e-09
group_3843	group_6142	8.98856e-09
group_3843	group_6143	8.98856e-09
group_3843	group_6144	8.98856e-09
group_3844	group_3845	8.98856e-09
group_3844	group_6142	8.98856e-09
group_3844	group_6143	8.98856e-09
group_3844	group_6144	8.98856e-09
group_3845	group_6142	8.98856e-09
group_3845	group_6143	8.98856e-09
group_3845	group_6144	8.98856e-09
group_3934	group_6505	8.1541e-09
group_3934	group_6506	8.1541e-09
group_3934	group_6507	8.1541e-09
group_3934	group_6508	8.1541e-09
group_3934	group_6509	8.1541e-09
group_4012	group_4013	8.53302e-09
group_4018	group_7069	8.80296e-09
group_4018	group_7070	8.80296e-09
group_4018	group_7074	8.80296e-09
group_4018	group_7087	8.80296e-09
group_4019	group_7071	8.37302e-09
group_4019	group_7072	8.37302e-09
group_4020	group_7075	8.37302e-09
group_4020	group_7076	8.37302e-09
group_4020	group_7077	8.37302e-09
group_4032	group_4033	8.11624e-09
group_4569	group_4570	8.11624e-09
group_4569	group_4571	8.11624e-09
group_4570	group_4571	8.11624e-09
group_5063	group_5064	8.98856e-09
group_5215	mdrP	8.37302e-09
group_5215	sseA_1	8.37302e-09
group_5215	purT_2	8.37302e-09
group_5215	mccB	8.37302e-09
group_5288	yedK	8.1541e-09
group_5288	oatA_1	8.1541e-09
group_5288	group_5289	8.1541e-09
group_5288	group_5290	8.1541e-09
group_5288	group_5501	8.1541e-09
group_5288	group_5681	8.1541e-09
group_5288	group_5682	8.1541e-09
group_5288	group_5683	8.1541e-09
group_5288	group_5684	8.1541e-09
group_5288	group_5685	8.1541e-09
group_5288	menH_2	8.1541e-09
group_5289	yedK	8.1541e-09
group_5289	oatA_1	8.1541e-09
group_5289	group_5290	8.1541e-09
group_5289	group_5501	8.1541e-09
group_5289	group_5681	8.1541e-09
group_5289	group_5682	8.1541e-09
group_5289	group_5683	8.1541e-09
group_5289	group_5684	8.1541e-09
group_5289	group_5685	8.1541e-09
group_5289	menH_2	8.1541e-09
group_5290	yedK	8.1541e-09
group_5290	oatA_1	8.1541e-09
group_5290	group_5501	8.1541e-09
group_5290	group_5681	8.1541e-09
group_5290	group_5682	8.1541e-09
group_5290	group_5683	8.1541e-09
group_5290	group_5684	8.1541e-09
group_5290	group_5685	8.1541e-09
group_5290	menH_2	8.1541e-09
group_5455	group_5456	8.80296e-09
group_5459	group_5460	8.24398e-09
group_5459	group_5461	8.24398e-09
group_5459	group_5463	8.24398e-09
group_5459	group_5464	8.24398e-09
group_5459	group_801	8.24398e-09
group_5460	group_5461	8.24398e-09
group_5460	group_5463	8.24398e-09
group_5460	group_5464	8.24398e-09
group_5460	group_801	8.24398e-09
group_5461	group_5463	8.24398e-09
group_5461	group_5464	8.24398e-09
group_5461	group_801	8.24398e-09
group_5463	group_5464	8.24398e-09
group_5463	group_801	8.24398e-09
group_5464	group_801	8.24398e-09
group_5465	group_5466	8.1541e-09
group_5465	group_5467	8.1541e-09
group_5466	group_5467	8.1541e-09
group_5494	triA	8.1541e-09
group_5494	group_5495	8.1541e-09
group_5494	group_5496	8.1541e-09
group_5494	iolS_2	8.1541e-09
group_5494	ywrO_2	8.1541e-09
group_5495	triA	8.1541e-09
group_5495	group_5496	8.1541e-09
group_5495	iolS_2	8.1541e-09
group_5495	ywrO_2	8.1541e-09
group_5496	triA	8.1541e-09
group_5496	iolS_2	8.1541e-09
group_5496	ywrO_2	8.1541e-09
group_5501	yedK	8.1541e-09
group_5501	oatA_1	8.1541e-09
group_5501	group_5681	8.1541e-09
group_5501	group_5682	8.1541e-09
group_5501	group_5683	8.1541e-09
group_5501	group_5684	8.1541e-09
group_5501	group_5685	8.1541e-09
group_5501	menH_2	8.1541e-09
group_5552	pal_2	8.11624e-09
group_5552	hcpA	8.11624e-09
group_5565	papC_1	8.1541e-09
group_5565	papD_1	8.1541e-09
group_5565	smfA_1	8.1541e-09
group_5565	papH_1	8.1541e-09
group_5565	group_5566	8.1541e-09
group_5565	group_5567	8.1541e-09
group_5565	group_5568	8.1541e-09
group_5566	papC_1	8.1541e-09
group_5566	papD_1	8.1541e-09
group_5566	smfA_1	8.1541e-09
group_5566	papH_1	8.1541e-09
group_5566	group_5567	8.1541e-09
group_5566	group_5568	8.1541e-09
group_5567	papC_1	8.1541e-09
group_5567	papD_1	8.1541e-09
group_5567	smfA_1	8.1541e-09
group_5567	papH_1	8.1541e-09
group_5567	group_5568	8.1541e-09
group_5568	papC_1	8.1541e-09
group_5568	papD_1	8.1541e-09
group_5568	smfA_1	8.1541e-09
group_5568	papH_1	8.1541e-09
group_5681	yedK	8.1541e-09
group_5681	oatA_1	8.1541e-09
group_5681	group_5682	8.1541e-09
group_5681	group_5683	8.1541e-09
group_5681	group_5684	8.1541e-09
group_5681	group_5685	8.1541e-09
group_5681	menH_2	8.1541e-09
group_5682	yedK	8.1541e-09
group_5682	oatA_1	8.1541e-09
group_5682	group_5683	8.1541e-09
group_5682	group_5684	8.1541e-09
group_5682	group_5685	8.1541e-09
group_5682	menH_2	8.1541e-09
group_5683	yedK	8.1541e-09
group_5683	oatA_1	8.1541e-09
group_5683	group_5684	8.1541e-09
group_5683	group_5685	8.1541e-09
group_5683	menH_2	8.1541e-09
group_5684	yedK	8.1541e-09
group_5684	oatA_1	8.1541e-09
group_5684	group_5685	8.1541e-09
group_5684	menH_2	8.1541e-09
group_5685	yedK	8.1541e-09
group_5685	oatA_1	8.1541e-09
group_5685	menH_2	8.1541e-09
group_5801	group_5802	8.80296e-09
group_5813	group_5814	8.53302e-09
group_5813	group_5815	8.53302e-09
group_5813	group_5816	8.53302e-09
group_5813	group_5817	8.53302e-09
group_5814	group_5815	8.53302e-09
group_5814	group_5816	8.53302e-09
group_5814	group_5817	8.53302e-09
group_5815	group_5816	8.53302e-09
group_5815	group_5817	8.53302e-09
group_5816	group_5817	8.53302e-09
group_6142	group_6143	8.98856e-09
group_6142	group_6144	8.98856e-09
group_6143	group_6144	8.98856e-09
group_6145	group_6147	8.53302e-09
group_6505	group_6506	8.1541e-09
group_6505	group_6507	8.1541e-09
group_6505	group_6508	8.1541e-09
group_6505	group_6509	8.1541e-09
group_6506	group_6507	8.1541e-09
group_6506	group_6508	8.1541e-09
group_6506	group_6509	8.1541e-09
group_6507	group_6508	8.1541e-09
group_6507	group_6509	8.1541e-09
group_6508	group_6509	8.1541e-09
group_6898	group_6899	8.11624e-09
group_6898	group_6900	8.11624e-09
group_6899	group_6900	8.11624e-09
group_7069	group_7070	8.80296e-09
group_7069	group_7074	8.80296e-09
group_7069	group_7087	8.80296e-09
group_7070	group_7074	8.80296e-09
group_7070	group_7087	8.80296e-09
group_7071	group_7072	8.37302e-09
group_7074	group_7087	8.80296e-09
group_7075	group_7076	8.37302e-09
group_7075	group_7077	8.37302e-09
group_7076	group_7077	8.37302e-09
group_946	ssb_2	8.53302e-09
group_964	group_966	8.53302e-09
group_984	traC_2	8.11624e-09
group_985	rfaH_2	8.98856e-09
hcpA	pal_2	8.11624e-09
iolS_2	triA	8.1541e-09
iolS_2	ywrO_2	8.1541e-09
mccB	mdrP	8.37302e-09
mccB	sseA_1	8.37302e-09
mccB	purT_2	8.37302e-09
mdrP	sseA_1	8.37302e-09
mdrP	purT_2	8.37302e-09
menH_2	yedK	8.1541e-09
menH_2	oatA_1	8.1541e-09
oatA_1	yedK	8.1541e-09
papC_1	papD_1	8.1541e-09
papC_1	smfA_1	8.1541e-09
papC_1	papH_1	8.1541e-09
papD_1	smfA_1	8.1541e-09
papD_1	papH_1	8.1541e-09
papH_1	smfA_1	8.1541e-09
purT_2	sseA_1	8.37302e-09
triA	ywrO_2	8.1541e-09

## Sheet: Dissociation Components
Component	Gene annotations
1	group_907,mug
2	group_726,yegT
3	group_1089,tpl
4	group_1886,ybeM
5	group_566,group_671
6	mtr,group_903
7	group_762,fucP,group_5919,group_3134,group_3137
8	fhuA_1,fhuA_3
9	rutC_3,group_1408
10	group_4840,group_7992,group_2008,group_4839,group_3121,group_3701,group_2294
11	gsiB_3,group_1412,group_672
12	group_312,group_772
13	group_45,group_46,group_1674
14	group_1007,group_1006
15	group_1987,mdtB_2
16	rhsA_1,group_1156
17	group_569,ndvB,group_611,group_1090,group_1096,group_1092,cga
18	group_4818,mmgB,atoD,group_5320,pntA_2,pntB_2,thlA,group_5324,group_5323,group_5321,kce,kynB,ctfB,group_670,group_885,group_5313,pspA_2,group_886
19	smc,group_1061
20	group_1455,group_2164,group_1454,ligB
21	group_2570,group_3692,group_4458,group_2568
22	group_623,group_889,fabG_4,lgoT_1,lolA_2,group_4826,group_893,group_3117,group_3118,fabF_2,group_4820,group_4819,group_4824,aas_2,acpP_2,group_4829,group_4828,group_2002,group_3116,group_4821,group_4825
23	group_2782,aldA,hcp1_3,symE_1,hcp1_2,group_6192,group_4603,group_4602,group_4601
24	group_2208,group_681
25	group_2366,yadV_2,group_1664,group_3071,group_3529
26	group_1713,licA,group_5669,group_5667,licC_1,uidA,ecfG,uidC_1,group_1556
27	group_391,group_1424
28	group_728,yjiG_2,group_1185,group_6896
29	group_2035,proP_5
30	tar,group_397
31	group_544,group_2375,group_5549,group_674
32	comR_2,group_392
33	group_1705,group_6895
34	group_1988,group_1990,valS,group_1563
35	yagG_1,group_1295,group_1632,group_1293,group_1296,mshA_1,group_1762,rffG,rffH_2,group_7257,group_4977,rhsD,narV,group_5436,group_5426,group_2896,group_5435,rmlD,perB,group_5431,baiA,vioA,group_6135,fabG_1,group_2165,group_5008,group_3433,group_5012,group_5010,group_5009,group_5011,group_4905,group_2739,rffH_1,group_3715,group_4679,group_3606,arnC_4,rfaQ_2,rfaC,group_4759,wecA_2,rfaL,shlB_1,pglJ,…
36	group_2067,group_1538
37	group_4802,group_4803,group_5663
38	group_4573,group_4572,group_1812,fliC1,group_4570,group_4571,group_4569,fliE,group_3631,group_287
39	group_2901,group_5430,lcfB,aptB_2,aptA_2
40	group_4639,group_1588
41	group_2107,oxyR_1
42	group_1032,stp
43	hin,group_2062,group_3712
44	group_2025,group_2024
45	group_1316,hcp1_1,group_3734,group_5814,group_5815,group_5816,group_5817,group_5813,group_1317
46	group_4538,trpA
47	group_2100,fdhE
48	group_1909,group_1907,ydhP
49	group_5650,group_5652,group_5651,pknD_3,group_5569,group_5570,group_5571,group_3677,group_1389,group_5572,group_5573
50	pla,group_8368,group_5349

## Sheet: Dissociation ESource_x0009_Targetdges
Source	Target	weight
aas_2	group_623	9.74619e-11
aas_2	group_889	9.74619e-11
acpP_2	group_623	9.74619e-11
acpP_2	group_889	9.74619e-11
aldA	group_4601	1.88857e-21
aldA	group_4602	1.88857e-21
aldA	group_4603	1.88857e-21
aldA	group_2782	2.21273e-10
aptA_2	group_2901	1.7784e-09
aptB_2	group_2901	1.7784e-09
arnC_4	group_2896	2.86909e-09
arnC_4	group_2165	9.59652e-11
arnC_4	group_3433	9.59652e-11
arnC_4	group_5008	9.59652e-11
arnC_4	group_5009	9.59652e-11
arnC_4	group_5010	9.59652e-11
arnC_4	group_5011	9.59652e-11
arnC_4	group_5012	9.59652e-11
arnC_4	group_4905	3.60593e-09
atoD	group_4818	1.21795e-09
atoD	group_885	2.61237e-10
baiA	group_4759	6.03709e-09
baiA	wecA_2	6.03709e-09
cga	group_1096	2.6667e-15
comR_2	group_392	2.29219e-11
ctfB	group_4818	1.21795e-09
ctfB	group_885	2.61237e-10
ecfG	uidA	3.56004e-14
ecfG	licC_1	3.56004e-14
ecfG	group_5667	3.56004e-14
ecfG	licA	3.56004e-14
ecfG	group_5669	3.56004e-14
ecfG	group_1713	3.45928e-21
ecfG	group_1556	8.0385e-09
ecfG	uidC_1	4.02791e-13
fabF_2	group_623	9.74619e-11
fabF_2	group_889	9.74619e-11
fabG_1	group_4759	6.03709e-09
fabG_1	wecA_2	6.03709e-09
fabG_4	group_623	9.59307e-13
fabG_4	group_889	9.59307e-13
fdhE	group_2100	1.5885e-11
fhuA_1	fhuA_3	2.09866e-11
fliC1	fliE	2.28707e-15
fliE	group_4569	2.28707e-15
fliE	group_4570	2.28707e-15
fliE	group_4571	2.28707e-15
fliE	group_4572	3.10858e-10
fliE	group_4573	3.10858e-10
fliE	group_287	1.05405e-09
fucP	group_762	1.70236e-17
fucP	group_5919	6.19353e-19
fucP	group_3134	1.47186e-19
group_1006	group_1007	2.16652e-11
group_1032	stp	2.80032e-14
group_1061	smc	2.51603e-16
group_1089	tpl	2.14464e-15
group_1090	group_1096	1.14215e-12
group_1090	group_1092	4.043e-09
group_1096	group_611	7.05259e-10
group_1156	rhsA_1	6.31615e-10
group_1185	yjiG_2	6.66734e-12
group_1185	group_728	6.45552e-10
group_1293	group_1295	2.65484e-20
group_1293	group_1632	1.25561e-24
group_1293	group_1296	3.34611e-23
group_1293	group_1762	6.65208e-22
group_1293	narV	3.64645e-10
group_1295	mshA_1	2.07212e-17
group_1295	yagG_1	4.52625e-16
group_1296	mshA_1	8.64137e-25
group_1296	yagG_1	1.32755e-20
group_1316	group_3734	2.40901e-10
group_1316	group_5813	2.40901e-10
group_1316	group_5814	2.40901e-10
group_1316	group_5815	2.40901e-10
group_1316	group_5816	2.40901e-10
group_1316	group_5817	2.40901e-10
group_1316	group_1317	2.73338e-09
group_1317	hcp1_1	8.44121e-10
group_1389	group_3677	1.15251e-10
group_1389	group_5569	1.15251e-10
group_1389	group_5570	1.15251e-10
group_1389	group_5571	1.15251e-10
group_1389	group_5572	1.15251e-10
group_1389	group_5573	1.15251e-10
group_1389	pknD_3	1.15251e-10
group_1389	group_5650	3.02279e-09
group_1389	group_5651	3.02279e-09
group_1389	group_5652	3.02279e-09
group_1408	rutC_3	8.44121e-10
group_1412	gsiB_3	2.71512e-14
group_1412	group_672	1.04155e-09
group_1424	group_391	1.1518e-10
group_1454	group_1455	6.19037e-09
group_1454	group_2164	6.19037e-09
group_1454	ligB	4.30381e-22
group_1538	group_2067	1.38209e-18
group_1563	group_1988	6.66989e-10
group_1563	group_1990	3.91853e-11
group_1588	group_4639	1.16155e-17
group_1632	mshA_1	2.62248e-23
group_1632	yagG_1	1.25561e-24
group_1664	group_3071	8.58403e-09
group_1664	group_3529	8.58403e-09
group_1674	group_45	2.29234e-11
group_1705	group_6895	7.35441e-09
group_1762	rffG	3.08753e-10
group_1762	rffH_2	3.08753e-10
group_1762	mshA_1	1.87812e-26
group_1762	yagG_1	6.65208e-22
group_1812	group_3631	1.09015e-10
group_1886	ybeM	5.07091e-16
group_1907	ydhP	9.04263e-13
group_1909	ydhP	1.44466e-14
group_1987	mdtB_2	2.67332e-12
group_1988	valS	1.09414e-10
group_1990	valS	1.22542e-10
group_2002	group_623	9.74619e-11
group_2002	group_889	9.74619e-11
group_2008	group_2294	1.00095e-12
group_2008	group_3701	1.00095e-12
group_2024	group_2025	1.44466e-14
group_2035	proP_5	8.0409e-14
group_2062	group_3712	2.06684e-10
group_2062	hin	3.67485e-09
group_2107	oxyR_1	5.07091e-16
group_2165	rfaC	9.59652e-11
group_2165	rfaQ_2	9.59652e-11
group_2165	pglJ	9.59652e-11
group_2165	group_3606	9.59652e-11
group_2165	rfaL	9.59652e-11
group_2208	group_681	3.51259e-09
group_2294	group_4840	3.66602e-09
group_2294	group_3121	1.14057e-19
group_2294	group_4839	1.00095e-12
group_2294	group_7992	1.00095e-12
group_2366	group_3071	3.99313e-10
group_2366	group_3529	3.99313e-10
group_2375	group_674	6.57275e-11
group_2568	group_3692	8.79301e-09
group_2570	group_3692	7.05312e-09
group_2739	yfdH	6.48344e-09
group_2739	yfdG	6.48344e-09
group_2739	wecA	7.0178e-10
group_2739	shlB_1	2.34273e-09
group_2739	shlB_2	2.06133e-12
group_2739	rffG	2.14402e-09
group_2739	rffH_2	2.14402e-09
group_2782	group_6192	1.17755e-13
group_2782	hcp1_3	5.21475e-13
group_2782	hcp1_2	5.21475e-13
group_2782	symE_1	5.21475e-13
group_287	group_3631	1.09015e-10
group_2896	rfaC	2.86909e-09
group_2896	rfaQ_2	2.86909e-09
group_2896	pglJ	2.86909e-09
group_2896	group_3606	2.86909e-09
group_2896	rfaL	2.86909e-09
group_2896	shlB_1	1.78845e-09
group_2901	lcfB	1.7784e-09
group_2901	group_5430	6.85354e-09
group_3071	yadV_2	1.17038e-10
group_3116	group_623	9.74619e-11
group_3116	group_889	9.74619e-11
group_3117	group_623	9.74619e-11
group_3117	group_889	9.74619e-11
group_3118	group_623	9.74619e-11
group_3118	group_889	9.74619e-11
group_312	group_772	9.9619e-10
group_3121	group_3701	1.14057e-19
group_3137	group_762	3.59468e-13
group_3137	group_5919	2.35361e-23
group_3433	rfaC	9.59652e-11
group_3433	rfaQ_2	9.59652e-11
group_3433	pglJ	9.59652e-11
group_3433	group_3606	9.59652e-11
group_3433	rfaL	9.59652e-11
group_3529	yadV_2	1.17038e-10
group_3606	group_5008	9.59652e-11
group_3606	group_5009	9.59652e-11
group_3606	group_5010	9.59652e-11
group_3606	group_5011	9.59652e-11
group_3606	group_5012	9.59652e-11
group_3606	group_4905	3.60593e-09
group_3692	group_4458	8.79301e-09
group_3701	group_4840	3.66602e-09
group_3701	group_4839	1.00095e-12
group_3701	group_7992	1.00095e-12
group_3715	group_4759	4.64139e-12
group_3715	wecA_2	4.64139e-12
group_3715	group_4679	7.33154e-13
group_3734	hcp1_1	2.34273e-09
group_397	tar	3.35789e-14
group_45	group_46	1.14215e-12
group_4538	trpA	6.74319e-14
group_4601	group_6192	4.45545e-14
group_4601	hcp1_3	4.06722e-15
group_4601	hcp1_2	4.06722e-15
group_4601	symE_1	4.06722e-15
group_4602	group_6192	4.45545e-14
group_4602	hcp1_3	4.06722e-15
group_4602	hcp1_2	4.06722e-15
group_4602	symE_1	4.06722e-15
group_4603	group_6192	4.45545e-14
group_4603	hcp1_3	4.06722e-15
group_4603	hcp1_2	4.06722e-15
group_4603	symE_1	4.06722e-15
group_4679	yfdH	8.0409e-14
group_4679	yfdG	8.0409e-14
group_4679	wecA	7.33154e-13
group_4679	shlB_1	4.64139e-12
group_4679	shlB_2	7.92456e-09
group_4759	yfdH	7.11777e-13
group_4759	yfdG	7.11777e-13
group_4759	wecA	1.44466e-14
group_4759	shlB_1	1.41489e-13
group_4759	shlB_2	8.44121e-10
group_4759	rffH_1	2.34273e-09
group_4759	rmlD	6.03709e-09
group_4759	group_5426	6.03709e-09
group_4759	vioA	6.03709e-09
group_4759	perB	6.03709e-09
group_4759	group_5431	6.03709e-09
group_4759	group_5435	6.03709e-09
group_4759	group_5436	6.03709e-09
group_4759	group_6135	6.03709e-09
group_4802	group_5663	2.03021e-13
group_4803	group_5663	2.03021e-13
group_4818	pntB_2	1.21795e-09
group_4818	pntA_2	1.21795e-09
group_4818	kce	1.21795e-09
group_4818	thlA	1.21795e-09
group_4818	kynB	1.21795e-09
group_4818	mmgB	1.21795e-09
group_4818	group_5320	1.21795e-09
group_4818	group_5321	1.21795e-09
group_4818	group_5323	1.21795e-09
group_4818	group_5324	1.21795e-09
group_4818	group_670	6.40912e-14
group_4818	group_886	2.40303e-09
group_4819	group_623	9.74619e-11
group_4819	group_889	9.74619e-11
group_4820	group_623	9.74619e-11
group_4820	group_889	9.74619e-11
group_4821	group_623	9.74619e-11
group_4821	group_889	9.74619e-11
group_4824	group_623	9.74619e-11
group_4824	group_889	9.74619e-11
group_4825	group_623	9.74619e-11
group_4825	group_889	9.74619e-11
group_4826	group_623	4.07363e-10
group_4826	group_889	4.07363e-10
group_4828	group_623	9.74619e-11
group_4828	group_889	9.74619e-11
group_4829	group_623	9.74619e-11
group_4829	group_889	9.74619e-11
group_4905	rfaC	3.60593e-09
group_4905	rfaQ_2	3.60593e-09
group_4905	pglJ	3.60593e-09
group_4905	rfaL	3.60593e-09
group_4977	wecA	7.93349e-09
group_5008	rfaC	9.59652e-11
group_5008	rfaQ_2	9.59652e-11
group_5008	pglJ	9.59652e-11
group_5008	rfaL	9.59652e-11
group_5009	rfaC	9.59652e-11
group_5009	rfaQ_2	9.59652e-11
group_5009	pglJ	9.59652e-11
group_5009	rfaL	9.59652e-11
group_5010	rfaC	9.59652e-11
group_5010	rfaQ_2	9.59652e-11
group_5010	pglJ	9.59652e-11
group_5010	rfaL	9.59652e-11
group_5011	rfaC	9.59652e-11
group_5011	rfaQ_2	9.59652e-11
group_5011	pglJ	9.59652e-11
group_5011	rfaL	9.59652e-11
group_5012	rfaC	9.59652e-11
group_5012	rfaQ_2	9.59652e-11
group_5012	pglJ	9.59652e-11
group_5012	rfaL	9.59652e-11
group_5313	group_885	1.9417e-09
group_5320	group_885	2.61237e-10
group_5321	group_885	2.61237e-10
group_5323	group_885	2.61237e-10
group_5324	group_885	2.61237e-10
group_5349	pla	9.59652e-11
group_5426	wecA_2	6.03709e-09
group_5431	wecA_2	6.03709e-09
group_5435	wecA_2	6.03709e-09
group_5436	wecA_2	6.03709e-09
group_544	group_674	1.34475e-09
group_5549	group_674	5.06375e-09
group_566	group_671	2.50732e-11
group_569	group_611	1.10585e-09
group_569	ndvB	1.73024e-17
group_5813	hcp1_1	2.34273e-09
group_5814	hcp1_1	2.34273e-09
group_5815	hcp1_1	2.34273e-09
group_5816	hcp1_1	2.34273e-09
group_5817	hcp1_1	2.34273e-09
group_6135	wecA_2	6.03709e-09
group_623	lolA_2	4.07363e-10
group_623	lgoT_1	1.47041e-09
group_623	group_893	1.47041e-09
group_670	group_885	8.38283e-15
group_6896	yjiG_2	7.51481e-09
group_7257	yfdH	8.3453e-09
group_7257	yfdG	8.3453e-09
group_7257	wecA	4.96332e-10
group_726	yegT	4.64139e-12
group_8368	pla	9.59652e-11
group_885	pntB_2	2.61237e-10
group_885	pntA_2	2.61237e-10
group_885	kce	2.61237e-10
group_885	thlA	2.61237e-10
group_885	kynB	2.61237e-10
group_885	mmgB	2.61237e-10
group_885	pspA_2	1.9417e-09
group_885	group_886	4.19489e-10
group_889	lolA_2	4.07363e-10
group_889	lgoT_1	1.47041e-09
group_889	group_893	1.47041e-09
group_903	mtr	3.36187e-18
group_907	mug	8.44121e-10
mshA_1	narV	1.55072e-09
perB	wecA_2	6.03709e-09
rffH_1	wecA_2	2.34273e-09
rhsD	wecA	7.93349e-09
rmlD	wecA_2	6.03709e-09
shlB_1	wecA_2	1.41489e-13
shlB_2	wecA_2	8.44121e-10
vioA	wecA_2	6.03709e-09
wecA	wecA_2	1.44466e-14
wecA_2	yfdH	7.11777e-13
wecA_2	yfdG	7.11777e-13
